# Supplementary material for: MAF1 is a chronic repressor of RNA polymerase III transcription in the mouse
Source: Sci Rep. 2020 Jul 20;10:11956. doi: 10.1038/s41598-020-68665-0 (PMC7371695; doi:10.1038/s41598-020-68665-0)
Supplement: Supplementary file 2 — Supplementary file2 (XLS 2143 kb) [file 41598_2020_68665_MOESM2_ESM.xls]

## Sheet: legend to Table S1
Table S1. Pol III occupancy of the loci examined in this work. Column A attributes a number to each entry, which is constant in all the sheets of the table, and which is identical to that attributed to these same loci in Renaud et al. 2014. Note however that newly described correct locus BC1 (see http://www.ncbi.nlm.nih.gov/gene/100568459 was added relative to Table S3 in Renaud et al. 2014 (no 2…

## Sheet: all
Renaud et al. 2014	Locus description		AVERAGE REPLICATE SCORES								limma WT				limma KO				limma KO WT				limma KO WT				WT INDIVIDUAL REPLICATE SCORES												KO INDIVIDUAL REPLICATE SCORES
			WT_R		WT_F8h		KO_R		KO_F8h		WT_F8h vs WT_R				KO_F8h vs KO_R				KO_R vs WT_R				KO_F8h vs WT_F8h				WT_R_rep1			WT_R_rep2			WT_F8h_rep1			WT_F8h_rep2			KO_R_rep1			KO_R_rep2			KO_F8h_rep1			KO_F8h_rep2
number	Locus position with link (NCBI37/mm9)	Locus annotation	mean scores cut-off= 1.6194	Above or Below cut-off	mean scores cut-off= 0.6558	Above or Below cut-off	mean scores cut-off= 1.8839	Above or Below cut-off	mean scores cut-off= 0.5622	Above or Below cut-off	logFC	adj.P.Val	Above cut-off in at least one	change	logFC	adj.P.Val	Above cut-off in at least one	change	logFC	adj.P.Val	Above cut-off in at least one	change	logFC	adj.P.Val	Above cut-off in at least one	change	WT_R_rep1 cutoff= 1.7774	WT_R_rep1 % score from multiple matches	WT_R_rep1 Above or Below cut-off	WT_R_rep2 cutoff= 1.4613	WT_R_rep2 % score from multiple matches	WT_R_rep2 Above or Below cut-off	WT_F8h_rep1 cutoff= 0.7491	WT_F8h_rep1 % score from multiple matches	WT_F8h_rep1 Above or Below cut-off	WT_F8h_rep2 cutoff= 0.5625	WT_F8h_rep2 % score from multiple matches	WT_F8h_rep2 Above or Below cut-off	KO_R_rep1 cutoff= 2.4500	KO_R_rep1 % score from multiple matches	KO_R_rep1 Above or Below cut-off	KO_R_rep2 cutoff= 1.3178	KO_R_rep2 % score from multiple matches	KO_R_rep2 Above or Below cut-off	KO_F8h_rep1 cutoff= 0.5954	KO_F8h_rep1 % score from multiple matches	KO_F8h_rep1 Above or Below cut-off	KO_F8h_rep2 cutoff= 0.5290	KO_F8h_rep2 % score from multiple matches
2	chr1:34491657-34491728	n-Te21|chr1_1547_tRNAGlu_TTC-	4.05289	A	3.76253	A	5.68325	A	4.59502	A	-0.290354	0.21886	yes	null	-1.08824	0.0279649	yes	null	1.63037	0.00126068	yes	up	0.832485	0.000155564	yes	up	3.98238	0	A	4.12339	0	A	3.68798	0	A	3.83709	0	A	5.30292	0	A	6.06359	0	A	4.67063	0	A	4.5194	0
3	chr1:51376031-51376130	NA_1	1.06653	B	0.87593	A	2.25985	A	0.817487	A	-0.190603	0.545051	yes	null	-1.44236	0.00672324	yes	down	1.19331	0.0170133	yes	null	-0.0584425	0.711625	yes	null	1.38319	0	B	0.749871	0	B	0.834872	0	A	0.916988	0	A	2.50033	0	A	2.01936	0	A	0.879846	0	A	0.755129	0
4	chr1:74863321-74863391	n-Tg11|chr1_1392_tRNAGly_GCC-	2.33878	A	1.6603	A	3.79336	A	1.89213	A	-0.678479	0.0190464	yes	null	-1.90123	0.00273265	yes	down	1.45458	0.00372458	yes	up	0.23183	0.148253	yes	null	2.3446	0	A	2.33296	0	A	1.72789	0	A	1.59272	0	A	3.51173	0	A	4.075	0	A	1.97596	0	A	1.8083	0
5	chr1:78294370-78294441	n-Tp1|chr1_284_tRNAPro_AGG+	0.330207	B	-0.485277	B	0.434198	B	-0.639149	B	-0.815484	0.0255807	no	null	-1.07335	0.0557738	no	null	0.103991	0.864648	no	null	-0.153872	0.425806	no	null	0.616059	0	B	0.0443546	0	B	-0.478151	0	B	-0.492403	0	B	0.980487	0	B	-0.11209	0	B	-0.903539	0	B	-0.374758	0
6	chr1:112801324-112801396	n-Tk7|chr1_1268_tRNALys_CTT-	0.259891	B	-0.506048	B	0.35439	B	-0.827558	B	-0.765939	0.167867	no	null	-1.18195	0.0783386	no	null	0.0944991	0.877804	no	null	-0.32151	0.102407	no	null	0.946208	0	B	-0.426425	0	B	-0.560613	0	B	-0.451483	0	B	1.15656	0	B	-0.447779	0	B	-0.575056	0	B	-1.08006	0
7	chr1:120246867-120247052	B2_Mm2_SINE_B2+	1.86095	A	2.68519	A	2.94829	A	3.27149	A	0.824244	0.00906043	yes	up	0.323194	0.325504	yes	null	1.08734	0.0293615	yes	null	0.586294	0.00181995	yes	up	1.82023	0	A	1.90166	0	A	2.62848	0	A	2.7419	0	A	2.82033	0	A	3.07625	0	A	3.34414	0	A	3.19883	0
8	chr1:130008960-130009059	B2_Mm2_B2_SINE+	1.75059	A	0.919636	A	2.59438	A	0.957108	A	-0.830957	0.0105892	yes	null	-1.63728	0.00357649	yes	down	0.843791	0.0965158	yes	null	0.0374725	0.846156	yes	null	1.82571	0	A	1.67547	0	A	1.01409	0	A	0.82518	0	A	2.56937	0	A	2.6194	0	A	1.15369	0	A	0.760524	0
9	chr1:134930539-134930611	n-Tk26|chr1_485_tRNALys_TTT+	3.41949	A	2.77691	A	5.03411	A	3.67262	A	-0.642586	0.0422226	yes	null	-1.3615	0.0172306	yes	null	1.61462	0.00142038	yes	up	0.895711	8.09541228089098e-05	yes	up	3.19479	0	A	3.64419	0	A	2.81191	0	A	2.7419	0	A	4.558	0	A	5.51023	0	A	3.73818	0	A	3.60706	0
10	chr1:134930904-134930976	n-Tk25|chr1_1184_tRNALys_TTT-	2.1924	A	0.762793	A	4.30353	A	2.40164	A	-1.4296	0.00506283	yes	down	-1.9019	0.00332909	yes	down	2.11114	0.000105887	yes	up	1.63884	4.4830720386135e-06	yes	up	1.87458	0	A	2.51021	0	A	0.869126	0	A	0.65646	0	A	3.96566	0	A	4.64141	0	A	2.53005	0	A	2.27322	0
11	chr1:155305794-155305866	n-Ti13|chr1_583_tRNAIle_TAT+	0.747253	B	-0.147742	B	0.653448	B	-0.667499	B	-0.894995	0.0207811	no	null	-1.32095	0.0241442	no	null	-0.093805	0.876867	no	null	-0.519758	0.0112892	no	null	0.939118	0	B	0.555387	0	B	0.0885782	0	B	-0.384061	0	B	1.20242	0	B	0.104474	0	B	-0.67815	0	B	-0.656849	0
12	chr1:167571765-167571836	n-Tp2|chr1_672_tRNAPro_AGG+	3.91401	A	3.27526	A	5.5556	A	3.89577	A	-0.638749	0.0478397	yes	null	-1.65983	0.0072774	yes	down	1.6416	0.00120445	yes	up	0.620517	0.00104583	yes	up	3.66917	0	A	4.15884	0	A	3.21907	0	A	3.33144	0	A	5.11747	0	A	5.99373	0	A	3.9123	0	A	3.87924	0
13	chr1:167572402-167572473	n-Tp8|chr1_1022_tRNAPro_CGG-	4.40428	A	4.58298	A	5.95879	A	4.41252	A	0.178699	0.495148	yes	null	-1.54627	0.00586637	yes	down	1.55451	0.0019833	yes	up	-0.170462	0.341839	yes	null	4.40891	0	A	4.39964	0	A	4.37857	0	A	4.78738	0	A	5.66428	0	A	6.2533	0	A	4.44178	0	A	4.38325	0
14	chr1:172930087-172930186	B2_Mm2_SINE-	1.18288	B	-0.49814	B	1.74861	B	-0.0531916	B	-1.68102	0.00189952	no	down	-1.8018	0.00346464	no	down	0.565731	0.286396	no	null	0.444949	0.0126932	no	null	1.1686	0	B	1.19716	0	B	-0.389126	0	B	-0.607155	0	B	2.04844	0	B	1.44879	0	A	-0.136747	0	B	0.0303636	0
15	chr1:172964073-172964146	n-Tn6|chr1_1006_tRNAAsn_GTT-	4.18677	A	3.51419	A	6.22242	A	4.26057	A	-0.672576	0.0192398	yes	null	-1.96185	0.0020666	yes	down	2.03565	0.000135775	yes	up	0.746377	0.000237803	yes	up	4.24744	0	A	4.12609	0	A	3.5317	0	A	3.49668	0	A	6.04322	0	A	6.40162	0	A	4.27501	0	A	4.24612	0
16	chr1:172967160-172967231	n-Td4|chr1_1005_tRNAAsp_GTC-	3.95688	A	3.95455	A	5.66771	A	3.8274	A	-0.00233026	0.992437	yes	null	-1.84031	0.00318234	yes	down	1.71083	0.000743597	yes	up	-0.127148	0.422181	yes	null	3.69698	0	A	4.21677	0	A	3.84433	0	A	4.06476	0	A	5.36447	0	A	5.97094	0	A	3.84232	0	A	3.81247	0
17	chr1:172968128-172968199	n-Tg21|chr1_1004_tRNAGly_TCC-	3.76557	A	4.00983	A	6.00891	A	4.49865	A	0.244256	0.299359	yes	null	-1.51026	0.00709167	yes	down	2.24334	4.70134466987339e-05	yes	up	0.488818	0.00682449	yes	up	3.66312	0	A	3.86803	0	A	3.94738	0	A	4.07228	0	A	5.70228	0	A	6.31554	0	A	4.60365	0	A	4.39365	0
18	chr1:172968745-172968827	n-Tl15|chr1_698_tRNALeu_CAG+	4.78916	A	4.87863	A	6.55521	A	5.2843	A	0.0894741	0.679312	yes	null	-1.27091	0.0106413	yes	null	1.76606	0.000512547	yes	up	0.40567	0.0146043	yes	null	4.77181	0	A	4.8065	0	A	4.8777	0	A	4.87956	0	A	6.33122	0	A	6.7792	0	A	5.35114	0	A	5.21747	0
19	chr1:172975116-172975186	n-Tg12|chr1_699_tRNAGly_GCC+	4.6175	A	4.91969	A	6.17687	A	5.36651	A	0.302189	0.247037	yes	null	-0.810363	0.0579764	yes	null	1.55937	0.00195547	yes	up	0.44682	0.0104891	yes	null	4.46024	0	A	4.77475	0	A	4.81422	0	A	5.02515	0	A	5.86215	0	A	6.49158	0	A	5.3934	0	A	5.33961	0
20	chr1:172994295-172994366	n-Te5|chr1_1002_tRNAGlu_CTC-	1.68313	A	1.10155	A	4.03113	A	2.22922	A	-0.581575	0.0417708	yes	null	-1.80191	0.00240137	yes	down	2.34801	2.74842513599062e-05	yes	up	1.12767	1.91763125325991e-05	yes	up	1.83311	61.64	A	1.53314	77.04	A	1.06581	71.16	A	1.13729	75.15	A	3.90411	74.04	A	4.15816	74.04	A	2.22609	81.91	A	2.23236	79.75
21	chr1:172994830-172994901	n-Tg20|chr1_1001_tRNAGly_TCC-	2.34338	A	0.926864	A	3.96592	A	1.60144	A	-1.41651	0.00250912	yes	down	-2.36448	0.00126753	yes	down	1.62254	0.00128758	yes	up	0.674574	0.000577824	yes	up	2.3209	51.63	A	2.36586	46.23	A	0.880044	56.64	A	0.973685	60.28	A	3.74099	69.68	A	4.19085	69.68	A	1.65562	68.54	A	1.54725	65.06
22	chr1:172995489-172995560	n-Td3|chr1_1000_tRNAAsp_GTC-	2.15809	A	0.6	B	4.10376	A	1.2375	A	-1.55809	0.00250062	yes	down	-2.86626	0.00107449	yes	down	1.94567	0.000210503	yes	up	0.637497	0.00145398	yes	up	2.21082	52.28	A	2.10535	47.54	A	0.46055	49.53	B	0.73945	43.69	A	4.10055	45.49	A	4.10697	45.49	A	1.26126	42.86	A	1.21374	44.86
23	chr1:172996115-172996197	n-Tl18|chr1_701_tRNALeu_CAG+	1.1282	B	-0.508031	B	2.18037	A	-0.0215451	B	-1.63623	0.00264621	no	down	-2.20192	0.00126442	yes	down	1.05217	0.0353799	yes	null	0.486486	0.00762142	no	up	1.31892	37.18	B	0.937483	48.15	B	-0.63989	53.66	B	-0.376172	48.24	B	2.21297	51.37	B	2.14777	51.37	A	-0.0536312	41.49	B	0.0105409	37.93
24	chr1:172996762-172996832	n-Tg17|chr1_702_tRNAGly_GCC+	2.02038	A	0.422766	B	4.15001	A	1.2474	A	-1.59761	0.00277183	yes	down	-2.90261	0.00107449	yes	down	2.12963	8.9273240624828e-05	yes	up	0.82463	0.000141447	yes	up	2.27024	50.1	A	1.77051	60.46	A	0.455518	64.76	B	0.390015	63.75	B	4.02481	60.01	A	4.27521	60.01	A	1.31722	65.61	A	1.17757	62.68
25	chr1:173001923-173001994	n-Te8|chr1_999_tRNAGlu_CTC-	1.97196	A	1.33207	A	4.31519	A	2.4902	A	-0.639889	0.0224076	yes	null	-1.82499	0.00240137	yes	down	2.34324	2.74842513599062e-05	yes	up	1.15813	1.70523294070601e-05	yes	up	1.98666	93.94	A	1.95726	95.56	A	1.2692	97.39	A	1.39494	98.51	A	4.15945	93.91	A	4.47094	93.91	A	2.49718	98.73	A	2.48322	98.62
26	chr1:173002465-173002536	n-Tg24|chr1_998_tRNAGly_TCC-	2.19	A	1.0356	A	4.02371	A	1.93362	A	-1.15439	0.00345591	yes	down	-2.09009	0.00148098	yes	down	1.83371	0.000354482	yes	up	0.898019	9.02390037768504e-05	yes	up	2.16704	100	A	2.21295	100	A	0.960508	100	A	1.1107	100	A	3.94329	100	A	4.10413	100	A	2.0007	100	A	1.86654	100
27	chr1:173003124-173003195	n-Td7|chr1_997_tRNAAsp_GTC-	1.80394	A	0.25638	B	3.69972	A	0.753228	A	-1.54756	0.00223007	yes	down	-2.9465	0.00107449	yes	down	1.89578	0.000247994	yes	up	0.496847	0.00534169	yes	up	1.83575	100	A	1.77214	100	A	0.160753	100	B	0.352008	100	B	3.71813	100	A	3.68132	100	A	0.755449	100	A	0.751007	100
28	chr1:173003750-173003832	n-Tl19|chr1_703_tRNALeu_CAG+	1.04755	B	-0.736208	B	2.31425	A	0.0697489	B	-1.78376	0.00189952	no	down	-2.2445	0.00129157	yes	down	1.2667	0.0110117	yes	null	0.805957	0.000141447	no	up	1.21359	63.11	B	0.881509	88.65	B	-0.743205	77.24	B	-0.729212	79.92	B	2.46512	76.13	A	2.16337	76.13	A	0.0989863	76.16	B	0.0405115	85.06
29	chr1:173004433-173004503	n-Tg18|chr1_704_tRNAGly_GCC+	1.66512	A	0.281317	B	3.70521	A	0.789759	A	-1.3838	0.0039249	yes	down	-2.91545	0.00107449	yes	down	2.04009	0.000135055	yes	up	0.508442	0.00444468	yes	up	1.92731	45.21	A	1.40292	53.71	B	0.298389	63.04	B	0.264245	56.04	B	3.59912	56.41	A	3.8113	56.41	A	0.875052	60.29	A	0.704467	60.14
30	chr1:173009537-173009608	n-Te7|chr1_996_tRNAGlu_CTC-	1.75308	A	1.34493	A	4.25401	A	2.53428	A	-0.408155	0.0977154	yes	null	-1.71973	0.00281476	yes	down	2.50093	1.23637014360299e-05	yes	up	1.18936	1.55358715620382e-05	yes	up	1.80033	82.29	A	1.70584	87.22	A	1.27262	88.63	A	1.41723	88.74	A	4.10065	82.44	A	4.40738	82.44	A	2.55171	91.03	A	2.51686	91.06
31	chr1:173010079-173010150	n-Tg23|chr1_995_tRNAGly_TCC-	2.19	A	1.0356	A	4.02371	A	1.93362	A	-1.15439	0.00345591	yes	down	-2.09009	0.00148098	yes	down	1.83371	0.000354482	yes	up	0.898019	9.02390037768504e-05	yes	up	2.16704	100	A	2.21295	100	A	0.960508	100	A	1.1107	100	A	3.94329	100	A	4.10413	100	A	2.0007	100	A	1.86654	100
32	chr1:173010738-173010809	n-Td6|chr1_994_tRNAAsp_GTC-	1.80394	A	0.25638	B	3.69972	A	0.753228	A	-1.54756	0.00223007	yes	down	-2.9465	0.00107449	yes	down	1.89578	0.000247994	yes	up	0.496847	0.00534169	yes	up	1.83575	100	A	1.77214	100	A	0.160753	100	B	0.352008	100	B	3.71813	100	A	3.68132	100	A	0.755449	100	A	0.751007	100
33	chr1:173011364-173011446	n-Tl20|chr1_705_tRNALeu_CAG+	1.14216	B	-0.653523	B	2.1761	A	-0.156948	B	-1.79569	0.00189952	no	down	-2.33305	0.00119605	yes	down	1.03394	0.038687	yes	null	0.496575	0.00458575	no	up	1.2218	78.96	B	1.06253	94.09	B	-0.598901	76.19	B	-0.708145	86.81	B	2.25655	88.95	B	2.09566	88.95	A	-0.183854	89.98	B	-0.130042	90.75
34	chr1:173012007-173012077	n-Tg19|chr1_706_tRNAGly_GCC+	1.85358	A	0.282175	B	3.8612	A	0.899379	A	-1.5714	0.00264621	yes	down	-2.96182	0.00107449	yes	down	2.00762	0.000157664	yes	up	0.617204	0.00104583	yes	up	2.07133	49.34	A	1.63582	59.73	A	0.267064	58.72	B	0.297286	56.43	B	3.72216	59.16	A	4.00023	59.16	A	0.945752	66.17	A	0.853005	63.38
35	chr1:173031969-173032051	n-Tl21|chr1_993_tRNALeu_CAG-	4.35108	A	4.3387	A	6.35103	A	5.00951	A	-0.0123823	0.956481	yes	null	-1.34152	0.00774112	yes	down	1.99995	0.000163365	yes	up	0.670809	0.000876679	yes	up	4.33731	0	A	4.36485	0	A	4.32098	0	A	4.35641	0	A	6.20128	0	A	6.50078	0	A	5.13263	0	A	4.88639	0
36	chr1:173032502-173032573	n-Td5|chr1_707_tRNAAsp_GTC+	3.48137	A	3.48353	A	5.43209	A	4.39542	A	0.00215459	0.992437	yes	null	-1.03667	0.0158911	yes	null	1.95072	0.000206811	yes	up	0.911896	6.53870872300057e-05	yes	up	3.55797	0	A	3.40478	0	A	3.45226	0	A	3.5148	0	A	5.40153	0	A	5.46265	0	A	4.44326	0	A	4.34758	0
37	chr1:173032887-173032958	n-Tg22|chr1_708_tRNAGly_TCC+	4.59484	A	4.68821	A	6.34904	A	5.13737	A	0.0933693	0.677246	yes	null	-1.21167	0.0119448	yes	null	1.7542	0.000550297	yes	up	0.449158	0.00943919	yes	up	4.63764	0	A	4.55203	0	A	4.62602	0	A	4.7504	0	A	6.15059	0	A	6.54748	0	A	5.20632	0	A	5.06841	0
38	chr1:173033174-173033245	n-Te6|chr1_709_tRNAGlu_CTC+	4.10134	A	3.96625	A	5.93455	A	4.1882	A	-0.135088	0.552448	yes	null	-1.74635	0.00451206	yes	down	1.83322	0.000362732	yes	up	0.221952	0.159768	yes	null	4.07782	0	A	4.12486	0	A	3.89342	0	A	4.03908	0	A	5.57598	0	A	6.29313	0	A	4.24808	0	A	4.12832	0
39	chr1:173041574-173041646	n-Tv14|chr1_710_tRNAVal_CAC+	3.70109	A	3.77538	A	5.46549	A	4.06501	A	0.074292	0.731557	yes	null	-1.40049	0.00816551	yes	down	1.76441	0.000519371	yes	up	0.28963	0.0694487	yes	null	3.68149	0	A	3.72068	0	A	3.73633	0	A	3.81443	0	A	5.20023	0	A	5.73076	0	A	4.14203	0	A	3.98798	0
40	chr1:173073622-173073789	NA_2	1.40388	B	1.48084	A	3.29766	A	2.4843	A	0.0769648	0.753841	yes	null	-0.813357	0.0444189	yes	null	1.89378	0.00024973	yes	up	1.00346	0.00011498	yes	up	1.51255	7.24	B	1.2952	2.57	B	1.61816	5.8	A	1.34352	6.36	A	3.17595	5.15	A	3.41936	5.15	A	2.65493	6.36	A	2.31367	7.61
41	chr1:173599570-173599642	n-Th1|chr1_717_tRNAHis_ATG+	0.431448	B	-0.356268	B	0.664067	B	-0.473895	B	-0.787716	0.0956487	no	null	-1.13796	0.0806653	no	null	0.232619	0.694145	no	null	-0.117627	0.517193	no	null	0.960014	4.96	B	-0.0971178	4.76	B	-0.261053	4.62	B	-0.451483	10.11	B	1.44926	7.75	B	-0.121129	7.75	B	-0.674148	15.3	B	-0.273643	6.59
42	chr1:175320460-175320533	n-Tr20|chr1_730_tRNAArg_TCT+	0.551605	B	-0.61559	B	0.321904	B	-0.644249	B	-1.1672	0.0244785	no	null	-0.966153	0.0890455	no	null	-0.229701	0.695559	no	null	-0.0286588	0.873634	no	null	1.0304	0	B	0.0728072	0	B	-0.438261	0	B	-0.792919	0	B	0.993076	0	B	-0.349267	0	B	-0.640789	0	B	-0.647708	0
43	chr1:180241842-180241941	B2_Mm2_B2_SINE-	1.34588	B	0.320747	B	2.28699	A	1.14838	A	-1.02513	0.0410345	no	null	-1.1386	0.0121469	yes	null	0.941109	0.0621694	yes	null	0.827633	0.0018345	yes	up	1.75356	0	B	0.938189	0	B	0.653491	0	B	-0.0119965	0	B	2.27027	0	B	2.3037	0	A	1.24197	0	A	1.05479	0
44	chr1:183986139-183986220	n-Ts15|chr1_791_tRNASer_GCT+	0.0322865	B	-0.362193	B	0.958989	B	-0.2936	B	-0.394479	0.185438	no	null	-1.25259	0.0785339	no	null	0.926702	0.0723032	no	null	0.0685923	0.685661	no	null	0.252665	0	B	-0.188091	0	B	-0.506165	0	B	-0.21822	0	B	1.87087	0	B	0.0471081	0	B	-0.25911	0	B	-0.32809	0
45	chr1:190765285-190765358	n-Tn3|chr1_814_tRNAAsn_GTT+	0.507449	B	-0.636529	B	0.972518	B	-0.608389	B	-1.14398	0.0205044	no	null	-1.58091	0.0475996	no	null	0.465069	0.404599	no	null	0.0281399	0.863039	no	null	0.960014	1.86	B	0.0548853	1.42	B	-0.56166	3.68	B	-0.711397	0.67	B	1.96832	1.63	B	-0.0232812	1.63	B	-0.6499	0.69	B	-0.566877	0.75
47	chr2:18508671-18508744	n-Tn9|chr2_1947_tRNAAsn_GTT-	4.29406	A	4.34155	A	5.83268	A	5.2944	A	0.0474858	0.856993	yes	null	-0.538277	0.217359	yes	null	1.53861	0.0023036	yes	up	0.95285	5.71936160179884e-05	yes	up	4.09374	0	A	4.49439	0	A	4.2847	0	A	4.39839	0	A	5.36417	0	A	6.30118	0	A	5.363	0	A	5.22579	0
49	chr2:27395325-27395450	Rnu6atac|U6atac-	4.42866	A	5.2353	A	6.18403	A	5.85392	A	0.806633	0.009304	yes	up	-0.330109	0.325504	yes	null	1.75537	0.000544347	yes	up	0.618628	0.00128551	yes	up	4.40299	0	A	4.45433	0	A	5.20267	0	A	5.26792	0	A	6.0201	0	A	6.34796	0	A	5.945	0	A	5.76284	0
50	chr2:57034489-57034560	n-Ta27|chr2_263_tRNAAla_CGC+	4.45417	A	4.3672	A	6.25087	A	4.63965	A	-0.0869682	0.717428	yes	null	-1.61122	0.00533707	yes	down	1.7967	0.000426677	yes	up	0.272446	0.0769234	yes	null	4.30031	0	A	4.60803	0	A	4.36173	0	A	4.37267	0	A	5.93101	0	A	6.57073	0	A	4.65677	0	A	4.62252	0
51	chr2:57034805-57034875	n-Tg29|chr2_1747_tRNAGly_GCC-	3.47008	A	3.6902	A	5.3952	A	4.25662	A	0.220115	0.346183	yes	null	-1.13858	0.0169445	yes	null	1.92512	0.0002391	yes	up	0.566427	0.00215925	yes	up	3.38702	0	A	3.55314	0	A	3.61339	0	A	3.767	0	A	5.1262	0	A	5.6642	0	A	4.28975	0	A	4.2235	0
52	chr2:78964614-78964713	B2_Mm1t_B2_SINE+	0.262349	B	-0.420095	B	0.887754	B	-0.876651	B	-0.682444	0.0646494	no	null	-1.76441	0.0127625	no	null	0.625406	0.241169	no	null	-0.456556	0.0130747	no	null	0.604185	5.71	B	-0.0794879	6.25	B	-0.33624	2.58	B	-0.50395	3.35	B	1.532	9.09	B	0.243505	9.09	B	-0.735499	14.56	B	-1.0178	18.44
53	chr2:80479746-80479845	B1_Mus1_Alu_SINE+	-0.0813401	B	-0.344408	B	1.44927	B	-0.300229	B	-0.263067	0.388897	no	null	-1.7495	0.00297411	no	down	1.53061	0.00233021	no	up	0.0441787	0.777822	no	null	0.21751	0	B	-0.38019	0	B	-0.295948	0	B	-0.392867	0	B	1.65648	0	B	1.24206	0	B	-0.284645	0	B	-0.315812	0
54	chr2:91078023-91078122	B2_Mm1a_B2_SINE+	0.9867	B	0.0986601	B	2.01267	A	1.5137	A	-0.88804	0.0190464	no	null	-0.49897	0.169892	yes	null	1.02597	0.0402967	yes	null	1.41504	3.89828146100045e-05	yes	up	1.11311	0	B	0.860295	0	B	-0.1515	0	B	0.348821	0	B	1.92209	0	B	2.10325	0	A	1.73401	0	A	1.2934	0
55	chr2:113929103-113929174	n-Td2|chr2_510_tRNAAsp_GTC+	0.340873	B	-0.888677	B	0.784203	B	-0.695734	B	-1.22955	0.0190464	no	null	-1.47994	0.0122304	no	null	0.443329	0.417374	no	null	0.192943	0.37588	no	null	0.708475	0	B	-0.0267285	0	B	-0.565059	0	B	-1.2123	0	B	1.23499	0	B	0.333412	0	B	-0.772328	0	B	-0.619139	0
56	chr2:118819929-118820028	B3A_B2_SINE-	0.286307	B	-0.886795	B	0.692338	B	-0.685945	B	-1.1731	0.0226998	no	null	-1.37828	0.0794016	no	null	0.406031	0.47618	no	null	0.20085	0.239928	no	null	0.753563	0	B	-0.180949	0	B	-1.0601	0	B	-0.713489	0	B	1.72988	0	B	-0.345209	0	B	-0.723004	0	B	-0.648887	0
57	chr2:118872486-118872567	n-Ts21|chr2_1509_tRNASer_GCT-	4.84993	A	5.56934	A	6.93829	A	5.79633	A	0.719411	0.0148709	yes	null	-1.14195	0.0138957	yes	null	2.08836	0.000110956	yes	up	0.226991	0.141795	yes	null	4.89162	0	A	4.80824	0	A	5.53206	0	A	5.60662	0	A	6.75842	0	A	7.11815	0	A	5.83967	0	A	5.75299	0
58	chr2:118881889-118881962	n-Ti12|chr2_1506_tRNAIle_GAT-	0.31166	B	-0.252981	B	0.524777	B	-0.186355	B	-0.564641	0.278576	no	null	-0.711132	0.270341	no	null	0.213117	0.717372	no	null	0.0666261	0.713161	no	null	0.971743	0	B	-0.348423	0	B	-0.16103	0	B	-0.344933	0	B	1.43129	0	B	-0.381735	0	B	-0.36408	0	B	-0.00863057	0
59	chr2:122059558-122059657	B1_Mus2_Alu_SINE-	0.727897	B	-0.0891168	B	2.04109	A	0.633474	A	-0.817014	0.0237139	no	null	-1.40761	0.00640957	yes	down	1.31319	0.00833769	yes	up	0.722591	0.00168477	yes	up	0.882846	0	B	0.572948	0	B	0.135941	0	B	-0.314175	0	B	1.88137	0	B	2.2008	0	A	0.74089	0	A	0.526059	0
60	chr2:122201230-122201301	n-Th4|chr2_1432_tRNAHis_GTG-	3.96982	A	5.35019	A	6.44885	A	4.66582	A	1.38037	0.00345591	yes	up	-1.78303	0.00232986	yes	down	2.47903	1.26411204542483e-05	yes	up	-0.684366	0.000499025	yes	down	4.1876	6.63	A	3.75204	8.6	A	5.3136	5.68	A	5.38678	5.67	A	6.413	11.55	A	6.4847	11.55	A	4.70363	6.29	A	4.62801	6.62
61	chr2:122203099-122203170	n-Th3|chr2_1431_tRNAHis_GTG-	4.7771	A	4.51757	A	6.81937	A	5.80932	A	-0.259537	0.263258	yes	null	-1.01005	0.0189635	yes	null	2.04226	0.000132809	yes	up	1.29176	1.04792330713651e-05	yes	up	4.80667	6.58	A	4.74754	6.53	A	4.42938	6.02	A	4.60575	5.59	A	6.70333	10.44	A	6.93541	10.44	A	5.86735	5.62	A	5.7513	6.07
62	chr2:122203704-122203775	n-Th5|chr2_586_tRNAHis_GTG+	4.91399	A	4.97569	A	7.22869	A	5.71638	A	0.0617007	0.793389	yes	null	-1.5123	0.00377907	yes	down	2.31469	3.21084196623471e-05	yes	up	0.740692	0.00030835	yes	up	5.02712	0	A	4.80086	0	A	4.92527	0	A	5.02611	0	A	7.22034	0	A	7.23703	0	A	5.77047	0	A	5.6623	0
63	chr2:154878649-154878748	B1F2_Alu_SINE-	0.931228	B	1.24033	A	1.23058	B	1.03505	A	0.309106	0.357827	yes	null	-0.195526	0.629281	yes	null	0.299347	0.601985	no	null	-0.205285	0.179755	yes	null	1.29308	0	B	0.569375	0	B	1.27293	0	A	1.20774	0	A	1.68374	0	B	0.77741	0	B	0.997991	0	A	1.07211	0
64	chr2:164681329-164681428	B2_Mm2_B2_SINE+	2.02629	A	1.64209	A	3.69796	A	2.12888	A	-0.384201	0.220149	yes	null	-1.56908	0.0042612	yes	down	1.67167	0.000926787	yes	up	0.486788	0.0300885	yes	null	1.92989	0	A	2.1227	0	A	1.35182	0	A	1.93236	0	A	3.55328	0	A	3.84264	0	A	2.27046	0	A	1.98729	0
65	chr2:173043603-173043702	B1_Mus2_Alu_SINE+	1.57322	B	-0.0843867	B	2.57809	A	0.00416593	B	-1.6576	0.00189952	no	down	-2.57392	0.00124354	yes	down	1.00487	0.0450058	yes	null	0.0885527	0.649482	no	null	1.67556	0	B	1.47087	0	A	-0.0911278	0	B	-0.0776456	0	B	2.42919	0	B	2.72698	0	A	0.259254	0	B	-0.250923	0
66	chr2:180926179-180926278	B2_Mm1t_B2_SINE-	1.17368	B	1.34561	A	1.46366	B	0.968584	A	0.171928	0.442252	yes	null	-0.495074	0.147082	yes	null	0.289974	0.608478	no	null	-0.377028	0.0242651	yes	null	1.12907	6.56	B	1.2183	2.34	B	1.38365	1.89	A	1.30757	1.94	A	1.50581	4.18	B	1.4215	4.18	A	0.875586	5.18	A	1.06158	1.36
67	chr3:3123740-3123812	n-Tk1|chr3_1_tRNALys_CTT+	0.331501	B	-0.759881	B	0.659386	B	-0.737507	B	-1.09138	0.0853852	no	null	-1.39689	0.056834	no	null	0.327885	0.577555	no	null	0.0223741	0.898722	no	null	1.09801	0	B	-0.435006	0	B	-0.736778	0	B	-0.782984	0	B	1.55837	0	B	-0.239599	0	B	-0.585933	0	B	-0.88908	0
68	chr3:3149493-3149565	n-Tk9|chr3_2_tRNALys_CTT+	0.172472	B	-0.313099	B	0.586351	B	-0.562475	B	-0.485571	0.244806	no	null	-1.14883	0.0324739	no	null	0.413879	0.454781	no	null	-0.249376	0.141621	no	null	0.664753	0	B	-0.319809	0	B	-0.356418	0	B	-0.269781	0	B	1.06033	0	B	0.112374	0	B	-0.713804	0	B	-0.411146	0
70	chr3:19527959-19528031	n-Tr3|chr3_1040_tRNAArg_ACG-	3.73342	A	3.1377	A	5.89229	A	4.03155	A	-0.59572	0.0265253	yes	null	-1.86074	0.00288094	yes	down	2.15887	7.8626234293954e-05	yes	up	0.893846	6.84525574877999e-05	yes	up	3.72369	0	A	3.74315	0	A	3.1339	0	A	3.1415	0	A	5.61089	0	A	6.17369	0	A	4.04882	0	A	4.01428	0
71	chr3:19528355-19528447	n-Ty1|chr3_27_tRNATyr_GTA_I+	3.56478	A	3.48434	A	6.04478	A	4.25063	A	-0.0804451	0.713373	yes	null	-1.79415	0.00360726	yes	down	2.48	1.26411204542483e-05	yes	up	0.766291	0.000203748	yes	up	3.61775	0	A	3.51181	0	A	3.47791	0	A	3.49077	0	A	5.71944	0	A	6.37012	0	A	4.28389	0	A	4.21736	0
72	chr3:19528782-19528870	n-Ty2|chr3_28_tRNATyr_GTA_I+	4.76237	A	4.69388	A	6.75161	A	5.5208	A	-0.0684896	0.75058	yes	null	-1.2308	0.0149398	yes	null	1.98924	0.000182373	yes	up	0.826924	0.000141447	yes	up	4.7485	0	A	4.77624	0	A	4.70656	0	A	4.6812	0	A	6.44153	0	A	7.06168	0	A	5.60083	0	A	5.44077	0
73	chr3:19528995-19529067	n-Ta14|chr3_29_tRNAAla_AGC+	4.8866	A	5.04545	A	6.62667	A	5.22495	A	0.158853	0.494969	yes	null	-1.40172	0.0132771	yes	null	1.74007	0.000622058	yes	up	0.179497	0.246242	yes	null	4.77991	0	A	4.99329	0	A	5.02093	0	A	5.06997	0	A	6.20879	0	A	7.04456	0	A	5.30877	0	A	5.14113	0
74	chr3:24061947-24062029	n-Tl13|chr3_1026_tRNALeu_CAG-	0.293832	B	-0.958982	B	0.490502	B	-0.746954	B	-1.25281	0.0278111	no	null	-1.23746	0.0743908	no	null	0.196669	0.740403	no	null	0.212028	0.278806	no	null	0.853098	0	B	-0.265434	0	B	-1.14861	0	B	-0.769352	0	B	1.34132	0	B	-0.360316	0	B	-0.552842	0	B	-0.941067	0
75	chr3:27052969-27053068	NA_4	1.57233	B	1.5559	A	3.0937	A	1.15912	A	-0.016427	0.956481	yes	null	-1.93458	0.00243009	yes	down	1.52137	0.00246155	yes	up	-0.396779	0.027662	yes	null	1.79256	0	A	1.3521	0	B	1.38365	0	A	1.72815	0	A	2.82033	0	A	3.36707	0	A	1.15949	0	A	1.15875	0
76	chr3:30500192-30500264	n-Tv8|chr3_48_tRNAVal_AAC+	4.71176	A	3.6714	A	6.40011	A	4.66537	A	-1.04036	0.00454326	yes	down	-1.73473	0.00400163	yes	down	1.68834	0.00084683	yes	up	0.993977	4.16887582763683e-05	yes	up	4.6464	0	A	4.77713	0	A	3.68725	0	A	3.65555	0	A	6.09557	0	A	6.70464	0	A	4.75645	0	A	4.57429	0
77	chr3:51162276-51162347	n-Tp17|chr3_92_tRNAPro_TGG+	1.81303	A	2.43109	A	4.05655	A	3.14624	A	0.61806	0.0236944	yes	null	-0.910305	0.0289653	yes	null	2.24352	4.56326700769788e-05	yes	up	0.715153	0.000479719	yes	up	1.83263	0	A	1.79342	0	A	2.44379	0	A	2.41839	0	A	3.92798	0	A	4.18512	0	A	3.2505	0	A	3.04199	0
78	chr3:51163329-51163400	n-Tp5|chr3_93_tRNAPro_AGG+	2.10227	A	1.84031	A	4.2023	A	2.90532	A	-0.261958	0.28816	yes	null	-1.29698	0.00999705	yes	down	2.10003	0.000105887	yes	up	1.06501	3.96391925380657e-05	yes	up	1.96378	0	A	2.24075	0	A	1.76901	0	A	1.9116	0	A	3.99857	0	A	4.40603	0	A	3.02739	0	A	2.78325	0
79	chr3:58506340-58506439	B2_Mm2-B2_SINE-	0.165675	B	-0.827326	B	0.289017	B	-0.596707	B	-0.993001	0.11036	no	null	-0.885724	0.154324	no	null	0.123342	0.842351	no	null	0.230619	0.218787	no	null	0.897953	0	B	-0.566603	0	B	-1.04869	0	B	-0.605959	0	B	1.11321	0	B	-0.53518	0	B	-0.690345	0	B	-0.503069	0
80	chr3:59278848-59278919	n-Tv9|chr3_928_tRNAVal_CAC-	0.434198	B	-0.2871	B	0.171871	B	-0.749161	B	-0.721297	0.0327702	no	null	-0.921032	0.12085	no	null	-0.262327	0.652407	no	null	-0.462062	0.0242698	no	null	0.667833	0	B	0.200563	0	B	-0.190138	0	B	-0.384061	0	B	0.884872	0	B	-0.541129	0	B	-0.509949	0	B	-0.988373	0
81	chr3:84032933-84033003	n-Tg14|chr3_878_tRNAGly_GCC-	0.202515	B	-0.582021	B	2.06969	A	1.20889	A	-0.784536	0.052071	no	null	-0.860801	0.0304921	yes	null	1.86717	0.000307746	yes	up	1.79091	2.75802587114246e-06	yes	up	0.570117	0	B	-0.165087	0	B	-0.731725	0	B	-0.432317	0	B	2.00311	0	B	2.13626	0	A	1.19503	0	A	1.22274	0
82	chr3:90279782-90279853	n-Tm11|chr3_792_tRNAMetInit_CAT-	2.99223	A	5.10273	A	6.29377	A	5.05799	A	2.1105	0.00174212	yes	up	-1.23577	0.0166364	yes	null	3.30154	1.89134822491079e-08	yes	up	-0.0447337	0.774146	yes	null	3.10103	0	A	2.88343	0	A	5.07372	0	A	5.13173	0	A	5.93133	0	A	6.6562	0	A	5.08179	0	A	5.03419	0
83	chr3:94499511-94499610	B1_Mus2_Alu_SINE-	1.35042	B	0.585223	B	2.34888	A	0.303879	B	-0.765197	0.0295429	no	null	-2.045	0.00149514	yes	down	0.998461	0.0463214	yes	null	-0.281343	0.128517	no	null	1.51255	0.93	B	1.18828	6.56	B	0.365827	3.29	B	0.804618	2.24	A	2.35245	0.65	B	2.34531	0.65	A	0.279171	1.53	B	0.328587	1.04
84	chr3:94739234-94739333	B2_Mm2_B2_SINE-_and_ID_ID_SINE-	1.41228	B	0.0791242	B	2.40109	A	0.448605	B	-1.33315	0.00277183	no	down	-1.95249	0.0020666	yes	down	0.988815	0.0487888	yes	null	0.369481	0.0232445	no	null	1.53317	13.23	B	1.29138	16.97	B	0.0173966	7.14	B	0.140852	6.19	B	2.22412	13.65	B	2.57806	13.65	A	0.449778	6.41	B	0.447432	11.92
85	chr3:96115177-96115247	n-Tg2|chr3_282_tRNAGly_CCC+	0.544517	B	-0.147092	B	0.895589	B	-0.820707	B	-0.691608	0.0634303	no	null	-1.7163	0.0126896	no	null	0.351072	0.534188	no	null	-0.673615	0.00121932	no	down	0.86904	0	B	0.219993	0	B	-0.000274393	0	B	-0.293909	0	B	1.51638	0	B	0.2748	0	B	-0.742166	0	B	-0.899247	0
86	chr3:96125997-96126070	n-Tn4|chr3_283_tRNAAsn_GTT+	1.01622	B	0.223865	B	1.62391	B	-1.32846	B	-0.79236	0.0456262	no	null	-2.95237	0.00107449	no	down	0.607681	0.249334	no	null	-1.55233	7.98983885526001e-06	no	down	1.33853	0	B	0.693924	0	B	0.418547	0	B	0.0291831	0	B	1.59537	0	B	1.65245	0	A	-1.26311	0	B	-1.39381	0
87	chr3:96136663-96136735	n-Tv18|chr3_284_tRNAVal_CAC+	1.17475	B	-0.353542	B	2.5362	A	0.327033	B	-1.52829	0.00264621	no	down	-2.20917	0.00126753	yes	down	1.36145	0.00632753	yes	up	0.680575	0.00125337	no	up	1.23161	0	B	1.1179	0	B	-0.530413	0	B	-0.176671	0	B	2.44225	0	B	2.63016	0	A	0.303637	0	B	0.350429	0
88	chr3:96138538-96138611	n-Tn5|chr3_757_tRNAAsn_GTT-	0.161006	B	-0.7107	B	1.11534	B	-0.466026	B	-0.871707	0.0646494	no	null	-1.58137	0.0147123	no	null	0.954334	0.0615433	no	null	0.244674	0.167129	no	null	0.674491	5.26	B	-0.352478	0	B	-0.724806	0	B	-0.696595	8	B	1.669	4.87	B	0.561681	4.87	B	-0.659854	5.88	B	-0.272199	0
89	chr3:96138894-96138967	n-Tn1|chr3_285_tRNAAsn_GTT+	0.0251568	B	-0.197285	B	0.723423	B	-0.406986	B	-0.222442	0.630293	no	null	-1.13041	0.0853595	no	null	0.698266	0.191461	no	null	-0.209701	0.223559	no	null	0.568007	10	B	-0.517694	0	B	-0.374921	0	B	-0.0196501	7.4	B	1.54956	9.09	B	-0.102716	9.09	B	-0.365682	8	B	-0.44829	0
90	chr3:96145079-96145150	n-Tq5|chr3_756_tRNAGln_CTG-	1.19363	B	-0.2842	B	2.84141	A	0.681204	A	-1.47783	0.00277183	no	down	-2.1602	0.00198391	yes	down	1.64778	0.00110486	yes	up	0.965404	0.000188468	yes	up	1.3689	2.56	B	1.01836	0.99	B	-0.386866	2.22	B	-0.181533	1.29	B	2.63259	2.18	A	3.05023	2.18	A	0.899085	1.04	A	0.463323	0.81
91	chr3:96150598-96150669	n-Te19|chr3_286_tRNAGlu_TTC+	0.531049	B	-0.477214	B	1.46945	B	-0.790801	B	-1.00826	0.0146861	no	null	-2.26025	0.00169862	no	down	0.938399	0.0630755	no	null	-0.313587	0.0440502	no	null	0.845193	100	B	0.216905	100	B	-0.460362	100	B	-0.494066	100	B	1.768	100	B	1.17089	100	B	-0.785362	100	B	-0.796239	100
92	chr3:96155090-96155160	n-Tg5|chr3_755_tRNAGly_CCC-	0.611543	B	0.165785	B	2.43043	A	-0.106387	B	-0.445758	0.179043	no	null	-2.53682	0.00111937	yes	down	1.81889	0.000382334	yes	up	-0.272172	0.128219	no	null	0.891066	100	B	0.33202	100	B	0.339507	100	B	-0.00793664	100	B	2.32472	100	B	2.53615	100	A	-0.0151848	100	B	-0.197588	100
93	chr3:96186834-96186904	n-Tg4|chr3_287_tRNAGly_CCC+	0.72566	B	0.147205	B	2.42336	A	-0.0431577	B	-0.578455	0.101538	no	null	-2.46652	0.00113545	yes	down	1.6977	0.000795583	yes	up	-0.190362	0.30971	no	null	0.991254	100	B	0.460065	100	B	0.370099	100	B	-0.0756902	100	B	2.29775	100	B	2.54897	100	A	0.0483804	100	B	-0.134696	100
94	chr3:96191328-96191399	n-Te20|chr3_754_tRNAGlu_TTC-	0.548383	B	-0.449602	B	1.3173	B	-0.767646	B	-0.997985	0.0161722	no	null	-2.08495	0.00258661	no	down	0.768917	0.136786	no	null	-0.318044	0.0445351	no	null	0.870602	100	B	0.226164	100	B	-0.39925	100	B	-0.499953	100	B	1.6997	100	B	0.934899	100	B	-0.731392	100	B	-0.803899	100
95	chr3:96202982-96203053	n-Tq4|chr3_753_tRNAGln_CTG-	2.16389	A	1.3549	A	3.91821	A	2.03346	A	-0.808995	0.0178992	yes	null	-1.88476	0.00322012	yes	down	1.75432	0.000567658	yes	up	0.678561	0.000563222	yes	up	1.96001	0	A	2.36777	0	A	1.31429	0	A	1.39551	0	A	3.58714	0	A	4.24928	0	A	2.09215	0	A	1.97476	0
96	chr3:96206141-96206214	n-Tn10|chr3_289_tRNAAsn_GTT+	1.3899	B	0.428452	B	3.22394	A	0.545297	B	-0.961448	0.0057194	no	down	-2.67865	0.00113545	yes	down	1.83404	0.000354783	yes	up	0.116845	0.503546	no	null	1.44624	0	B	1.33356	0	B	0.457765	0	B	0.39914	0	B	3.03551	0	A	3.41238	0	A	0.739863	0	A	0.350731	0
97	chr3:96213992-96214063	n-Th6|chr3_291_tRNAHis_GTG+	2.61557	A	2.4517	A	4.59033	A	2.90709	A	-0.163873	0.601488	yes	null	-1.68324	0.00273079	yes	down	1.97476	0.000194577	yes	up	0.455389	0.00708524	yes	up	2.91923	0	A	2.31192	0	A	2.47793	0	A	2.42547	0	A	4.51243	0	A	4.66823	0	A	2.90403	0	A	2.91015	0
98	chr3:96227956-96228026	n-Tg6|chr3_752_tRNAGly_CCC-	0.600086	B	0.455144	B	2.95355	A	0.485666	B	-0.144941	0.670989	no	null	-2.46788	0.00113545	yes	down	2.35346	2.74842513599062e-05	yes	up	0.0305211	0.855704	no	null	0.967688	0	B	0.232484	0	B	0.478728	0	B	0.431561	0	B	2.93776	0	A	2.96934	0	A	0.603386	0	A	0.367945	0
99	chr3:96232158-96232230	n-Tk15|chr3_292_tRNALys_CTT+	0.99083	B	0.687148	A	2.80937	A	1.91421	A	-0.303682	0.225439	yes	null	-0.895168	0.0339883	yes	null	1.81854	0.000382334	yes	up	1.22706	1.96147903825992e-05	yes	up	1.08114	0	B	0.900523	0	B	0.815763	0	A	0.558534	0	B	2.59689	0	A	3.02185	0	A	1.98482	0	A	1.8436	0
100	chr3:96239895-96239966	n-Th2|chr3_293_tRNAHis_GTG+	0.613177	B	-0.295742	B	1.41406	B	-0.130983	B	-0.908919	0.0622313	no	null	-1.54504	0.00635807	no	down	0.800883	0.1209	no	null	0.164759	0.422181	no	null	1.12553	0	B	0.100822	0	B	-0.14599	0	B	-0.445494	0	B	1.59117	0	B	1.23695	0	B	0.129764	0	B	-0.391729	0
101	chr3:96255348-96255421	n-Tn11|chr3_294_tRNAAsn_GTT+	2.63848	A	1.24579	A	4.46425	A	1.88642	A	-1.39269	0.00264621	yes	down	-2.57783	0.00107449	yes	down	1.82577	0.000362743	yes	up	0.640626	0.000896007	yes	up	2.61154	100	A	2.66542	100	A	1.17765	100	A	1.31393	100	A	4.3547	100	A	4.5738	100	A	1.92033	100	A	1.85251	100
102	chr3:96256418-96256489	n-Th7|chr3_295_tRNAHis_GTG+	1.98615	A	1.07099	A	4.21371	A	1.89055	A	-0.915161	0.0113558	yes	null	-2.32316	0.00123358	yes	down	2.22756	4.90432820197073e-05	yes	up	0.819554	0.000170314	yes	up	2.18966	100	A	1.78265	100	A	1.0193	100	A	1.12269	100	A	4.29775	100	A	4.12967	100	A	1.97773	100	A	1.80337	100
103	chr3:96261993-96262064	n-Th9|chr3_751_tRNAHis_GTG-	1.95477	A	0.923096	A	4.23974	A	1.50905	A	-1.03168	0.00715739	yes	down	-2.73068	0.00107449	yes	down	2.28497	3.58732294639894e-05	yes	up	0.585956	0.0018345	yes	up	2.1562	100	A	1.75335	100	A	0.892824	100	A	0.953368	100	A	4.31466	100	A	4.16481	100	A	1.59874	100	A	1.41937	100
104	chr3:96263061-96263134	n-Tn13|chr3_750_tRNAAsn_GTT-	2.60821	A	1.09582	A	4.41612	A	1.78628	A	-1.5124	0.00223007	yes	down	-2.62984	0.00107449	yes	down	1.80791	0.000394471	yes	up	0.69046	0.000522994	yes	up	2.59923	100	A	2.61719	100	A	1.02165	100	A	1.16998	100	A	4.32129	100	A	4.51095	100	A	1.80859	100	A	1.76397	100
105	chr3:96267895-96267966	n-Th11|chr3_749_tRNAHis_GTG-	0.842069	B	-0.671102	B	1.11826	B	-0.646854	B	-1.51317	0.00667128	no	down	-1.76511	0.0106413	no	null	0.276187	0.633557	no	null	0.0242485	0.891436	no	null	1.27244	0	B	0.411702	0	B	-0.678346	0	B	-0.663859	0	B	1.70106	0	B	0.53545	0	B	-0.803239	0	B	-0.490469	0
106	chr3:96283314-96283385	n-Tq3|chr3_297_tRNAGln_CTG+	1.22954	B	0.0786608	B	3.06577	A	0.829271	A	-1.15088	0.00356757	no	down	-2.2365	0.00140631	yes	down	1.83623	0.000354482	yes	up	0.75061	0.000360319	yes	up	1.26117	0	B	1.19791	0	B	0.168995	0	B	-0.0116733	0	B	2.88684	0	A	3.24469	0	A	0.902353	0	A	0.756189	0
107	chr3:96301704-96301777	n-Tn12|chr3_298_tRNAAsn_GTT+	3.65029	A	2.28818	A	5.69937	A	3.63187	A	-1.36211	0.00271055	yes	down	-2.0675	0.00198391	yes	down	2.04908	0.00013233	yes	up	1.34369	9.11599753982928e-06	yes	up	3.56395	0	A	3.73664	0	A	2.19588	0	A	2.38049	0	A	5.4691	0	A	5.92964	0	A	3.7064	0	A	3.55734	0
108	chr3:96303435-96303507	n-Tk16|chr3_748_tRNALys_CTT-	3.74787	A	3.74577	A	5.79669	A	3.85174	A	-0.00209747	0.992437	yes	null	-1.94495	0.00327156	yes	down	2.04882	0.000133039	yes	up	0.105968	0.497083	yes	null	3.58168	0	A	3.91406	0	A	3.66847	0	A	3.82307	0	A	5.42247	0	A	6.1709	0	A	3.91555	0	A	3.78792	0
109	chr3:96304289-96304360	n-Th8|chr3_747_tRNAHis_GTG-	3.38909	A	3.4433	A	5.28947	A	4.17757	A	0.0542165	0.809411	yes	null	-1.1119	0.0152413	yes	null	1.90038	0.000247517	yes	up	0.734271	0.000430883	yes	up	3.32241	0	A	3.45576	0	A	3.4144	0	A	3.4722	0	A	5.13524	0	A	5.4437	0	A	4.29106	0	A	4.06408	0
110	chr3:96304932-96305003	n-Tg26|chr3_746_tRNAGly_TCC-	4.41664	A	3.9723	A	6.3416	A	4.70224	A	-0.444342	0.0798498	yes	null	-1.63936	0.00444164	yes	down	1.92496	0.0002391	yes	up	0.729944	0.00034259	yes	up	4.32925	0	A	4.50403	0	A	3.91637	0	A	4.02823	0	A	6.06438	0	A	6.61883	0	A	4.74906	0	A	4.65542	0
111	chr3:96305370-96305441	n-Te13|chr3_745_tRNAGlu_CTC-	4.62541	A	4.98092	A	6.39951	A	5.31044	A	0.355512	0.196865	yes	null	-1.08907	0.0142431	yes	null	1.77409	0.000485223	yes	up	0.329515	0.0465298	yes	null	4.83647	0	A	4.41435	0	A	4.91487	0	A	5.04698	0	A	6.41353	0	A	6.38548	0	A	5.41006	0	A	5.21082	0
112	chr3:96962008-96962079	n-Te12|chr3_303_tRNAGlu_CTC+	2.22712	A	3.11316	A	4.89278	A	3.57101	A	0.886039	0.00762833	yes	up	-1.32177	0.00796739	yes	down	2.66566	5.33280946873218e-06	yes	up	0.457853	0.00762142	yes	up	2.13399	0	A	2.32025	0	A	3.08599	0	A	3.14032	0	A	4.72211	0	A	5.06344	0	A	3.63361	0	A	3.50841	0
113	chr3:97485382-97485453	n-Tq2|chr3_309_tRNAGln_CTG+	0.665763	B	-1.02056	B	1.64211	B	0.681571	A	-1.68633	0.00220873	no	down	-0.960539	0.0217231	yes	null	0.976347	0.0514935	no	null	1.70213	3.31357155091729e-06	yes	up	0.708709	0	B	0.622818	0	B	-1.16125	0	B	-0.879875	0	B	1.74152	0	B	1.5427	0	A	0.691232	0	A	0.67191	0
114	chr3:121992390-121992489	B2_Mm1t_B2_SINE-	0.526688	B	-0.572895	B	0.858362	B	-0.297872	B	-1.09958	0.0199417	no	null	-1.15623	0.0193312	no	null	0.331674	0.559063	no	null	0.275023	0.0852832	no	null	0.946208	9.53	B	0.107169	17.2	B	-0.645568	11.13	B	-0.500221	7.13	B	1.1886	13.85	B	0.528129	13.85	B	-0.357291	14.77	B	-0.238453	9.38
115	chr3:121995866-121995950	n-Tr22|chr3_628_tRNAArg_TCT_I-	4.57442	A	3.9282	A	6.19986	A	4.44815	A	-0.646217	0.0604646	yes	null	-1.75171	0.00354511	yes	down	1.62544	0.00130019	yes	up	0.519953	0.00495657	yes	up	4.29169	0	A	4.85714	0	A	3.82011	0	A	4.03629	0	A	5.92269	0	A	6.47702	0	A	4.51939	0	A	4.37692	0
116	chr3:123602105-123602176	n-Te1|chr3_622_tRNAGlu_CTC-	0.382522	B	-0.195866	B	0.713178	B	-0.955606	B	-0.578388	0.185438	no	null	-1.66878	0.0181431	no	null	0.330656	0.566033	no	null	-0.75974	0.000777394	no	down	0.849778	0	B	-0.0847341	0	B	0.0132088	0	B	-0.40494	0	B	1.42618	0	B	0.00017779	0	B	-0.965144	0	B	-0.946068	0
117	chr3:146184477-146184576	B1_Mus2_alu_SINE+	1.04262	B	0.129048	B	2.06265	A	0.64829	A	-0.91357	0.0156682	no	null	-1.41436	0.0108407	yes	null	1.02003	0.0416162	yes	null	0.519241	0.0417061	yes	null	1.07549	0	B	1.00975	0	B	0.392389	0	B	-0.134293	0	B	1.86904	0	B	2.25627	0	A	0.965706	0	A	0.330873	0
118	chr4:10801211-10801292	n-Ts9|chr4_16_tRNASer_AGA+	3.55012	A	3.05599	A	5.64361	A	3.24824	A	-0.494134	0.0719695	yes	null	-2.39537	0.00155881	yes	down	2.09349	0.000110956	yes	up	0.192254	0.207918	yes	null	3.39	0	A	3.71024	0	A	3.01402	0	A	3.09795	0	A	5.30433	0	A	5.98288	0	A	3.29386	0	A	3.20262	0
119	chr4:11181665-11181764	BC1_Mm_scRNA+	1.29539	B	-0.0616209	B	2.40614	A	0.556406	B	-1.35701	0.00345591	no	down	-1.84973	0.00243009	yes	down	1.11075	0.0262465	yes	null	0.618027	0.00106161	no	up	1.08699	0.4	B	1.50379	0	A	-0.0973598	0	B	-0.025882	0	B	2.20242	0	B	2.60985	0	A	0.513311	0	B	0.599501	0
123	chr4:27831926-27831999	n-Ti2|chr4_62_tRNAIle_AAT+	0.473147	B	-0.733637	B	0.274369	B	-0.566536	B	-1.20678	0.0135878	no	null	-0.840905	0.131716	no	null	-0.198778	0.73424	no	null	0.167101	0.318798	no	null	0.86904	0	B	0.0772531	0	B	-0.862309	0	B	-0.604965	0	B	0.957309	0	B	-0.408571	0	B	-0.470864	0	B	-0.662208	0
124	chr4:32317225-32317295	n-Tg3|chr4_67_tRNAGly_CCC+	0.720173	B	0.0566611	B	0.606062	B	-0.716935	B	-0.663512	0.0354771	no	null	-1.323	0.0429444	no	null	-0.114111	0.850536	no	null	-0.773596	0.00090781	no	down	0.915026	0	B	0.525319	0	B	0.145911	0	B	-0.0325891	0	B	1.31906	0	B	-0.106939	0	B	-0.497786	0	B	-0.936084	0
125	chr4:40161169-40161268	B2_Mm1t_B2_SINE+	0.959207	B	-0.355245	B	1.46428	B	0.496823	B	-1.31445	0.00264621	no	down	-0.96746	0.030386	no	null	0.505076	0.344163	no	null	0.852068	0.000170314	no	up	0.955197	40	B	0.963218	48.64	B	-0.294661	50	B	-0.415829	56.52	B	1.71306	77.77	B	1.21551	77.77	B	0.622245	77.77	A	0.3714	84.61
126	chr4:43505660-43505930	Rmrp|RNase_MRP-	4.4257	A	4.3127	A	5.84349	A	4.8713	A	-0.112994	0.624191	yes	null	-0.972198	0.0253891	yes	null	1.4178	0.00462543	yes	up	0.558594	0.00236645	yes	up	4.36799	0.08	A	4.4834	0.05	A	4.25878	0.13	A	4.36662	0.04	A	5.64137	0.07	A	6.04561	0.07	A	4.93459	0.06	A	4.808	0.06
127	chr4:82265527-82265598	n-Th10|chr4_1697_tRNAHis_GTG-	0.266353	B	-0.840967	B	1.35346	B	-0.478353	B	-1.10732	0.10858	no	null	-1.83181	0.0119224	no	null	1.0871	0.0353465	no	null	0.362614	0.0269727	no	null	1.1244	0	B	-0.591694	0	B	-0.7692	0	B	-0.912735	0	B	2.02787	0	B	0.679038	0	B	-0.438866	0	B	-0.51784	0
128	chr4:97438963-97439062	NA_5	1.83019	A	0.582474	B	2.16407	A	1.19497	A	-1.24771	0.00450015	yes	down	-0.969107	0.0313125	yes	null	0.333884	0.553515	yes	null	0.612491	0.00445175	yes	up	2.04084	0	A	1.61953	0	A	0.640278	0	B	0.52467	0	B	2.34687	0	B	1.98128	0	A	1.42707	0	A	0.962857	0
129	chr4:117949245-117949344	NA_6	0.572374	B	-0.414147	B	1.8022	B	0.442889	B	-0.986521	0.186243	no	null	-1.35931	0.0173783	no	null	1.22983	0.0164638	no	null	0.857036	0.00212582	no	up	1.52494	0	B	-0.38019	0	B	-0.633277	0	B	-0.195017	0	B	2.16825	0	B	1.43615	0	A	0.756418	0	A	0.12936	0
130	chr4:128780080-128780179	B2_Mm1t_B2_SINE+	1.42222	B	0.467814	B	2.1951	A	0.713343	A	-0.954409	0.0108985	no	null	-1.48176	0.00640957	yes	down	0.77288	0.132458	yes	null	0.245528	0.205303	yes	null	1.65403	21.03	B	1.19042	24.96	B	0.473076	12.92	B	0.462553	11.54	B	2.13288	16.15	B	2.25733	16.15	A	0.974089	15.45	A	0.452597	17.24
131	chr4:131681174-131681245	n-Ta22|chr4_626_tRNAAla_CGC+	0.325513	B	-0.642751	B	0.631229	B	-0.101622	B	-0.968264	0.0294213	no	null	-0.732852	0.123966	no	null	0.305716	0.595021	no	null	0.541128	0.00436499	no	up	0.723815	0	B	-0.0727885	0	B	-0.506165	0	B	-0.779336	0	B	1.14556	0	B	0.116896	0	B	-0.152688	0.23	B	-0.0505564	0
132	chr4:131972358-131972457	B2_Mm1t_B2_SINE+	0.569873	B	0.589758	B	2.68192	A	0.866508	A	0.0198853	0.956481	no	null	-1.81541	0.00248871	yes	down	2.11205	0.000105887	yes	up	0.27675	0.1271	yes	null	0.898993	0	B	0.240752	0	B	0.792493	0	A	0.387023	0	B	2.48869	0	A	2.87515	0	A	0.900751	0	A	0.832264	0
133	chr4:132071923-132071994	n-Ta8|chr4_645_tRNAAla_AGC+	0.749941	B	-0.420386	B	0.735613	B	-0.237256	B	-1.17033	0.00334338	no	down	-0.97287	0.15068	no	null	-0.0143281	0.984317	no	null	0.18313	0.237849	no	null	0.687974	19.91	B	0.811909	1.76	B	-0.444765	2.7	B	-0.396007	7.42	B	1.66052	7.24	B	-0.189291	7.24	B	-0.321846	9.77	B	-0.152666	13.7
134	chr4:132670411-132670481	n-Tg9|chr4_1314_tRNAGly_GCC-	0.539133	B	-0.507831	B	0.46458	B	-0.685796	B	-1.04696	0.049822	no	null	-1.15038	0.0983715	no	null	-0.0745536	0.902527	no	null	-0.177965	0.239928	no	null	1.12702	0	B	-0.0487548	0	B	-0.506165	0	B	-0.509496	0	B	1.37625	0	B	-0.447089	0	B	-0.632569	0	B	-0.739024	0
135	chr4:135478326-135478425	B2_Mm2_B2_SINE+	1.47595	B	0.127304	B	2.16641	A	1.13675	A	-1.34864	0.00575328	no	down	-1.02966	0.0182337	yes	null	0.690461	0.184432	yes	null	1.00945	0.000318101	yes	up	1.54824	0	B	1.40365	0	B	0.441367	0	B	-0.18676	0	B	2.31345	0	B	2.01936	0	A	1.16018	0	A	1.11332	0
136	chr4:135550206-135550305	B1_Mus1_Alu_SINE+	1.37124	B	0.219513	B	2.43191	A	0.460203	B	-1.15173	0.00364927	no	down	-1.97171	0.00181694	yes	down	1.06067	0.0338169	yes	null	0.24069	0.116492	no	null	1.25945	0	B	1.48303	0	A	0.226139	0	B	0.212887	0	B	2.5301	0	A	2.33373	0	A	0.439381	0	B	0.481025	0
137	chr4:138986421-138986492	n-Tv1|chr4_1183_tRNAVal_AAC-	0.648078	B	-0.562529	B	0.767105	B	-0.767916	B	-1.21061	0.0343182	no	null	-1.53502	0.0289925	no	null	0.119027	0.846859	no	null	-0.205386	0.220571	no	null	1.25313	0	B	0.0430214	0	B	-0.62646	0	B	-0.498599	0	B	1.5223	0	B	0.0119082	0	B	-0.619776	0	B	-0.916055	0
138	chr4:141510536-141510635	B4_B4_SINE-	0.71843	B	-0.319474	B	2.38583	A	-0.471147	B	-1.0379	0.0615134	no	null	-2.85698	0.00126442	yes	down	1.6674	0.00107442	yes	up	-0.151672	0.550579	no	null	1.34811	0	B	0.0887487	0	B	-0.302293	0	B	-0.336655	0	B	2.39094	0	B	2.38072	0	A	-0.0321578	0	B	-0.910135	0
139	chr4:148800836-148800935	NA_7	1.15364	B	0.677246	A	1.36829	B	0.765814	A	-0.476393	0.22898	yes	null	-0.602478	0.22328	yes	null	0.214654	0.711865	no	null	0.0885685	0.610153	yes	null	1.60442	0	B	0.702858	0	B	0.595933	0	B	0.758559	0	A	1.95526	0	B	0.781323	0	B	0.929849	0	A	0.60178	0
140	chr5:5627681-5627751	n-Ts1|chr5_13_tRNASeC_TCA+	0.703151	B	-0.730926	B	1.00291	B	-0.555988	B	-1.43408	0.00663596	no	down	-1.5589	0.0221441	no	null	0.299757	0.603449	no	null	0.174938	0.30971	no	null	1.07075	2.77	B	0.33555	5.85	B	-0.605701	3.93	B	-0.856151	3.95	B	1.6903	2.31	B	0.315521	2.31	B	-0.42399	2.66	B	-0.687986	3.12
141	chr5:30439143-30439242	B2_Mm2_B2_SINE-	2.10328	A	1.19499	A	3.81733	A	1.32851	A	-0.908281	0.00744543	yes	down	-2.48882	0.00123358	yes	down	1.71406	0.000710604	yes	up	0.133511	0.37685	yes	null	2.21299	0	A	1.99356	0	A	1.1752	0	A	1.21479	0	A	3.57458	0	A	4.06009	0	A	1.32984	0	A	1.32717	0
142	chr5:31190456-31190544	n-Ty9|chr5_109_tRNATyr_GTA_I+	4.4106	A	5.08213	A	6.43043	A	5.43439	A	0.671529	0.0205044	yes	null	-0.996045	0.0275126	yes	null	2.01983	0.000147926	yes	up	0.352261	0.0333942	yes	null	4.37285	0	A	4.44835	0	A	4.99874	0	A	5.16551	0	A	6.16021	0	A	6.70065	0	A	5.49985	0	A	5.36892	0
143	chr5:31190888-31190960	n-Ta15|chr5_110_tRNAAla_AGC+	4.93471	A	5.09427	A	6.81893	A	5.33785	A	0.159562	0.479798	yes	null	-1.48108	0.00461488	yes	down	1.88422	0.000260672	yes	up	0.243578	0.119061	yes	null	4.95836	0	A	4.91106	0	A	5.03078	0	A	5.15777	0	A	6.67675	0	A	6.96111	0	A	5.35956	0	A	5.31614	0
144	chr5:33205445-33205544	B1_Mus2_Alu_SINE-	0.417022	B	-0.484534	B	2.27811	A	0.635893	A	-0.901556	0.0106342	no	null	-1.64222	0.00291024	yes	down	1.86109	0.000307746	yes	up	1.12043	1.99202981598466e-05	yes	up	0.60156	0	B	0.232484	0	B	-0.45067	0	B	-0.518398	0	B	2.31157	0	B	2.24465	0	A	0.662887	0	A	0.6089	0
145	chr5:54383776-54383875	B2_Mm2_B2_SINE-	1.25903	B	-0.537473	B	2.6813	A	0.110815	B	-1.7965	0.00223007	no	down	-2.57049	0.00107449	yes	down	1.42227	0.0044863	yes	up	0.648288	0.00271739	no	up	1.1885	0	B	1.32956	0	B	-0.747173	0	B	-0.327772	0	B	2.6934	0	A	2.66921	0	A	0.191266	0	B	0.0303636	0
146	chr5:65926870-65927025	B2_Mm2_SINE_B2+	1.8878	A	0.493458	B	3.46203	A	1.34992	A	-1.39434	0.00438351	yes	down	-2.11211	0.00149514	yes	down	1.57423	0.00173342	yes	up	0.856464	0.00021722	yes	up	2.11613	0	A	1.65946	0	A	0.322068	0	B	0.664848	0	A	3.32026	0	A	3.60381	0	A	1.37011	0	A	1.32974	0
147	chr5:92781746-92781845	B2_Mm1a_B2_SINE-_and_RLTR13D2_ERVK_LTR-	0.325835	B	0.146882	B	1.64229	B	-0.0790113	B	-0.178953	0.682737	no	null	-1.72131	0.00354511	no	down	1.31646	0.00862326	no	up	-0.225893	0.258253	no	null	0.816757	6.53	B	-0.165087	7.79	B	0.404038	3.4	B	-0.110274	5.99	B	1.87763	5.15	B	1.40696	5.15	A	-0.200877	6.97	B	0.0428545	5.06
148	chr5:93139643-93139742	B2_Mm2_B2_SINE-	1.81985	A	1.49069	A	3.16402	A	2.09095	A	-0.329158	0.225554	yes	null	-1.07307	0.0172913	yes	null	1.34417	0.00703148	yes	up	0.600256	0.00202184	yes	up	2.0099	0	A	1.62979	0	A	1.59265	0	A	1.38873	0	A	2.98768	0	A	3.34036	0	A	2.17908	0	A	2.00281	0
149	chr5:98470109-98470181	n-Tk8|chr5_1627_tRNALys_CTT-	0.647765	B	-0.711139	B	0.728084	B	-0.489348	B	-1.3589	0.0128385	no	null	-1.21743	0.0824609	no	null	0.080319	0.894901	no	null	0.221791	0.172648	no	null	1.12907	0	B	0.166458	0	B	-0.650555	0	B	-0.771723	0	B	1.62031	0	B	-0.164144	0	B	-0.600147	0	B	-0.378548	0
150	chr5:101421893-101421964	n-Td1|chr5_1609_tRNAAsp_GTC-	0.824746	B	-0.306029	B	0.962861	B	-0.598159	B	-1.13078	0.021934	no	null	-1.56102	0.0355458	no	null	0.138114	0.822865	no	null	-0.29213	0.147917	no	null	1.22305	0	B	0.426444	0	B	-0.0641608	0	B	-0.547898	0	B	1.81776	0	B	0.107963	0	B	-0.45997	0	B	-0.736349	0
152	chr5:115002158-115002423	B2_Mm2_SINE_B2-	3.13326	A	2.54232	A	4.51587	A	2.90769	A	-0.590941	0.0278111	yes	null	-1.60818	0.00469572	yes	down	1.38261	0.00571559	yes	up	0.365371	0.0259445	yes	null	3.16944	0	A	3.09707	0	A	2.53604	0	A	2.54859	0	A	4.24766	0	A	4.78407	0	A	2.98774	0	A	2.82763	0
153	chr5:125884620-125884691	n-Ta39|chr5_1317_tRNAAla_TGC-	4.75247	A	4.10144	A	6.34421	A	4.79994	A	-0.651024	0.0760599	yes	null	-1.54428	0.00849303	yes	down	1.59174	0.00165656	yes	up	0.698492	0.000439361	yes	up	4.39601	0	A	5.10892	0	A	4.06369	0	A	4.1392	0	A	5.94525	0	A	6.74318	0	A	4.8444	0	A	4.75547	0
154	chr5:125885977-125886048	n-Td15|chr5_1316_tRNAAsp_GTC-	2.86924	A	2.67895	A	4.88713	A	4.16473	A	-0.190291	0.532548	yes	null	-0.722405	0.0858534	yes	null	2.0179	0.000156995	yes	up	1.48578	4.4830720386135e-06	yes	up	2.5845	0	A	3.15397	0	A	2.58469	0	A	2.77321	0	A	4.54617	0	A	5.22809	0	A	4.18617	0	A	4.14329	0
155	chr5:125886425-125886497	n-Tf7|chr5_1315_tRNAPhe_GAA-	4.78317	A	4.28299	A	6.03849	A	4.73636	A	-0.500179	0.0894658	yes	null	-1.30213	0.0204972	yes	null	1.25532	0.0123767	yes	null	0.453369	0.00950311	yes	up	4.5707	0	A	4.99564	0	A	4.2069	0	A	4.35908	0	A	5.55987	0	A	6.51711	0	A	4.80884	0	A	4.66388	0
156	chr5:125889386-125889457	n-Td14|chr5_1314_tRNAAsp_GTC-	4.23033	A	4.15216	A	6.61903	A	5.31736	A	-0.0781714	0.726833	yes	null	-1.30167	0.0127625	yes	null	2.3887	2.48089474887513e-05	yes	up	1.1652	1.67785075574063e-05	yes	up	4.13801	0	A	4.32266	0	A	4.14995	0	A	4.15438	0	A	6.29268	0	A	6.94539	0	A	5.37753	0	A	5.25719	0
157	chr5:125889842-125889913	n-Ta34|chr5_702_tRNAAla_TGC+	4.20554	A	3.97927	A	5.8857	A	3.99764	A	-0.226262	0.4371	yes	null	-1.88806	0.00482229	yes	down	1.68016	0.000944778	yes	up	0.0183639	0.916065	yes	null	3.96233	0	A	4.44874	0	A	3.8617	0	A	4.09685	0	A	5.41664	0	A	6.35475	0	A	4.02487	0	A	3.9704	0
158	chr5:134651370-134651469	PB1D7_alu_SINE-	0.614834	B	-0.513791	B	0.698306	B	-1.25399	B	-1.12862	0.00749416	no	down	-1.9523	0.00928922	no	down	0.0834726	0.890215	no	null	-0.740201	0.000362809	no	down	0.884807	0	B	0.34486	0	B	-0.544639	0	B	-0.482943	0	B	1.36475	0	B	0.0318604	0	B	-1.15567	0	B	-1.35232	0
159	chr5:135372305-135372576	B3_SINE_B2-	1.47356	B	-0.77831	B	2.56337	A	-0.762071	B	-2.25187	0.00189952	no	down	-3.32544	0.00107449	yes	down	1.08981	0.0292127	yes	null	0.0162391	0.950772	no	null	1.67892	0	B	1.2682	0	B	-0.872704	0	B	-0.683916	0	B	2.54815	0	A	2.57858	0	A	-0.318734	0	B	-1.20541	0
160	chr5:137775343-137775442	B1_Mus1_Alu_SINE+	1.59488	B	-0.330048	B	2.76327	A	0.260649	B	-1.92492	0.00189952	no	down	-2.50262	0.00113545	yes	down	1.16839	0.0190932	yes	null	0.590697	0.00178427	no	up	1.76497	0	B	1.42478	0	B	-0.238232	0	B	-0.421864	0	B	2.58492	0	A	2.94162	0	A	0.2279	0	B	0.293398	0
161	chr5:140252062-140252161	B2_Mus1_Alu_SINE+	-0.0495825	B	-0.510805	B	1.77084	B	-0.0969813	B	-0.461222	0.298132	no	null	-1.86782	0.0021833	no	down	1.82042	0.000394555	no	up	0.413824	0.0293004	no	null	0.45717	0	B	-0.556335	0	B	-0.305468	0	B	-0.716142	0	B	1.87845	0	B	1.66322	0	A	-0.0437539	0	B	-0.150209	0
162	chr5:144108745-144108871	n-Ts11|chr5_1135_tRNASer_AGA_I-	0.561628	B	-0.46111	B	0.932643	B	-0.875459	B	-1.02274	0.0278111	no	null	-1.8081	0.00798611	no	down	0.371015	0.510127	no	null	-0.414349	0.0242698	no	null	0.997981	4.54	B	0.125275	21.87	B	-0.366441	12.5	B	-0.555779	9.8	B	1.46326	6.66	B	0.402025	6.66	B	-0.718329	4.65	B	-1.03259	5.08
163	chr5:150040577-150040650	n-Tn14|chr5_1043_tRNAAsn_GTT-	4.68435	A	3.88037	A	6.22444	A	4.65999	A	-0.803984	0.0101463	yes	null	-1.56445	0.00460096	yes	down	1.54009	0.00215517	yes	up	0.779621	0.000200688	yes	up	4.64853	0	A	4.72017	0	A	3.8162	0	A	3.94453	0	A	5.99108	0	A	6.45779	0	A	4.66555	0	A	4.65442	0
164	chr6:5446594-5446693	NA_8	0.857291	B	1.3603	A	1.14183	B	0.909102	A	0.503007	0.116537	yes	null	-0.232726	0.649199	yes	null	0.284537	0.622782	no	null	-0.451196	0.00923324	yes	down	1.13823	0	B	0.576355	0	B	1.43813	0	A	1.28247	0	A	1.84751	0	B	0.43615	0	B	0.959811	0	A	0.858392	0
165	chr6:10050371-10050443	n-Tv13|chr6_10_tRNAVal_CAC+	0.210032	B	-0.744821	B	0.532283	B	-0.751573	B	-0.954853	0.0354771	no	null	-1.28386	0.0738126	no	null	0.322251	0.579253	no	null	-0.00675236	0.971875	no	null	0.651683	0	B	-0.231619	0	B	-0.669664	0	B	-0.819978	0	B	1.40272	0	B	-0.338155	0	B	-0.474616	0	B	-1.02853	0
166	chr6:29338824-29338895	n-Tp6|chr6_46_tRNAPro_AGG+	2.32577	A	3.0068	A	4.1415	A	3.13092	A	0.681029	0.0194919	yes	null	-1.01058	0.0304921	yes	null	1.81573	0.000389817	yes	up	0.124117	0.425454	yes	null	2.26521	0	A	2.38633	0	A	2.94635	0	A	3.06725	0	A	3.81558	0	A	4.46741	0	A	3.2061	0	A	3.05574	0
167	chr6:30297452-30297551	Rn5S|5S_rRNA-	0.722592	B	-0.920959	B	1.13452	B	-0.612291	B	-1.64355	0.00223007	no	down	-1.74681	0.0142431	no	null	0.411924	0.45555	no	null	0.308668	0.135504	no	null	0.860478	0	B	0.584706	0	B	-0.927008	0	B	-0.914909	0	B	1.74917	0	B	0.519861	0	B	-0.90625	0	B	-0.318331	0
168	chr6:35127220-35127319	B1_Mm_Alu_SINE-	0.427762	B	-0.340292	B	1.35956	B	0.343617	B	-0.768054	0.015507	no	null	-1.01594	0.0253362	no	null	0.931793	0.064069	no	null	0.683909	0.000913468	no	up	0.568348	0	B	0.287176	0	B	-0.321741	0	B	-0.358844	0	B	1.58859	0	B	1.13052	0	B	0.490051	0	B	0.197183	0
169	chr6:38287916-38288126	B2_Mm2_SINE_B2-	2.43284	A	2.4244	A	3.81011	A	2.71525	A	-0.00843921	0.975023	yes	null	-1.09486	0.0147044	yes	null	1.37727	0.00584926	yes	up	0.29085	0.076262	yes	null	2.58428	0	A	2.28139	0	A	2.33976	0	A	2.50904	0	A	3.69906	0	A	3.92117	0	A	2.79773	0	A	2.63277	0
170	chr6:38483931-38484003	n-Tr10|chr6_107_tRNAArg_CCT+	4.36603	A	5.0119	A	6.10376	A	5.33614	A	0.64587	0.021934	yes	null	-0.767617	0.0594702	yes	null	1.73773	0.000611345	yes	up	0.324243	0.0433615	yes	null	4.39056	0	A	4.34151	0	A	4.95268	0	A	5.07112	0	A	5.8498	0	A	6.35772	0	A	5.39021	0	A	5.28208	0
171	chr6:47600760-47600854	Rn4.5s|4.5SRNA_scRNA-	2.97878	A	2.8632	A	4.92517	A	4.04221	A	-0.115572	0.697388	yes	null	-0.882965	0.0275126	yes	null	1.94639	0.000214507	yes	up	1.179	1.43773163068284e-05	yes	up	3.27253	0	A	2.68502	0	A	2.88097	0	A	2.84543	0	A	4.89514	0	A	4.9552	0	A	4.03334	0	A	4.05107	0
172	chr6:47604999-47605093	Rn4.5s|4.5SRNA_scRNA-	4.79001	A	4.6744	A	6.63524	A	4.78137	A	-0.115604	0.677246	yes	null	-1.85387	0.00302161	yes	down	1.84523	0.000347408	yes	up	0.106965	0.49184	yes	null	5.03277	100	A	4.54725	100	A	4.73803	100	A	4.61078	100	A	6.92641	100	A	6.34407	100	A	4.71292	100	A	4.84982	100
173	chr6:47609320-47609414	Rn4.5s|4.5SRNA_scRNA-	4.9443	A	4.82193	A	6.84485	A	4.90287	A	-0.122372	0.668144	yes	null	-1.94198	0.00273265	yes	down	1.90055	0.00024973	yes	up	0.0809419	0.610153	yes	null	5.18895	98.92	A	4.69966	99.07	A	4.89462	98.99	A	4.74924	98.75	A	7.15536	99.23	A	6.53434	99.23	A	4.82645	98.42	A	4.9793	98.39
174	chr6:47613660-47613754	Rn4.5s|4.5SRNA_scRNA-	4.80241	A	4.67778	A	6.62301	A	4.80522	A	-0.124628	0.661664	yes	null	-1.81779	0.00326678	yes	down	1.8206	0.000382334	yes	up	0.127436	0.414659	yes	null	5.04531	100	A	4.55952	100	A	4.742	100	A	4.61357	100	A	6.91401	100	A	6.33201	100	A	4.73696	100	A	4.87347	100
175	chr6:47617996-47618090	Rn4.5s|4.5SRNA_scRNA-	4.79001	A	4.6744	A	6.63524	A	4.78137	A	-0.115604	0.677246	yes	null	-1.85387	0.00302161	yes	down	1.84523	0.000347408	yes	up	0.106965	0.49184	yes	null	5.03277	100	A	4.54725	100	A	4.73803	100	A	4.61078	100	A	6.92641	100	A	6.34407	100	A	4.71292	100	A	4.84982	100
176	chr6:47622304-47622398	Rn4.5s|4.5SRNA_scRNA-	4.80241	A	4.67778	A	6.62301	A	4.80522	A	-0.124628	0.661664	yes	null	-1.81779	0.00326678	yes	down	1.8206	0.000382334	yes	up	0.127436	0.414659	yes	null	5.04531	100	A	4.55952	100	A	4.742	100	A	4.61357	100	A	6.91401	100	A	6.33201	100	A	4.73696	100	A	4.87347	100
177	chr6:47626642-47626736	Rn4.5s|4.5SRNA_scRNA-	4.80241	A	4.67778	A	6.62301	A	4.80522	A	-0.124628	0.661664	yes	null	-1.81779	0.00326678	yes	down	1.8206	0.000382334	yes	up	0.127436	0.414659	yes	null	5.04531	100	A	4.55952	100	A	4.742	100	A	4.61357	100	A	6.91401	100	A	6.33201	100	A	4.73696	100	A	4.87347	100
178	chr6:47630963-47631057	Rn4.5s|4.5SRNA_scRNA-	4.79001	A	4.6744	A	6.63524	A	4.78137	A	-0.115604	0.677246	yes	null	-1.85387	0.00302161	yes	down	1.84523	0.000347408	yes	up	0.106965	0.49184	yes	null	5.03277	100	A	4.54725	100	A	4.73803	100	A	4.61078	100	A	6.92641	100	A	6.34407	100	A	4.71292	100	A	4.84982	100
179	chr6:47635281-47635375	Rn4.5s|4.5SRNA_scRNA-	4.79001	A	4.6744	A	6.63524	A	4.78137	A	-0.115604	0.677246	yes	null	-1.85387	0.00302161	yes	down	1.84523	0.000347408	yes	up	0.106965	0.49184	yes	null	5.03277	100	A	4.54725	100	A	4.73803	100	A	4.61078	100	A	6.92641	100	A	6.34407	100	A	4.71292	100	A	4.84982	100
180	chr6:47689877-47689970	Rn4.5s|4.5SRNA_scRNA-	4.34772	A	4.62039	A	6.50447	A	4.73653	A	0.272668	0.378555	yes	null	-1.76794	0.00297836	yes	down	2.15675	8.16797197209969e-05	yes	up	0.116143	0.442654	yes	null	4.6557	73.76	A	4.03975	69.17	A	4.67298	73.47	A	4.5678	70.8	A	6.72851	73.26	A	6.28043	73.26	A	4.70421	66.65	A	4.76885	68.96
181	chr6:47694136-47694230	Rn4.5s|4.5SRNA_scRNA-	4.73629	A	4.59918	A	6.57611	A	4.69294	A	-0.13711	0.661664	yes	null	-1.88318	0.0042612	yes	down	1.83983	0.000362732	yes	up	0.0937591	0.549989	yes	null	5.0385	93.14	A	4.43407	89.9	A	4.68048	91.78	A	4.51788	89.86	A	6.99838	93.91	A	6.15385	93.91	A	4.63459	88.92	A	4.75129	89.37
182	chr6:47698496-47698590	Rn4.5s|4.5SRNA_scRNA-	4.6699	A	4.63866	A	6.50044	A	4.62741	A	-0.031247	0.915062	yes	null	-1.87303	0.00377907	yes	down	1.83054	0.000376924	yes	up	-0.0112424	0.944493	yes	null	4.92349	59.53	A	4.41632	51.02	A	4.71195	64.85	A	4.56536	64.03	A	6.88906	62.36	A	6.11183	62.36	A	4.57528	66.43	A	4.67955	67.67
183	chr6:47702830-47702924	Rn4.5s|4.5SRNA_scRNA-	4.68736	A	4.48132	A	6.48353	A	4.67996	A	-0.206041	0.491404	yes	null	-1.80357	0.00461645	yes	down	1.79617	0.000444125	yes	up	0.198643	0.202631	yes	null	4.96641	100	A	4.40831	100	A	4.55894	100	A	4.4037	100	A	6.8899	100	A	6.07716	100	A	4.63846	100	A	4.72146	100
185	chr6:47713262-47713356	Rn4.5s|4.5SRNA_scRNA-	4.68736	A	4.48132	A	6.48353	A	4.67996	A	-0.206041	0.491404	yes	null	-1.80357	0.00461645	yes	down	1.79617	0.000444125	yes	up	0.198643	0.202631	yes	null	4.96641	100	A	4.40831	100	A	4.55894	100	A	4.4037	100	A	6.8899	100	A	6.07716	100	A	4.63846	100	A	4.72146	100
188	chr6:47731623-47731724	Rny3|Y3_RNA+	3.76943	A	3.77902	A	4.92144	A	4.63173	A	0.0095861	0.970974	yes	null	-0.289711	0.415361	yes	null	1.15201	0.0209823	yes	null	0.85271	0.00013977	yes	up	3.61918	0	A	3.91969	0	A	3.76409	0	A	3.79395	0	A	4.65282	0	A	5.19007	0	A	4.74007	0	A	4.52339	0
189	chr6:47738068-47738179	Rny1|Y1_RNA-	3.64362	A	3.87163	A	5.02742	A	4.93847	A	0.228009	0.361352	yes	null	-0.0889472	0.793743	yes	null	1.3838	0.00570842	yes	up	1.06684	3.4697878238772e-05	yes	up	3.79713	0	A	3.49011	0	A	3.79788	0	A	3.94538	0	A	4.77288	0	A	5.28196	0	A	5.02386	0	A	4.85309	0
190	chr6:47928996-47929067	n-Tc57|chr6_157_tRNACys_GCA+	4.41379	A	3.79528	A	5.97428	A	4.51858	A	-0.618508	0.0441403	yes	null	-1.45571	0.00961098	yes	down	1.5605	0.00196038	yes	up	0.7233	0.000356665	yes	up	4.20784	0	A	4.61973	0	A	3.74447	0	A	3.84608	0	A	5.60875	0	A	6.33982	0	A	4.56486	0	A	4.47229	0
191	chr6:48083936-48084007	n-Tc37|chr6_161_tRNACys_GCA+	0.513461	B	-0.811583	B	0.818865	B	-0.508592	B	-1.32504	0.0067321	no	down	-1.32746	0.0336085	no	null	0.305404	0.595105	no	null	0.302991	0.151779	no	null	0.825116	1.69	B	0.201806	0	B	-0.64589	0	B	-0.977275	3.03	B	1.42781	7.69	B	0.209918	7.69	B	-0.247846	0	B	-0.769338	0
192	chr6:48089509-48089580	n-Tc10|chr6_1034_tRNACys_GCA-	0.35614	B	-0.788841	B	0.910039	B	-0.688808	B	-1.14498	0.00675576	no	down	-1.59885	0.0206335	no	null	0.553898	0.301307	no	null	0.100033	0.635047	no	null	0.618633	0	B	0.0936475	0	B	-0.798346	0	B	-0.779336	0	B	1.54568	0	B	0.274399	0	B	-0.381507	0	B	-0.996109	0
193	chr6:48090483-48090554	n-Tc4|chr6_1033_tRNACys_GCA-	0.0256248	B	-0.732862	B	0.475116	B	-1.26464	B	-0.758487	0.0451499	no	null	-1.73976	0.02963	no	null	0.449491	0.417789	no	null	-0.531782	0.0126145	no	null	0.371692	0	B	-0.320443	0	B	-0.71128	0	B	-0.754445	0	B	1.36208	0	B	-0.411846	0	B	-1.00069	0	B	-1.5286	0
194	chr6:48093355-48093426	n-Tc13|chr6_162_tRNACys_GCA+	0.609607	B	-0.336022	B	0.757417	B	-0.442662	B	-0.945629	0.0190464	no	null	-1.20008	0.0593732	no	null	0.14781	0.807106	no	null	-0.10664	0.494582	no	null	0.917682	31.62	B	0.301531	25	B	-0.249826	28.94	B	-0.422218	34.93	B	1.50742	43.75	B	0.00741561	43.75	B	-0.493232	32.58	B	-0.392091	38.94
195	chr6:48094927-48094998	n-Tc36|chr6_1032_tRNACys_GCA-	0.469513	B	-0.679837	B	0.638877	B	-0.920387	B	-1.14935	0.00937714	no	down	-1.55926	0.0293944	no	null	0.169364	0.776501	no	null	-0.24055	0.183956	no	null	0.730843	47.96	B	0.208184	70.87	B	-0.485701	20.95	B	-0.873973	47.44	B	1.42657	35.38	B	-0.148812	35.38	B	-0.834613	27.36	B	-1.00616	52.63
196	chr6:48104713-48104784	n-Tc38|chr6_163_tRNACys_GCA+	0.209455	B	-0.377876	B	0.789283	B	-0.508815	B	-0.587331	0.187912	no	null	-1.2981	0.0646716	no	null	0.579828	0.286502	no	null	-0.130939	0.38532	no	null	0.739757	63.6	B	-0.320847	54.7	B	-0.382177	41.56	B	-0.373576	57.53	B	1.66325	74.55	B	-0.0846817	74.55	B	-0.493232	67.35	B	-0.524399	43.72
197	chr6:48106274-48106345	n-Tc35|chr6_1031_tRNACys_GCA-	0.651458	B	-0.7508	B	0.499882	B	-1.21657	B	-1.40226	0.00323221	no	down	-1.71645	0.0367972	no	null	-0.151576	0.80448	no	null	-0.46577	0.00977362	no	down	0.830525	33.71	B	0.472391	43.97	B	-0.631696	18.32	B	-0.869903	32.99	B	1.49435	31.08	B	-0.494587	31.08	B	-1.15034	40	B	-1.28279	72.72
198	chr6:48110178-48110249	n-Tc39|chr6_164_tRNACys_GCA+	0.524127	B	-0.317698	B	0.992187	B	-0.63106	B	-0.841825	0.0767547	no	null	-1.62325	0.0377817	no	null	0.46806	0.400236	no	null	-0.313361	0.0922526	no	null	1.02989	60.11	B	0.0183594	48.88	B	-0.483798	67.1	B	-0.151599	61.24	B	1.91912	77.17	B	0.0652555	77.17	B	-0.485976	90.27	B	-0.776143	75.47
199	chr6:48114100-48114171	n-Tc40|chr6_166_tRNACys_GCA+	0.608172	B	-0.637339	B	0.836023	B	-0.773879	B	-1.24551	0.0108428	no	null	-1.6099	0.017175	no	null	0.227852	0.695559	no	null	-0.13654	0.390807	no	null	0.998675	14.05	B	0.217668	12.29	B	-0.552708	1.56	B	-0.72197	21.45	B	1.48888	4.58	B	0.18317	4.58	B	-0.841155	13.94	B	-0.706602	15.43
200	chr6:48136317-48136388	n-Tc8|chr6_167_tRNACys_GCA+	0.242809	B	-0.648737	B	0.81621	B	-0.827457	B	-0.891546	0.148977	no	null	-1.64367	0.0199338	no	null	0.573401	0.293254	no	null	-0.17872	0.236218	no	null	1.0166	0	B	-0.530979	0	B	-0.643669	0	B	-0.653805	0	B	1.54022	0	B	0.092196	0	B	-0.78656	0	B	-0.868353	0
201	chr6:48147025-48147096	n-Tc41|chr6_168_tRNACys_GCA+	-0.122755	B	-0.827355	B	0.682776	B	-0.731434	B	-0.7046	0.182367	no	null	-1.41421	0.0586053	no	null	0.805531	0.129672	no	null	0.0959206	0.526317	no	null	0.528689	0	B	-0.774199	0	B	-0.7818	0	B	-0.87291	0	B	1.62203	0	B	-0.25648	0	B	-0.756266	0	B	-0.706602	0
202	chr6:48155067-48155138	n-Tc1|chr6_170_tRNACys_GCA+	-0.0493065	B	-1.18744	B	0.934227	B	-0.757351	B	-1.13813	0.0489614	no	null	-1.69158	0.011305	no	null	0.983533	0.054575	no	null	0.430087	0.0232445	no	null	0.599235	0	B	-0.697848	0	B	-1.17243	0	B	-1.20245	0	B	1.47089	0	B	0.397562	0	B	-0.554344	0	B	-0.960359	0
203	chr6:48157450-48157521	n-Tc34|chr6_1030_tRNACys_GCA-	0.619933	B	-0.479206	B	0.447279	B	-0.913736	B	-1.09914	0.0316624	no	null	-1.36102	0.0258869	no	null	-0.172654	0.771643	no	null	-0.434531	0.00923324	no	down	1.14059	0	B	0.0992794	0	B	-0.506165	0	B	-0.452246	0	B	1.04908	0	B	-0.154526	0	B	-0.917337	0	B	-0.910135	0
204	chr6:48159837-48159908	n-Tc49|chr6_1029_tRNACys_GCA-	0.113244	B	0.0265482	B	0.251623	B	-0.925296	B	-0.0866958	0.800093	no	null	-1.17692	0.0909416	no	null	0.138379	0.822865	no	null	-0.951845	0.000356665	no	down	0.490528	0	B	-0.26404	0	B	0.0615192	0	B	-0.00842281	0	B	1.11149	0	B	-0.608244	0	B	-1.2111	0	B	-0.639488	0
205	chr6:48173093-48173164	n-Tc33|chr6_1027_tRNACys_GCA-	0.997026	B	-0.609988	B	0.782653	B	-0.828461	B	-1.60701	0.00243246	no	down	-1.61111	0.0221542	no	null	-0.214373	0.711865	no	null	-0.218473	0.181577	no	null	0.900404	0	B	1.09365	0	B	-0.732047	0	B	-0.48793	0	B	1.5182	0	B	0.0471081	0	B	-0.775234	0	B	-0.881689	0
206	chr6:48174328-48174399	n-Tc48|chr6_1026_tRNACys_GCA-	0.831454	B	-0.589107	B	0.556028	B	-0.429187	B	-1.42056	0.00277183	no	down	-0.985216	0.135192	no	null	-0.275425	0.63683	no	null	0.159919	0.369437	no	null	0.984888	0	B	0.678019	0	B	-0.484792	0	B	-0.693422	0	B	1.42262	0	B	-0.310563	0	B	-0.260297	0	B	-0.598078	0
207	chr6:48194315-48194386	n-Tc32|chr6_1025_tRNACys_GCA-	0.532075	B	-0.846125	B	0.578609	B	-1.00469	B	-1.3782	0.00277183	no	down	-1.5833	0.0415514	no	null	0.0465343	0.941102	no	null	-0.158569	0.422181	no	null	0.695847	0	B	0.368302	7.14	B	-0.858467	0	B	-0.833784	14.28	B	1.48215	0	B	-0.324937	0	B	-0.730208	7.69	B	-1.27918	0
208	chr6:48202102-48202173	n-Tc31|chr6_1024_tRNACys_GCA-	0.504558	B	-0.297894	B	0.4802	B	-1.23576	B	-0.802452	0.123706	no	null	-1.71596	0.0252864	no	null	-0.0243585	0.970675	no	null	-0.937867	0.000151397	no	down	1.10623	0	B	-0.0971178	0	B	-0.127654	0	B	-0.468134	0	B	1.32472	0	B	-0.364318	0	B	-1.12908	0	B	-1.34245	0
209	chr6:48203079-48203150	n-Tc15|chr6_1023_tRNACys_GCA-	0.359311	B	-0.732164	B	0.447547	B	-0.518721	B	-1.09147	0.0399936	no	null	-0.966268	0.194643	no	null	0.0882359	0.887234	no	null	0.213443	0.182261	no	null	0.91553	11.91	B	-0.196909	0.44	B	-0.624002	17.99	B	-0.840326	12.47	B	1.52471	12.81	B	-0.629617	12.81	B	-0.485815	7.91	B	-0.551627	13.82
210	chr6:48211721-48211792	n-Tc30|chr6_1022_tRNACys_GCA-	0.207398	B	-0.787207	B	0.90057	B	-0.926945	B	-0.994605	0.0268399	no	null	-1.82752	0.0131951	no	null	0.693172	0.191158	no	null	-0.139738	0.383315	no	null	0.622318	0	B	-0.207522	0	B	-0.712616	0	B	-0.861798	0	B	1.60203	0	B	0.199111	0	B	-1.01518	0	B	-0.838706	0
211	chr6:48218457-48218528	n-Tc29|chr6_1021_tRNACys_GCA-	0.804094	B	-0.912448	B	0.362702	B	-0.964466	B	-1.71654	0.00264621	no	down	-1.32717	0.0362354	no	null	-0.441392	0.421713	no	null	-0.0520173	0.753279	no	null	1.05695	2.91	B	0.551233	33.88	B	-0.789099	12.19	B	-1.0358	34.17	B	1.05125	1.29	B	-0.325844	1.29	B	-0.944795	20.72	B	-0.984136	9.8
212	chr6:48221925-48221996	n-Tc42|chr6_171_tRNACys_GCA+	0.288976	B	0.0249079	B	0.87444	B	-0.940677	B	-0.264068	0.532548	no	null	-1.81512	0.0200471	no	null	0.585464	0.280153	no	null	-0.965585	0.000210471	no	down	0.796631	25.31	B	-0.21868	39.11	B	0.0989751	30.6	B	-0.0491593	27.77	B	1.67905	19.31	B	0.0698282	19.31	B	-0.698832	22.79	B	-1.18252	33.66
213	chr6:48223679-48223750	n-Tc43|chr6_172_tRNACys_GCA+	0.621727	B	-0.670803	B	0.567525	B	-1.20716	B	-1.29253	0.00264621	no	down	-1.77469	0.017175	no	null	-0.0542022	0.932951	no	null	-0.536358	0.00275163	no	down	0.648593	58.13	B	0.59486	27.9	B	-0.714274	42.1	B	-0.627333	41.37	B	1.33117	50	B	-0.196118	50	B	-1.1772	42.3	B	-1.23712	31.91
214	chr6:48228791-48228862	n-Tc3|chr6_1020_tRNACys_GCA-	0.450603	B	-0.0398025	B	0.577304	B	-0.826057	B	-0.490405	0.206726	no	null	-1.40336	0.0210896	no	null	0.126701	0.83615	no	null	-0.786254	0.000544369	no	down	0.882846	0	B	0.0183594	0	B	0.050228	0	B	-0.129833	0	B	1.11979	0	B	0.0348218	0	B	-0.645951	0	B	-1.00616	0
215	chr6:48229770-48229841	n-Tc28|chr6_1019_tRNACys_GCA-	0.657132	B	-0.282748	B	0.654425	B	-0.67233	B	-0.93988	0.0131457	no	null	-1.32675	0.0462372	no	null	-0.00270725	0.9978	no	null	-0.389582	0.0430221	no	null	0.500444	12.93	B	0.813821	5.21	B	-0.0862621	8.15	B	-0.479234	5.91	B	1.41959	5	B	-0.110744	5	B	-0.549521	14.71	B	-0.795139	7.78
216	chr6:48238875-48238946	n-Tc12|chr6_1018_tRNACys_GCA-	0.501351	B	-0.0505469	B	0.454408	B	-0.524219	B	-0.551898	0.121211	no	null	-0.978627	0.0384471	no	null	-0.0469432	0.94052	no	null	-0.473672	0.00745389	no	down	0.853098	0	B	0.149604	0	B	0.0217662	0	B	-0.12286	0	B	0.830814	0	B	0.0780022	0	B	-0.600147	0	B	-0.44829	0
217	chr6:48243006-48243077	n-Tc50|chr6_1017_tRNACys_GCA-	0.457596	B	-0.495134	B	0.83289	B	-0.694363	B	-0.95273	0.0726678	no	null	-1.52725	0.0329683	no	null	0.375293	0.510127	no	null	-0.199229	0.27273	no	null	1.03272	0	B	-0.117524	0	B	-0.288935	0	B	-0.701333	0	B	1.64123	0	B	0.0245473	0	B	-0.775234	0	B	-0.613493	0
218	chr6:48247432-48247503	n-Tc44|chr6_173_tRNACys_GCA+	0.516484	B	-0.62318	B	0.88924	B	-0.682198	B	-1.13966	0.00356757	no	down	-1.57144	0.0328944	no	null	0.372756	0.510127	no	null	-0.0590175	0.732809	no	null	0.56715	13.47	B	0.465818	7.04	B	-0.69599	8.69	B	-0.550371	8.1	B	1.72046	3.89	B	0.0580189	3.89	B	-0.533805	3.42	B	-0.830591	6.34
219	chr6:48248949-48249020	n-Tc27|chr6_1016_tRNACys_GCA-	0.74832	B	-0.484411	B	0.774621	B	-0.373544	B	-1.23273	0.00852661	no	down	-1.14817	0.104243	no	null	0.0263009	0.968742	no	null	0.110866	0.486384	no	null	1.09126	29.71	B	0.405383	24.01	B	-0.563881	26.88	B	-0.40494	25.8	B	1.71135	32.02	B	-0.162109	32.02	B	-0.292025	29.21	B	-0.455063	46
220	chr6:48252458-48252529	n-Tc6|chr6_174_tRNACys_GCA+	0.501872	B	-0.672276	B	0.345765	B	-1.1581	B	-1.17415	0.0197335	no	null	-1.50387	0.0273005	no	null	-0.156107	0.795789	no	null	-0.485828	0.00855381	no	down	0.963016	1.23	B	0.0407272	1.81	B	-0.601743	5.08	B	-0.74281	3.03	B	1.05877	3.22	B	-0.367236	3.22	B	-1.02465	5.26	B	-1.29156	1.81
221	chr6:48253464-48253535	n-Tc17|chr6_175_tRNACys_GCA+	-0.129226	B	-0.263325	B	0.468809	B	-0.426844	B	-0.134099	0.677246	no	null	-0.895654	0.142964	no	null	0.598035	0.265093	no	null	-0.16352	0.442602	no	null	0.138227	15.15	B	-0.396678	28.2	B	-0.0568579	35.71	B	-0.469791	31.81	B	1.22939	41.66	B	-0.29177	41.66	B	-0.679582	47.36	B	-0.174107	31.5
222	chr6:48255463-48255534	n-Tc7|chr6_1015_tRNACys_GCA-	0.420177	B	-0.957358	B	0.730799	B	-0.850804	B	-1.37753	0.00498336	no	down	-1.5816	0.0150826	no	null	0.310623	0.58679	no	null	0.106554	0.640667	no	null	0.588504	5.88	B	0.25185	0	B	-1.21338	0	B	-0.701333	6.84	B	1.27148	0	B	0.190122	0	B	-0.600147	2.94	B	-1.10146	0
223	chr6:48258728-48258799	n-Tc16|chr6_1014_tRNACys_GCA-	0.403424	B	-0.60506	B	0.653737	B	-0.951129	B	-1.00848	0.0340247	no	null	-1.60487	0.0508962	no	null	0.250312	0.672762	no	null	-0.34607	0.0396249	no	null	0.877298	8.26	B	-0.0704499	43.03	B	-0.582787	14.28	B	-0.627333	11.11	B	1.6903	12.32	B	-0.382824	12.32	B	-0.826423	15.78	B	-1.07584	0
224	chr6:48259706-48259777	n-Tc26|chr6_1013_tRNACys_GCA-	0.222468	B	-0.69176	B	0.537535	B	-0.660533	B	-0.914228	0.0515048	no	null	-1.19807	0.0622024	no	null	0.315066	0.58619	no	null	0.031227	0.894799	no	null	0.707759	9.65	B	-0.262822	6.08	B	-0.797214	3.57	B	-0.586305	7.18	B	1.22763	3.81	B	-0.152564	3.81	B	-0.995285	7.47	B	-0.32578	6.43
225	chr6:48261498-48261569	n-Tc9|chr6_176_tRNACys_GCA+	0.406282	B	-0.735018	B	0.565396	B	-0.483474	B	-1.1413	0.0152057	no	null	-1.04887	0.0853595	no	null	0.159114	0.791688	no	null	0.251544	0.122148	no	null	0.794205	0.84	B	0.0183594	0	B	-0.634899	3.22	B	-0.835138	2.04	B	1.30432	0.86	B	-0.173524	0.86	B	-0.42181	2.87	B	-0.545139	2.56
226	chr6:48263017-48263088	n-Tc25|chr6_1012_tRNACys_GCA-	0.21424	B	-0.267537	B	0.692867	B	-0.895815	B	-0.481776	0.257902	no	null	-1.58868	0.0313125	no	null	0.478627	0.385562	no	null	-0.628279	0.00191464	no	down	0.724994	13.17	B	-0.296514	4.87	B	-0.258238	15.9	B	-0.276835	15.04	B	1.51593	18.09	B	-0.130196	18.09	B	-0.731392	11.29	B	-1.06024	17.64
227	chr6:48266536-48266605	n-Tc2|chr6_177_tRNACys_GCA+	0.66477	B	-0.677114	B	0.918923	B	-1.37817	B	-1.34188	0.00264621	no	down	-2.29709	0.00332735	no	down	0.254153	0.66175	no	null	-0.701058	0.000772784	no	down	0.712921	2.7	B	0.616619	14.51	B	-0.593628	13.04	B	-0.760599	13.72	B	1.46881	3.84	B	0.369036	3.84	B	-1.25619	11.86	B	-1.50015	6.97
228	chr6:48267514-48267585	n-Tc45|chr6_178_tRNACys_GCA+	0.156996	B	-0.324313	B	0.384888	B	-0.728415	B	-0.481309	0.271604	no	null	-1.1133	0.100907	no	null	0.227892	0.698743	no	null	-0.404102	0.0311714	no	null	0.662415	16.12	B	-0.348423	84.61	B	-0.156223	29.16	B	-0.492403	31.7	B	1.26254	33.33	B	-0.492766	33.33	B	-0.848075	48.38	B	-0.608755	51.11
229	chr6:48282839-48282910	n-Tc24|chr6_1011_tRNACys_GCA-	0.0710353	B	-1.01329	B	0.631075	B	-1.45073	B	-1.08433	0.0622313	no	null	-2.0818	0.00713393	no	down	0.56004	0.301307	no	null	-0.437439	0.010229	no	null	0.735641	2.17	B	-0.59357	2.7	B	-1.09113	13.33	B	-0.935455	7.69	B	1.30454	5.26	B	-0.04239	5.26	B	-1.44814	2.43	B	-1.45332	0
230	chr6:48286107-48286178	n-Tc23|chr6_1010_tRNACys_GCA-	0.343983	B	-0.46378	B	0.776681	B	-0.416443	B	-0.807763	0.015177	no	null	-1.19312	0.0852058	no	null	0.432698	0.435706	no	null	0.047337	0.79743	no	null	0.455481	43.85	B	0.232484	33.33	B	-0.327195	31.7	B	-0.600366	26.31	B	1.65326	29.62	B	-0.0999025	29.62	B	-0.268304	15.49	B	-0.564583	18.36
231	chr6:48287090-48287161	n-Tc22|chr6_1009_tRNACys_GCA-	0.5818	B	-0.979307	B	0.47964	B	-0.377182	B	-1.56111	0.00360596	no	down	-0.856823	0.208353	no	null	-0.10216	0.868959	no	null	0.602125	0.00429162	no	up	0.845681	20.96	B	0.31792	8.52	B	-0.796945	22	B	-1.16167	31.11	B	1.43894	23.8	B	-0.479659	23.8	B	-0.248675	18.79	B	-0.505689	27.27
232	chr6:48290612-48290683	n-Tc14|chr6_179_tRNACys_GCA+	0.155435	B	-0.0800964	B	0.195043	B	-0.821071	B	-0.235532	0.442252	no	null	-1.01611	0.0688195	no	null	0.0396079	0.947976	no	null	-0.740975	0.000336482	no	down	0.446134	9.02	B	-0.135264	7.52	B	-0.165128	13.36	B	0.00493558	6.75	B	0.817758	8.06	B	-0.427671	8.06	B	-0.845904	15.99	B	-0.796239	15.53
233	chr6:48291587-48291658	n-Tc5|chr6_180_tRNACys_GCA+	0.81892	B	-0.998855	B	0.86228	B	-0.930982	B	-1.81778	0.00323221	no	down	-1.79326	0.00707344	no	down	0.0433598	0.944184	no	null	0.0678732	0.672447	no	null	1.18652	2.53	B	0.451319	10.63	B	-0.904715	8.69	B	-1.093	10.84	B	1.37169	9.28	B	0.352867	9.28	B	-0.892328	7.14	B	-0.969636	1.99
234	chr6:48299761-48299832	n-Tc21|chr6_1008_tRNACys_GCA-	0.486571	B	-0.431543	B	1.06399	B	-0.613405	B	-0.918114	0.0148709	no	null	-1.6774	0.0316467	no	null	0.577424	0.286502	no	null	-0.181862	0.255882	no	null	0.728901	11.53	B	0.244241	1.63	B	-0.341106	6.66	B	-0.52198	13.84	B	1.96907	4.61	B	0.158922	4.61	B	-0.697995	6.66	B	-0.528815	0
235	chr6:48304018-48304089	n-Tc20|chr6_1006_tRNACys_GCA-	0.267534	B	-0.889212	B	0.894101	B	-0.705258	B	-1.15675	0.0156682	no	null	-1.59936	0.034357	no	null	0.626566	0.24584	no	null	0.183954	0.276355	no	null	0.656887	8.62	B	-0.121818	8.97	B	-0.745836	11.92	B	-1.03259	13.87	B	1.77195	8.39	B	0.0162472	8.39	B	-0.614647	5.53	B	-0.795869	11.76
236	chr6:48305854-48305925	n-Tc46|chr6_181_tRNACys_GCA+	0.427107	B	-0.561192	B	0.159023	B	-0.774	B	-0.988299	0.0369423	no	null	-0.933023	0.113317	no	null	-0.268084	0.647381	no	null	-0.212808	0.206948	no	null	0.880942	10.32	B	-0.0267285	46.15	B	-0.404286	14.28	B	-0.718098	18.55	B	0.894926	11.26	B	-0.57688	11.26	B	-0.82254	16.2	B	-0.725461	23.85
237	chr6:48306850-48306921	n-Tc11|chr6_182_tRNACys_GCA+	-0.0529232	B	-0.781814	B	0.626654	B	-0.93035	B	-0.728891	0.0579424	no	null	-1.557	0.0186859	no	null	0.679577	0.198656	no	null	-0.148536	0.391038	no	null	0.314679	0	B	-0.420525	0	B	-0.822639	0	B	-0.740989	0	B	1.24744	0	B	0.00586516	0	B	-1.10829	0	B	-0.752406	0
238	chr6:48313531-48313602	n-Tc19|chr6_1005_tRNACys_GCA-	0.35326	B	-0.658887	B	0.60719	B	-1.00566	B	-1.01215	0.0350536	no	null	-1.61285	0.0272324	no	null	0.25393	0.666382	no	null	-0.346771	0.04262	no	null	0.827563	46.23	B	-0.121044	48.38	B	-0.566707	38.18	B	-0.751068	51.72	B	1.40272	57.37	B	-0.18834	57.37	B	-0.895603	62.71	B	-1.11571	42.22
241	chr6:86353887-86353957	n-Tg8|chr6_317_tRNAGly_CCC+	3.86681	A	3.54727	A	5.50863	A	4.36154	A	-0.319537	0.205462	yes	null	-1.14709	0.0219741	yes	null	1.64182	0.00118415	yes	up	0.814273	0.000137308	yes	up	3.70776	0	A	4.02585	0	A	3.53929	0	A	3.55524	0	A	5.14181	0	A	5.87545	0	A	4.39469	0	A	4.32839	0
242	chr6:120876571-120876670	B2_Mm1a_B2_SINE-_and_B1_Mus1_Alu_SINE-	1.29609	B	-0.406022	B	2.93725	A	0.893133	A	-1.70211	0.00450287	no	down	-2.04411	0.00162073	yes	down	1.64116	0.00119051	yes	up	1.29915	9.76490093804995e-06	yes	up	1.71234	0	B	0.87984	0	B	-0.367189	0	B	-0.444855	0	B	2.85338	0	A	3.02111	0	A	0.803208	0	A	0.983058	0
243	chr6:128710011-128710362	B4A_SINE_B4-	3.40994	A	4.18557	A	5.62909	A	4.43258	A	0.775635	0.016529	yes	null	-1.19651	0.0156357	yes	null	2.21915	5.38936412372916e-05	yes	up	0.247004	0.11956	yes	null	3.27203	10.44	A	3.54784	9.87	A	4.09795	10.46	A	4.27319	10.72	A	5.32587	12.84	A	5.93231	12.84	A	4.44883	13.87	A	4.41633	13.13
244	chr6:128710725-128710819	Rn4.5s|4.5SRNA_scRNA-	3.50457	A	3.9763	A	5.70396	A	5.0726	A	0.471732	0.0719695	yes	null	-0.631355	0.0892188	yes	null	2.19939	5.92953725798226e-05	yes	up	1.0963	3.4697878238772e-05	yes	up	3.59141	0.14	A	3.41772	0.52	A	3.88303	0.12	A	4.06957	0.29	A	5.5417	0.09	A	5.86621	0.09	A	5.15815	0.18	A	4.98705	0.09
245	chr6:128714147-128714241	Rn4.5s|4.5SRNA_scRNA-	4.37278	A	5.38764	A	6.09226	A	5.24251	A	1.01486	0.00523577	yes	up	-0.849749	0.048263	yes	null	1.71947	0.000691957	yes	up	-0.145132	0.356421	yes	null	4.40916	0	A	4.3364	0	A	5.29438	0	A	5.4809	0	A	5.78829	0	A	6.39622	0	A	5.25762	0	A	5.22739	0
246	chr6:128748852-128749049	B4A_SINE_B4-	3.87426	A	4.09903	A	5.97808	A	4.61437	A	0.224769	0.326306	yes	null	-1.36371	0.0124911	yes	null	2.10382	0.000105887	yes	up	0.515343	0.00407711	yes	up	3.7888	11.93	A	3.95971	12.12	A	4.07157	11.3	A	4.12649	12.6	A	5.61217	14.27	A	6.34399	14.27	A	4.69603	15.78	A	4.5327	16.37
247	chr6:128749420-128749559	Rn4.5s|4.5SRNA_scRNA-	3.81355	A	4.439	A	5.73668	A	4.49085	A	0.625444	0.0287486	yes	null	-1.24584	0.010451	yes	null	1.92313	0.0002391	yes	up	0.0518532	0.740083	yes	null	3.93567	0.04	A	3.69143	0.15	A	4.42204	0	A	4.45596	0.13	A	5.55198	0	A	5.92139	0	A	4.5465	0.07	A	4.4352	0
248	chr6:128753032-128753126	Rn4.5s|4.5SRNA_scRNA-	4.24885	A	5.10298	A	6.39495	A	5.44671	A	0.854125	0.00752062	yes	up	-0.948238	0.0304457	yes	null	2.14609	8.30467693274823e-05	yes	up	0.34373	0.0299051	yes	null	4.27949	0	A	4.21822	0	A	5.0914	0	A	5.11456	0	A	6.14216	0	A	6.64773	0	A	5.46633	0	A	5.42709	0
249	chr6:128788477-128788563	Rn4.5s|4.5SRNA_scRNA+	3.89252	A	3.50556	A	5.8815	A	4.59898	A	-0.386962	0.127613	yes	null	-1.28253	0.0126896	yes	null	1.98898	0.000182373	yes	up	1.09342	2.82156367666064e-05	yes	up	3.7703	0	A	4.01475	0	A	3.44845	0	A	3.56267	0	A	5.5785	0	A	6.18451	0	A	4.66245	0	A	4.53551	0
250	chr6:128788924-128789196	B4A_SINE_B4+	3.93448	A	3.55533	A	5.67051	A	4.81018	A	-0.379149	0.160207	yes	null	-0.860326	0.0467414	yes	null	1.73603	0.00062291	yes	up	1.25485	9.76490093804995e-06	yes	up	3.74868	0.77	A	4.12028	0.85	A	3.51409	1.53	A	3.59656	1.06	A	5.36495	1.37	A	5.97607	1.37	A	4.83839	1.46	A	4.78198	1.55
251	chr6:128793305-128793400	Rn4.5s|4.5SRNA_scRNA+	4.22916	A	4.54745	A	6.68202	A	5.34885	A	0.318289	0.172761	yes	null	-1.33317	0.0120052	yes	null	2.45286	1.56126790373404e-05	yes	up	0.801407	0.000152634	yes	up	4.27936	0	A	4.17895	0	A	4.52025	0	A	4.57464	0	A	6.34771	0	A	7.01633	0	A	5.38799	0	A	5.30972	0
252	chr6:128796113-128796212	B2_Mm1a_B2_SINE-	0.508348	B	-0.200847	B	1.87329	B	0.709151	A	-0.709195	0.0894658	no	null	-1.16414	0.0198744	yes	null	1.36495	0.0065388	no	up	0.909998	0.000531515	yes	up	0.859173	7.41	B	0.157522	8.25	B	0.0787972	4.59	B	-0.480491	8.01	B	2.21306	5.94	B	1.53353	5.94	A	0.61589	6.19	A	0.802412	4.24
253	chr6:135217793-135217866	n-Tv20|chr6_651_tRNAVal_GAC-	0.146341	B	-1.20089	B	0.279353	B	-0.745199	B	-1.34723	0.0467349	no	null	-1.02455	0.104243	no	null	0.133011	0.831298	no	null	0.45569	0.00823076	no	up	0.926399	5.83	B	-0.633717	31.77	B	-1.18077	8	B	-1.22101	5.37	B	1.08079	1.87	B	-0.522087	1.87	B	-0.668319	1.85	B	-0.822079	1.72
254	chr6:149096989-149097088	B2_Mm1t_B2_SINE-	1.46396	B	0.127534	B	2.58643	A	0.677542	A	-1.33642	0.00318795	no	down	-1.90889	0.00221099	yes	down	1.12247	0.0245386	yes	null	0.550009	0.00306027	yes	up	1.6047	0	B	1.32321	0	B	0.0344031	0	B	0.220664	0	B	2.41627	0	B	2.75659	0	A	0.73077	0	A	0.624315	0
255	chr7:19886593-19886678	n-Ts2|chr7_86_tRNASeC(e)_TCA+	3.30612	A	3.29009	A	5.28491	A	4.37127	A	-0.0160389	0.954647	yes	null	-0.913632	0.0393625	yes	null	1.97878	0.000194577	yes	up	1.08119	3.47077507025208e-05	yes	up	3.13207	0	A	3.48017	0	A	3.2064	0	A	3.37377	0	A	4.98768	0	A	5.58213	0	A	4.47187	0	A	4.27068	0
256	chr7:26052529-26052628	NA_13	1.30659	B	1.02484	A	2.16146	A	0.325104	B	-0.281752	0.299359	yes	null	-1.83635	0.0025146	yes	down	0.854864	0.0923385	yes	null	-0.699737	0.00125072	yes	down	1.19125	0	B	1.42194	0	B	0.829019	0	A	1.22066	0	A	2.37763	0	B	1.94529	0	A	0.294883	0	B	0.355326	0
257	chr7:28259631-28259730	NA_14	0.860491	B	0.426781	B	1.60215	B	0.248191	B	-0.433709	0.118357	no	null	-1.35396	0.00829831	no	down	0.74166	0.150395	no	null	-0.178591	0.261762	no	null	1.02238	0	B	0.698602	0	B	0.310971	0	B	0.542592	0	B	1.83712	0	B	1.36718	0	A	0.274322	0	B	0.222059	0
258	chr7:29158018-29158112	n-Ti16|chr7_156_tRNAIle_TAT_I+	4.51212	A	5.1252	A	6.35357	A	5.14981	A	0.613081	0.0263718	yes	null	-1.20376	0.0116552	yes	null	1.84145	0.000347408	yes	up	0.0246087	0.877914	yes	null	4.56663	0	A	4.45761	0	A	5.07487	0	A	5.17553	0	A	6.16983	0	A	6.53731	0	A	5.18649	0	A	5.11313	0
259	chr7:29579007-29579079	n-Tk24|chr7_1276_tRNALys_TTT-	1.25064	B	0.273651	B	2.03437	A	0.871972	A	-0.976986	0.0108428	no	null	-1.1624	0.0108407	yes	null	0.783732	0.126688	yes	null	0.598321	0.0015257	yes	up	1.48292	0	B	1.01836	0	B	0.352972	0	B	0.19433	0	B	1.98768	0	B	2.08106	0	A	0.845264	0	A	0.89868	0
260	chr7:36019789-36019862	n-Tt9|chr7_1213_tRNAThr_AGT-	4.28246	A	4.2326	A	6.03304	A	4.80989	A	-0.0498691	0.863851	yes	null	-1.22315	0.019578	yes	null	1.75058	0.000595705	yes	up	0.57729	0.00198962	yes	up	4.02234	0	A	4.54259	0	A	4.15451	0	A	4.31068	0	A	5.63329	0	A	6.43279	0	A	4.8577	0	A	4.76207	0
261	chr7:52740591-52740766	B2_Mm2_SINE_B2+	1.63192	A	0.0118932	B	3.69918	A	0.473712	B	-1.62003	0.00277183	yes	down	-3.22547	0.00107449	yes	down	2.06726	0.000122607	yes	up	0.461819	0.0112308	no	null	1.87412	0	A	1.38973	0	B	0.121866	0	B	-0.0980796	0	B	3.54022	0	A	3.85814	0	A	0.575171	0	B	0.372253	0
262	chr7:54241133-54241232	B2_Mm2_B2_SINE-	1.79088	A	1.08455	A	2.53959	A	1.19439	A	-0.706336	0.0217205	yes	null	-1.3452	0.00652229	yes	down	0.74871	0.145333	yes	null	0.109841	0.491973	yes	null	1.66241	0.77	B	1.91935	0.48	A	1.16679	0.57	A	1.0023	0.36	A	2.47311	0.29	A	2.60608	0.29	A	1.10247	0.35	A	1.28631	0.33
263	chr7:59763599-59763698	B3_B2_SINE+	1.58486	B	0.36525	B	3.0019	A	0.406053	B	-1.21961	0.00323221	no	down	-2.59585	0.00126192	yes	down	1.41704	0.00467984	yes	up	0.0408028	0.818617	no	null	1.5191	0	B	1.65063	0	A	0.44898	0	B	0.281519	0	B	2.71351	0	A	3.2903	0	A	0.544243	0	B	0.267863	0
264	chr7:65654685-65654756	n-Te17|chr7_337_tRNAGlu_TTC+	3.63446	A	4.74913	A	5.49976	A	4.186	A	1.11467	0.00410805	yes	up	-1.31376	0.0166146	yes	null	1.8653	0.000314893	yes	up	-0.563136	0.00229163	yes	down	3.55837	0	A	3.71056	0	A	4.66247	0	A	4.8358	0	A	5.07031	0	A	5.92921	0	A	4.19916	0	A	4.17283	0
265	chr7:86611305-86611377	n-Tr19|chr7_387_tRNAArg_TCG+	4.36857	A	4.6188	A	6.45002	A	5.26213	A	0.250233	0.270213	yes	null	-1.18789	0.0157618	yes	null	2.08145	0.000116372	yes	up	0.643328	0.000876679	yes	up	4.3329	0	A	4.40424	0	A	4.56415	0	A	4.67345	0	A	6.15699	0	A	6.74306	0	A	5.31648	0	A	5.20778	0
266	chr7:105963925-105963996	n-Tp18|chr7_441_tRNAPro_TGG+	4.95815	A	4.55224	A	6.27475	A	4.70918	A	-0.405912	0.0928288	yes	null	-1.56557	0.00682406	yes	down	1.3166	0.00832762	yes	up	0.15694	0.302248	yes	null	4.92102	0	A	4.99529	0	A	4.51999	0	A	4.5845	0	A	5.92349	0	A	6.62601	0	A	4.75615	0	A	4.66222	0
267	chr7:105964186-105964257	n-Tp7|chr7_977_tRNAPro_AGG-	4.18503	A	3.58434	A	6.07586	A	4.27375	A	-0.600686	0.0299965	yes	null	-1.80211	0.00408438	yes	down	1.89083	0.000260672	yes	up	0.689403	0.000527868	yes	up	4.12524	0	A	4.24481	0	A	3.51014	0	A	3.65855	0	A	5.70965	0	A	6.44207	0	A	4.29871	0	A	4.24879	0
268	chr7:106692410-106692481	n-Te3|chr7_967_tRNAGlu_CTC-	0.622551	B	-0.529009	B	0.739473	B	-0.457636	B	-1.15156	0.0365929	no	null	-1.19711	0.053948	no	null	0.116922	0.848271	no	null	0.0713732	0.725612	no	null	1.14059	0	B	0.104516	0	B	-0.805726	0	B	-0.252293	0	B	1.45247	0	B	0.0264719	0	B	-0.427311	0	B	-0.487962	0
269	chr7:117336693-117336856	B1_Mus1_SINE_Alu-	3.05463	A	0.963692	A	4.35224	A	1.17346	A	-2.09093	0.00174212	yes	down	-3.17878	0.00107449	yes	down	1.29761	0.0090924	yes	up	0.209765	0.201016	yes	null	3.16993	0	A	2.93933	0	A	0.969754	0	A	0.95763	0	A	4.21293	0	A	4.49154	0	A	1.31191	0	A	1.03501	0
270	chr7:127978993-127979074	n-Tl27|chr7_861_tRNALeu_TAG-	4.00732	A	4.6776	A	5.92381	A	5.71384	A	0.670284	0.0223457	yes	null	-0.209968	0.547135	yes	null	1.91649	0.00024456	yes	up	1.03624	3.48412069301359e-05	yes	up	4.09882	0	A	3.91581	0	A	4.60372	0	A	4.75148	0	A	5.65151	0	A	6.19611	0	A	5.76283	0	A	5.66485	0
271	chr7:127986097-127986293	B1_Mus1_SINE_Alu-	2.11978	A	0.74431	A	3.51158	A	1.82356	A	-1.37547	0.00277183	yes	down	-1.68802	0.00330398	yes	down	1.3918	0.00541885	yes	up	1.07925	2.73507404996501e-05	yes	up	2.27367	0	A	1.96589	0	A	0.68711	0	B	0.801511	0	A	3.30756	0	A	3.7156	0	A	1.83325	0	A	1.81387	0
272	chr7:128061031-128061112	n-Tl4|chr7_559_tRNALeu_AAG+	4.48715	A	3.20424	A	6.18352	A	3.89036	A	-1.28291	0.00475607	yes	down	-2.29315	0.00215087	yes	down	1.69636	0.000833743	yes	up	0.686122	0.000575096	yes	up	4.25446	0	A	4.71985	0	A	3.11163	0	A	3.29686	0	A	5.78642	0	A	6.58061	0	A	3.89438	0	A	3.88635	0
273	chr7:128062206-128062333	MIR_SINE_MIR-	4.37018	A	3.76491	A	6.21848	A	5.07178	A	-0.60527	0.026141	yes	null	-1.14671	0.0187023	yes	null	1.8483	0.000340971	yes	up	1.30686	8.20838960193812e-06	yes	up	4.33694	0	A	4.40343	0	A	3.72985	0	A	3.79998	0	A	5.90607	0	A	6.5309	0	A	5.11385	0	A	5.02971	0
274	chr7:128147749-128147848	B2_Mm1t_B2_SINE+	0.846648	B	-0.0932462	B	2.14851	A	-0.0811635	B	-0.939894	0.0207811	no	null	-2.22967	0.00126753	yes	down	1.30186	0.0090707	yes	up	0.0120827	0.940246	no	null	1.1819	12.67	B	0.511399	14.09	B	-0.0873362	5.88	B	-0.0991562	14.34	B	2.26622	14.88	B	2.0308	14.88	A	-0.126776	10.72	B	-0.0355506	9.63
275	chr7:133786811-133786910	B2_Mm1a_B2_SINE-	1.44315	B	1.3073	A	2.76203	A	2.04875	A	-0.135859	0.630293	yes	null	-0.713281	0.0582866	yes	null	1.31888	0.00811122	yes	up	0.741453	0.000474597	yes	up	1.66917	57.57	B	1.21714	42.85	B	1.40286	33.21	A	1.21173	35.71	A	2.68449	38.3	A	2.83957	38.3	A	2.14775	48.9	A	1.94975	47.87
276	chr7:133824516-133824806	B1_Mus1_SINE_Alu-	2.0196	A	0.577926	B	3.83343	A	1.02818	A	-1.44168	0.00277183	yes	down	-2.80524	0.00113545	yes	down	1.81382	0.000393966	yes	up	0.450257	0.0116595	yes	null	2.15956	0	A	1.87965	0	A	0.694747	0	B	0.461105	0	B	3.53443	0	A	4.13243	0	A	1.09404	0	A	0.962323	0
277	chr7:133920329-133920428	NA_15	0.951149	B	0.994649	A	1.5383	B	0.437364	B	0.0434999	0.911754	yes	null	-1.10094	0.0157618	no	null	0.587153	0.26796	no	null	-0.557285	0.00386184	yes	down	1.36654	0	B	0.535759	0	B	1.12187	0	A	0.867432	0	A	1.71084	0	B	1.36576	0	A	0.524948	0	B	0.34978	0
277.5	chr7:152100375-152100528	Bc1|Bc1+	0.624763	B	-0.422916	B	1.20535	B	-0.849641	B	-1.04768	0.00577406	no	down	-2.05499	0.00337294	no	down	0.580586	0.273028	no	null	-0.426724	0.0765204	no	null	0.621112	0	B	0.628413	0	B	-0.269126	0	B	-0.576707	0	B	1.49435	0	B	0.916346	0	B	-0.503932	0	B	-1.19535	0
278	chr8:14842649-14843098	B2_Mm2_SINE_B2+	2.99695	A	2.87857	A	4.45187	A	3.43074	A	-0.118374	0.609842	yes	null	-1.02113	0.0217231	yes	null	1.45492	0.0036992	yes	up	0.552169	0.00281245	yes	up	3.03863	0	A	2.95526	0	A	2.80968	0	A	2.94747	0	A	4.24539	0	A	4.65835	0	A	3.50179	0	A	3.35969	0
279	chr8:39276255-39276337	n-Tl14|chr8_168_tRNALeu_CAG+	0.415237	B	-0.434575	B	1.02229	B	-0.322131	B	-0.849812	0.121897	no	null	-1.34443	0.0377321	no	null	0.607058	0.261126	no	null	0.112445	0.528936	no	null	1.05312	12.63	B	-0.222649	40.15	B	-0.627472	13.14	B	-0.241679	10.57	B	1.7353	9.29	B	0.309294	9.29	B	-0.404227	7.63	B	-0.240034	14.39
280	chr8:73222611-73222710	NA_16	2.0864	A	1.21774	A	3.89435	A	2.21915	A	-0.868664	0.0351784	yes	null	-1.6752	0.00271312	yes	down	1.80795	0.000404846	yes	up	1.00141	4.63089655328291e-05	yes	up	2.45205	0	A	1.72074	0	A	1.33379	0	A	1.10168	0	A	3.85415	0	A	3.93455	0	A	2.19413	0	A	2.24416	0
281	chr8:82433177-82433249	n-Tk20|chr8_317_tRNALys_TTT+	0.0939086	B	-0.485424	B	0.594248	B	-1.01502	B	-0.579332	0.188965	no	null	-1.60927	0.0235812	no	null	0.50034	0.358843	no	null	-0.529596	0.00923324	no	down	0.568007	0	B	-0.38019	0	B	-0.261053	0	B	-0.709795	0	B	1.34928	0	B	-0.160785	0	B	-1.00151	0	B	-1.02853	0
282	chr8:86809783-86809882	B3_B2_SINE+_and_B1_Mm_Alu_SINE+	0.147134	B	-1.15671	B	0.910747	B	-0.396456	B	-1.30384	0.00715739	no	down	-1.3072	0.03538	no	null	0.763613	0.142821	no	null	0.760252	0.00111102	no	up	0.436373	1.99	B	-0.142105	6.14	B	-1.36031	6.66	B	-0.953103	4.11	B	1.56098	4.53	B	0.260512	4.53	B	-0.264098	5.07	B	-0.528815	4.23
283	chr8:87404850-87404949	B2_Mm2_B2_SINE-	2.04998	A	0.863673	A	2.97154	A	0.604423	A	-1.18631	0.00410805	yes	down	-2.36711	0.00117007	yes	down	0.921555	0.0668154	yes	null	-0.25925	0.101084	yes	null	2.21591	0	A	1.88406	0	A	0.838663	0	A	0.888683	0	A	2.90391	0	A	3.03916	0	A	0.682787	0	A	0.526059	0
284	chr8:97227531-97227613	n-Tl17|chr8_414_tRNALeu_CAG+	4.12082	A	3.87769	A	6.1173	A	4.40764	A	-0.243126	0.36163	yes	null	-1.70966	0.0035046	yes	down	1.99648	0.000171952	yes	up	0.529945	0.00556539	yes	up	4.27929	0	A	3.96236	0	A	3.72996	0	A	4.02543	0	A	5.87764	0	A	6.35696	0	A	4.4744	0	A	4.34088	0
285	chr8:97227904-97227986	n-Tl16|chr8_1008_tRNALeu_CAG-	4.67757	A	4.94333	A	6.9421	A	5.72696	A	0.265761	0.250814	yes	null	-1.21514	0.0155806	yes	null	2.26453	4.04137945935102e-05	yes	up	0.78363	0.000209873	yes	up	4.61568	0	A	4.73946	0	A	4.88316	0	A	5.0035	0	A	6.62647	0	A	7.25773	0	A	5.7838	0	A	5.67013	0
286	chr8:113154453-113154523	n-Tg16|chr8_887_tRNAGly_GCC-	0.13216	B	-0.200579	B	2.33005	A	0.991841	A	-0.332739	0.267639	no	null	-1.33821	0.00672324	yes	down	2.19789	6.02134805994412e-05	yes	up	1.19242	2.39778958847633e-05	yes	up	0.388566	0	B	-0.124245	0	B	-0.077831	0	B	-0.323326	0	B	2.41329	0	B	2.24681	0	A	1.07703	0	A	0.90665	0
287	chr8:113155146-113155216	n-Tg15|chr8_886_tRNAGly_GCC-	0.625793	B	-0.742097	B	1.63294	B	0.727314	A	-1.36789	0.0123415	no	null	-0.905624	0.0370699	yes	null	1.00715	0.0458532	no	null	1.46941	1.55358715620382e-05	yes	up	1.09305	0	B	0.158537	0	B	-0.619822	0	B	-0.864372	0	B	1.80548	0	B	1.4604	0	A	0.945502	0	A	0.509127	0
288	chr8:113522107-113522266	B2_Mm1t_SINE_B2+	1.70029	A	1.60686	A	3.07963	A	2.47474	A	-0.0934282	0.750419	yes	null	-0.604893	0.106603	yes	null	1.37934	0.00590305	yes	up	0.867876	8.55886282736217e-05	yes	up	1.98736	0	A	1.41322	0	B	1.58899	0	A	1.62473	0	A	2.85644	0	A	3.30282	0	A	2.49561	0	A	2.45386	0
289	chr8:113586461-113586531	n-Tg10|chr8_560_tRNAGly_GCC+	3.25525	A	3.38035	A	5.15122	A	4.37815	A	0.125099	0.627671	yes	null	-0.773071	0.0603047	yes	null	1.89598	0.000251783	yes	up	0.997805	3.98553570711712e-05	yes	up	3.07549	0	A	3.43501	0	A	3.35105	0	A	3.40964	0	A	4.8858	0	A	5.41664	0	A	4.44988	0	A	4.30643	0
290	chr8:124103129-124103201	n-Tm17|chr8_783_tRNAMet_CAT-	4.51472	A	5.50559	A	6.3499	A	5.83569	A	0.990869	0.00533168	yes	up	-0.514206	0.168269	yes	null	1.83517	0.000355263	yes	up	0.330099	0.0393497	yes	null	4.54895	0	A	4.4805	0	A	5.43678	0	A	5.5744	0	A	6.07839	0	A	6.6214	0	A	5.85147	0	A	5.81991	0
291	chr8:126062686-126062804	Rn5S|5S_rRNA	2.3054	A	1.28719	A	4.36774	A	2.15173	A	-1.0182	0.00483427	yes	down	-2.21601	0.00132929	yes	down	2.06234	0.000122607	yes	up	0.864539	9.25126507325608e-05	yes	up	2.35336	100	A	2.25743	100	A	1.23979	100	A	1.3346	100	A	4.22055	100	A	4.51493	100	A	2.18104	100	A	2.12243	100
292	chr8:126064393-126064511	Rn5S|5S_rRNA	1.40802	B	0.0880364	B	2.61662	A	0.32214	B	-1.31999	0.00264621	no	down	-2.29448	0.00120195	yes	down	1.2086	0.0152757	yes	null	0.234103	0.128517	no	null	1.48758	85.31	B	1.32846	77.84	B	0.0612031	92.26	B	0.11487	88.45	B	2.62751	88.06	A	2.60574	88.06	A	0.283039	89.41	B	0.361241	84.33
293	chr8:126066078-126066196	Rn5S|5S_rRNA	1.71789	A	0.927567	A	3.61297	A	1.83148	A	-0.790326	0.0140998	yes	null	-1.78149	0.00233673	yes	down	1.89508	0.00024973	yes	up	0.903908	6.53870872300057e-05	yes	up	1.86048	97.76	A	1.57531	96.75	A	0.92304	97.87	A	0.932095	100	A	3.55692	97.82	A	3.66902	97.82	A	1.86488	97.82	A	1.79807	98.21
294	chr8:126067773-126067891	Rn5S|5S_rRNA	2.64344	A	1.75863	A	4.60139	A	2.69943	A	-0.884808	0.00749416	yes	down	-1.90196	0.00221099	yes	down	1.95795	0.000206661	yes	up	0.940795	5.72576518149297e-05	yes	up	2.70677	100	A	2.58011	100	A	1.69547	100	A	1.8218	100	A	4.427	100	A	4.77578	100	A	2.7432	100	A	2.65565	100
295	chr8:126069478-126069596	Rn5S|5S_rRNA	2.70346	A	1.74396	A	4.55148	A	2.74946	A	-0.959492	0.00608491	yes	down	-1.80202	0.00245798	yes	down	1.84802	0.00033565	yes	up	1.00549	3.74724360532359e-05	yes	up	2.78003	100	A	2.62688	99.72	A	1.6993	100	A	1.78862	100	A	4.38532	100	A	4.71763	100	A	2.79613	100	A	2.70279	99.73
296	chr8:126071165-126071283	Rn5S|5S_rRNA	2.56099	A	1.6632	A	4.49738	A	2.63084	A	-0.897798	0.00747569	yes	down	-1.86654	0.00232986	yes	down	1.93639	0.000224579	yes	up	0.967643	4.23584906876144e-05	yes	up	2.65242	100	A	2.46957	100	A	1.61962	100	A	1.70677	100	A	4.33374	100	A	4.66102	100	A	2.6776	100	A	2.58408	100
297	chr8:126072856-126072974	Rn5S|5S_rRNA	2.34426	A	1.19083	A	4.14031	A	2.07721	A	-1.15343	0.00345591	yes	down	-2.0631	0.00154591	yes	down	1.79605	0.000416341	yes	up	0.886384	8.55886282736217e-05	yes	up	2.38065	100	A	2.30787	100	A	1.12084	100	A	1.26082	100	A	4.02999	100	A	4.25063	100	A	2.09853	100	A	2.0559	100
298	chr8:126074567-126074685	Rn5S|5S_rRNA	2.58161	A	1.65386	A	4.48443	A	2.67633	A	-0.927749	0.00663596	yes	down	-1.8081	0.00240511	yes	down	1.90282	0.00024585	yes	up	1.02247	3.4697878238772e-05	yes	up	2.65944	100	A	2.50379	100	A	1.61313	100	A	1.6946	100	A	4.32594	100	A	4.64292	100	A	2.72298	100	A	2.62968	100
299	chr8:126076264-126076382	Rn5S|5S_rRNA	2.58161	A	1.65386	A	4.48443	A	2.67633	A	-0.927749	0.00663596	yes	down	-1.8081	0.00240511	yes	down	1.90282	0.00024585	yes	up	1.02247	3.4697878238772e-05	yes	up	2.65944	100	A	2.50379	100	A	1.61313	100	A	1.6946	100	A	4.32594	100	A	4.64292	100	A	2.72298	100	A	2.62968	100
300	chr8:126079663-126079781	Rn5S|5S_rRNA	2.66265	A	1.75391	A	4.57131	A	2.7457	A	-0.908739	0.0067321	yes	down	-1.82561	0.00240511	yes	down	1.90865	0.00024486	yes	up	0.991785	3.98553570711712e-05	yes	up	2.71425	100	A	2.61106	100	A	1.69325	100	A	1.81458	100	A	4.40049	100	A	4.74212	100	A	2.78819	100	A	2.70321	100
301	chr8:126081390-126081508	Rn5S|5S_rRNA	2.55217	A	1.6531	A	4.43681	A	2.65251	A	-0.899073	0.00801386	yes	down	-1.7843	0.00248871	yes	down	1.88464	0.000260672	yes	up	0.999407	4.17473638009191e-05	yes	up	2.6324	100	A	2.47195	100	A	1.55767	100	A	1.74853	100	A	4.27466	100	A	4.59896	100	A	2.69101	100	A	2.614	100
302	chr8:126083101-126083219	Rn5S|5S_rRNA	2.2589	A	0.99099	A	3.85379	A	1.67383	A	-1.26791	0.00277183	yes	down	-2.17996	0.00149514	yes	down	1.59489	0.00150448	yes	up	0.682837	0.000531864	yes	up	2.31723	100	A	2.20056	99.66	A	0.93124	99.5	A	1.05074	100	A	3.6557	100	A	4.05187	100	A	1.70419	100	A	1.64347	100
303	chr8:126084788-126084906	Rn5S|5S_rRNA	2.58161	A	1.65386	A	4.48443	A	2.67633	A	-0.927749	0.00663596	yes	down	-1.8081	0.00240511	yes	down	1.90282	0.00024585	yes	up	1.02247	3.4697878238772e-05	yes	up	2.65944	100	A	2.50379	100	A	1.61313	100	A	1.6946	100	A	4.32594	100	A	4.64292	100	A	2.72298	100	A	2.62968	100
304	chr8:126086495-126086613	Rn5S|5S_rRNA	1.22402	B	0.178561	B	2.64198	A	0.56621	A	-1.04546	0.0067321	no	down	-2.07577	0.00143076	yes	down	1.41795	0.00462543	yes	up	0.387649	0.0168565	yes	null	1.42211	100	B	1.02593	100	B	0.177099	100	B	0.180022	100	B	2.68179	100	A	2.60216	100	A	0.545458	100	B	0.586961	100
305	chr8:126088186-126088304	Rn5S|5S_rRNA	1.55834	B	0.238948	B	2.94316	A	0.691861	A	-1.31939	0.00488962	no	down	-2.2513	0.00126192	yes	down	1.38482	0.00567544	yes	up	0.452914	0.00784278	yes	up	1.82885	95.07	A	1.28782	98.78	B	0.182633	100	B	0.295263	98.68	B	2.84751	98.76	A	3.03881	98.76	A	0.705661	95.88	A	0.678062	97.31
306	chr8:126089866-126089987	Rn5S_like|5S_from_RepeatMasker	2.1548	A	1.16821	A	3.76571	A	2.03207	A	-0.986589	0.00505033	yes	down	-1.73365	0.00243009	yes	down	1.61092	0.00135552	yes	up	0.863861	9.02390037768504e-05	yes	up	2.17706	100	A	2.13253	100	A	1.14	100	A	1.19642	100	A	3.70138	100	A	3.83005	100	A	2.06127	100	A	2.00287	100
307	chr8:126091537-126091655	Rn5S|5S_rRNA	2.64344	A	1.75863	A	4.60139	A	2.69943	A	-0.884808	0.00749416	yes	down	-1.90196	0.00221099	yes	down	1.95795	0.000206661	yes	up	0.940795	5.72576518149297e-05	yes	up	2.70677	100	A	2.58011	100	A	1.69547	100	A	1.8218	100	A	4.427	100	A	4.77578	100	A	2.7432	100	A	2.65565	100
308	chr8:126093228-126093346	Rn5S|5S_rRNA	2.33581	A	1.31008	A	4.25738	A	2.24379	A	-1.02573	0.00483427	yes	down	-2.01359	0.00170828	yes	down	1.92157	0.0002391	yes	up	0.933709	5.99455338089549e-05	yes	up	2.36989	100	A	2.30173	100	A	1.24107	100	A	1.37909	100	A	4.13593	100	A	4.37882	100	A	2.27022	100	A	2.21736	100
309	chr8:126094901-126095019	Rn5S|5S_rRNA	1.22402	B	0.178561	B	2.64198	A	0.56621	A	-1.04546	0.0067321	no	down	-2.07577	0.00143076	yes	down	1.41795	0.00462543	yes	up	0.387649	0.0168565	yes	null	1.42211	100	B	1.02593	100	B	0.177099	100	B	0.180022	100	B	2.68179	100	A	2.60216	100	A	0.545458	100	B	0.586961	100
310	chr8:126096610-126096728	Rn5S|5S_rRNA	2.48956	A	1.53006	A	4.45487	A	2.38227	A	-0.959495	0.0061407	yes	down	-2.0726	0.00181777	yes	down	1.96532	0.000203829	yes	up	0.852207	0.00011498	yes	up	2.54314	100	A	2.43597	100	A	1.45384	100	A	1.60629	100	A	4.25163	100	A	4.65812	100	A	2.39714	100	A	2.3674	100
311	chr8:126098297-126098415	Rn5S|5S_rRNA	2.66265	A	1.75391	A	4.57131	A	2.7457	A	-0.908739	0.0067321	yes	down	-1.82561	0.00240511	yes	down	1.90865	0.00024486	yes	up	0.991785	3.98553570711712e-05	yes	up	2.71425	100	A	2.61106	100	A	1.69325	100	A	1.81458	100	A	4.40049	100	A	4.74212	100	A	2.78819	100	A	2.70321	100
312	chr8:126099976-126100094	Rn5S|5S_rRNA	2.70282	A	1.76389	A	4.51091	A	2.61688	A	-0.938932	0.00663596	yes	down	-1.89403	0.00221099	yes	down	1.80809	0.000394555	yes	up	0.852992	0.000108487	yes	up	2.78791	100	A	2.61773	100	A	1.71416	100	A	1.81362	99.75	A	4.34539	100	A	4.67644	100	A	2.66314	100	A	2.57063	100
313	chr8:126101655-126101773	Rn5S|5S_rRNA	2.55217	A	1.6531	A	4.43681	A	2.65251	A	-0.899073	0.00801386	yes	down	-1.7843	0.00248871	yes	down	1.88464	0.000260672	yes	up	0.999407	4.17473638009191e-05	yes	up	2.6324	100	A	2.47195	100	A	1.55767	100	A	1.74853	100	A	4.27466	100	A	4.59896	100	A	2.69101	100	A	2.614	100
314	chr8:126103350-126103468	Rn5S|5S_rRNA	2.3636	A	1.27189	A	4.09137	A	2.0892	A	-1.09171	0.00370554	yes	down	-2.00217	0.0019105	yes	down	1.72777	0.000637	yes	up	0.81731	0.000141447	yes	up	2.38385	100	A	2.34335	100	A	1.21937	100	A	1.32441	100	A	3.92553	100	A	4.25721	100	A	2.11362	100	A	2.06477	100
315	chr8:126105055-126105173	Rn5S|5S_rRNA	2.50632	A	1.52118	A	4.44193	A	2.42081	A	-0.985146	0.00554614	yes	down	-2.02112	0.00198391	yes	down	1.93561	0.000225013	yes	up	0.89963	8.06779023070119e-05	yes	up	2.54498	100	A	2.46767	100	A	1.44729	100	A	1.59506	100	A	4.24287	100	A	4.64099	100	A	2.43492	100	A	2.40669	100
316	chr8:126106747-126106868	Rn5S_like|5S_from_RepeatMasker	2.45497	A	1.29492	A	4.28935	A	2.01424	A	-1.16005	0.00370554	yes	down	-2.27511	0.00126442	yes	down	1.83438	0.000354783	yes	up	0.719323	0.00034259	yes	up	2.57232	61.57	A	2.33761	67.3	A	1.24797	60.89	A	1.34186	64.33	A	4.14932	58.21	A	4.42937	58.21	A	2.01111	64.35	A	2.01737	60.94
317	chr8:126108435-126108553	Rn5S|5S_rRNA	1.30921	B	0.211125	B	2.77173	A	0.558189	B	-1.09808	0.00663596	no	down	-2.21354	0.00126192	yes	down	1.46252	0.00353215	yes	up	0.347063	0.0289817	no	null	1.52967	100	B	1.08875	100	B	0.189441	100	B	0.23281	100	B	2.78914	100	A	2.75433	100	A	0.541209	100	B	0.575169	100
318	chr8:126110142-126110260	Rn5S|5S_rRNA	2.65383	A	1.83402	A	4.62941	A	2.76547	A	-0.819802	0.00948733	yes	down	-1.86394	0.00233673	yes	down	1.97559	0.000193798	yes	up	0.931447	6.47458640521103e-05	yes	up	2.69634	100	A	2.61131	100	A	1.76591	100	A	1.90213	100	A	4.45857	100	A	4.80025	100	A	2.81413	100	A	2.71682	100
319	chr8:126111859-126111977	Rn5S|5S_rRNA	1.32467	B	-0.0180334	B	2.57584	A	0.356473	B	-1.3427	0.00278332	no	down	-2.21937	0.00126192	yes	down	1.25117	0.0120358	yes	null	0.374506	0.0197883	no	null	1.47283	100	B	1.17651	100	B	-0.0228431	100	B	-0.0132238	98.93	B	2.5966	100	A	2.55508	100	A	0.364052	100	B	0.348893	100
320	chr8:126113554-126113672	Rn5S|5S_rRNA	2.54975	A	1.41104	A	4.36541	A	2.40916	A	-1.1387	0.00356757	yes	down	-1.95625	0.00213587	yes	down	1.81566	0.000382334	yes	up	0.998116	3.96391925380657e-05	yes	up	2.58544	100	A	2.51405	100	A	1.33945	100	A	1.48264	100	A	4.1743	100	A	4.55652	100	A	2.42539	100	A	2.39293	99.82
321	chr8:126115271-126115389	Rn5S|5S_rRNA	1.26722	B	0.255773	B	2.72453	A	0.635901	A	-1.01144	0.00536428	no	down	-2.08863	0.00143076	yes	down	1.45731	0.00361371	yes	up	0.380129	0.0192995	yes	null	1.36865	100	B	1.16579	100	B	0.2308	100	B	0.280745	100	B	2.68413	100	A	2.76492	100	A	0.598633	100	A	0.67317	100
322	chr8:126116968-126117089	Rn5S_like|5S_from_RepeatMasker	2.66394	A	1.75648	A	4.57386	A	2.73552	A	-0.907461	0.0067321	yes	down	-1.83834	0.00240137	yes	down	1.90992	0.00024486	yes	up	0.979047	4.16887582763683e-05	yes	up	2.71425	100	A	2.61363	100	A	1.69602	100	A	1.81693	100	A	4.40494	100	A	4.74278	100	A	2.77859	100	A	2.69246	100
323	chr8:126118654-126118772	Rn5S|5S_rRNA	2.66265	A	1.75391	A	4.57131	A	2.7457	A	-0.908739	0.0067321	yes	down	-1.82561	0.00240511	yes	down	1.90865	0.00024486	yes	up	0.991785	3.98553570711712e-05	yes	up	2.71425	100	A	2.61106	100	A	1.69325	100	A	1.81458	100	A	4.40049	100	A	4.74212	100	A	2.78819	100	A	2.70321	100
324	chr8:126120357-126120475	Rn5S|5S_rRNA	2.58161	A	1.65386	A	4.48443	A	2.67633	A	-0.927749	0.00663596	yes	down	-1.8081	0.00240511	yes	down	1.90282	0.00024585	yes	up	1.02247	3.4697878238772e-05	yes	up	2.65944	100	A	2.50379	100	A	1.61313	100	A	1.6946	100	A	4.32594	100	A	4.64292	100	A	2.72298	100	A	2.62968	100
325	chr8:126122055-126122176	Rn5S_like|5S_from_RepeatMasker	2.67475	A	1.83055	A	4.34627	A	2.73596	A	-0.844193	0.00934975	yes	down	-1.61031	0.0035046	yes	down	1.67153	0.000926787	yes	up	0.905405	8.55886282736217e-05	yes	up	2.62947	80.68	A	2.72002	64.24	A	1.73262	80.96	A	1.92848	79.87	A	4.193	80.66	A	4.49954	80.66	A	2.73214	85.41	A	2.73977	79.47
326	chr8:126123761-126123879	Rn5S|5S_rRNA	2.57455	A	1.38011	A	4.30597	A	2.09339	A	-1.19444	0.00356757	yes	down	-2.21259	0.00131365	yes	down	1.73142	0.000622222	yes	up	0.713274	0.00053193	yes	up	2.63705	49.18	A	2.51205	48.85	A	1.26093	54.57	A	1.4993	51.04	A	4.16943	51.87	A	4.44251	51.87	A	2.08235	58	A	2.10443	52.82
327	chr8:126125469-126125580	Rn5S_like|5S_from_RepeatMasker	1.98696	A	0.980832	A	3.59011	A	1.61673	A	-1.00613	0.00478096	yes	down	-1.97338	0.00198391	yes	down	1.60315	0.00142038	yes	up	0.635897	0.000984534	yes	up	2.02085	100	A	1.95307	100	A	0.988966	100	A	0.972697	100	A	3.44019	100	A	3.74002	100	A	1.70009	100	A	1.53337	100
328	chr8:126127147-126127265	Rn5S|5S_rRNA	2.57956	A	1.70449	A	4.46833	A	2.572	A	-0.875067	0.00792439	yes	down	-1.89633	0.00221099	yes	down	1.88877	0.000257623	yes	up	0.867505	9.25126507325608e-05	yes	up	2.66349	100	A	2.49563	100	A	1.66376	100	A	1.74522	100	A	4.30845	100	A	4.6282	100	A	2.61865	100	A	2.52534	100
329	chr8:126128848-126128966	Rn5S|5S_rRNA	2.58161	A	1.65386	A	4.48443	A	2.67633	A	-0.927749	0.00663596	yes	down	-1.8081	0.00240511	yes	down	1.90282	0.00024585	yes	up	1.02247	3.4697878238772e-05	yes	up	2.65944	100	A	2.50379	100	A	1.61313	100	A	1.6946	100	A	4.32594	100	A	4.64292	100	A	2.72298	100	A	2.62968	100
330	chr8:126130510-126130631	Rn5S_like|5S_from_RepeatMasker	2.56575	A	1.65363	A	4.48373	A	2.6326	A	-0.912117	0.0070941	yes	down	-1.85113	0.00235046	yes	down	1.91798	0.0002391	yes	up	0.978972	4.16887582763683e-05	yes	up	2.65644	100	A	2.47506	100	A	1.61024	100	A	1.69702	100	A	4.32102	100	A	4.64645	100	A	2.67996	100	A	2.58524	100
331	chr8:126132220-126132338	Rn5S|5S_rRNA	2.58161	A	1.65386	A	4.48443	A	2.67633	A	-0.927749	0.00663596	yes	down	-1.8081	0.00240511	yes	down	1.90282	0.00024585	yes	up	1.02247	3.4697878238772e-05	yes	up	2.65944	100	A	2.50379	100	A	1.61313	100	A	1.6946	100	A	4.32594	100	A	4.64292	100	A	2.72298	100	A	2.62968	100
332	chr8:126133917-126134035	Rn5S|5S_rRNA	2.57314	A	1.66862	A	4.33735	A	2.64168	A	-0.904521	0.00812214	yes	down	-1.69567	0.00299825	yes	down	1.76421	0.000516718	yes	up	0.97306	3.96391925380657e-05	yes	up	2.70824	95.28	A	2.43804	99.73	A	1.65971	94.13	A	1.67752	94.5	A	4.17644	96.15	A	4.49826	96.15	A	2.65477	94.65	A	2.62858	91.16
333	chr8:126135615-126135733	Rn5S|5S_rRNA	2.64344	A	1.75863	A	4.60139	A	2.69943	A	-0.884808	0.00749416	yes	down	-1.90196	0.00221099	yes	down	1.95795	0.000206661	yes	up	0.940795	5.72576518149297e-05	yes	up	2.70677	100	A	2.58011	100	A	1.69547	100	A	1.8218	100	A	4.427	100	A	4.77578	100	A	2.7432	100	A	2.65565	100
334	chr8:126137314-126137432	Rn5S|5S_rRNA	2.5685	A	1.71791	A	4.52108	A	2.69543	A	-0.850597	0.0085246	yes	down	-1.82565	0.00240511	yes	down	1.95258	0.000206811	yes	up	0.977523	4.16887582763683e-05	yes	up	2.63939	100	A	2.49761	100	A	1.66958	100	A	1.76623	100	A	4.36287	100	A	4.67929	100	A	2.74745	100	A	2.64341	100
335	chr8:126138996-126139117	Rn5S_like|5S_from_RepeatMasker	2.66394	A	1.75648	A	4.57386	A	2.73552	A	-0.907461	0.0067321	yes	down	-1.83834	0.00240137	yes	down	1.90992	0.00024486	yes	up	0.979047	4.16887582763683e-05	yes	up	2.71425	100	A	2.61363	100	A	1.69602	100	A	1.81693	100	A	4.40494	100	A	4.74278	100	A	2.77859	100	A	2.69246	100
336	chr8:126140710-126140828	Rn5S|5S_rRNA	2.49767	A	1.70124	A	4.5938	A	2.62772	A	-0.79643	0.0123415	yes	null	-1.96608	0.00198391	yes	down	2.09613	0.000105887	yes	up	0.926479	6.25044425953134e-05	yes	up	2.59684	94.17	A	2.3985	96.42	A	1.63633	93.08	A	1.76615	91.99	A	4.4302	94.7	A	4.75741	94.7	A	2.6537	94.67	A	2.60174	93.36
337	chr8:126142433-126142554	Rn5S_like|5S_from_RepeatMasker	2.66394	A	1.75648	A	4.57386	A	2.73552	A	-0.907461	0.0067321	yes	down	-1.83834	0.00240137	yes	down	1.90992	0.00024486	yes	up	0.979047	4.16887582763683e-05	yes	up	2.71425	100	A	2.61363	100	A	1.69602	100	A	1.81693	100	A	4.40494	100	A	4.74278	100	A	2.77859	100	A	2.69246	100
338	chr8:126144138-126144259	Rn5S_like|5S_from_RepeatMasker	2.30842	A	1.27999	A	4.35549	A	2.14427	A	-1.02843	0.00474489	yes	down	-2.21122	0.00132929	yes	down	2.04707	0.00013233	yes	up	0.864284	9.25126507325608e-05	yes	up	2.35705	100	A	2.2598	100	A	1.23279	100	A	1.32718	100	A	4.21008	100	A	4.50091	100	A	2.17429	100	A	2.11425	100
339	chr8:126145828-126145946	Rn5S|5S_rRNA	2.57898	A	1.79228	A	4.39798	A	2.46623	A	-0.786707	0.0135878	yes	null	-1.93175	0.0020666	yes	down	1.819	0.000382334	yes	up	0.673956	0.000526429	yes	up	2.70776	96.82	A	2.45021	98.68	A	1.76551	95.33	A	1.81904	94.23	A	4.2425	97.08	A	4.55346	97.08	A	2.48732	96.99	A	2.44515	95.97
340	chr8:126147537-126147645	Rn5S|5S_rRNA	1.99545	A	0.976938	A	3.60296	A	1.62421	A	-1.01851	0.00462343	yes	down	-1.97876	0.00198391	yes	down	1.60751	0.00139561	yes	up	0.647267	0.000866179	yes	up	2.02836	100	A	1.96255	100	A	0.98493	100	A	0.968945	100	A	3.45176	100	A	3.75417	100	A	1.70651	100	A	1.5419	100
341	chr8:126149708-126149807	B2_Mm2_B2_SINE-	1.38554	B	0.0905253	B	2.4682	A	0.00241843	B	-1.29502	0.00450015	no	down	-2.46578	0.00113545	yes	down	1.08266	0.0300575	yes	null	-0.0881069	0.658311	no	null	1.34492	0	B	1.42617	0	B	0.330336	0	B	-0.149285	0	B	2.57722	0	A	2.35919	0	A	0.126476	0	B	-0.12164	0
342	chr9:14762877-14762949	n-Tk4|chr9_1514_tRNALys_CTT-	-0.0409109	B	-0.720049	B	0.490411	B	-0.280029	B	-0.679138	0.211631	no	null	-0.77044	0.16803	no	null	0.531322	0.329981	no	null	0.44002	0.0195648	no	null	0.622979	0	B	-0.7048	0	B	-0.910062	0	B	-0.530035	0	B	1.20341	0	B	-0.22259	0	B	-0.325525	0	B	-0.234534	0
343	chr9:46080760-46081111	B2_Mm1a_SINE_B2-	1.5413	B	1.14032	A	2.7664	A	1.17261	A	-0.400979	0.131592	yes	null	-1.59379	0.00354511	yes	down	1.22511	0.0140095	yes	null	0.0322931	0.846156	yes	null	1.68984	0	B	1.39275	0	B	1.05183	0	A	1.2288	0	A	2.62511	0	A	2.9077	0	A	1.1558	0	A	1.18942	0
345	chr9:62981090-62981196	Rnu6|U6+	1.55855	B	2.19673	A	3.35257	A	2.92057	A	0.638178	0.0231958	yes	null	-0.431997	0.205094	yes	null	1.79402	0.000421837	yes	up	0.723848	0.000356665	yes	up	1.50692	3.27	B	1.61018	3.52	A	2.25388	4.87	A	2.13957	4.29	A	3.19956	3.63	A	3.50559	3.63	A	2.96279	6.45	A	2.87836	7.49
346	chr9:64585853-64585924	n-Tq9|chr9_342_tRNAGln_CTG+	4.38862	A	4.58846	A	5.91226	A	5.37545	A	0.199839	0.433709	yes	null	-0.536809	0.185703	yes	null	1.52364	0.00246155	yes	up	0.786991	0.000179007	yes	up	4.20674	0	A	4.57051	0	A	4.57485	0	A	4.60207	0	A	5.53575	0	A	6.28878	0	A	5.42776	0	A	5.32315	0
347	chr9:65049244-65049401	B2_Mm1a_SINE_B2+	2.67171	A	1.43184	A	3.76437	A	1.728	A	-1.23987	0.00484113	yes	down	-2.03637	0.00258452	yes	down	1.09266	0.029234	yes	null	0.296157	0.090405	yes	null	2.47793	0	A	2.86548	1.48	A	1.30119	0	A	1.56249	0	A	3.42781	0.36	A	4.10093	0.36	A	1.84565	0.21	A	1.61034	0.27
348	chr9:66003087-66003186	B2_Mm2_B2_SINE-	1.29773	B	0.716754	A	2.24493	A	0.923056	A	-0.580981	0.0399936	yes	null	-1.32188	0.00680736	yes	down	0.947197	0.0591972	yes	null	0.206302	0.215991	yes	null	1.34724	0	B	1.24823	0	B	0.851387	0	A	0.582121	0	A	2.19122	0	B	2.29865	0	A	1.0013	0	A	0.844808	0
349	chr9:66919915-66920014	B2_Mm2_B2_SINE-	2.31546	A	0.974482	A	2.83909	A	1.327	A	-1.34098	0.00264621	yes	down	-1.51208	0.00377907	yes	down	0.523629	0.324123	yes	null	0.352521	0.0292678	yes	null	2.25426	0	A	2.37666	0	A	0.908872	0	A	1.04009	0	A	2.78837	0	A	2.8898	0	A	1.34175	0	A	1.31226	0
350	chr9:74956737-74956819	n-Ta4|chr9_1100_tRNAAla_AGC-	0.369378	B	-0.935892	B	0.494026	B	-0.968677	B	-1.30527	0.00738733	no	down	-1.4627	0.0371311	no	null	0.124649	0.838945	no	null	-0.0327855	0.84333	no	null	0.720396	0	B	0.0183594	0	B	-1.01313	0	B	-0.858658	0	B	1.30084	0	B	-0.312788	0	B	-0.950645	0	B	-0.98671	0
351	chr9:78023110-78023440	Rn7sk|7SK-	4.71162	A	5.58364	A	6.2038	A	5.87635	A	0.872015	0.00804097	yes	up	-0.327443	0.328975	yes	null	1.49217	0.00291339	yes	up	0.292715	0.0650999	yes	null	4.78	27.63	A	4.64325	24.9	A	5.51421	32.41	A	5.65307	31.2	A	6.01892	34.42	A	6.38868	34.42	A	5.91334	37.87	A	5.83937	36.41
352	chr9:90021347-90021419	n-Tk18|chr9_1035_tRNALys_CTT-	3.83912	A	3.165	A	5.44977	A	4.01906	A	-0.674117	0.0252107	yes	null	-1.43071	0.00926551	yes	down	1.61065	0.0014003	yes	up	0.854054	0.000119269	yes	up	3.70465	0	A	3.97359	0	A	3.08944	0	A	3.24056	0	A	5.115	0	A	5.78453	0	A	3.975	0	A	4.06312	0
353	chr9:104302450-104302521	n-Tc47|chr9_592_tRNACys_GCA+	0.529815	B	-0.790206	B	0.434983	B	-0.840064	B	-1.32002	0.00277183	no	down	-1.27505	0.0318528	no	null	-0.0948317	0.876525	no	null	-0.0498583	0.769445	no	null	0.587553	0	B	0.472077	0	B	-0.905773	0	B	-0.674638	0	B	1.03075	0	B	-0.160785	0	B	-0.927722	0	B	-0.752406	0
354	chr9:104306386-104306457	n-Tc53|chr9_593_tRNACys_GCA+	0.345291	B	-0.573117	B	1.05579	B	-1.00946	B	-0.918408	0.0067321	no	down	-2.06525	0.00354511	no	down	0.710503	0.17308	no	null	-0.436341	0.0130747	no	null	0.288894	0	B	0.401688	0	B	-0.648184	0	B	-0.49805	0	B	1.5182	0	B	0.59339	0	B	-1.10982	0	B	-0.909095	0
355	chr9:104310997-104311068	n-Te18|chr9_961_tRNAGlu_TTC-	0.509221	B	0.0226966	B	1.92168	A	-0.0445573	B	-0.486525	0.152918	no	null	-1.96624	0.00232986	yes	down	1.41246	0.0048803	yes	up	-0.067254	0.692119	no	null	0.812456	0	B	0.205986	0	B	-0.126134	0	B	0.171527	0	B	2.17477	0	B	1.6686	0	A	-0.0510618	0	B	-0.0380529	0
356	chr9:107551368-107551823	B2_Mm2_SINE_B2-	1.19421	B	-0.227342	B	2.3489	A	0.271531	B	-1.42155	0.00463227	no	down	-2.07737	0.00154591	yes	down	1.15469	0.0205612	yes	null	0.498873	0.013122	no	null	1.41945	0	B	0.968971	0	B	-0.0146297	0	B	-0.440054	0	B	2.25306	0	B	2.44474	0	A	0.355459	0	B	0.187603	0
357	chr9:109833765-109833864	B1_Mm_Alu_SINE-	0.654484	B	-0.684415	B	2.15635	A	-0.0286703	B	-1.3389	0.00264621	no	down	-2.18502	0.00126753	yes	down	1.50186	0.00270782	yes	up	0.655745	0.000598658	no	up	0.735641	0	B	0.573327	0	B	-0.696268	0	B	-0.672562	0	B	2.12709	0	B	2.18561	0	A	-0.0311971	0	B	-0.0261435	0
358	chr9:123438543-123438615	n-Tr2|chr9_783_tRNAArg_ACG-	3.95263	A	4.15188	A	6.57134	A	5.34601	A	0.199246	0.372683	yes	null	-1.22533	0.0115692	yes	null	2.61871	6.64452233337623e-06	yes	up	1.19413	1.36484577465769e-05	yes	up	4.00654	0	A	3.89872	0	A	4.1212	0	A	4.18255	0	A	6.36132	0	A	6.78136	0	A	5.35702	0	A	5.335	0
360	chr10:8702849-8702948	B2_Mm2_B2_SINE+	1.13387	B	0.24986	B	2.46704	A	0.64266	A	-0.884012	0.0892084	no	null	-1.82438	0.00221099	yes	down	1.33317	0.00791936	yes	up	0.3928	0.0465298	yes	null	1.68645	0	B	0.581296	0	B	0.493835	0	B	0.00588503	0	B	2.43129	0	B	2.50279	0	A	0.702416	0	A	0.582905	0
361	chr10:12642369-12642451	n-Tl25|chr10_1316_tRNALeu_TAA-	3.76677	A	3.92783	A	6.26998	A	3.98873	A	0.161056	0.481975	yes	null	-2.28125	0.00164513	yes	down	2.50321	1.23637014360299e-05	yes	up	0.0609027	0.715303	yes	null	3.76223	0	A	3.77131	0	A	3.83994	0	A	4.01571	0	A	5.98768	0	A	6.55229	0	A	4.09507	0	A	3.88239	0
362	chr10:19798427-19798526	B2_Mm1t_B2_SINE+	1.73315	A	0.704648	A	3.4526	A	1.20628	A	-1.0285	0.00485364	yes	down	-2.24631	0.00185115	yes	down	1.71945	0.000691957	yes	up	0.501637	0.00497327	yes	up	1.75356	0.53	B	1.71273	0	A	0.62159	0	B	0.787705	0.22	A	3.1372	0.35	A	3.76799	0.35	A	1.24923	0.4	A	1.16334	0
363	chr10:23496889-23496960	n-Tw1|chr10_1282_tRNATrp_CCA-	0.0033087	B	-0.634214	B	0.498241	B	-0.504773	B	-0.637522	0.121233	no	null	-1.00301	0.107495	no	null	0.494932	0.364252	no	null	0.129441	0.439101	no	null	0.438061	20.58	B	-0.431444	66.26	B	-0.506165	15.14	B	-0.762262	18.33	B	1.28724	17.96	B	-0.290761	17.96	B	-0.404227	11.24	B	-0.605319	14.54
364	chr10:30530946-30531017	n-Te9|chr10_81_tRNAGlu_CTC+	3.75575	A	4.08961	A	5.72124	A	4.37488	A	0.333856	0.167867	yes	null	-1.34636	0.0126896	yes	null	1.96549	0.000206661	yes	up	0.285273	0.0726411	yes	null	3.6933	0	A	3.8182	0	A	4.00953	0	A	4.16968	0	A	5.35597	0	A	6.08652	0	A	4.39247	0	A	4.35729	0
365	chr10:61853872-61853944	n-Ta6|chr10_1120_tRNAAla_AGC-	0.547286	B	-1.02309	B	0.841205	B	-1.47417	B	-1.57037	0.00594869	no	down	-2.31538	0.00697615	no	down	0.293919	0.611319	no	null	-0.451087	0.0124717	no	null	0.955197	0	B	0.139375	0	B	-1.15002	0	B	-0.896149	0	B	1.62203	0	B	0.0603767	0	B	-1.40221	0	B	-1.54614	0
366	chr10:62255334-62255433	B1_Mus1_Alu_SINE+	0.68086	B	-0.399478	B	2.61144	A	0.950783	A	-1.08034	0.0205044	no	null	-1.66066	0.00377907	yes	down	1.93058	0.0002391	yes	up	1.35026	8.20838960193812e-06	yes	up	1.08855	0	B	0.273173	0	B	-0.300356	0	B	-0.498599	0	B	2.85289	0	A	2.37	0	A	0.995828	0	A	0.905737	0
367	chr10:62656988-62657080	n-Tm18|chr10_1101_tRNAMet_CAT_I-	0.377469	B	-0.672672	B	0.376778	B	-0.553076	B	-1.05014	0.00564103	no	down	-0.929854	0.138572	no	null	-0.000690779	0.998826	no	null	0.119595	0.531407	no	null	0.331736	0	B	0.423201	0	B	-0.528533	0	B	-0.81681	2.32	B	1.17644	0	B	-0.422889	0	B	-0.341835	0	B	-0.764318	3.7
368	chr10:62866100-62866281	B3_SINE_B2+	3.67633	A	2.99345	A	5.35152	A	3.32537	A	-0.682878	0.021934	yes	null	-2.02615	0.00229073	yes	down	1.67519	0.000926108	yes	up	0.331924	0.044927	yes	null	3.57639	0	A	3.77627	0	A	2.91379	0	A	3.07311	0	A	5.08304	0	A	5.62	0	A	3.41199	0	A	3.23876	0
369	chr10:62892224-62892305	n-Ts26|chr10_1095_tRNASer_TGA-	4.42127	A	4.67765	A	6.32896	A	5.2298	A	0.256383	0.255454	yes	null	-1.09916	0.0171909	yes	null	1.90769	0.00024585	yes	up	0.552148	0.00221548	yes	up	4.43831	0	A	4.40422	0	A	4.63468	0	A	4.72062	0	A	6.09994	0	A	6.55797	0	A	5.20744	0	A	5.25216	0
370	chr10:70786302-70786504	B2_Mm1a_SINE_B2-	1.12929	B	0.634808	B	2.48912	A	1.07628	A	-0.494485	0.220876	no	null	-1.41284	0.00535108	yes	down	1.35983	0.00668571	yes	up	0.441474	0.00881686	yes	up	1.59716	6.7	B	0.661425	19.79	B	0.680456	6.22	B	0.589159	7.14	A	2.36573	10.11	B	2.61252	10.11	A	1.07865	9.35	A	1.07391	7.38
371	chr10:74967299-74967451	B3_SINE_B2+	2.72147	A	2.6123	A	3.99147	A	2.43148	A	-0.109174	0.679312	yes	null	-1.55999	0.00377907	yes	down	1.27	0.0108596	yes	null	-0.180817	0.22703	yes	null	2.9426	0	A	2.50035	0	A	2.60653	0	A	2.61806	0	A	3.84674	0	A	4.1362	0	A	2.43982	0	A	2.42314	0
372	chr10:77846390-77846462	n-Ta5|chr10_979_tRNAAla_AGC-	0.301056	B	-0.768157	B	0.660141	B	-0.34492	B	-1.06921	0.0246792	no	null	-1.00506	0.0876962	no	null	0.359085	0.526385	no	null	0.423238	0.0298028	no	null	0.69771	0	B	-0.0955968	0	B	-0.985333	0	B	-0.550982	0	B	1.36319	0	B	-0.04291	0	B	-0.42181	0	B	-0.268029	0
373	chr10:79355503-79355602	B2_Mm1a_B2_SINE-	1.03399	B	0.437294	B	1.67768	B	0.927727	A	-0.596695	0.159918	no	null	-0.749955	0.0462409	yes	null	0.643694	0.221509	no	null	0.490434	0.00830681	yes	up	1.49503	0.46	B	0.572948	0	B	0.58284	0	B	0.291747	0.57	B	1.67154	0	B	1.68383	0	A	0.875364	0.23	A	0.98009	0.68
374	chr10:79371940-79372046	Rnu6|U6+	3.23027	A	3.19517	A	4.41915	A	4.2276	A	-0.0351012	0.888216	yes	null	-0.191553	0.583875	yes	null	1.18888	0.0172297	yes	null	1.03243	3.4697878238772e-05	yes	up	3.07961	1.39	A	3.38093	1.18	A	3.2221	2.18	A	3.16823	2.43	A	4.13888	2.12	A	4.69943	2.12	A	4.27543	2.76	A	4.17977	2.61
375	chr10:79448251-79448357	Rnu6|U6+	1.99261	A	1.90404	A	2.97913	A	2.46213	A	-0.0885711	0.713373	yes	null	-0.517004	0.149573	yes	null	0.986523	0.0492662	yes	null	0.55809	0.00349746	yes	up	2.1244	3.7	A	1.86082	4.59	A	1.82757	6.65	A	1.9805	6.42	A	2.81351	6.28	A	3.14476	6.28	A	2.58057	7.48	A	2.34369	8.03
376	chr10:79711709-79711781	n-Tf3|chr10_961_tRNAPhe_GAA-	4.67232	A	4.57475	A	6.9732	A	5.11156	A	-0.0975689	0.713373	yes	null	-1.86165	0.00339776	yes	down	2.30089	3.58732294639894e-05	yes	up	0.536807	0.00358137	yes	up	4.46544	0	A	4.8792	0	A	4.48942	0	A	4.66008	0	A	6.63683	0	A	7.30958	0	A	5.17793	0	A	5.04518	0
377	chr10:79711904-79711977	n-Tn7|chr10_381_tRNAAsn_GTT+	4.3262	A	4.55977	A	6.86366	A	4.80518	A	0.233573	0.389488	yes	null	-2.05847	0.00232986	yes	down	2.53746	1.23637014360299e-05	yes	up	0.245416	0.123813	yes	null	4.11346	0	A	4.53893	0	A	4.47651	0	A	4.64303	0	A	6.55618	0	A	7.17113	0	A	4.85555	0	A	4.75482	0
378	chr10:79786931-79787030	B1F2_Alu_SINE+_and_B2_Mm1a_B2_SINE+	1.22252	B	2.03882	A	3.12289	A	2.43968	A	0.816304	0.0118048	yes	null	-0.683211	0.0876962	yes	null	1.90038	0.000247916	yes	up	0.400861	0.0312033	yes	null	1.32431	7.27	B	1.12072	4.59	B	1.95631	2.49	A	2.12133	3.12	A	2.90378	4.61	A	3.342	4.61	A	2.62312	2.04	A	2.25624	2.93
379	chr10:87292631-87292703	n-Tk21|chr10_885_tRNALys_TTT-	0.436901	B	-0.430737	B	0.618023	B	-1.02543	B	-0.867638	0.0278111	no	null	-1.64345	0.0123256	no	null	0.181122	0.758831	no	null	-0.594694	0.00349814	no	down	0.753563	0	B	0.120239	0	B	-0.304531	0	B	-0.556943	0	B	1.17006	0	B	0.0659862	0	B	-0.881918	0	B	-1.16895	0
380	chr10:90644157-90644228	n-Tw2|chr10_857_tRNATrp_CCA-	3.59496	A	3.71321	A	5.38806	A	4.42536	A	0.11825	0.609842	yes	null	-0.962704	0.0393625	yes	null	1.7931	0.000440056	yes	up	0.712145	0.000407073	yes	up	3.62591	0	A	3.56401	0	A	3.64504	0	A	3.78138	0	A	5.01516	0	A	5.76096	0	A	4.45002	0	A	4.40069	0
381	chr10:90644842-90644913	n-Td16|chr10_856_tRNAAsp_GTC-	4.10549	A	4.27455	A	6.40297	A	4.54248	A	0.169064	0.562109	yes	null	-1.86048	0.00419858	yes	down	2.29748	3.58732294639894e-05	yes	up	0.267928	0.0847118	yes	null	3.83837	0	A	4.37261	0	A	4.24609	0	A	4.30302	0	A	5.99656	0	A	6.80937	0	A	4.58562	0	A	4.49935	0
382	chr10:92915723-92915794	n-Td8|chr10_851_tRNAAsp_GTC-	3.9968	A	4.33069	A	6.02986	A	5.01755	A	0.333892	0.17378	yes	null	-1.01231	0.0273865	yes	null	2.03306	0.000140299	yes	up	0.686862	0.000519834	yes	up	3.87931	0	A	4.11428	0	A	4.3117	0	A	4.34967	0	A	5.742	0	A	6.31772	0	A	5.08276	0	A	4.95234	0
383	chr10:119656419-119656518	B2_Mm1a_B2_SINE+	0.239801	B	-0.714024	B	0.837195	B	-1.0351	B	-0.953825	0.00594869	no	down	-1.87229	0.00357649	no	down	0.597394	0.25794	no	null	-0.321075	0.0646826	no	null	0.253134	0	B	0.226468	0	B	-0.641517	0	B	-0.786531	0	B	1.17684	0	B	0.497551	0	B	-0.885549	0	B	-1.18465	0
384	chr10:126508214-126508433	B3_SINE_B2-	2.191	A	1.26039	A	3.61557	A	1.13936	A	-0.930609	0.00715098	yes	down	-2.47621	0.00113545	yes	down	1.42457	0.00446541	yes	up	-0.121033	0.439101	yes	null	2.31365	0	A	2.06835	0	A	1.26795	0	A	1.25283	0	A	3.47535	0	A	3.7558	0	A	1.24115	0	A	1.03756	0
385	chr10:126597026-126597125	B1_Mus1_Alu_SINE-	1.36719	B	-0.0646909	B	2.84401	A	0.31784	B	-1.43188	0.00323221	no	down	-2.52617	0.00113545	yes	down	1.47682	0.00321626	yes	up	0.382531	0.0346538	no	null	1.50158	0	B	1.2328	0	B	0.119439	0	B	-0.248821	0	B	2.68401	0	A	3.00401	0	A	0.323904	0	B	0.311776	0
386	chr10:127071228-127071327	B1_Mus2_Alu_SINE-	1.39949	B	0.294387	B	2.7688	A	1.01867	A	-1.10511	0.012123	no	null	-1.75012	0.00240511	yes	down	1.3693	0.00610363	yes	up	0.724288	0.00259059	yes	up	1.57358	0	B	1.2254	0	B	0.586944	0	B	0.00182966	0	B	2.70461	0	A	2.83298	0	A	1.02066	0	A	1.01669	0
387	chr10:127895520-127895601	n-Ts13|chr10_688_tRNASer_CGA-	4.09388	A	4.12039	A	5.84573	A	4.71923	A	0.0265126	0.911754	yes	null	-1.1265	0.0217231	yes	null	1.75185	0.000568608	yes	up	0.598834	0.00155305	yes	up	4.04794	0	A	4.13982	0	A	4.05978	0	A	4.181	0	A	5.50804	0	A	6.18342	0	A	4.78495	0	A	4.6535	0
388	chr11:7769780-7769851	n-Td10|chr11_69_tRNAAsp_GTC+	0.567397	B	-0.917359	B	0.760246	B	-0.617751	B	-1.48476	0.00853244	no	down	-1.378	0.0503362	no	null	0.192849	0.743559	no	null	0.299608	0.198369	no	null	1.03947	25.57	B	0.0953214	27.19	B	-0.87481	40.25	B	-0.959908	42.44	B	1.52301	36.51	B	-0.00252262	36.51	B	-0.242991	22.02	B	-0.992511	25.78
389	chr11:48632044-48632116	n-Tv15|chr11_204_tRNAVal_CAC+	4.19759	A	3.91107	A	5.93892	A	4.69811	A	-0.286521	0.216119	yes	null	-1.24081	0.0124444	yes	null	1.74133	0.00059783	yes	up	0.787038	0.000242991	yes	up	4.15595	0	A	4.23924	0	A	3.84362	0	A	3.97852	0	A	5.69513	0	A	6.18271	0	A	4.78812	0	A	4.60809	0
390	chr11:48637230-48637303	n-Tg1|chr11_205_tRNAGly_ACC+	3.84003	A	2.33444	A	5.47391	A	3.00524	A	-1.50559	0.00250062	yes	down	-2.46867	0.00124354	yes	down	1.63388	0.00120191	yes	up	0.670804	0.00054417	yes	up	3.72709	0	A	3.95296	0	A	2.33163	0	A	2.33725	0	A	5.23219	0	A	5.71563	0	A	3.04557	0	A	2.96491	0
391	chr11:48647385-48647457	n-Tk10|chr11_2023_tRNALys_CTT-	4.05709	A	3.83372	A	6.20815	A	4.63603	A	-0.223371	0.362194	yes	null	-1.57212	0.00793372	yes	down	2.15106	8.30467693274823e-05	yes	up	0.802306	0.000170485	yes	up	3.90081	0	A	4.21338	0	A	3.81275	0	A	3.85469	0	A	5.81375	0	A	6.60255	0	A	4.70929	0	A	4.56277	0
392	chr11:48647931-48648002	n-Ta38|chr11_2022_tRNAAla_TGC-	4.98017	A	5.13405	A	6.39485	A	5.9464	A	0.153881	0.513649	yes	null	-0.448446	0.220492	yes	null	1.41467	0.00473261	yes	up	0.812348	0.000187628	yes	up	4.87011	0	A	5.09023	0	A	5.08808	0	A	5.18002	0	A	6.13523	0	A	6.65446	0	A	6.04086	0	A	5.85193	0
393	chr11:48667121-48667193	n-Tt16|chr11_206_tRNAThr_TGT+	4.38818	A	4.10033	A	6.37167	A	5.14345	A	-0.287849	0.301548	yes	null	-1.22822	0.0223786	yes	null	1.98348	0.000194577	yes	up	1.04312	3.4697878238772e-05	yes	up	4.15993	0	A	4.61644	0	A	4.01228	0	A	4.18839	0	A	5.92284	0	A	6.82049	0	A	5.17093	0	A	5.11597	0
394	chr11:48669782-48669853	n-Tp14|chr11_207_tRNAPro_TGG+	3.96942	A	4.23108	A	5.99498	A	4.72472	A	0.261666	0.257902	yes	null	-1.27026	0.0165324	yes	null	2.02556	0.000147926	yes	up	0.493636	0.00546629	yes	up	3.89276	0	A	4.04607	0	A	4.27281	0	A	4.18936	0	A	5.61367	0	A	6.37628	0	A	4.80716	0	A	4.64228	0
395	chr11:48670139-48670211	n-Tv7|chr11_208_tRNAVal_AAC+	4.26373	A	4.18164	A	5.82643	A	4.54075	A	-0.0820947	0.75058	yes	null	-1.28568	0.0150732	yes	null	1.5627	0.00194961	yes	up	0.359117	0.0266443	yes	null	4.05443	0	A	4.47303	0	A	4.19343	0	A	4.16984	0	A	5.45786	0	A	6.19501	0	A	4.60311	0	A	4.47839	0
396	chr11:48670476-48670557	n-Tl6|chr11_2021_tRNALeu_AAG-	3.50847	A	2.78735	A	4.93925	A	3.67546	A	-0.721124	0.0258245	yes	null	-1.26379	0.0102642	yes	null	1.43078	0.00432779	yes	up	0.888112	0.00013977	yes	up	3.34679	0	A	3.67015	0	A	2.91845	0	A	2.65625	0	A	4.74104	0	A	5.13745	0	A	3.74143	0	A	3.6095	0
397	chr11:48676608-48676707	B2_Mm2_B2_SINE+	1.82069	A	-0.237643	B	1.83399	B	0.48037	B	-2.05833	0.00174212	yes	down	-1.35363	0.00713393	no	down	0.0133084	0.984317	yes	null	0.718013	0.000568077	no	up	1.85042	0	A	1.79095	0	A	-0.33624	0	B	-0.139046	0	B	1.9825	0	B	1.68549	0	A	0.573682	0	B	0.387057	0
398	chr11:48686457-48686556	B1_Mur1_Alu_SINE-	0.405443	B	-0.304782	B	1.33629	B	-0.524706	B	-0.710226	0.0230906	no	null	-1.861	0.00344335	no	down	0.930847	0.0643793	no	null	-0.219924	0.246242	no	null	0.579533	0	B	0.231353	0	B	-0.299714	0	B	-0.30985	0	B	1.57722	0	B	1.09536	0	B	-0.274906	0	B	-0.774506	0
399	chr11:48689042-48689141	B2_Mm2_B2_SINE-_and_Lx7_L1_LINE-	0.681855	B	-0.762022	B	1.23427	B	0.373283	B	-1.44388	0.00364927	no	down	-0.86099	0.102628	no	null	0.552419	0.300709	no	null	1.1353	0.000275985	no	up	0.888492	0	B	0.475217	0	B	-0.579229	0	B	-0.944815	0	B	1.73976	0	B	0.728791	0	B	0.705355	0	A	0.0412109	0
400	chr11:49998672-49998771	B2_Mm2_B2_SINE+	0.959686	B	0.380998	B	2.24245	A	1.41079	A	-0.578688	0.0377722	no	null	-0.831657	0.0379257	yes	null	1.28277	0.00990478	yes	up	1.0298	8.09541228089098e-05	yes	up	1.00411	0	B	0.915266	0	B	0.262951	0	B	0.499045	0	B	2.26154	0	B	2.22336	0	A	1.57305	0	A	1.24854	0
401	chr11:51790041-51790112	n-Ta1|chr11_238_tRNAAla_AGC+	0.85641	B	-0.129037	B	0.781542	B	-0.665865	B	-0.985447	0.00594869	no	down	-1.44741	0.0504269	no	null	-0.0748687	0.902164	no	null	-0.536828	0.00345044	no	down	0.914027	0	B	0.798793	0	B	-0.0340969	0	B	-0.223977	0	B	1.6907	0	B	-0.127618	0	B	-0.701076	0	B	-0.630653	0
402	chr11:58115679-58115750	n-Te10|chr11_1912_tRNAGlu_CTC-	4.71595	A	4.9697	A	6.5509	A	5.26713	A	0.253744	0.261753	yes	null	-1.28377	0.0127625	yes	null	1.83494	0.00035725	yes	up	0.297433	0.0627769	yes	null	4.70294	0	A	4.72897	0	A	4.91524	0	A	5.02415	0	A	6.2431	0	A	6.85869	0	A	5.33375	0	A	5.2005	0
403	chr11:58115976-58116082	n-Tl12|chr11_1911_tRNALeu_CAA_I-	4.5078	A	4.95023	A	6.61275	A	5.50375	A	0.442434	0.0724577	yes	null	-1.109	0.0157618	yes	null	2.10496	0.000105887	yes	up	0.553518	0.00224511	yes	up	4.53185	0	A	4.48374	0	A	4.90031	0	A	5.00015	0	A	6.41021	0	A	6.81529	0	A	5.5325	0	A	5.475	0
404	chr11:61221418-61221489	n-Tw5|chr11_1880_tRNATrp_CCA-	4.64781	A	4.69044	A	6.70153	A	5.20218	A	0.0426266	0.85188	yes	null	-1.49934	0.00533362	yes	down	2.05372	0.00013233	yes	up	0.511745	0.00386184	yes	up	4.72448	0	A	4.57114	0	A	4.64592	0	A	4.73495	0	A	6.47987	0	A	6.92318	0	A	5.24592	0	A	5.15844	0
405	chr11:62559517-62559588	n-Tw8|chr11_1849_tRNATrp_CCA-	0.541116	B	0.17878	B	2.91095	A	1.24922	A	-0.362336	0.349883	no	null	-1.66173	0.00377907	yes	down	2.36983	2.74842513599062e-05	yes	up	1.07044	0.000100665	yes	up	0.991722	0	B	0.0905092	0	B	0.112272	0	B	0.245288	0	B	2.84796	0	A	2.97394	0	A	1.49031	0	A	1.00813	0
406	chr11:67104641-67104712	n-Tp12|chr11_372_tRNAPro_TGG+	0.676336	B	-0.529979	B	0.435536	B	-0.721988	B	-1.20631	0.00675576	no	down	-1.15752	0.087314	no	null	-0.2408	0.682021	no	null	-0.192009	0.231763	no	null	0.971743	0	B	0.380929	0	B	-0.532161	0	B	-0.527797	0	B	1.29169	0	B	-0.420617	0	B	-0.846308	0	B	-0.597668	0
407	chr11:68850505-68850578	n-Ti5|chr11_393_tRNAIle_AAT+	3.97173	A	4.27975	A	5.9468	A	5.36182	A	0.308023	0.186243	yes	null	-0.58498	0.138672	yes	null	1.97507	0.000194577	yes	up	1.08207	2.73507404996501e-05	yes	up	3.90933	0	A	4.03413	0	A	4.2515	0	A	4.308	0	A	5.62979	0	A	6.2638	0	A	5.41468	0	A	5.30895	0
408	chr11:68850979-68851060	n-Ts4|chr11_394_tRNASer_AGA+	4.28487	A	4.54611	A	5.88398	A	5.09637	A	0.261239	0.399124	yes	null	-0.787609	0.0779339	yes	null	1.5991	0.0015537	yes	up	0.550253	0.00265671	yes	up	3.97199	0	A	4.59776	0	A	4.52579	0	A	4.56644	0	A	5.49598	0	A	6.27197	0	A	5.17803	0	A	5.0147	0
409	chr11:68851355-68851428	n-Tt8|chr11_395_tRNAThr_AGT+	3.70139	A	3.55327	A	5.66594	A	4.40039	A	-0.148121	0.609842	yes	null	-1.26555	0.0150506	yes	null	1.96455	0.000206661	yes	up	0.847117	0.00014579	yes	up	3.44263	0	A	3.96016	0	A	3.55612	0	A	3.55043	0	A	5.32981	0	A	6.00207	0	A	4.51476	0	A	4.28602	0
410	chr11:68853887-68853958	n-Tp9|chr11_396_tRNAPro_CGG+	3.7083	A	3.61964	A	5.84943	A	4.61875	A	-0.0886673	0.720765	yes	null	-1.23067	0.0196291	yes	null	2.14112	8.86736275447852e-05	yes	up	0.999116	3.86162346388277e-05	yes	up	3.53244	0	A	3.88417	0	A	3.58584	0	A	3.65344	0	A	5.44213	0	A	6.25673	0	A	4.66972	0	A	4.56778	0
411	chr11:68854486-68854557	n-Td9|chr11_397_tRNAAsp_GTC+	5.11919	A	4.64781	A	6.58855	A	4.8651	A	-0.471377	0.0705061	yes	null	-1.72345	0.00451206	yes	down	1.46936	0.00345117	yes	up	0.217284	0.175192	yes	null	5.04501	0	A	5.19338	0	A	4.55489	0	A	4.74074	0	A	6.24557	0	A	6.93153	0	A	4.92809	0	A	4.8021	0
412	chr11:68854780-68854851	n-Tg25|chr11_1824_tRNAGly_TCC-	4.88732	A	4.57934	A	6.40876	A	5.16127	A	-0.307973	0.193821	yes	null	-1.24749	0.0147827	yes	null	1.52144	0.00246155	yes	up	0.581925	0.00199353	yes	up	4.82283	0	A	4.95181	0	A	4.50181	0	A	4.65688	0	A	6.08257	0	A	6.73494	0	A	5.22695	0	A	5.09559	0
413	chr11:68855328-68855399	n-Tw7|chr11_398_tRNATrp_CCA+	4.01307	A	5.29564	A	5.9698	A	5.92542	A	1.28258	0.00264621	yes	up	-0.0443794	0.891007	yes	null	1.95673	0.000206661	yes	up	0.629771	0.000856861	yes	up	4.02035	0	A	4.00578	0	A	5.27376	0	A	5.31753	0	A	5.75973	0	A	6.17986	0	A	5.93751	0	A	5.91332	0
414	chr11:68875822-68875895	n-Ti4|chr11_1823_tRNAIle_AAT-	4.00571	A	3.75121	A	6.36152	A	4.82101	A	-0.2545	0.278576	yes	null	-1.54051	0.00720883	yes	down	2.35581	2.74842513599062e-05	yes	up	1.06981	3.20763408419627e-05	yes	up	3.90121	0	A	4.11021	0	A	3.78192	0	A	3.7205	0	A	6.01563	0	A	6.70741	0	A	4.89292	0	A	4.74911	0
415	chr11:68876246-68876319	n-Tt7|chr11_1822_tRNAThr_AGT-	4.94409	A	5.26623	A	6.74321	A	5.41132	A	0.32214	0.187371	yes	null	-1.3319	0.00792167	yes	down	1.79912	0.00041362	yes	up	0.145085	0.370717	yes	null	4.95813	0	A	4.93005	0	A	5.14264	0	A	5.38982	0	A	6.55296	0	A	6.93347	0	A	5.42471	0	A	5.39792	0
416	chr11:68876544-68876625	n-Ts17|chr11_1821_tRNASer_GCT-	5.069	A	5.48082	A	6.8958	A	5.72093	A	0.411828	0.104077	yes	null	-1.17487	0.0105065	yes	null	1.82681	0.000362732	yes	up	0.24011	0.121894	yes	null	5.17567	0	A	4.96233	0	A	5.42549	0	A	5.53616	0	A	6.8409	0	A	6.95071	0	A	5.70676	0	A	5.7351	0
417	chr11:68876997-68877068	n-Tw6|chr11_1820_tRNATrp_CCA-	3.35735	A	4.03875	A	5.06724	A	4.55707	A	0.681403	0.0205044	yes	null	-0.510169	0.143095	yes	null	1.70989	0.00071342	yes	up	0.518318	0.00444468	yes	up	3.2813	0	A	3.4334	0	A	3.9638	0	A	4.1137	0	A	4.94562	0	A	5.18886	0	A	4.63587	0	A	4.47827	0
418	chr11:68889367-68889466	B2_Mm1t_B2_SINE-_and_B1_Mur3_alu_SINE-	1.22033	B	0.865654	A	2.56849	A	1.50425	A	-0.354675	0.13079	yes	null	-1.06423	0.0165625	yes	null	1.34816	0.00676835	yes	up	0.638598	0.00162522	yes	up	1.1885	15	B	1.25216	23.68	B	0.886152	9.8	A	0.845155	10.23	A	2.55851	26.31	A	2.57846	26.31	A	1.34832	22.43	A	1.66018	14.74
419	chr11:68923967-68924040	n-Tt5|chr11_399_tRNAThr_AGT+	3.23075	A	0.735355	A	4.68533	A	1.12581	A	-2.4954	0.00174212	yes	down	-3.55952	0.00107449	yes	down	1.45458	0.00382493	yes	up	0.390455	0.0174386	yes	null	3.04512	0	A	3.41639	0	A	0.789291	0	A	0.68142	0	A	4.29093	0	A	5.07973	0	A	1.14401	0	A	1.10761	0
420	chr11:68924421-68924502	n-Ts14|chr11_400_tRNASer_CGA+	3.73749	A	3.01466	A	5.35656	A	2.92708	A	-0.722828	0.0183299	yes	null	-2.42948	0.00138192	yes	down	1.61908	0.00132548	yes	up	-0.0875764	0.596235	yes	null	3.61315	0	A	3.86182	0	A	2.99092	0	A	3.03839	0	A	5.0875	0	A	5.62563	0	A	3.06282	0	A	2.79134	0
421	chr11:68932296-68932366	n-Tg13|chr11_1819_tRNAGly_GCC-	3.8862	A	4.56669	A	6.03247	A	4.88449	A	0.680495	0.0201591	yes	null	-1.14798	0.0252276	yes	null	2.14627	8.47253417109519e-05	yes	up	0.3178	0.0500995	yes	null	3.86552	0	A	3.90687	0	A	4.47146	0	A	4.66193	0	A	5.62189	0	A	6.44305	0	A	4.91651	0	A	4.85247	0
422	chr11:68936984-68937070	n-Tr25|chr11_1818_tRNAArg_TCT_I-	2.97342	A	2.64698	A	4.62002	A	3.16689	A	-0.326441	0.186243	yes	null	-1.45314	0.00888536	yes	down	1.6466	0.00112432	yes	up	0.519903	0.00655253	yes	up	2.84103	0	A	3.10582	0	A	2.64258	0	A	2.65138	0	A	4.32026	0	A	4.91979	0	A	3.33556	0	A	2.99821	0
423	chr11:68937743-68937824	n-Tl29|chr11_401_tRNALeu_TAG+	4.8409	A	4.26144	A	6.51372	A	5.83125	A	-0.579454	0.0434669	yes	null	-0.682467	0.116822	yes	null	1.67282	0.000964059	yes	up	1.56981	3.90420232120855e-06	yes	up	4.69486	0	A	4.98693	0	A	4.19427	0	A	4.32861	0	A	6.10316	0	A	6.92428	0	A	5.89613	0	A	5.76637	0
424	chr11:68938109-68938180	n-Tq6|chr11_1817_tRNAGln_CTG-	3.00756	A	2.95987	A	5.07717	A	3.44582	A	-0.0476876	0.844011	yes	null	-1.63135	0.00450118	yes	down	2.06961	0.000122607	yes	up	0.485945	0.00580727	yes	up	2.90279	0	A	3.11234	0	A	2.87466	0	A	3.04509	0	A	4.7968	0	A	5.35754	0	A	3.45014	0	A	3.4415	0
425	chr11:68938678-68938750	n-Tk27|chr11_1816_tRNALys_TTT-	4.05176	A	4.08475	A	5.769	A	4.56791	A	0.0329915	0.911754	yes	null	-1.20109	0.0330907	yes	null	1.71724	0.000756233	yes	up	0.483163	0.00973737	yes	up	3.84103	0	A	4.26249	0	A	3.92766	0	A	4.24184	0	A	5.22052	0	A	6.31747	0	A	4.62084	0	A	4.51499	0
426	chr11:69355229-69355328	B2_Mm2_B2_SINE+_and_B2_Mm1a_B2_SINE+	0.676805	B	-0.0753663	B	1.26114	B	-0.036592	B	-0.752171	0.146193	no	null	-1.29773	0.0229362	no	null	0.584337	0.277095	no	null	0.0387743	0.838999	no	null	1.26814	18.58	B	0.0854736	28.15	B	0.126103	12.69	B	-0.276835	33.66	B	1.77618	31.92	B	0.746106	31.92	B	-0.0617273	15.61	B	-0.0114566	26.29
427	chr11:73950817-73950889	n-Tk5|chr11_1752_tRNALys_CTT-	0.236038	B	-0.735705	B	0.903194	B	-0.565688	B	-0.971743	0.0301818	no	null	-1.46888	0.0236982	no	null	0.667156	0.208492	no	null	0.170017	0.346771	no	null	0.626183	0	B	-0.154108	0	B	-0.913341	0	B	-0.55807	0	B	1.54956	0	B	0.256827	0	B	-0.45077	0	B	-0.680607	0
428	chr11:75160470-75160569	B2_Mm1a_B2_SINE+	0.885661	B	-0.556165	B	2.32483	A	-0.16951	B	-1.44183	0.00345591	no	down	-2.49434	0.00119768	yes	down	1.43917	0.00409966	yes	up	0.386655	0.0390827	no	null	1.13885	20.28	B	0.632468	10.25	B	-0.55426	10.74	B	-0.55807	7.65	B	2.25072	14.95	B	2.39895	14.95	A	0.0407716	24.37	B	-0.379792	10.05
429	chr11:75237773-75237872	B1_Mur4_Alu_SINE+	1.46664	B	0.223325	B	1.99877	A	-0.141745	B	-1.24332	0.00450287	no	down	-2.14052	0.00132929	yes	down	0.532132	0.315533	yes	null	-0.36507	0.0337725	no	null	1.63809	0	B	1.2952	0	B	0.0881959	0	B	0.358454	0	B	2.03707	0	B	1.96048	0	A	-0.0953551	0	B	-0.188135	0
430	chr11:75257391-75257490	NA_17	1.23426	B	0.804456	A	1.45226	B	-0.0112626	B	-0.429802	0.0971123	yes	null	-1.46352	0.0106121	no	null	0.218	0.704181	no	null	-0.815719	0.000141447	yes	down	1.36072	0	B	1.10779	0	B	0.852916	0	A	0.755996	0	A	1.85225	0	B	1.05227	0	B	0.0254572	0	B	-0.0479825	0
431	chr11:79518152-79518223	n-Tt12|chr11_550_tRNAThr_CGT+	3.77157	A	4.39389	A	6.08279	A	4.44508	A	0.622319	0.0260849	yes	null	-1.63772	0.00376649	yes	down	2.31122	3.27111043704496e-05	yes	up	0.0511828	0.753279	yes	null	3.79796	0	A	3.74519	0	A	4.30944	0	A	4.47835	0	A	5.87234	0	A	6.29325	0	A	4.51154	0	A	4.37861	0
432	chr11:86075670-86075741	n-Tq12|chr11_630_tRNAGln_TTG+	0.517178	B	-0.552489	B	0.436543	B	-1.04244	B	-1.06967	0.00664478	no	down	-1.47898	0.022888	no	null	-0.0806346	0.893544	no	null	-0.489946	0.00622434	no	down	0.723815	0	B	0.31054	0	B	-0.536539	0	B	-0.568439	0	B	1.08079	0	B	-0.207706	0	B	-0.93575	0	B	-1.14912	0
433	chr11:87236521-87236620	NA_18	1.89573	A	0.481202	B	2.85864	A	1.33433	A	-1.41453	0.00277183	yes	down	-1.5243	0.00482229	yes	down	0.962905	0.0552154	yes	null	0.853132	0.000137308	yes	up	2.03938	20.11	A	1.75208	19.7	A	0.39492	20.16	B	0.567484	21.04	A	3.06654	17.42	A	2.65073	17.42	A	1.39373	21.12	A	1.27494	18.72
434	chr11:94023628-94023727	NA_19	1.20606	B	0.925515	A	1.04588	B	0.496089	B	-0.280546	0.28816	yes	null	-0.549788	0.258739	no	null	-0.160185	0.788786	no	null	-0.429426	0.0117976	yes	null	1.40382	0	B	1.00831	0	B	0.979262	0	A	0.871769	0	A	1.64373	0	B	0.448025	0	B	0.565101	0	B	0.427076	0
435	chr11:95720486-95720557	n-Tq16|chr11_1493_tRNAGln_TTG-	4.31066	A	4.39775	A	6.2421	A	5.19863	A	0.0870938	0.726833	yes	null	-1.04348	0.0421383	yes	null	1.93145	0.0002391	yes	up	0.800875	0.000203192	yes	up	4.15199	0	A	4.46933	0	A	4.30444	0	A	4.49106	0	A	5.75945	0	A	6.72476	0	A	5.24044	0	A	5.15682	0
436	chr11:97563763-97563836	n-Tn8|chr11_1446_tRNAAsn_GTT-	2.39906	A	3.16232	A	4.9321	A	4.32299	A	0.763264	0.0168549	yes	null	-0.609112	0.107939	yes	null	2.53304	1.23637014360299e-05	yes	up	1.16066	2.82477114898973e-05	yes	up	2.52863	0	A	2.26949	0	A	3.07779	0	A	3.24686	0	A	4.72129	0	A	5.14291	0	A	4.44382	0	A	4.20215	0
437	chr11:97631143-97631214	n-Tc18|chr11_1444_tRNACys_GCA-	1.67146	A	0.658875	A	3.04595	A	1.40598	A	-1.01259	0.00506283	yes	down	-1.63997	0.00357649	yes	down	1.37449	0.00590745	yes	up	0.747106	0.000534016	yes	up	1.65403	0	B	1.6889	0	A	0.743449	0	B	0.574301	0	A	2.89748	0	A	3.19442	0	A	1.54281	0	A	1.26915	0
438	chr11:97652293-97652392	B2_Mm1a_B2_SINE+	0.718961	B	-0.282665	B	1.48516	B	0.131794	B	-1.00163	0.00832062	no	down	-1.35337	0.00685749	no	down	0.766203	0.136076	no	null	0.414459	0.018459	no	null	0.934135	0	B	0.503786	0	B	-0.283773	0	B	-0.281558	0	B	1.55472	0	B	1.4156	0	A	0.271845	0	B	-0.00825773	0
439	chr11:97658386-97658457	n-Tc56|chr11_791_tRNACys_GCA+	3.86437	A	3.50301	A	5.88112	A	4.32434	A	-0.361364	0.159918	yes	null	-1.55679	0.00637915	yes	down	2.01675	0.000154388	yes	up	0.821328	0.000141447	yes	up	3.71367	0	A	4.01508	0	A	3.47535	0	A	3.53067	0	A	5.56215	0	A	6.20009	0	A	4.39023	0	A	4.25845	0
440	chr11:97660220-97660291	n-Tc51|chr11_1442_tRNACys_GCA-	3.07988	A	3.32824	A	4.98204	A	4.1299	A	0.248365	0.299359	yes	null	-0.852138	0.0444189	yes	null	1.90216	0.000247916	yes	up	0.801657	0.000209873	yes	up	2.97147	0	A	3.18828	0	A	3.25039	0	A	3.40609	0	A	4.71797	0	A	5.2461	0	A	4.20721	0	A	4.05259	0
441	chr11:97849560-97849631	n-Tc55|chr11_1433_tRNACys_GCA-	4.56786	A	4.37636	A	5.7536	A	4.37409	A	-0.191504	0.393736	yes	null	-1.37951	0.0134772	yes	null	1.18574	0.0177402	yes	null	-0.00226981	0.986554	yes	null	4.49981	0	A	4.63592	0	A	4.38777	0	A	4.36495	0	A	5.34132	0	A	6.16588	0	A	4.41257	0	A	4.3356	0
442	chr11:97850237-97850308	n-Tc54|chr11_1432_tRNACys_GCA-	4.7664	A	3.6407	A	6.18481	A	5.07466	A	-1.12569	0.00365231	yes	down	-1.11016	0.0301164	yes	null	1.41842	0.00474384	yes	up	1.43395	4.71555598417548e-06	yes	up	4.68227	0	A	4.85053	0	A	3.60886	0	A	3.67255	0	A	5.75654	0	A	6.61309	0	A	5.14132	0	A	5.008	0
443	chr11:97855307-97855406	B2_Mm2_B2_SINE+	1.81506	A	0.5919	B	3.15325	A	2.01637	A	-1.22316	0.00342699	yes	down	-1.13688	0.0152413	yes	null	1.33818	0.00727633	yes	up	1.42447	4.4830720386135e-06	yes	up	1.94065	0	A	1.68948	0	A	0.573269	0	B	0.610531	0	A	2.92714	0	A	3.37935	0	A	2.02174	0	A	2.011	0
444	chr11:100399472-100399544	n-Ts23|chr11_832_tRNASer_GGA+	0.589654	B	-0.977116	B	0.552216	B	-0.986474	B	-1.56677	0.00345591	no	down	-1.53869	0.0281771	no	null	-0.0374383	0.950483	no	null	-0.00935759	0.96289	no	null	0.854846	0	B	0.324463	0	B	-0.828093	0	B	-1.12614	0	B	1.26522	0	B	-0.160785	0	B	-0.713804	0	B	-1.25914	0
445	chr11:101466556-101466655	B2_Mm1t_B2_SINE-_and_B2_Mm2_B2_SINE-	0.46337	B	-0.846857	B	1.44547	B	0.0261048	B	-1.31023	0.0205044	no	null	-1.41936	0.00528685	no	down	0.9821	0.0519395	no	null	0.872962	0.000199404	no	up	1.00149	5.48	B	-0.07475	10.18	B	-0.978918	7.46	B	-0.714795	4.03	B	1.40272	6.92	B	1.48822	6.92	A	-0.0891853	9.63	B	0.141395	6.02
446	chr11:101488967-101489066	NA_20	1.32555	B	-0.121345	B	2.09112	A	-0.0436398	B	-1.4469	0.00520144	no	down	-2.13476	0.00186383	yes	down	0.765562	0.137591	yes	null	0.077705	0.620587	no	null	1.67264	10.62	B	0.978467	24.34	B	-0.137778	6.3	B	-0.104912	9.09	B	2.33282	9.8	B	1.84941	9.8	A	-0.131998	9.09	B	0.0447189	6.93
447	chr11:101519634-101519733	NA_21	1.43986	B	0.264315	B	2.09509	A	-0.271342	B	-1.17554	0.0036328	no	down	-2.36643	0.00113545	yes	down	0.655237	0.20919	yes	null	-0.535657	0.00386184	no	down	1.49503	36.94	B	1.38468	41.33	B	0.380178	25.24	B	0.148452	26.49	B	2.14308	41.83	B	2.04711	41.83	A	-0.242991	39.37	B	-0.299692	35.84
448	chr11:101859884-101859983	B2_Mm2_B2_SINE+	0.825537	B	-0.567952	B	1.52238	B	-0.0748797	B	-1.39349	0.00336993	no	down	-1.59726	0.0132367	no	null	0.696847	0.183157	no	null	0.493072	0.0356873	no	null	0.604699	0	B	1.04637	0	B	-0.566286	0	B	-0.569617	0	B	1.95911	0	B	1.08565	0	B	0.281208	0	B	-0.430968	0
449	chr11:102995363-102995462	NA_22	0.371626	B	-1.2648	B	0.386785	B	-0.883577	B	-1.63642	0.00323221	no	down	-1.27036	0.034357	no	null	0.0151589	0.98428	no	null	0.381221	0.116492	no	null	0.628032	0	B	0.115221	0	B	-1.08371	0	B	-1.44589	0	B	0.902647	0	B	-0.129076	0	B	-0.533805	0	B	-1.23335	0
450	chr11:106874180-106874252	n-Tr7|chr11_945_tRNAArg_CCG+	4.78456	A	4.62445	A	6.09888	A	5.46642	A	-0.160109	0.504227	yes	null	-0.632458	0.138776	yes	null	1.31432	0.00850945	yes	up	0.841969	0.000155521	yes	up	4.70325	0	A	4.86587	0	A	4.51469	0	A	4.73421	0	A	5.6903	0	A	6.50746	0	A	5.50707	0	A	5.42577	0
451	chr11:115274295-115274367	n-Tr14|chr11_1022_tRNAArg_CCT+	4.4389	A	4.26691	A	6.20552	A	5.03106	A	-0.171987	0.442252	yes	null	-1.17446	0.0147044	yes	null	1.76662	0.000512547	yes	up	0.76415	0.000257262	yes	up	4.45129	0	A	4.42651	0	A	4.2112	0	A	4.32263	0	A	5.96169	0	A	6.44936	0	A	5.09755	0	A	4.96458	0
452	chr11:115274618-115274690	n-Tr12|chr11_1234_tRNAArg_CCT-	3.2537	A	3.57591	A	5.65852	A	4.42942	A	0.322211	0.178121	yes	null	-1.2291	0.0106413	yes	null	2.40481	2.11485230960963e-05	yes	up	0.853506	0.000119269	yes	up	3.17299	0	A	3.33441	0	A	3.62462	0	A	3.52721	0	A	5.49195	0	A	5.82508	0	A	4.50207	0	A	4.35677	0
453	chr11:115275093-115275165	n-Tr18|chr11_1023_tRNAArg_TCG+	4.05581	A	4.02005	A	6.00932	A	4.84387	A	-0.0357558	0.885532	yes	null	-1.16544	0.0229362	yes	null	1.95351	0.000210663	yes	up	0.823818	0.0002192	yes	up	3.97653	0	A	4.13508	0	A	3.89884	0	A	4.14126	0	A	5.61607	0	A	6.40256	0	A	4.91989	0	A	4.76786	0
454	chr11:116277293-116277365	n-Ta3|chr11_1203_tRNAAla_AGC-	0.563833	B	-0.841059	B	0.389988	B	-0.520732	B	-1.40489	0.00274423	no	down	-0.910721	0.103468	no	null	-0.173844	0.769545	no	null	0.320327	0.170407	no	null	0.455481	0	B	0.672184	0	B	-0.728558	0	B	-0.953561	0	B	0.955261	0	B	-0.175284	0	B	-0.162026	0	B	-0.879439	0
455	chr11:121825376-121825448	n-Tm1|chr11_1132_tRNAMet_CAT-	0.234794	B	-0.746304	B	0.224763	B	-0.511356	B	-0.981098	0.0724577	no	null	-0.736118	0.193978	no	null	-0.0100314	0.988979	no	null	0.234949	0.163884	no	null	0.849778	0	B	-0.38019	0	B	-0.597796	0	B	-0.894813	0	B	0.966621	0	B	-0.517096	0	B	-0.458128	0	B	-0.564583	0
456	chr12:12817037-12817136	NA_23	1.57278	B	0.389555	B	1.94637	A	0.419499	B	-1.18323	0.00323221	no	down	-1.52687	0.00562111	yes	down	0.373587	0.502775	yes	null	0.0299446	0.853584	no	null	1.63892	0	B	1.50665	0	A	0.362941	0	B	0.416169	0	B	2.2068	0	B	1.68594	0	A	0.359589	0	B	0.47941	0
457	chr12:32635403-32635502	NA_24	0.924683	B	0.105892	B	1.27358	B	0.613961	A	-0.818791	0.0124886	no	null	-0.659622	0.100004	yes	null	0.3489	0.532503	no	null	0.508069	0.00550517	yes	up	1.02365	0	B	0.825714	0	B	0.213283	0	B	-0.00149786	0	B	1.57045	0	B	0.976719	0	B	0.676457	0	A	0.551466	0
458	chr12:43516062-43516133	n-Te2|chr12_886_tRNAGlu_CTC-	0.378091	B	-0.897748	B	0.746325	B	-0.668687	B	-1.27584	0.00536428	no	down	-1.41501	0.0371349	no	null	0.368234	0.513503	no	null	0.229061	0.180894	no	null	0.594865	0	B	0.161317	0	B	-1.06688	0	B	-0.728616	0	B	1.51593	0	B	-0.0232812	0	B	-0.684212	0	B	-0.653163	0
459	chr12:53704775-53704881	Rnu6|U6-	3.72806	A	4.08611	A	5.1467	A	4.30828	A	0.358049	0.16316	yes	null	-0.83842	0.0479646	yes	null	1.41864	0.00465425	yes	up	0.222171	0.158059	yes	null	3.59327	1.71	A	3.86285	2.64	A	4.01264	2.42	A	4.15958	1.94	A	4.86569	2.26	A	5.42771	2.26	A	4.35565	2.76	A	4.26091	3.53
460	chr12:53705477-53705578	Rnu6|U6-	3.66292	A	3.47227	A	4.75934	A	3.85387	A	-0.190649	0.395651	yes	null	-0.905471	0.0414881	yes	null	1.09642	0.0284155	yes	null	0.381594	0.029689	yes	null	3.70352	2.32	A	3.62232	4.57	A	3.41576	3.49	A	3.52879	2.85	A	4.47106	3.34	A	5.04762	3.34	A	3.99725	4.03	A	3.71048	5.89
462	chr12:70260298-70260551	Rn7sl|7SLRNA_srpRNA+	5.05901	A	4.93865	A	7.0997	A	5.55203	A	-0.120355	0.609842	yes	null	-1.54767	0.00428652	yes	down	2.04069	0.000133039	yes	up	0.613379	0.00117034	yes	up	5.14458	67.22	A	4.97343	65.85	A	4.88112	59.12	A	4.99618	60.87	A	6.91911	65.7	A	7.2803	65.7	A	5.58173	63.38	A	5.52234	63.22
463	chr12:70462167-70462478	Rn7sl|7SLRNA_srpRNA-	4.9866	A	4.92777	A	6.9173	A	5.70382	A	-0.0588316	0.796784	yes	null	-1.21349	0.0127625	yes	null	1.9307	0.000235395	yes	up	0.776047	0.000205636	yes	up	5.05824	61.94	A	4.91496	59.53	A	4.86558	52.45	A	4.98996	53.66	A	6.67718	63.81	A	7.15743	63.81	A	5.72017	57.56	A	5.68746	56.37
464	chr12:72070107-72070179	n-Tk17|chr12_790_tRNALys_CTT-	3.96857	A	3.77077	A	5.92788	A	4.2094	A	-0.197801	0.400961	yes	null	-1.71848	0.00520122	yes	down	1.95931	0.000206811	yes	up	0.438631	0.012715	yes	null	3.84488	0	A	4.09226	0	A	3.78595	0	A	3.75559	0	A	5.56284	0	A	6.29292	0	A	4.33349	0	A	4.0853	0
465	chr12:82631757-82631856	B2_Mm1t_B2_SINE+_and_MTD_MaLR_LTR-	0.219673	B	-0.0651965	B	0.883891	B	-0.343227	B	-0.28487	0.329565	no	null	-1.22712	0.0777738	no	null	0.664217	0.213303	no	null	-0.27803	0.158767	no	null	0.420987	25.11	B	0.0183594	19.4	B	0.120376	13.65	B	-0.250769	16.23	B	1.74376	20.86	B	0.0240245	20.86	B	-0.152688	21.62	B	-0.533765	26.21
466	chr12:86493988-86494179	B3A_SINE_B2-	2.52059	A	0.975547	A	4.38997	A	1.19252	A	-1.54504	0.00264621	yes	down	-3.19745	0.00107449	yes	down	1.86938	0.000291959	yes	up	0.216976	0.205379	yes	null	2.68025	0	A	2.36093	0	A	1.06197	0	A	0.889121	0	A	4.28855	0	A	4.49139	0	A	1.346	0	A	1.03904	0
467	chr12:112083548-112083621	n-Ti6|chr12_470_tRNAIle_AAT+	4.28959	A	4.7612	A	5.89956	A	5.13145	A	0.471612	0.0634244	yes	null	-0.768109	0.0666522	yes	null	1.60998	0.00139561	yes	up	0.370254	0.0284835	yes	null	4.27014	0	A	4.30904	0	A	4.68422	0	A	4.83818	0	A	5.60566	0	A	6.19346	0	A	5.22164	0	A	5.04127	0
468	chr13:4223394-4223466	n-Tk6|chr13_1041_tRNALys_CTT-	0.438648	B	-0.669408	B	0.652745	B	-0.417251	B	-1.10806	0.0293483	no	null	-1.07	0.0931855	no	null	0.214098	0.712922	no	null	0.252158	0.203317	no	null	0.877551	0	B	-0.000256286	0	B	-0.40663	0	B	-0.932187	3.33	B	1.45276	0	B	-0.14727	0	B	-0.498268	0	B	-0.336234	0
470	chr13:21252654-21252725	n-Te11|chr13_1001_tRNAGlu_CTC-	4.54952	A	4.82646	A	6.10888	A	4.39218	A	0.276931	0.296287	yes	null	-1.7167	0.00652229	yes	down	1.55935	0.00199343	yes	up	-0.434279	0.0142635	yes	null	4.37738	0	A	4.72167	0	A	4.70796	0	A	4.94495	0	A	5.67144	0	A	6.54631	0	A	4.46065	0	A	4.3237	0
471	chr13:21253274-21253346	n-Tf4|chr13_60_tRNAPhe_GAA+	4.3631	A	4.23735	A	5.72273	A	5.37182	A	-0.12575	0.609842	yes	null	-0.350904	0.373785	yes	null	1.35962	0.00659197	yes	up	1.13447	3.4697878238772e-05	yes	up	4.27161	0	A	4.4546	0	A	4.12141	0	A	4.35329	0	A	5.3324	0	A	6.11306	0	A	5.47297	0	A	5.27068	0
472	chr13:21259473-21259545	n-Tm14|chr13_61_tRNAMet_CAT+	3.59149	A	2.62139	A	5.17377	A	2.26135	A	-0.970102	0.00841007	yes	down	-2.91243	0.00113545	yes	down	1.58229	0.00170047	yes	up	-0.360039	0.0253288	yes	null	3.40068	0	A	3.78229	0	A	2.57963	0	A	2.66314	0	A	4.79629	0	A	5.55126	0	A	2.23857	0	A	2.28412	0
473	chr13:21259944-21260016	n-Tk28|chr13_1000_tRNALys_TTT-	3.78211	A	3.35879	A	5.1511	A	2.98645	A	-0.423322	0.175618	yes	null	-2.16465	0.00357649	yes	down	1.36899	0.0065408	yes	up	-0.372338	0.024772	yes	null	3.50146	0	A	4.06275	0	A	3.2847	0	A	3.43287	0	A	4.62608	0	A	5.67611	0	A	2.93175	0	A	3.04114	0
474	chr13:21261556-21261628	n-Tm15|chr13_999_tRNAMet_CAT-	3.96302	A	4.28386	A	5.82411	A	4.0623	A	0.320841	0.187371	yes	null	-1.76182	0.00585989	yes	down	1.8611	0.000326224	yes	up	-0.221561	0.158059	yes	null	3.84616	0	A	4.07987	0	A	4.25699	0	A	4.31073	0	A	5.38866	0	A	6.25957	0	A	3.98287	0	A	4.14172	0
475	chr13:21261905-21261986	n-Tl7|chr13_62_tRNALeu_AAG+	4.29586	A	4.39786	A	6.06603	A	4.18027	A	0.102003	0.659985	yes	null	-1.88576	0.0029733	yes	down	1.77017	0.000509769	yes	up	-0.217595	0.158877	yes	null	4.23648	0	A	4.35524	0	A	4.33809	0	A	4.45763	0	A	5.75924	0	A	6.37282	0	A	4.20113	0	A	4.1594	0
476	chr13:21262075-21262156	n-Tl5|chr13_63_tRNALeu_AAG+	4.3339	A	4.28849	A	5.81955	A	3.78643	A	-0.0454124	0.851335	yes	null	-2.03313	0.00240511	yes	down	1.48565	0.0030877	yes	up	-0.50206	0.00583032	yes	down	4.24034	0	A	4.42745	0	A	4.18374	0	A	4.39323	0	A	5.5068	0	A	6.1323	0	A	3.849	0	A	3.72385	0
477	chr13:21264220-21264291	n-Tq7|chr13_64_tRNAGln_CTG+	3.23189	A	3.20701	A	5.1782	A	3.36898	A	-0.0248791	0.929006	yes	null	-1.80922	0.00450118	yes	down	1.94631	0.000224579	yes	up	0.161967	0.290305	yes	null	3.01739	0	A	3.44639	0	A	3.16831	0	A	3.24571	0	A	4.78168	0	A	5.57471	0	A	3.42914	0	A	3.30881	0
478	chr13:21264706-21264811	n-Tl9|chr13_998_tRNALeu_CAA_I-	3.64624	A	2.43366	A	5.67952	A	2.8171	A	-1.21258	0.00357347	yes	down	-2.86242	0.00107449	yes	down	2.03328	0.000140299	yes	up	0.383433	0.0183374	yes	null	3.49883	0	A	3.79365	0	A	2.40859	0	A	2.45874	0	A	5.41458	0	A	5.94446	0	A	2.85063	0	A	2.78356	0
479	chr13:21292073-21292177	n-Tl10|chr13_65_tRNALeu_CAA_I+	4.76177	A	4.01711	A	6.59056	A	3.90297	A	-0.744661	0.0144946	yes	null	-2.68759	0.00110827	yes	down	1.82878	0.000362732	yes	up	-0.114144	0.455014	yes	null	4.68902	0	A	4.83452	0	A	3.96111	0	A	4.07311	0	A	6.37586	0	A	6.80525	0	A	3.95056	0	A	3.85538	0
480	chr13:21307327-21307399	n-Tr9|chr13_997_tRNAArg_CCG-	3.77167	A	3.75521	A	5.48716	A	2.59726	A	-0.0164613	0.948711	yes	null	-2.88989	0.00111228	yes	down	1.71549	0.000710604	yes	up	-1.15794	2.22549503045981e-05	yes	down	3.69812	0	A	3.84521	0	A	3.65662	0	A	3.85379	0	A	5.16764	0	A	5.80667	0	A	2.64959	0	A	2.54494	0
481	chr13:21314455-21314526	n-Ta16|chr13_66_tRNAAla_AGC+	4.32456	A	4.57746	A	6.28777	A	4.67425	A	0.252898	0.279045	yes	null	-1.61352	0.00590237	yes	down	1.96321	0.000206661	yes	up	0.0967943	0.532607	yes	null	4.24897	0	A	4.40014	0	A	4.50346	0	A	4.65145	0	A	5.94366	0	A	6.63188	0	A	4.73017	0	A	4.61833	0
482	chr13:21325914-21325985	n-Ta17|chr13_67_tRNAAla_AGC+	4.5464	A	3.95313	A	5.91793	A	4.55989	A	-0.593268	0.0698494	yes	null	-1.35804	0.0116552	yes	null	1.37153	0.00622842	yes	up	0.606753	0.00153955	yes	up	4.26709	0	A	4.82571	0	A	3.93567	0	A	3.9706	0	A	5.58534	0	A	6.25051	0	A	4.66121	0	A	4.45857	0
483	chr13:21332814-21332885	n-Ta40|chr13_68_tRNAAla_TGC+	2.33858	A	1.13282	A	4.42945	A	1.71039	A	-1.20576	0.00356757	yes	down	-2.71907	0.00113545	yes	down	2.09088	0.000110956	yes	up	0.577568	0.0016699	yes	up	2.19936	0	A	2.47779	0	A	1.09829	0	A	1.16735	0	A	4.11944	0	A	4.73947	0	A	1.74745	0	A	1.67333	0
484	chr13:21334439-21334510	n-Ta18|chr13_69_tRNAAla_AGC+	0.599991	B	-0.444705	B	2.67778	A	0.074751	B	-1.0447	0.0357726	no	null	-2.60303	0.00107449	yes	down	2.07779	0.000122607	yes	up	0.519456	0.00679106	no	up	1.08541	0	B	0.114575	0	B	-0.283773	0	B	-0.605638	0	B	2.60625	0	A	2.74931	0	A	0.0128296	0	B	0.136672	0
485	chr13:21341063-21341136	n-Tt3|chr13_996_tRNAThr_AGT-	0.940857	B	-0.55907	B	2.29238	A	-0.572166	B	-1.49993	0.00349803	no	down	-2.86455	0.00107449	yes	down	1.35152	0.00671849	yes	up	-0.0130955	0.950772	no	null	0.939976	0	B	0.941738	0	B	-0.276683	0	B	-0.841457	0	B	2.0711	0	B	2.51366	0	A	-0.458791	0	B	-0.68554	0
486	chr13:21346089-21346160	n-Ta28|chr13_70_tRNAAla_CGC+	1.51607	B	1.1273	A	3.45053	A	1.57883	A	-0.388763	0.167867	yes	null	-1.8717	0.00488177	yes	down	1.93446	0.0002391	yes	up	0.451526	0.0092078	yes	up	1.73744	0	B	1.29469	0	B	1.10433	0	A	1.15027	0	A	2.99554	0	A	3.90552	0	A	1.66834	0	A	1.48932	0
487	chr13:21351637-21351708	n-Ta19|chr13_71_tRNAAla_AGC+	2.51284	A	1.57543	A	4.71788	A	2.04065	A	-0.937413	0.00784798	yes	down	-2.67722	0.00143076	yes	down	2.20504	5.92953725798226e-05	yes	up	0.465229	0.0310533	yes	null	2.37505	0	A	2.65063	0	A	1.50601	0	A	1.64484	0	A	4.40577	0	A	5.02998	0	A	2.33105	0	A	1.75026	0
488	chr13:21356449-21356522	n-Tt11|chr13_72_tRNAThr_CGT+	1.16347	B	0.468709	B	2.96894	A	0.597131	A	-0.694758	0.0716561	no	null	-2.3718	0.00126378	yes	down	1.80547	0.000416341	yes	up	0.128422	0.399556	yes	null	1.54824	0	B	0.778689	0	B	0.441367	0	B	0.49605	0	B	2.76529	0	A	3.17258	0	A	0.639904	0	A	0.554358	0
489	chr13:21360338-21360409	n-Tq13|chr13_995_tRNAGln_TTG-	0.767051	B	0.0152997	B	1.79969	B	-0.0520158	B	-0.751752	0.019779	no	null	-1.85171	0.00248871	no	down	1.03264	0.0391516	no	null	-0.0673156	0.6957	no	null	0.942008	0	B	0.592095	0	B	-0.0158397	0	B	0.0464391	0	B	1.63879	0	B	1.9606	0	A	-0.209357	0	B	0.105326	0
490	chr13:21367825-21367898	n-Tt18|chr13_73_tRNAThr_TGT+	0.79133	B	-0.258413	B	1.86285	B	0.751454	A	-1.04974	0.0223457	no	null	-1.11139	0.0276816	yes	null	1.07152	0.0323653	no	null	1.00987	0.0019961	yes	up	0.991722	0	B	0.590938	0	B	0.110506	0	B	-0.627333	0	B	2.11893	0	B	1.60677	0	A	1.06865	0	A	0.434261	0
491	chr13:21371565-21371637	n-Tr16|chr13_74_tRNAArg_TCG+	1.35149	B	1.30446	A	3.65084	A	2.72977	A	-0.0470315	0.839745	yes	null	-0.921071	0.0267077	yes	null	2.29936	3.50330143420167e-05	yes	up	1.42532	4.4830720386135e-06	yes	up	1.43163	0	B	1.27134	0	B	1.26795	0	A	1.34096	0	A	3.51052	0	A	3.79116	0	A	2.72513	0	A	2.73441	0
492	chr13:21414682-21414755	n-Tt13|chr13_75_tRNAThr_CGT+	1.36659	B	0.612778	B	3.01735	A	-0.406382	B	-0.753809	0.0157733	no	null	-3.42373	0.00107449	yes	down	1.65077	0.00107442	yes	up	-1.01916	3.69807638892937e-05	no	down	1.49722	0	B	1.23595	0	B	0.606729	0	B	0.618828	0	A	2.83335	0	A	3.20135	0	A	-0.482311	0	B	-0.330454	0
493	chr13:21418586-21418658	n-Tm13|chr13_994_tRNAMet_CAT-	3.97066	A	2.23117	A	5.301	A	2.74456	A	-1.73949	0.00189952	yes	down	-2.55644	0.00143076	yes	down	1.33034	0.00778744	yes	up	0.513393	0.00343494	yes	up	3.85995	0	A	4.08137	0	A	2.23905	0	A	2.22329	0	A	4.92529	0	A	5.67672	0	A	2.76418	0	A	2.72495	0
494	chr13:21584714-21584795	n-Ts16|chr13_992_tRNASer_GCT-	0.489334	B	-0.304763	B	1.1327	B	-0.919622	B	-0.794098	0.195916	no	null	-2.05232	0.00752762	no	down	0.643367	0.233842	no	null	-0.614859	0.00359988	no	down	1.25476	0	B	-0.276088	0	B	-0.0911278	0	B	-0.518398	0	B	1.80326	0	B	0.462146	0	B	-0.962717	0	B	-0.876527	0
495	chr13:21802449-21802519	n-Tg28|chr13_77_tRNAGly_GCC+	4.33937	A	4.10659	A	5.9234	A	4.51939	A	-0.232784	0.337056	yes	null	-1.40401	0.0113644	yes	null	1.58403	0.00166808	yes	up	0.412806	0.0181009	yes	null	4.2415	0	A	4.43724	0	A	3.9973	0	A	4.21587	0	A	5.55431	0	A	6.29249	0	A	4.59262	0	A	4.44617	0
496	chr13:21802863-21802934	n-Tm7|chr13_78_tRNAMetInit_CAT+	4.46436	A	4.81558	A	6.48765	A	5.33873	A	0.351228	0.150684	yes	null	-1.14892	0.020546	yes	null	2.02329	0.000147926	yes	up	0.523142	0.0036912	yes	up	4.36176	0	A	4.56696	0	A	4.79263	0	A	4.83854	0	A	6.14839	0	A	6.82691	0	A	5.41952	0	A	5.25793	0
497	chr13:21887668-21887750	n-Tsta1|chr13_79_tRNASup_TTA+	0.53405	B	-1.02126	B	0.574389	B	0.0882108	B	-1.55531	0.00356757	no	down	-0.486179	0.192822	no	null	0.0403391	0.947411	no	null	1.10947	0.000108487	no	up	0.682009	3.7	B	0.386091	1.26	B	-1.29971	4.76	B	-0.74281	1.49	B	0.8584	7.69	B	0.290379	7.69	B	0.0552046	12.72	B	0.121217	3.44
498	chr13:21939891-21939973	n-Tl24|chr13_991_tRNALeu_TAA-	2.35718	A	0.388718	B	4.10719	A	0.340486	B	-1.96846	0.00323221	yes	down	-3.76671	0.00107449	yes	down	1.75001	0.000564418	yes	up	-0.0482319	0.854508	no	null	2.26405	0.89	A	2.45031	0.24	A	0.809611	0.84	A	-0.0321744	1.53	B	3.92756	0.57	A	4.28682	0.57	A	0.399853	4.82	B	0.28112	1.61
499	chr13:21947189-21947262	n-Ti11|chr13_990_tRNAIle_AAT-	3.94846	A	2.28965	A	5.82687	A	3.15217	A	-1.65881	0.00189952	yes	down	-2.6747	0.00113545	yes	down	1.87841	0.000278672	yes	up	0.862518	0.000103278	yes	up	4.02857	0	A	3.86836	0	A	2.23759	0	A	2.34171	0	A	5.56318	0	A	6.09056	0	A	3.20721	0	A	3.09713	0
500	chr13:21947890-21947963	n-Tt4|chr13_81_tRNAThr_AGT+	2.78416	A	1.42875	A	4.04094	A	1.9737	A	-1.35541	0.00608647	yes	down	-2.06723	0.00474129	yes	down	1.25677	0.0126267	yes	null	0.544951	0.00312791	yes	up	2.45882	0	A	3.10951	0	A	1.33886	0	A	1.51865	0	A	3.48272	0	A	4.59916	0	A	2.02174	0	A	1.92567	0
501	chr13:21973902-21973975	n-Ti10|chr13_989_tRNAIle_AAT-	3.11152	A	1.46948	A	5.26055	A	2.24303	A	-1.64205	0.00260626	yes	down	-3.01752	0.00107449	yes	down	2.14903	8.30467693274823e-05	yes	up	0.773549	0.000195624	yes	up	2.91007	0	A	3.31298	0	A	1.43243	0	A	1.50652	0	A	4.97982	0	A	5.54128	0	A	2.22582	0	A	2.26023	0
502	chr13:21974754-21974826	n-Tf1|chr13_988_tRNAPhe_GAA-	3.39207	A	2.02601	A	4.85202	A	2.40577	A	-1.36606	0.00336993	yes	down	-2.44626	0.00164513	yes	down	1.45995	0.00370879	yes	up	0.379757	0.0206229	yes	null	3.1962	0	A	3.58794	0	A	1.96053	0	A	2.09149	0	A	4.47082	0	A	5.23323	0	A	2.38358	0	A	2.42796	0
503	chr13:21988807-21988900	n-Ti14|chr13_987_tRNAIle_TAT_I-	1.2541	B	-0.487355	B	1.88506	A	-0.519191	B	-1.74146	0.00189952	no	down	-2.40425	0.00181777	yes	down	0.630951	0.230563	yes	null	-0.0318355	0.873634	no	null	1.22681	0	B	1.28139	0	B	-0.395741	0	B	-0.57897	0	B	2.20278	0	B	1.56733	0	A	-0.291516	0	B	-0.746866	0
504	chr13:21998980-21999051	n-Tm2|chr13_82_tRNAMetinit_CAT+	1.20609	B	-0.280406	B	2.61157	A	0.195639	B	-1.48649	0.00264621	no	down	-2.41593	0.00113545	yes	down	1.40549	0.00490565	yes	up	0.476045	0.0100111	no	null	1.31746	0	B	1.09471	0	B	-0.15107	0	B	-0.409741	0	B	2.5129	0	A	2.71025	0	A	0.286642	0	B	0.104636	0
505	chr13:21999809-21999881	n-Tk23|chr13_83_tRNALys_TTT+	1.30544	B	-0.268298	B	3.22357	A	-0.421623	B	-1.57373	0.00278332	no	down	-3.64519	0.00107449	yes	down	1.91813	0.00024456	yes	up	-0.153325	0.416643	no	null	1.15956	0	B	1.45132	0	B	-0.0536531	0	B	-0.482943	0	B	2.91729	0	A	3.52985	0	A	-0.303754	0	B	-0.539492	0
506	chr13:22003182-22003253	n-Td11|chr13_84_tRNAAsp_GTC+	1.0428	B	0.258502	B	3.06878	A	-0.284394	B	-0.784294	0.0252008	no	null	-3.35317	0.00120195	yes	down	2.02598	0.00014341	yes	up	-0.542896	0.0854997	no	null	1.10504	0	B	0.980557	0	B	0.509101	0	B	0.00790307	0	B	2.83377	0	A	3.30379	0	A	0.233392	0	B	-0.80218	0
507	chr13:22006707-22006812	n-Tl11|chr13_85_tRNALeu_CAA_I+	2.16204	A	0.70078	A	3.82545	A	2.73498	A	-1.46126	0.00264621	yes	down	-1.09047	0.0147123	yes	null	1.66341	0.000973258	yes	up	2.0342	7.92993876138705e-07	yes	up	2.28226	0	A	2.04182	0	A	0.827258	0	A	0.574301	0	A	3.70807	0	A	3.94283	0	A	2.79805	0	A	2.67191	0
508	chr13:22009031-22009116	n-Tr23|chr13_985_tRNAArg_TCT_I-	2.02361	A	-0.37411	B	3.56824	A	0.708282	A	-2.39772	0.00174212	yes	down	-2.85995	0.00107449	yes	down	1.54463	0.00207745	yes	up	1.08239	4.63089655328291e-05	yes	up	1.94794	0	A	2.09928	0	A	-0.540113	0	B	-0.208107	0	B	3.39615	0	A	3.74032	0	A	0.786131	0	A	0.630433	0
509	chr13:22011084-22011165	n-Ts5|chr13_86_tRNASer_AGA+	3.46542	A	2.85222	A	5.74169	A	2.71149	A	-0.613205	0.0243714	yes	null	-3.0302	0.00107449	yes	down	2.27627	3.66218559028167e-05	yes	up	-0.140724	0.383315	yes	null	3.44956	0	A	3.48128	0	A	2.83591	0	A	2.86852	0	A	5.45377	0	A	6.02961	0	A	2.83164	0	A	2.59135	0
510	chr13:22012069-22012140	n-Tq10|chr13_87_tRNAGln_CTG+	3.19087	A	1.49324	A	4.39761	A	1.61502	A	-1.69762	0.00189952	yes	down	-2.78259	0.00107449	yes	down	1.20674	0.0156057	yes	null	0.12178	0.425454	yes	null	3.10464	0	A	3.27709	0	A	1.47246	0	A	1.51402	0	A	4.15761	0	A	4.63761	0	A	1.68458	0	A	1.54546	0
511	chr13:22016804-22016885	n-Ts25|chr13_984_tRNASer_TGA-	1.82247	A	-0.194753	B	3.37248	A	0.595769	A	-2.01723	0.00250062	yes	down	-2.77671	0.00107449	yes	down	1.55001	0.00200888	yes	up	0.790522	0.00162809	yes	up	1.90412	0	A	1.74083	0	A	0.108545	0	B	-0.49805	0	B	3.17934	0	A	3.56562	0	A	0.618033	0	A	0.573506	0
512	chr13:22019726-22019807	n-Ts6|chr13_88_tRNASer_AGA+	0.947359	B	-0.227713	B	2.29434	A	-0.587909	B	-1.17507	0.0227384	no	null	-2.88224	0.00107449	yes	down	1.34698	0.0070042	yes	up	-0.360196	0.158106	no	null	1.24833	0	B	0.646391	0	B	0.171907	0	B	-0.627333	0	B	2.44901	0	B	2.13966	0	A	-0.75215	0	B	-0.423668	0
513	chr13:22023038-22023109	n-Tm10|chr13_983_tRNAMetInit_CAT-	0.951732	B	-0.125236	B	2.18535	A	-0.018895	B	-1.07697	0.00801386	no	down	-2.20424	0.00162073	yes	down	1.23362	0.0133632	yes	null	0.106341	0.603919	no	null	1.16074	0	B	0.742725	0	B	0.0217662	0	B	-0.272238	0	B	2.21428	0	B	2.15642	0	A	0.229928	0	B	-0.267718	0
514	chr13:22025830-22025901	n-Tq8|chr13_982_tRNAGln_CTG-	1.60585	B	-0.278402	B	2.97876	A	0.106758	B	-1.88425	0.00189952	no	down	-2.872	0.00107449	yes	down	1.37291	0.00598576	yes	up	0.385159	0.0197883	no	null	1.6661	0	B	1.54561	0	A	-0.243131	0	B	-0.313672	0	B	2.78286	0	A	3.17466	0	A	0.175957	0	B	0.0375591	0
515	chr13:22027366-22027437	n-Td13|chr13_981_tRNAAsp_GTC-	1.33507	B	0.690147	A	3.8315	A	0.815608	A	-0.644925	0.0349787	yes	null	-3.01589	0.00107449	yes	down	2.49643	1.23637014360299e-05	yes	up	0.12546	0.414659	yes	null	1.52139	0	B	1.14876	0	B	0.652532	0	B	0.727762	0	A	3.58106	0	A	4.08194	0	A	0.875191	0	A	0.756025	0
516	chr13:22028963-22029044	n-Ts10|chr13_980_tRNASer_AGA-	2.67237	A	1.28817	A	4.84435	A	1.88169	A	-1.38421	0.00264621	yes	down	-2.96267	0.00107449	yes	down	2.17198	7.12574048394569e-05	yes	up	0.593521	0.00155652	yes	up	2.7654	0	A	2.57934	0	A	1.23492	0	A	1.34142	0	A	4.58773	0	A	5.10098	0	A	1.93983	0	A	1.82355	0
517	chr13:22032188-22032259	n-Td12|chr13_979_tRNAAsp_GTC-	3.38892	A	3.58061	A	5.28817	A	3.37379	A	0.191692	0.455345	yes	null	-1.91438	0.00297836	yes	down	1.89926	0.00024973	yes	up	-0.206816	0.190986	yes	null	3.22698	0	A	3.55085	0	A	3.48738	0	A	3.67384	0	A	4.96266	0	A	5.61369	0	A	3.41527	0	A	3.33232	0
518	chr13:22032783-22032864	n-Ts8|chr13_978_tRNASer_AGA-	2.85416	A	0.853918	A	5.0486	A	1.65398	A	-2.00024	0.00223007	yes	down	-3.39462	0.00107449	yes	down	2.19444	6.76085122785028e-05	yes	up	0.800062	0.000216627	yes	up	2.57953	0	A	3.12878	0	A	0.763442	0	A	0.944394	0	A	4.62979	0	A	5.46741	0	A	1.72178	0	A	1.58618	0
519	chr13:22063657-22063729	n-Tk22|chr13_89_tRNALys_TTT+	0.952459	B	-0.194229	B	2.12163	A	-0.196443	B	-1.14669	0.00420022	no	down	-2.31807	0.00124354	yes	down	1.16917	0.0189572	yes	null	-0.00221424	0.986554	no	null	1.08875	0	B	0.816171	0	B	-0.143595	0	B	-0.244863	0	B	1.98768	0	B	2.25558	0	A	-0.228178	0	B	-0.164708	0
520	chr13:22066901-22066972	n-Tm8|chr13_90_tRNAMetInit_CAT+	4.81668	A	4.90107	A	6.41162	A	5.36237	A	0.0843931	0.702342	yes	null	-1.04925	0.0274323	yes	null	1.59494	0.00153559	yes	up	0.461297	0.0076126	yes	up	4.75946	0	A	4.87389	0	A	4.87669	0	A	4.92545	0	A	6.08051	0	A	6.74272	0	A	5.43548	0	A	5.28926	0
521	chr13:22086059-22086140	n-Ts22|chr13_976_tRNASer_GCT-	1.52502	B	1.41335	A	3.35205	A	1.39942	A	-0.111674	0.677246	yes	null	-1.95263	0.00214185	yes	down	1.82702	0.000363558	yes	up	-0.013933	0.940246	yes	null	1.69911	0	B	1.35093	0	B	1.56095	0	A	1.26575	0	A	3.20109	0	A	3.50301	0	A	1.51712	0	A	1.28172	0
522	chr13:22088450-22088521	n-Tq1|chr13_975_tRNAGln_CTG-	1.43041	B	0.143261	B	3.23497	A	0.156618	B	-1.28714	0.00278332	no	down	-3.07835	0.00107449	yes	down	1.80457	0.000398632	yes	up	0.0133566	0.934436	no	null	1.54411	0	B	1.3167	0	B	0.143337	0	B	0.143186	0	B	3.17531	0	A	3.29463	0	A	0.142695	0	B	0.170541	0
523	chr13:22107660-22107732	n-Tv3|chr13_974_tRNAVal_AAC-	4.06766	A	3.99666	A	5.6808	A	4.31758	A	-0.0709981	0.762912	yes	null	-1.36322	0.0142431	yes	null	1.61315	0.0014003	yes	up	0.320925	0.0501018	yes	null	3.92713	0	A	4.20818	0	A	3.98992	0	A	4.0034	0	A	5.27858	0	A	6.08302	0	A	4.429	0	A	4.20617	0
524	chr13:22113013-22113085	n-Tr1|chr13_973_tRNAArg_ACG-	4.35836	A	3.69926	A	5.78481	A	4.42619	A	-0.659103	0.021934	yes	null	-1.35862	0.0119224	yes	null	1.42645	0.00449338	yes	up	0.726932	0.000434538	yes	up	4.28528	0	A	4.43144	0	A	3.75906	0	A	3.63945	0	A	5.44174	0	A	6.12789	0	A	4.51662	0	A	4.33576	0
525	chr13:22114288-22114369	n-Ts12|chr13_972_tRNASer_CGA-	4.02499	A	3.6666	A	5.49373	A	4.28843	A	-0.358391	0.167867	yes	null	-1.2053	0.0147123	yes	null	1.46874	0.00345117	yes	up	0.621833	0.00121153	yes	up	3.87458	0	A	4.1754	0	A	3.59924	0	A	3.73396	0	A	5.21185	0	A	5.77561	0	A	4.34856	0	A	4.2283	0
526	chr13:22118417-22118489	n-Tv16|chr13_91_tRNAVal_CAC+	3.65502	A	3.08459	A	5.16456	A	4.07273	A	-0.570433	0.0458234	yes	null	-1.09183	0.0211885	yes	null	1.50954	0.00265778	yes	up	0.988139	3.74724360532359e-05	yes	up	3.49184	0	A	3.8182	0	A	3.07531	0	A	3.09387	0	A	4.86675	0	A	5.46237	0	A	4.05348	0	A	4.09198	0
527	chr13:22121092-22121165	n-Ti7|chr13_92_tRNAIle_AAT+	4.43124	A	3.65143	A	6.10183	A	4.26219	A	-0.77981	0.0106342	yes	null	-1.83964	0.00245964	yes	down	1.67059	0.000934562	yes	up	0.610765	0.00123284	yes	up	4.43418	0	A	4.4283	0	A	3.61278	0	A	3.69008	0	A	5.9021	0	A	6.30156	0	A	4.32169	0	A	4.20269	0
528	chr13:22121969-22122042	n-Tt1|chr13_971_tRNAThr_AGT-	1.35559	B	-0.229223	B	1.92057	A	-0.136639	B	-1.58481	0.00663596	no	down	-2.05721	0.00198391	yes	down	0.564987	0.287657	yes	null	0.0925838	0.608579	no	null	0.914027	0	B	1.79715	0	A	-0.125561	0	B	-0.332885	0	B	2.06569	0	B	1.77546	0	A	0.0447578	0	B	-0.318037	0
529	chr13:22142555-22142636	n-Ts19|chr13_970_tRNASer_GCT-	3.50284	A	3.06169	A	5.7289	A	4.14148	A	-0.441146	0.0894658	yes	null	-1.58741	0.00357649	yes	down	2.22606	4.90432820197073e-05	yes	up	1.07979	3.90499147659579e-05	yes	up	3.63015	0	A	3.37553	0	A	3.02595	0	A	3.09743	0	A	5.71258	0	A	5.74522	0	A	4.28715	0	A	3.99582	0
530	chr13:23362290-23362385	n-Ti15|chr13_969_tRNAIle_TAT_I-	0.413975	B	-0.59775	B	1.60901	B	-0.256427	B	-1.01173	0.0435312	no	null	-1.86543	0.00450118	no	down	1.19503	0.0177402	no	null	0.341323	0.0433615	no	null	0.929886	0	B	-0.101935	0	B	-0.477019	0	B	-0.718481	0	B	2.03891	0	B	1.17911	0	B	-0.317213	0	B	-0.19564	0
531	chr13:23377270-23377342	n-Tv4|chr13_93_tRNAVal_AAC+	1.13622	B	0.612221	B	3.45512	A	1.28386	A	-0.523996	0.0438733	no	null	-2.17126	0.00170828	yes	down	2.3189	3.21084196623471e-05	yes	up	0.671639	0.00057266	yes	up	1.11856	0	B	1.15387	0	B	0.672805	0	B	0.551638	0	B	3.204	0	A	3.70624	0	A	1.27432	0	A	1.2934	0
532	chr13:23377518-23377590	n-Ta10|chr13_94_tRNAAla_AGC+	1.50319	B	0.75616	A	3.7801	A	1.03393	A	-0.747034	0.0146411	yes	null	-2.74616	0.00111228	yes	down	2.27691	3.66218559028167e-05	yes	up	0.277775	0.0823253	yes	null	1.57299	0	B	1.4334	0	B	0.68648	0	B	0.82584	0	A	3.52684	0	A	4.03336	0	A	1.09375	0	A	0.974119	0
533	chr13:23390650-23390722	n-Tv6|chr13_95_tRNAVal_AAC+	1.82718	A	0.545261	B	3.91011	A	1.14247	A	-1.28192	0.00559687	yes	down	-2.76764	0.00107449	yes	down	2.08293	0.000116372	yes	up	0.597212	0.00151518	yes	up	1.55003	0	B	2.10433	0	A	0.481556	0	B	0.608965	0	A	3.6955	0	A	4.12472	0	A	1.18993	0	A	1.09502	0
534	chr13:23390930-23391002	n-Ta11|chr13_96_tRNAAla_AGC+	0.836238	B	-0.312315	B	3.01002	A	-0.00484702	B	-1.14855	0.00594869	no	down	-3.01486	0.00107449	yes	down	2.17378	7.12574048394569e-05	yes	up	0.307468	0.0607976	no	null	1.04114	0	B	0.631336	0	B	-0.211422	0	B	-0.413208	0	B	2.94082	0	A	3.07922	0	A	0.0483804	0	B	-0.0580744	0
535	chr13:23391991-23392063	n-Tv12|chr13_97_tRNAVal_CAC+	1.57454	B	0.941506	A	4.0833	A	1.3628	A	-0.633039	0.0369423	yes	null	-2.7205	0.00107449	yes	down	2.50875	1.23637014360299e-05	yes	up	0.421294	0.0141232	yes	null	1.38392	0	B	1.76517	0	A	0.955283	0	A	0.927728	0	A	3.88885	0	A	4.27775	0	A	1.46697	0	A	1.25863	0
536	chr13:23399498-23399570	n-Tv19|chr13_98_tRNAVal_CAC+	1.42229	B	0.0114635	B	3.13632	A	0.356225	B	-1.41082	0.00250912	no	down	-2.7801	0.00130996	yes	down	1.71403	0.00071342	yes	up	0.344762	0.0955225	no	null	1.37132	0	B	1.47326	0	A	0.0344031	0	B	-0.0114761	0	B	2.81211	0	A	3.46053	0	A	0.645329	0	A	0.0671221	0
537	chr13:23400921-23400994	n-Ti9|chr13_968_tRNAIle_AAT-	1.19995	B	0.294872	B	3.861	A	0.755915	A	-0.905078	0.0351994	no	null	-3.10509	0.00107449	yes	down	2.66105	5.33280946873218e-06	yes	up	0.461043	0.0458911	yes	null	1.4422	1.52	B	0.957697	2.39	B	-0.03668	2.43	B	0.626424	1.02	A	3.64169	0.75	A	4.08032	0.75	A	0.873784	1.25	A	0.638046	1.08
538	chr13:23409335-23409407	n-Tm12|chr13_99_tRNAMet_CAT+	1.39556	B	-0.855242	B	3.26661	A	0.0992071	B	-2.2508	0.00174212	no	down	-3.16741	0.00107449	yes	down	1.87105	0.000287598	yes	up	0.95445	8.09541228089098e-05	no	up	1.41408	0	B	1.37705	0	B	-0.722977	0	B	-0.987508	0	B	3.12217	0	A	3.41106	0	A	0.0483804	0	B	0.150034	0
539	chr13:23488929-23489002	n-Ti3|chr13_100_tRNAIle_AAT+	0.944439	B	-0.394681	B	2.06068	A	-0.2591	B	-1.33912	0.00381867	no	down	-2.31978	0.00124354	yes	down	1.11624	0.0254068	yes	null	0.135581	0.408729	no	null	1.1686	0.77	B	0.720278	0	B	-0.316062	0	B	-0.473299	0	B	1.99408	1.75	B	2.12728	1.75	A	-0.146782	1.03	B	-0.371418	0
540	chr13:23492664-23492736	n-Ta12|chr13_966_tRNAAla_AGC-	1.68162	A	0.290802	B	3.285	A	0.783251	A	-1.39081	0.0050292	yes	down	-2.50175	0.00126753	yes	down	1.60339	0.00143488	yes	up	0.492449	0.0322899	yes	null	1.6711	0	B	1.69213	0	A	0.604866	0	B	-0.0232613	0	B	3.0179	0	A	3.55211	0	A	0.915553	0	A	0.65095	0
541	chr13:23492942-23493014	n-Tv2|chr13_965_tRNAVal_AAC-	1.2314	B	-0.371341	B	2.4225	A	-0.0543614	B	-1.60274	0.00264621	no	down	-2.47686	0.00143076	yes	down	1.1911	0.0169166	yes	null	0.31698	0.15638	no	null	1.19651	0	B	1.26629	0	B	-0.138434	0	B	-0.604249	0	B	2.1925	0	B	2.6525	0	A	0.199915	0	B	-0.308638	0
542	chr13:23503946-23504018	n-Tv10|chr13_964_tRNAVal_CAC-	0.938428	B	-0.434107	B	1.62393	B	-0.23465	B	-1.37254	0.00264621	no	down	-1.85858	0.00217432	no	down	0.685499	0.187676	no	null	0.199457	0.186203	no	null	0.998675	0	B	0.878182	0	B	-0.415968	0	B	-0.452246	0	B	1.72465	0	B	1.52321	0	A	-0.239745	0	B	-0.229555	0
543	chr13:23504810-23504882	n-Ta7|chr13_963_tRNAAla_AGC-	1.70871	A	-0.71044	B	3.1053	A	0.37397	B	-2.41915	0.00174212	yes	down	-2.73133	0.00113545	yes	down	1.39659	0.00523844	yes	up	1.08441	8.09541228089098e-05	no	up	1.8141	0	A	1.60332	0	A	-0.854089	0	B	-0.566791	0	B	2.90771	0	A	3.30288	0	A	0.559724	0	B	0.188216	0
544	chr13:23505117-23505189	n-Tv5|chr13_962_tRNAVal_AAC-	1.58932	B	0.503379	B	2.81762	A	1.03627	A	-1.08594	0.00506283	no	down	-1.78135	0.00273265	yes	down	1.2283	0.0137782	yes	null	0.532895	0.00448863	yes	up	1.73707	0	B	1.44157	0	B	0.536479	0	B	0.470278	0	B	2.66575	0	A	2.96949	0	A	1.16973	0	A	0.902814	0
545	chr13:23517515-23517603	n-Ty3|chr13_961_tRNATyr_GTA_I-	2.40741	A	1.8612	A	3.9219	A	2.24899	A	-0.546212	0.0434669	yes	null	-1.67291	0.00440352	yes	down	1.51449	0.00256084	yes	up	0.387795	0.0181009	yes	null	2.30272	0	A	2.5121	0	A	1.89287	0	A	1.82953	0	A	3.62229	0	A	4.22152	0	A	2.2977	0	A	2.20029	0
546	chr13:23518374-23518461	n-Ty4|chr13_101_tRNATyr_GTA_I+	2.37458	A	0.554984	B	4.54762	A	1.33382	A	-1.8196	0.00264621	yes	down	-3.2138	0.00107449	yes	down	2.17304	7.12574048394569e-05	yes	up	0.778837	0.00183207	yes	up	2.20202	0	A	2.54714	0	A	0.315836	0	B	0.794131	0	A	4.27576	0	A	4.81948	0	A	1.52487	0	A	1.14278	0
547	chr13:23518964-23519049	n-Ty5|chr13_960_tRNATyr_GTA_I-	1.38293	B	-0.0982469	B	3.10654	A	0.217967	B	-1.48117	0.00250062	no	down	-2.88857	0.00118814	yes	down	1.72361	0.000653284	yes	up	0.316213	0.181577	no	null	1.47116	0	B	1.29469	0	B	-0.049787	0	B	-0.146707	0	B	3.00606	0	A	3.20702	0	A	0.600386	0	A	-0.164453	0
548	chr13:23520607-23520695	n-Ty6|chr13_959_tRNATyr_GTA_I-	0.275912	B	-0.841021	B	0.818702	B	-0.274581	B	-1.11693	0.0116503	no	null	-1.09328	0.0308609	no	null	0.54279	0.309021	no	null	0.56644	0.00312229	no	up	0.594865	0	B	-0.0430412	0	B	-0.72029	0	B	-0.961752	0	B	1.23922	0	B	0.398183	0	B	-0.342989	0	B	-0.206173	0
549	chr13:23523281-23523353	n-Ta13|chr13_102_tRNAAla_AGC+	4.9193	A	4.08367	A	7.25406	A	4.98209	A	-0.835627	0.00872059	yes	down	-2.27197	0.00155374	yes	down	2.33477	2.95136305785354e-05	yes	up	0.898422	0.000100794	yes	up	4.89693	0	A	4.94166	0	A	4.01203	0	A	4.15531	0	A	6.99501	0	A	7.51312	0	A	5.07699	0	A	4.8872	0
550	chr13:23524859-23524946	n-Ty7|chr13_958_tRNATyr_GTA_I-	3.65635	A	4.44264	A	5.93635	A	4.99339	A	0.78629	0.0148678	yes	null	-0.942959	0.0399937	yes	null	2.28001	3.66218559028167e-05	yes	up	0.550758	0.00462474	yes	up	3.58233	0	A	3.73037	0	A	4.31213	0	A	4.57314	0	A	5.5961	0	A	6.2766	0	A	5.10029	0	A	4.8865	0
551	chr13:23528209-23528281	n-Tk11|chr13_103_tRNALys_CTT+	4.00253	A	2.94561	A	5.74339	A	4.31608	A	-1.05692	0.00409625	yes	down	-1.42732	0.0111817	yes	null	1.74087	0.000612986	yes	up	1.37047	7.98983885526001e-06	yes	up	3.97456	0	A	4.03049	0	A	2.92625	0	A	2.96497	0	A	5.36388	0	A	6.12291	0	A	4.40421	0	A	4.22794	0
552	chr13:23528863-23528934	n-Tp3|chr13_957_tRNAPro_AGG-	3.11846	A	2.15787	A	4.81993	A	2.76536	A	-0.960589	0.00660029	yes	down	-2.05457	0.00302161	yes	down	1.70148	0.000795746	yes	up	0.607494	0.00153594	yes	up	3.00798	0	A	3.22893	0	A	2.17753	0	A	2.1382	0	A	4.41727	0	A	5.22259	0	A	2.86676	0	A	2.66396	0
553	chr13:23529978-23530051	n-Ti8|chr13_956_tRNAIle_AAT-	4.61915	A	4.21911	A	6.3543	A	5.40499	A	-0.400042	0.0965079	yes	null	-0.949307	0.0316467	yes	null	1.73514	0.000621665	yes	up	1.18588	1.43773163068284e-05	yes	up	4.58	0	A	4.6583	0	A	4.1929	0	A	4.24531	0	A	6.08276	0	A	6.62583	0	A	5.44385	0	A	5.36613	0
554	chr13:23530566-23530637	n-Ta29|chr13_955_tRNAAla_CGC-	3.59705	A	3.14188	A	4.94541	A	3.88809	A	-0.455176	0.106318	yes	null	-1.05732	0.0426071	yes	null	1.34835	0.00721534	yes	up	0.746213	0.000282082	yes	up	3.39614	0	A	3.79797	0	A	3.10794	0	A	3.17581	0	A	4.44711	0	A	5.4437	0	A	3.8269	0	A	3.94928	0
555	chr13:23538011-23538083	n-Tv17|chr13_954_tRNAVal_CAC-	3.99601	A	3.58393	A	5.90004	A	3.95282	A	-0.412086	0.110531	yes	null	-1.94721	0.00264646	yes	down	1.90402	0.000247517	yes	up	0.368896	0.0335275	yes	null	4.02969	0	A	3.96234	0	A	3.44736	0	A	3.7205	0	A	5.59518	0	A	6.2049	0	A	4.0149	0	A	3.89074	0
556	chr13:23538661-23538733	n-Tr5|chr13_953_tRNAArg_ACG-	3.70271	A	3.00436	A	5.39798	A	3.58894	A	-0.698347	0.0184503	yes	null	-1.80905	0.00330398	yes	down	1.69527	0.000808369	yes	up	0.584573	0.00145398	yes	up	3.60994	0	A	3.79548	0	A	3.02081	0	A	2.98791	0	A	5.09933	0	A	5.69664	0	A	3.56978	0	A	3.60809	0
557	chr13:23542491-23542564	n-Tt6|chr13_104_tRNAThr_AGT+	4.4565	A	3.8302	A	6.08897	A	4.61657	A	-0.626296	0.0566481	yes	null	-1.47239	0.0142826	yes	null	1.63247	0.00130019	yes	up	0.786368	0.000232036	yes	up	4.19691	0	A	4.71609	0	A	3.90168	0	A	3.75873	0	A	5.59419	0	A	6.58374	0	A	4.69377	0	A	4.53938	0
558	chr13:23545301-23545383	n-Tl22|chr13_952_tRNALeu_CAG-	4.37523	A	4.8637	A	6.44421	A	4.9208	A	0.488469	0.0579424	yes	null	-1.52342	0.00513025	yes	down	2.06898	0.000122607	yes	up	0.0570953	0.725612	yes	null	4.43851	0	A	4.31196	0	A	4.8063	0	A	4.9211	0	A	6.22946	0	A	6.65897	0	A	5.0154	0	A	4.82619	0
559	chr13:23555404-23555475	n-Te15|chr13_105_tRNAGlu_TTC+	3.46668	A	1.46076	A	5.08253	A	2.08318	A	-2.00592	0.00189952	yes	down	-2.99936	0.00107449	yes	down	1.61585	0.0013295	yes	up	0.622422	0.00315391	yes	up	3.52047	0	A	3.41289	0	A	1.30373	0	A	1.61778	0	A	4.87421	0	A	5.29086	0	A	2.22607	0	A	1.94029	0
560	chr13:23558945-23559034	n-Ty8|chr13_106_tRNATyr_GTA_I+	3.85809	A	3.36879	A	5.26832	A	4.18475	A	-0.489303	0.0689587	yes	null	-1.08356	0.0244727	yes	null	1.41023	0.00490276	yes	up	0.815967	0.000163869	yes	up	3.72382	0	A	3.99236	0	A	3.31584	0	A	3.42174	0	A	4.93764	0	A	5.59899	0	A	4.25783	0	A	4.11167	0
561	chr13:23589975-23590046	n-Tw3|chr13_107_tRNATrp_CCA+	2.45397	A	0.411838	B	4.49707	A	1.72336	A	-2.04213	0.00174212	yes	down	-2.77371	0.00107449	yes	down	2.04311	0.000132809	yes	up	1.31153	7.98983885526001e-06	yes	up	2.36695	0	A	2.54098	0	A	0.440593	0	B	0.383084	0	B	4.33561	0	A	4.65854	0	A	1.7397	0	A	1.70703	0
562	chr13:23591949-23592020	n-Tm5|chr13_108_tRNAMetInit_CAT+	1.91314	A	0.0687317	B	3.77553	A	1.09313	A	-1.84441	0.00189952	yes	down	-2.6824	0.00126192	yes	down	1.86239	0.000314893	yes	up	1.0244	3.4697878238772e-05	yes	up	1.91226	0	A	1.91402	0	A	0.0344031	0	B	0.10306	0	B	3.4194	0	A	4.13165	0	A	1.08023	0	A	1.10603	0
563	chr13:23592391-23592463	n-Tr4|chr13_951_tRNAArg_ACG-	1.09554	B	-0.340292	B	2.23246	A	0.0421214	B	-1.43583	0.00323221	no	down	-2.19034	0.00126753	yes	down	1.13693	0.0226494	yes	null	0.382414	0.0181009	no	null	1.32472	0	B	0.866356	0	B	-0.321741	0	B	-0.358844	0	B	2.16628	0	B	2.29865	0	A	0.027884	0	B	0.0563588	0
564	chr13:23592826-23592907	n-Ts7|chr13_950_tRNASer_AGA-	2.70077	A	0.945457	A	4.61926	A	1.54546	A	-1.75531	0.00189952	yes	down	-3.0738	0.00107449	yes	down	1.91849	0.0002391	yes	up	0.600005	0.00183207	yes	up	2.70962	0	A	2.69192	0	A	1.00604	0	A	0.884874	0	A	4.46522	0	A	4.7733	0	A	1.64778	0	A	1.44315	0
565	chr13:23595849-23595921	n-Tr17|chr13_949_tRNAArg_TCG-	4.0403	A	2.33383	A	5.39635	A	3.44663	A	-1.70647	0.00189952	yes	down	-1.94972	0.00233673	yes	down	1.35605	0.00659197	yes	up	1.1128	2.39778958847633e-05	yes	up	3.91785	0	A	4.16275	0	A	2.29245	0	A	2.37521	0	A	5.15846	0	A	5.63425	0	A	3.51241	0	A	3.38086	0
566	chr13:23598388-23598459	n-Tw4|chr13_109_tRNATrp_CCA+	3.95028	A	2.55129	A	5.44122	A	3.66354	A	-1.39899	0.00250912	yes	down	-1.77769	0.00354511	yes	down	1.49094	0.00297882	yes	up	1.11224	2.09394547531876e-05	yes	up	3.91731	0	A	3.98326	0	A	2.55273	0	A	2.54986	0	A	5.13875	0	A	5.7437	0	A	3.70678	0	A	3.62029	0
567	chr13:23609072-23609142	n-Tg27|chr13_110_tRNAGly_GCC+	4.25573	A	4.80777	A	5.4186	A	4.79622	A	0.552046	0.0458234	yes	null	-0.622379	0.115689	yes	null	1.16287	0.0198319	yes	null	-0.0115523	0.942074	yes	null	4.11846	0	A	4.39299	0	A	4.80462	0	A	4.81093	0	A	5.11591	0	A	5.72129	0	A	4.84134	0	A	4.7511	0
568	chr13:23609561-23609632	n-Tm6|chr13_111_tRNAMetInit_CAT+	4.69722	A	4.44631	A	5.84017	A	4.47845	A	-0.250902	0.332495	yes	null	-1.36172	0.0141329	yes	null	1.14295	0.0225027	yes	null	0.0321303	0.848877	yes	null	4.5074	0	A	4.88703	0	A	4.40291	0	A	4.48972	0	A	5.44086	0	A	6.23948	0	A	4.58247	0	A	4.37442	0
569	chr13:23610015-23610096	n-Ts24|chr13_112_tRNASer_TGA+	3.28254	A	3.06266	A	5.23421	A	4.00737	A	-0.219882	0.332956	yes	null	-1.22684	0.0127625	yes	null	1.95167	0.00020729	yes	up	0.944707	6.9893074766944e-05	yes	up	3.25481	0	A	3.31027	0	A	2.98529	0	A	3.14003	0	A	4.99127	0	A	5.47716	0	A	4.09101	0	A	3.92373	0
570	chr13:23610919-23610990	n-Tq14|chr13_113_tRNAGln_TTG+	4.21964	A	3.55109	A	5.90683	A	3.96766	A	-0.668546	0.0305039	yes	null	-1.93916	0.00478227	yes	down	1.68719	0.000909689	yes	up	0.416573	0.0135762	yes	null	4.04367	0	A	4.39561	0	A	3.47939	0	A	3.62279	0	A	5.41356	0	A	6.40009	0	A	4.01063	0	A	3.9247	0
571	chr13:23611482-23611553	n-Tq15|chr13_114_tRNAGln_TTG+	3.30023	A	2.80067	A	5.54397	A	3.62716	A	-0.499565	0.0668847	yes	null	-1.91681	0.00340846	yes	down	2.24374	4.72165780596353e-05	yes	up	0.826492	0.000141447	yes	up	3.15326	0	A	3.4472	0	A	2.75918	0	A	2.84215	0	A	5.17311	0	A	5.91483	0	A	3.69788	0	A	3.55643	0
572	chr13:23613739-23613820	n-Ts18|chr13_115_tRNASer_GCT+	4.59974	A	3.53466	A	5.96428	A	4.27843	A	-1.06508	0.004754	yes	down	-1.68585	0.00360164	yes	down	1.36454	0.00629468	yes	up	0.743774	0.000375429	yes	up	4.53371	0	A	4.66576	0	A	3.44493	0	A	3.62439	0	A	5.72652	0	A	6.20204	0	A	4.34652	0	A	4.21034	0
573	chr13:23618325-23618397	n-Tr15|chr13_948_tRNAArg_TCG-	3.98494	A	4.13802	A	5.60795	A	4.81122	A	0.153082	0.520566	yes	null	-0.796729	0.0845019	yes	null	1.62301	0.0013295	yes	up	0.673198	0.000856861	yes	up	3.90497	0	A	4.0649	0	A	4.03712	0	A	4.23892	0	A	5.17211	0	A	6.04379	0	A	4.88289	0	A	4.73955	0
574	chr13:23622217-23622288	n-Tm9|chr13_947_tRNAMetInit_CAT-	4.54544	A	3.83064	A	5.58786	A	4.20123	A	-0.7148	0.0176561	yes	null	-1.38664	0.0165983	yes	null	1.04242	0.0384564	yes	null	0.370582	0.0208722	yes	null	4.43977	0	A	4.65112	0	A	3.83822	0	A	3.82307	0	A	5.10157	0	A	6.07415	0	A	4.18862	0	A	4.21384	0
575	chr13:25022629-25022811	B2_Mm1t_SINE_B2+	1.49363	B	1.14381	A	2.8173	A	2.04136	A	-0.349813	0.192758	yes	null	-0.77594	0.0551086	yes	null	1.32367	0.00793532	yes	up	0.897547	0.000137308	yes	up	1.63705	0	B	1.3502	0	B	1.00184	0	A	1.28579	0	A	2.58531	0	A	3.04929	0	A	2.09744	0	A	1.98528	0
576	chr13:58560282-58560381	B2_Mm1aB2_SINE-	0.72791	B	-0.254646	B	1.19399	B	-0.0753916	B	-0.982556	0.0087248	no	down	-1.26939	0.00798611	no	down	0.466085	0.385768	no	null	0.179254	0.2513	no	null	0.917682	5.37	B	0.538138	2.53	B	-0.156581	4.25	B	-0.35271	7.49	B	1.29169	13.74	B	1.0963	13.74	B	-0.0803689	6.24	B	-0.0704142	6.42
577	chr13:94385175-94385274	B2_Mm2_B2_SINE-	1.77898	A	0.876233	A	2.62078	A	1.36728	A	-0.902748	0.00886804	yes	down	-1.25351	0.0116552	yes	null	0.841802	0.0979836	yes	null	0.491043	0.00603781	yes	up	1.92663	0	A	1.63134	0	A	0.827258	0	A	0.925208	0	A	2.3914	0	B	2.85016	0	A	1.46026	0	A	1.27429	0
578	chr14:49095552-49095651	NA_26	1.34738	B	2.48228	A	3.32304	A	2.05099	A	1.1349	0.0438814	yes	null	-1.27205	0.0119448	yes	null	1.97566	0.000206811	yes	up	-0.431292	0.0115198	yes	null	1.9627	4.18	A	0.732055	6.56	B	2.53916	12.67	A	2.42541	12.6	A	3.59254	12.6	A	3.05353	12.6	A	2.11681	11.31	A	1.98517	13.09
579	chr14:51422741-51422840	B2_Mm2_B2_SINE+	0.856491	B	-0.0986546	B	1.35342	B	-0.756468	B	-0.955146	0.019858	no	null	-2.10989	0.00198391	no	down	0.496932	0.353112	no	null	-0.657814	0.00090781	no	down	1.17677	0	B	0.536208	0	B	-0.00169274	0	B	-0.195616	0	B	1.61083	0	B	1.09602	0	B	-0.703241	0	B	-0.809696	0
580	chr14:51427123-51427447	Rpph1|RnasePRNA-	3.30406	A	3.62646	A	4.50764	A	3.14717	A	0.322399	0.188965	yes	null	-1.36047	0.0101606	yes	null	1.20358	0.0159576	yes	null	-0.479288	0.00638983	yes	down	3.20577	0	A	3.40235	0	A	3.53823	0	A	3.71469	0	A	4.20311	0	A	4.81217	0	A	3.15665	0	A	3.13769	0
581	chr14:51683558-51683639	n-Tl8|chr14_188_tRNALeu_AAG+	4.85832	A	4.55099	A	6.91469	A	5.56841	A	-0.307326	0.194248	yes	null	-1.34628	0.0130625	yes	null	2.05637	0.00013233	yes	up	1.01742	4.16887582763683e-05	yes	up	4.82078	0	A	4.89585	0	A	4.45774	0	A	4.64424	0	A	6.54432	0	A	7.28506	0	A	5.63587	0	A	5.50095	0
582	chr14:51684489-51684560	n-Tp4|chr14_705_tRNAPro_AGG-	3.78548	A	3.79065	A	5.84319	A	4.87481	A	0.00517151	0.983641	yes	null	-0.968387	0.0419208	yes	null	2.05771	0.00013233	yes	up	1.08415	3.4697878238772e-05	yes	up	3.72238	0	A	3.84858	0	A	3.67183	0	A	3.90947	0	A	5.44156	0	A	6.24482	0	A	4.89856	0	A	4.85105	0
583	chr14:51684843-51684915	n-Tt17|chr14_704_tRNAThr_TGT-	4.01217	A	3.85867	A	6.0702	A	4.50165	A	-0.153505	0.624947	yes	null	-1.56855	0.00816156	yes	down	2.05803	0.000132809	yes	up	0.642979	0.00125035	yes	up	3.73052	0	A	4.29383	0	A	3.7289	0	A	3.98844	0	A	5.66325	0	A	6.47716	0	A	4.51906	0	A	4.48424	0
584	chr14:51702505-51702586	n-Tl28|chr14_703_tRNALeu_TAG-	3.56645	A	1.76543	A	5.01565	A	3.01542	A	-1.80102	0.00189952	yes	down	-2.00023	0.00217432	yes	down	1.4492	0.00382493	yes	up	1.24999	1.36484577465769e-05	yes	up	3.68645	0	A	3.44645	0	A	1.79806	0	A	1.73279	0	A	4.7992	0	A	5.23211	0	A	3.11193	0	A	2.91891	0
585	chr14:51708325-51708397	n-Tt15|chr14_190_tRNAThr_TGT+	4.35625	A	2.45596	A	6.2866	A	3.60414	A	-1.90029	0.00189952	yes	down	-2.68246	0.00143076	yes	down	1.93035	0.0002391	yes	up	1.14818	1.70523294070601e-05	yes	up	4.1849	0	A	4.52759	0	A	2.42626	0	A	2.48567	0	A	5.85863	0	A	6.71457	0	A	3.64035	0	A	3.56793	0
586	chr14:51709164-51709253	n-Ty10|chr14_191_tRNATyr_GTA_I+	4.5635	A	4.10252	A	6.66344	A	5.20572	A	-0.460978	0.0686969	yes	null	-1.45771	0.00720883	yes	down	2.09993	0.000105887	yes	up	1.1032	3.28348919220961e-05	yes	up	4.54348	0	A	4.58352	0	A	4.02081	0	A	4.18423	0	A	6.38859	0	A	6.93828	0	A	5.29119	0	A	5.12026	0
587	chr14:51710322-51710393	n-Tp15|chr14_192_tRNAPro_TGG+	3.84742	A	3.70139	A	5.17825	A	4.07076	A	-0.146028	0.580391	yes	null	-1.10749	0.0255767	yes	null	1.33083	0.00778744	yes	up	0.36937	0.0301211	yes	null	3.67371	0	A	4.02113	0	A	3.60385	0	A	3.79893	0	A	4.81013	0	A	5.54638	0	A	4.15696	0	A	3.98456	0
588	chr14:55136533-55136605	n-Tr6|chr14_209_tRNAArg_ACG+	4.98135	A	5.22606	A	6.7893	A	5.46547	A	0.244708	0.286276	yes	null	-1.32383	0.0105781	yes	null	1.80796	0.000398632	yes	up	0.239414	0.123244	yes	null	4.90302	0	A	5.05967	0	A	5.19169	0	A	5.26042	0	A	6.50989	0	A	7.06872	0	A	5.51508	0	A	5.41586	0
589	chr14:55512400-55512584	B1_Mur3_SINE_Alu+	1.65576	A	1.57323	A	2.90311	A	1.30207	A	-0.0825288	0.844011	yes	null	-1.60104	0.00339776	yes	down	1.24735	0.0129054	yes	null	-0.271163	0.0837831	yes	null	2.15566	0	A	1.15586	0	B	1.52832	0	A	1.61814	0	A	2.79267	0	A	3.01356	0	A	1.35027	0	A	1.25387	0
590	chr14:59436990-59437063	n-Tt2|chr14_628_tRNAThr_AGT-	0.37161	B	-0.405323	B	1.1197	B	-0.395878	B	-0.776933	0.112518	no	null	-1.51558	0.031373	no	null	0.748093	0.156711	no	null	0.00944564	0.96084	no	null	0.943041	0	B	-0.199821	0	B	-0.422101	0	B	-0.388546	0	B	1.85993	0	B	0.379478	0	B	-0.660268	0	B	-0.131487	0
591	chr14:71113711-71113810	B1_Mus1_Alu_SINE+	1.09658	B	0.281413	B	2.91168	A	0.370786	B	-0.815163	0.021934	no	null	-2.54089	0.00107449	yes	down	1.8151	0.000382334	yes	up	0.0893735	0.604738	no	null	1.28644	0	B	0.906714	0	B	0.453193	0	B	0.109633	0	B	2.98768	0	A	2.83567	0	A	0.345813	0	B	0.39576	0
592	chr14:73693701-73693800	B2_Mm1t_B2_SINE+	1.91625	A	0.309982	B	3.28504	A	0.553548	B	-1.60627	0.00189952	yes	down	-2.73149	0.00107449	yes	down	1.36878	0.00613424	yes	up	0.243566	0.116492	no	null	1.9004	0	A	1.9321	0	A	0.259369	0	B	0.360595	0	B	3.06121	0	A	3.50886	0	A	0.572689	0	B	0.534406	0
593	chr14:74022510-74022609	B1_Mus2_Alu_SINE-	0.691473	B	0.587169	B	2.32543	A	1.33409	A	-0.104304	0.677246	no	null	-0.991333	0.0192435	yes	null	1.63395	0.00119051	yes	up	0.746925	0.00038219	yes	up	0.841026	0	B	0.541921	0	B	0.666016	0	B	0.508322	0	B	2.33683	0	B	2.31402	0	A	1.4237	0	A	1.24449	0
594	chr14:76552581-76552652	n-Te16|chr14_347_tRNAGlu_TTC+	3.8094	A	3.82506	A	5.66273	A	4.31454	A	0.0156564	0.948711	yes	null	-1.34819	0.0147827	yes	null	1.85333	0.000340393	yes	up	0.489476	0.0049002	yes	up	3.74404	0	A	3.87477	0	A	3.82356	0	A	3.82656	0	A	5.24642	0	A	6.07904	0	A	4.36754	0	A	4.26153	0
595	chr14:79881475-79881546	n-Te14|chr14_359_tRNAGlu_TTC+	4.21256	A	3.51959	A	5.84623	A	4.06554	A	-0.692975	0.0205044	yes	null	-1.7807	0.00318165	yes	down	1.63367	0.00120191	yes	up	0.545951	0.00418235	yes	up	4.1743	0	A	4.25083	0	A	3.40347	0	A	3.6357	0	A	5.60214	0	A	6.09033	0	A	4.15662	0	A	3.97445	0
596	chr14:118488747-118488819	n-Tf5|chr14_457_tRNAPhe_GAA-	3.1885	A	2.84991	A	4.93004	A	3.61343	A	-0.33859	0.185077	yes	null	-1.31662	0.0133349	yes	null	1.74154	0.000611133	yes	up	0.763516	0.000430883	yes	up	3.10253	0	A	3.27447	0	A	2.71862	0	A	2.9812	0	A	4.57888	0	A	5.28121	0	A	3.68953	0	A	3.53732	0
597	chr15:16205705-16205778	n-Tn2|chr15_1013_tRNAAsn_GTT-	0.485234	B	-0.0109662	B	1.00758	B	-0.128559	B	-0.4962	0.114027	no	null	-1.13614	0.182881	no	null	0.522348	0.348913	no	null	-0.117593	0.442654	no	null	0.753563	0	B	0.216905	0	B	0.0594319	0	B	-0.0813643	0	B	2.26522	0	B	-0.250052	0	B	-0.167188	0	B	-0.0899307	0
599	chr15:31156406-31156651	B2_Mm2_SINE_B2+	0.765698	B	0.650752	B	2.7475	A	1.29399	A	-0.114946	0.659985	no	null	-1.45351	0.0044014	yes	down	1.9818	0.000183016	yes	up	0.643236	0.00173331	yes	up	0.684022	0	B	0.847373	0	B	0.482153	0	B	0.81935	0	A	2.73364	0	A	2.76135	0	A	1.2671	0	A	1.32088	0
601	chr15:41621390-41621489	B1_Mus1_Alu_SINE+	0.859414	B	0.606848	B	2.66148	A	0.964103	A	-0.252567	0.522831	no	null	-1.69738	0.00318234	yes	down	1.80207	0.000426677	yes	up	0.357256	0.0426361	yes	null	1.30815	0.33	B	0.410677	1.17	B	0.736691	0	B	0.477004	0.12	B	2.50075	0.54	A	2.82221	0.54	A	0.857201	0.08	A	1.07101	0.22
602	chr15:57807538-57807610	n-Tm16|chr15_913_tRNAMet_CAT-	4.47573	A	4.59539	A	6.34476	A	4.99708	A	0.119655	0.614279	yes	null	-1.34768	0.0145256	yes	null	1.86903	0.000307746	yes	up	0.401698	0.020429	yes	null	4.39867	0	A	4.55279	0	A	4.51027	0	A	4.6805	0	A	5.94557	0	A	6.74396	0	A	5.09566	0	A	4.89851	0
603	chr15:58818221-58818320	NA_28	0.593925	B	-0.358249	B	1.1367	B	-0.201506	B	-0.952174	0.0351784	no	null	-1.33821	0.0155806	no	null	0.542777	0.309021	no	null	0.156743	0.422449	no	null	1.03673	0	B	0.151115	0	B	-0.374921	0	B	-0.341578	0	B	1.46983	0	B	0.80357	0	B	0.0677767	0	B	-0.470789	0
604	chr15:58879494-58879593	NA_29	1.37077	B	-0.0754988	B	1.59532	B	-0.185813	B	-1.44627	0.00264621	no	down	-1.78113	0.00438202	no	down	0.224544	0.695559	no	null	-0.110315	0.567628	no	null	1.33853	0	B	1.40302	0	B	-0.187483	0	B	0.0364853	0	B	1.88815	0	B	1.30249	0	B	0.0465442	0	B	-0.418171	0
605	chr15:69227053-69227124	n-Tm3|chr15_876_tRNAMetinit_CAT-	0.470742	B	-0.355454	B	0.708472	B	-0.819348	B	-0.826196	0.100171	no	null	-1.52782	0.0171679	no	null	0.23773	0.683364	no	null	-0.463894	0.0433615	no	null	0.946208	0	B	-0.00472422	0	B	-0.0143122	0	B	-0.696595	0	B	1.30487	0	B	0.112071	0	B	-0.880255	0	B	-0.758441	0
606	chr15:81295628-81295727	B1_Mus1_Alu_SINE+	0.345319	B	-0.403544	B	0.857176	B	-0.46739	B	-0.748863	0.0668847	no	null	-1.32457	0.0434776	no	null	0.511857	0.345367	no	null	-0.063846	0.76888	no	null	0.712921	0	B	-0.0222826	0	B	-0.203603	0	B	-0.603486	0	B	1.57018	0	B	0.144176	0	B	-0.228178	0	B	-0.706602	0
607	chr15:88471962-88472034	n-Tm4|chr15_355_tRNAMet_CAT+	0.542235	B	-0.524475	B	0.490409	B	-0.405384	B	-1.06671	0.00804097	no	down	-0.895793	0.138906	no	null	-0.0518256	0.935825	no	null	0.119091	0.483583	no	null	0.793091	0	B	0.291378	0	B	-0.528533	0	B	-0.520417	0	B	1.25936	0	B	-0.278538	0	B	-0.575056	0	B	-0.235711	0
609	chr15:99697526-99697625	B3A_B2_SINE+	0.300078	B	-0.272283	B	0.752848	B	-0.0834978	B	-0.572361	0.0699133	no	null	-0.836346	0.0955391	no	null	0.45277	0.405212	no	null	0.188785	0.30948	no	null	0.53117	0	B	0.0689855	0	B	-0.158242	0	B	-0.386325	0	B	1.25833	0	B	0.247366	0	B	-0.287557	0	B	0.120561	0
610	chr15:100213624-100213723	ID_B1_B4_SINE-_and_B1_Mur3_Alu_SINE+	1.09923	B	0.508998	B	2.37321	A	1.31547	A	-0.59023	0.0445283	no	null	-1.05774	0.0173881	yes	null	1.27399	0.0105676	yes	null	0.806477	0.000210248	yes	up	1.23899	0	B	0.959466	0	B	0.393141	0	B	0.624854	0	A	2.19697	0	B	2.54946	0	A	1.30193	0	A	1.32902	0
611	chr16:3012009-3012080	n-Tl2|chr16_829_tRNALeu_AAG-	0.385571	B	-0.615754	B	0.609006	B	-0.762153	B	-1.00132	0.0177858	no	null	-1.37116	0.0393625	no	null	0.223435	0.70107	no	null	-0.146399	0.414659	no	null	0.719615	100	B	0.0515263	100	B	-0.538587	100	B	-0.692921	100	B	1.33859	100	B	-0.120578	100	B	-0.567726	100	B	-0.95658	100
612	chr16:3449838-3449909	n-Tl1|chr16_4_tRNALeu_AAG+	0.411308	B	-0.430737	B	0.585149	B	-0.884658	B	-0.842045	0.0190569	no	null	-1.46981	0.036381	no	null	0.173841	0.771264	no	null	-0.45392	0.0130747	no	null	0.658406	63.41	B	0.16421	48.07	B	-0.435776	76	B	-0.425699	46.15	B	1.37415	71.42	B	-0.203853	71.42	B	-0.725678	91.42	B	-1.04364	66.66
613	chr16:10347819-10347918	NA_31	1.35198	B	0.203772	B	0.976971	B	0.443116	B	-1.14821	0.00370554	no	down	-0.533855	0.301662	no	null	-0.375008	0.505293	no	null	0.239344	0.130388	no	null	1.42386	0	B	1.2801	0	B	0.113411	0	B	0.294134	0	B	1.6527	0	B	0.301244	0	B	0.452109	0	B	0.434123	0
615	chr16:13437416-13437487	n-Tt14|chr16_50_tRNAThr_CGT+	4.43096	A	4.40438	A	6.19298	A	4.91926	A	-0.0265759	0.9124	yes	null	-1.27372	0.0155806	yes	null	1.76202	0.000544057	yes	up	0.514879	0.00401467	yes	up	4.33049	0	A	4.53143	0	A	4.33864	0	A	4.47012	0	A	5.82167	0	A	6.56429	0	A	4.9677	0	A	4.87083	0
616	chr16:14131871-14132075	B2_Mm1t_SINE_B2-	1.46667	B	1.82812	A	3.04727	A	1.23823	A	0.361452	0.235207	yes	null	-1.80904	0.00368507	yes	down	1.5806	0.00170047	yes	up	-0.589887	0.00534169	yes	down	1.71794	0	B	1.2154	2.02	B	1.68366	0.38	A	1.97258	0.24	A	2.7586	1.17	A	3.33595	1.17	A	1.42168	0.6	A	1.05479	1.42
617	chr16:16854357-16854429	n-Tk3|chr16_76_tRNALys_CTT+	0.534422	B	-0.50385	B	0.232584	B	-1.05639	B	-1.03827	0.00516269	no	down	-1.28898	0.0785339	no	null	-0.301838	0.603449	no	null	-0.552544	0.0030993	no	down	0.504203	0	B	0.564641	0	B	-0.618058	0	B	-0.389641	0	B	1.18033	0	B	-0.715159	0	B	-1.05471	0	B	-1.05807	0
618	chr16:18058411-18058510	B1_Mm_Alu_SINE-	0.246049	B	-0.530779	B	0.511324	B	-0.656722	B	-0.776828	0.190151	no	null	-1.16805	0.02963	no	null	0.265275	0.65092	no	null	-0.125943	0.502562	no	null	0.994571	0	B	-0.502473	0	B	-0.663707	0	B	-0.397851	0	B	0.947526	0	B	0.0751225	0	B	-0.863182	0	B	-0.450262	0
619	chr16:30394020-30394119	B2_Mm2_B2_SINE-	0.503194	B	0.0178233	B	1.72418	B	0.203085	B	-0.48537	0.115967	no	null	-1.5211	0.00829831	no	down	1.22099	0.0145991	no	null	0.185262	0.369437	no	null	0.753563	0	B	0.252825	0	B	0.111964	0	B	-0.0763175	0	B	1.97783	0	B	1.47053	0	A	0.484742	0	B	-0.0785708	0
620	chr16:31205978-31206077	B2_Mm1t_B2_SINE+	0.889695	B	-0.109972	B	0.450948	B	-0.552299	B	-0.999667	0.00872059	no	down	-1.00325	0.0653581	no	null	-0.438747	0.421738	no	null	-0.442327	0.0157145	no	null	1.05842	4.91	B	0.720973	18.8	B	0.0381552	5.63	B	-0.258099	6.92	B	1.03707	4	B	-0.135174	4	B	-0.474616	6.59	B	-0.629981	1.32
621	chr16:31399621-31399720	B2_Mm2_B2_SINE+	1.83405	A	0.934983	A	3.36143	A	1.27073	A	-0.899068	0.00855175	yes	down	-2.0907	0.00153522	yes	down	1.52738	0.00230597	yes	up	0.335743	0.0498506	yes	null	1.83448	0.87	A	1.83362	0.79	A	1.0788	0.48	A	0.791169	0.59	A	3.23432	0.55	A	3.48854	0.55	A	1.31461	0.28	A	1.22685	0.36
622	chr16:38275006-38275105	B2_Mm2_B2_SINE+	0.673684	B	-0.455943	B	1.27845	B	0.0600812	B	-1.12963	0.00663596	no	down	-1.21837	0.023791	no	null	0.604762	0.252667	no	null	0.516024	0.0146043	no	null	0.866037	0	B	0.481331	0	B	-0.31772	0	B	-0.594166	0	B	1.67835	0	B	0.878538	0	B	0.286196	0	B	-0.166034	0
623	chr16:43806665-43806764	NA_32	0.0395782	B	-0.358399	B	0.839917	B	-0.64214	B	-0.397977	0.278576	no	null	-1.48206	0.034357	no	null	0.800339	0.126562	no	null	-0.283741	0.104903	no	null	0.431635	0	B	-0.352478	0	B	-0.224394	0	B	-0.492403	0	B	1.62511	0	B	0.0547213	0	B	-0.526147	0	B	-0.758132	0
625	chr16:47250659-47250731	n-Tk2|chr16_267_tRNALys_CTT+	1.00144	B	-0.00935726	B	0.63216	B	-0.817289	B	-1.01079	0.00594869	no	down	-1.44945	0.0397781	no	null	-0.369277	0.513503	no	null	-0.807932	0.000141447	no	down	1.12971	0	B	0.873161	0	B	-0.0467337	0	B	0.0280192	0	B	1.45425	0	B	-0.189931	0	B	-0.798693	0	B	-0.835885	0
627	chr16:75434424-75434497	n-Ti1|chr16_315_tRNAIle_AAT+	0.138084	B	0.0687966	B	0.636023	B	-0.577612	B	-0.0692872	0.851335	no	null	-1.21363	0.066696	no	null	0.49794	0.359817	no	null	-0.646408	0.00723576	no	down	0.553264	0	B	-0.277096	0	B	0.0917362	0	B	0.045857	0	B	1.37625	0	B	-0.104201	0	B	-0.252224	0	B	-0.902999	0
629	chr16:84746464-84746699	B1_Mus1_SINE_Alu+	2.05752	A	0.731273	A	4.18372	A	1.75586	A	-1.32624	0.00277183	yes	down	-2.42786	0.00113545	yes	down	2.1262	8.9273240624828e-05	yes	up	1.02459	3.4697878238772e-05	yes	up	2.18241	0	A	1.93263	0	A	0.699419	0	B	0.763127	0	A	4.08329	0	A	4.28415	0	A	1.80909	0	A	1.70263	0
630	chr16:91770236-91770335	B2_Mm1t_B2_SINE-	0.8507	B	0.0840859	B	2.16811	A	-0.217494	B	-0.766614	0.0189459	no	null	-2.3856	0.00113545	yes	down	1.31741	0.00811122	yes	up	-0.30158	0.0802682	no	null	0.739624	0	B	0.961776	0	B	0.226139	0	B	-0.057967	0	B	2.23397	0	B	2.10225	0	A	-0.139173	0	B	-0.295814	0
631	chr17:23670929-23671001	n-Tk13|chr17_82_tRNALys_CTT+	1.28352	B	0.709884	A	3.57627	A	1.54896	A	-0.57364	0.0615215	yes	null	-2.02731	0.00198391	yes	down	2.29275	3.58732294639894e-05	yes	up	0.839074	0.00013977	yes	up	1.49746	38.3	B	1.06958	72.19	B	0.623603	51.88	B	0.796166	45.8	A	3.36492	48.58	A	3.78762	48.58	A	1.58072	59.43	A	1.5172	63.18
632	chr17:23672299-23672371	n-Tk12|chr17_1000_tRNALys_CTT-	1.42033	B	0.271787	B	3.77541	A	1.14498	A	-1.14854	0.00356757	no	down	-2.63042	0.00107449	yes	down	2.35508	2.74842513599062e-05	yes	up	0.873197	9.5932856643295e-05	yes	up	1.35763	67.94	B	1.48303	72.66	A	0.209381	73.09	B	0.334193	72.13	B	3.61112	54.31	A	3.93969	54.31	A	1.1937	64.97	A	1.09627	70.87
633	chr17:23675733-23675804	n-Tp11|chr17_998_tRNAPro_TGG-	0.598233	B	-0.408735	B	1.12123	B	-0.677622	B	-1.00697	0.0150273	no	null	-1.79885	0.00232986	no	down	0.522998	0.325145	no	null	-0.268887	0.148253	no	null	0.830184	0	B	0.366283	0	B	-0.190138	0	B	-0.627333	0	B	1.04658	0	B	1.19589	0	B	-0.624395	0	B	-0.73085	0
634	chr17:23677882-23677953	n-Tp10|chr17_83_tRNAPro_CGG+	1.21446	B	0.374403	B	4.10635	A	2.06235	A	-0.840058	0.0217221	no	null	-2.044	0.00221099	yes	down	2.89189	1.03942920706234e-06	yes	up	1.68795	8.20838960193812e-06	yes	up	1.29953	0	B	1.12939	0	B	0.116272	0	B	0.632534	0	A	3.83568	0	A	4.37703	0	A	1.97605	0	A	2.14866	0
635	chr17:23683443-23683514	n-Tp16|chr17_996_tRNAPro_TGG-	3.30605	A	3.10566	A	5.05856	A	3.6752	A	-0.20039	0.491404	yes	null	-1.38336	0.0144006	yes	null	1.7525	0.000595705	yes	up	0.569535	0.00196084	yes	up	3.04009	0	A	3.57202	0	A	3.04724	0	A	3.16408	0	A	4.62333	0	A	5.49378	0	A	3.71299	0	A	3.6374	0
636	chr17:23684327-23684399	n-Tk14|chr17_84_tRNALys_CTT+	3.03011	A	3.39915	A	4.81122	A	2.95055	A	0.369041	0.158575	yes	null	-1.86067	0.00327156	yes	down	1.78111	0.000475617	yes	up	-0.448606	0.0103433	yes	null	2.88659	0	A	3.17364	0	A	3.31584	0	A	3.48247	0	A	4.49018	0	A	5.13226	0	A	3.02273	0	A	2.87836	0
637	chr17:23685735-23685807	n-Tr11|chr17_995_tRNAArg_CCT-	2.4964	A	2.91686	A	5.31063	A	3.8595	A	0.420468	0.13751	yes	null	-1.45113	0.0056874	yes	down	2.81423	1.63487784405112e-06	yes	up	0.942638	7.27138144304306e-05	yes	up	2.70594	0	A	2.28685	0	A	2.85825	0	A	2.97548	0	A	5.13969	0	A	5.48157	0	A	3.96029	0	A	3.75871	0
638	chr17:23687230-23687302	n-Tr8|chr17_994_tRNAArg_CCG-	3.33941	A	3.784	A	5.41909	A	4.18814	A	0.444593	0.100171	yes	null	-1.23095	0.0180003	yes	null	2.07969	0.000121673	yes	up	0.404143	0.013529	yes	null	3.1686	0	A	3.51021	0	A	3.76522	0	A	3.80278	0	A	5.03462	0	A	5.80357	0	A	4.19232	0	A	4.18397	0
639	chr17:24832079-24832178	B1_Mus1_Alu_SINE-	0.448183	B	-0.0354906	B	1.65348	B	0.346998	B	-0.483674	0.46029	no	null	-1.30648	0.0139067	no	null	1.2053	0.0181325	no	null	0.382488	0.0270668	no	null	1.32342	0	B	-0.427052	0	B	0.0319306	0	B	-0.102912	0	B	1.99506	0	B	1.3119	0	B	0.225823	0	B	0.468172	0
640	chr17:24863030-24863129	B2_Mm2_B2_SINE-_and_B1_Mur4_Alu_SINE+	0.659705	B	-0.506173	B	0.758818	B	-0.553192	B	-1.16588	0.00617001	no	down	-1.31201	0.0116552	no	null	0.0991132	0.868959	no	null	-0.0470188	0.826161	no	null	0.753563	0	B	0.565847	0	B	-0.732936	0	B	-0.279409	0	B	1.0104	0	B	0.507234	0	B	-0.377755	0	B	-0.728628	0
641	chr17:26012033-26012103	n-Tg7|chr17_113_tRNAGly_CCC+	4.09598	A	4.04863	A	6.10366	A	5.01298	A	-0.0473497	0.836249	yes	null	-1.09068	0.02015	yes	null	2.00768	0.000157664	yes	up	0.964351	6.53870872300057e-05	yes	up	4.08917	0	A	4.10279	0	A	3.98429	0	A	4.11296	0	A	5.84566	0	A	6.36166	0	A	5.12095	0	A	4.90501	0
642	chr17:30794465-30794672	B3_SINE_B2-	2.78553	A	1.35844	A	3.98062	A	1.54682	A	-1.42709	0.00277183	yes	down	-2.4338	0.00126753	yes	down	1.19508	0.0167023	yes	null	0.188374	0.210629	yes	null	2.96368	0	A	2.60739	0	A	1.37069	0	A	1.3462	0	A	3.72465	0	A	4.23659	0	A	1.57388	0	A	1.51975	0
644	chr17:56231424-56231495	n-Te4|chr17_720_tRNAGlu_CTC-	0.562112	B	-0.82893	B	0.862044	B	-0.902556	B	-1.39104	0.00319867	no	down	-1.7646	0.0310839	no	null	0.299932	0.606096	no	null	-0.0736254	0.652567	no	null	0.753563	11.9	B	0.370661	7.7	B	-0.884677	16.68	B	-0.773184	11.31	B	1.81776	7.53	B	-0.0936705	7.53	B	-0.789181	9.1	B	-1.01593	14.32
645	chr17:56545262-56545361	B4_B4_SINE+	0.807246	B	-0.857732	B	2.35055	A	-0.392175	B	-1.66498	0.00594869	no	down	-2.74272	0.00107449	yes	down	1.5433	0.0022097	yes	up	0.465557	0.0144321	no	null	1.27117	0	B	0.343322	0	B	-0.812497	0	B	-0.902967	0	B	2.32111	0	B	2.37999	0	A	-0.580248	0	B	-0.204102	0
646	chr17:59208131-59208203	n-Tv11|chr17_392_tRNAVal_CAC+	0.877043	B	-0.845025	B	0.949343	B	-0.490439	B	-1.72207	0.00264621	no	down	-1.43978	0.0339883	no	null	0.0723003	0.903037	no	null	0.354586	0.0500995	no	null	0.689432	0	B	1.06465	0	B	-0.655543	0	B	-1.03451	0	B	1.70438	0	B	0.19431	0	B	-0.531435	0	B	-0.449444	0
647	chr17:71146704-71146803	B2_Mm2_B2_SINE-	0.902839	B	-0.568287	B	1.45288	B	-0.479431	B	-1.47113	0.00354299	no	down	-1.93231	0.00218671	no	down	0.55004	0.300147	no	null	0.0888559	0.60642	no	null	1.17539	0	B	0.630289	0	B	-0.574337	0	B	-0.562238	0	B	1.37763	0	B	1.52813	0	A	-0.3057	0	B	-0.653163	0
648	chr17:71948611-71948682	n-Tc52|chr17_458_tRNACys_GCA+	2.82316	A	2.65764	A	4.35701	A	2.78816	A	-0.165523	0.471289	yes	null	-1.56884	0.00460096	yes	down	1.53385	0.00224618	yes	up	0.130529	0.391038	yes	null	2.74322	0	A	2.9031	0	A	2.61507	0	A	2.70021	0	A	4.12127	0	A	4.59275	0	A	2.76587	0	A	2.81046	0
649	chr17:84261284-84261376	n-Ti17|chr17_516_tRNAIle_TAT_I+	4.20888	A	4.10252	A	6.15993	A	5.06269	A	-0.106368	0.652002	yes	null	-1.09724	0.0168445	yes	null	1.95104	0.00020729	yes	up	0.960176	5.04740537006467e-05	yes	up	4.2695	0	A	4.14827	0	A	4.02226	0	A	4.18277	0	A	5.94339	0	A	6.37646	0	A	5.08018	0	A	5.0452	0
650	chr18:20251213-20251312	B3A_B2_SINE+	0.163495	B	-0.451438	B	0.414565	B	-0.469285	B	-0.614933	0.355503	no	null	-0.88385	0.113008	no	null	0.25107	0.671576	no	null	-0.0178467	0.930383	no	null	1.0311	0	B	-0.704107	0	B	-0.227449	0	B	-0.675427	0	B	1.08436	0	B	-0.255228	0	B	-0.561673	0	B	-0.376897	0
651	chr18:36961520-36961662	Vaultrc5|Vault+	4.83977	A	4.73885	A	5.95248	A	5.23662	A	-0.100923	0.666658	yes	null	-0.715855	0.0779339	yes	null	1.11271	0.0259692	yes	null	0.497775	0.00650833	yes	up	4.845	0	A	4.83454	0	A	4.63209	0	A	4.8456	0	A	5.67725	0	A	6.22771	0	A	5.31317	0	A	5.16007	0
652	chr18:46446083-46446154	n-Tt10|chr18_633_tRNAThr_CGT-	0.722391	B	-0.532797	B	0.718353	B	-0.0282295	B	-1.25519	0.0067321	no	down	-0.746583	0.229255	no	null	-0.00403746	0.997636	no	null	0.504567	0.00386184	no	up	1.03596	0	B	0.408819	0	B	-0.506165	0	B	-0.559429	0	B	1.58417	0	B	-0.147461	0	B	-0.0437539	0	B	-0.0127052	0
653	chr18:60961733-60961832	RLTR30_ERV1_LTR+_and_B2_Mm1a_B2_SINE+	1.92514	A	1.46645	A	2.71877	A	1.03204	A	-0.458691	0.0843919	yes	null	-1.68672	0.00640957	yes	down	0.793629	0.123038	yes	null	-0.434401	0.0183374	yes	null	2.04574	3.69	A	1.80453	4.8	A	1.55273	2.2	A	1.38016	2.97	A	2.32979	5.87	B	3.10774	5.87	A	1.18573	3.02	A	0.87836	4.21
655	chr19:3066556-3066627	n-Tl3|chr19_2_tRNALeu_AAG+	0.233848	B	-0.566749	B	0.66547	B	-0.830193	B	-0.800597	0.0468748	no	null	-1.49566	0.0434776	no	null	0.431622	0.438151	no	null	-0.263444	0.162859	no	null	0.619262	100	B	-0.151566	100	B	-0.506165	100	B	-0.627333	100	B	1.52825	100	B	-0.197311	100	B	-0.600147	100	B	-1.06024	100
656	chr19:3576263-3576335	n-Ta9|chr19_8_tRNAAla_AGC+	3.56822	A	3.73075	A	5.59408	A	4.00528	A	0.162531	0.482104	yes	null	-1.5888	0.00431202	yes	down	2.02586	0.00014341	yes	up	0.274529	0.0847118	yes	null	3.61689	0	A	3.51955	0	A	3.64283	0	A	3.81868	0	A	5.36749	0	A	5.82067	0	A	4.01603	0	A	3.99453	0
657	chr19:3831713-3831812	B2_Mm1a_B2_SINE-	2.27078	A	2.79605	A	3.18236	A	3.31437	A	0.525264	0.0579424	yes	null	0.13201	0.673746	yes	null	0.911574	0.0701013	yes	null	0.51832	0.00386184	yes	up	2.12351	5.47	A	2.41806	4.96	A	2.84176	3.55	A	2.75034	4.35	A	3.07434	6.45	A	3.29038	6.45	A	3.38251	5.5	A	3.24622	4.74
658	chr19:4820900-4821061	B2_Mm1a_SINE_B2+	2.9716	A	1.8437	A	4.36299	A	2.59695	A	-1.12791	0.0056218	yes	down	-1.76604	0.00377907	yes	down	1.39139	0.00549481	yes	up	0.753255	0.000566658	yes	up	2.81246	0	A	3.13075	0	A	1.71862	0	A	1.96877	0	A	4.0607	0	A	4.66528	0	A	2.71798	0	A	2.47592	0
659	chr19:5038304-5038385	n-Ts20|chr19_711_tRNASer_GCT-	3.22336	A	3.21775	A	5.66377	A	5.21256	A	-0.00561389	0.983452	yes	null	-0.451202	0.18369	yes	null	2.44041	1.56931357841095e-05	yes	up	1.99482	7.46690796609942e-07	yes	up	3.36125	0	A	3.08547	0	A	3.23646	0	A	3.19903	0	A	5.5385	0	A	5.78904	0	A	5.24738	0	A	5.17775	0
660	chr19:5786771-5786870	B2_Mm2_B2_SINE-	0.504101	B	-1.12467	B	1.48848	B	-0.572646	B	-1.62877	0.00264621	no	down	-2.06112	0.00202226	no	down	0.984376	0.0498024	no	null	0.552027	0.00908336	no	up	0.692162	0	B	0.31604	0	B	-0.975651	0	B	-1.2737	0	B	1.63273	0	B	1.34423	0	A	-0.372195	0	B	-0.773097	0
661	chr19:7570905-7571004	B2_Mm1a_B2_SINE-	0.461963	B	-0.735593	B	1.13397	B	0.0631051	B	-1.19756	0.00720297	no	down	-1.07086	0.0221441	no	null	0.672003	0.198656	no	null	0.798698	0.000494563	no	up	0.753563	0	B	0.170362	0	B	-0.812827	0	B	-0.65836	0	B	1.35833	0	B	0.909605	0	B	0.24785	0	B	-0.12164	0
662	chr19:7573070-7573169	NA_34	0.162315	B	-0.218826	B	0.83538	B	-0.998397	B	-0.381141	0.308224	no	null	-1.83378	0.00915153	no	down	0.673065	0.202642	no	null	-0.779571	0.00121932	no	down	0.590064	0	B	-0.265434	0	B	-0.158242	0	B	-0.279409	0	B	1.37719	0	B	0.293576	0	B	-0.737651	0	B	-1.25914	0
663	chr19:12076726-12076798	n-Tf6|chr19_106_tRNAPhe_GAA+	4.26316	A	2.70053	A	5.8656	A	3.41782	A	-1.56263	0.00223007	yes	down	-2.44778	0.00143076	yes	down	1.60243	0.00146585	yes	up	0.717285	0.00034259	yes	up	4.15522	0	A	4.37111	0	A	2.72723	0	A	2.67384	0	A	5.53325	0	A	6.19794	0	A	3.38446	0	A	3.45117	0
664	chr19:12080529-12080601	n-Tk29|chr19_107_tRNALys_TTT+	4.17559	A	3.84147	A	5.49618	A	3.98335	A	-0.334121	0.25049	yes	null	-1.51283	0.00917716	yes	down	1.32059	0.00827644	yes	up	0.141881	0.409867	yes	null	3.97944	0	A	4.37173	0	A	3.66887	0	A	4.01407	0	A	5.10024	0	A	5.89213	0	A	4.02059	0	A	3.94611	0
665	chr19:12083035-12083107	n-Tf2|chr19_108_tRNAPhe_GAA+	1.02204	B	-0.252071	B	2.51255	A	-0.241542	B	-1.27411	0.00656934	no	down	-2.75409	0.00120195	yes	down	1.49051	0.00305887	yes	up	0.0105284	0.952466	no	null	1.25399	0	B	0.79009	0	B	-0.0467337	0	B	-0.457408	0	B	2.15761	0	B	2.86749	0	A	-0.228178	0	B	-0.254906	0
666	chr19:12084186-12084258	n-Tk30|chr19_639_tRNALys_TTT-	4.148	A	2.81911	A	5.95041	A	3.56488	A	-1.32889	0.00271055	yes	down	-2.38553	0.0020666	yes	down	1.80241	0.000421837	yes	up	0.745771	0.000280773	yes	up	4.0476	0	A	4.24841	0	A	2.82726	0	A	2.81096	0	A	5.52856	0	A	6.37225	0	A	3.63171	0	A	3.49805	0
667	chr19:12085576-12085658	n-Tl26|chr19_638_tRNALeu_TAA-	3.78299	A	3.05117	A	5.59332	A	3.91271	A	-0.731825	0.0135878	yes	null	-1.68061	0.00530167	yes	down	1.81033	0.000398632	yes	up	0.861539	9.02390037768504e-05	yes	up	3.76062	0	A	3.80537	0	A	3.02001	0	A	3.08233	0	A	5.2278	0	A	5.95883	0	A	3.93362	0	A	3.89179	0
668	chr19:12086078-12086163	n-Tr21|chr19_637_tRNAArg_TCT_I-	3.6553	A	3.96658	A	5.57667	A	4.63609	A	0.311284	0.188881	yes	null	-0.940575	0.0347421	yes	null	1.92137	0.0002391	yes	up	0.669509	0.000568077	yes	up	3.566	0	A	3.7446	0	A	3.93156	0	A	4.00161	0	A	5.27937	0	A	5.87396	0	A	4.67565	0	A	4.59653	0
669	chr19:12086421-12086493	n-Tv21|chr19_109_tRNAVal_TAC+	4.25346	A	3.79844	A	6.05601	A	4.81503	A	-0.455014	0.0744533	yes	null	-1.24097	0.0132992	yes	null	1.80255	0.000412807	yes	up	1.01659	3.74724360532359e-05	yes	up	4.14969	0	A	4.35722	0	A	3.78293	0	A	3.81395	0	A	5.77903	0	A	6.33298	0	A	4.89331	0	A	4.73676	0
670	chr19:12086756-12086828	n-Tv22|chr19_110_tRNAVal_TAC+	3.03582	A	1.82988	A	4.53168	A	2.69091	A	-1.20594	0.00291766	yes	down	-1.84077	0.00281476	yes	down	1.49586	0.00287224	yes	up	0.861029	9.02390037768504e-05	yes	up	3.01915	0	A	3.05249	0	A	1.86307	0	A	1.79669	0	A	4.27027	0	A	4.79308	0	A	2.69832	0	A	2.6835	0
671	chr19:23195036-23195211	B1_Mus1_SINE_Alu+	2.97474	A	1.03184	A	4.72739	A	1.71315	A	-1.9429	0.00189952	yes	down	-3.01424	0.00107449	yes	down	1.75265	0.000553979	yes	up	0.68131	0.000499025	yes	up	3.16704	0	A	2.78243	0	A	1.02221	0	A	1.04146	0	A	4.71898	0	A	4.73579	0	A	1.75439	0	A	1.67191	0
672	chr19:30019652-30019751	B2_Mm1a_B2_SINE+	0.641609	B	0.110951	B	1.84879	B	0.351379	B	-0.530658	0.178619	no	null	-1.49741	0.00774112	no	down	1.20718	0.0159576	no	null	0.240428	0.263718	no	null	0.930441	17.86	B	0.352778	19.83	B	0.442609	5.23	B	-0.220707	11.81	B	2.18798	9.08	B	1.50959	9.08	A	0.332739	10.61	B	0.370019	10.01
673	chr19:32703343-32703442	B2_Mm2_B2_SINE+	1.37325	B	0.677548	A	2.93121	A	1.4411	A	-0.695704	0.0592391	yes	null	-1.49011	0.00438202	yes	down	1.55796	0.00196038	yes	up	0.76355	0.00034259	yes	up	1.71576	0	B	1.03074	0	B	0.719394	0	B	0.635702	0	A	2.91517	0	A	2.94725	0	A	1.55905	0	A	1.32315	0
674	chr19:38227174-38227273	B2_Mm2_B2_SINE+	0.545541	B	0.380602	B	1.71369	B	0.520882	B	-0.164939	0.479693	no	null	-1.19281	0.0158911	no	null	1.16815	0.0192135	no	null	0.14028	0.372681	no	null	0.644628	0	B	0.446453	0	B	0.418284	0	B	0.34292	0	B	2.00844	0	B	1.41894	0	A	0.607011	0	A	0.434754	0
675	chr19:57478665-57478829	B2_Mm1a_SINE_B2-	2.13893	A	1.89845	A	3.10157	A	2.36607	A	-0.240476	0.28816	yes	null	-0.735503	0.0650961	yes	null	0.962646	0.0552154	yes	null	0.46762	0.00638983	yes	up	2.07549	0	A	2.20236	0	A	1.9309	0	A	1.866	0	A	2.86385	0	A	3.33929	0	A	2.40447	0	A	2.32767	0
676	chrX:13436292-13436363	n-Tq11|chrX_936_tRNAGln_TTG-	0.46001	B	0.301734	B	0.457851	B	-0.479345	B	-0.158277	0.609842	no	null	-0.937196	0.0876962	no	null	-0.00215927	0.9978	no	null	-0.781079	0.00021837	no	down	0.753563	0	B	0.166458	0	B	0.2308	0	B	0.372667	0	B	1.08785	0	B	-0.172145	0	B	-0.426118	0	B	-0.532573	0
677	chrX:14279742-14279813	n-Tp13|chrX_931_tRNAPro_TGG-	0.125901	B	-0.193863	B	0.746931	B	-0.717537	B	-0.319765	0.543398	no	null	-1.46447	0.0309854	no	null	0.62103	0.250285	no	null	-0.523673	0.00762142	no	down	0.785984	3.44	B	-0.534182	100	B	-0.0405018	7.69	B	-0.347225	5.88	B	1.47867	7.69	B	0.015193	7.69	B	-0.600147	3.44	B	-0.834926	5.26
680	chrX:53840716-53840788	n-Ta2|chrX_159_tRNAAla_AGC+	0.482284	B	-0.432782	B	0.229821	B	-0.411425	B	-0.915066	0.0107862	no	null	-0.641246	0.212022	no	null	-0.252462	0.664321	no	null	0.0213574	0.921751	no	null	0.53117	0	B	0.433397	0	B	-0.238232	0	B	-0.627333	0	B	0.842005	0	B	-0.382362	0	B	-0.209357	0	B	-0.613493	0
681	chrX:100824407-100824506	B2_Mm2_B_SINE2+_and_PB1D10_Alu_SINE+	0.944684	B	0.194063	B	1.44493	B	0.122167	B	-0.750621	0.071293	no	null	-1.32276	0.00953175	no	down	0.500244	0.35037	no	null	-0.0718965	0.699366	no	null	1.37505	0	B	0.514317	0	B	0.254647	0	B	0.13348	0	B	1.57556	0	B	1.3143	0	B	0.334264	0	B	-0.0899307	0
682	chrX:108490826-108490898	n-Tr13|chrX_321_tRNAArg_CCT+	-0.26043	B	-0.457815	B	0.980867	B	-0.0591629	B	-0.197385	0.655371	no	null	-1.04003	0.0876962	no	null	1.2413	0.0148571	no	null	0.398652	0.0264365	no	null	0.268136	0	B	-0.788996	0	B	-0.397231	0	B	-0.518398	0	B	1.70938	0	B	0.252353	0	B	0.09729	0	B	-0.215616	0
684	chrX:132730271-132730343	n-Tk19|chrX_643_tRNALys_CTT-	0.577269	B	-0.433893	B	0.528383	B	-0.910038	B	-1.01116	0.0135878	no	null	-1.43842	0.0447438	no	null	-0.0488863	0.939777	no	null	-0.476145	0.0152315	no	null	0.846672	0	B	0.307866	0	B	-0.295948	0	B	-0.571838	0	B	1.36955	0	B	-0.312788	0	B	-0.743105	0	B	-1.07697	0
685	chrX:132892141-132892212	n-Ta31|chrX_363_tRNAAla_TGC+	0.113443	B	-0.612934	B	0.739887	B	-0.858793	B	-0.726377	0.139387	no	null	-1.59868	0.0311574	no	null	0.626444	0.246568	no	null	-0.24586	0.197656	no	null	0.646648	0	B	-0.419762	0	B	-0.851301	0	B	-0.374567	0	B	1.58106	0	B	-0.101284	0	B	-0.788592	0	B	-0.928994	0
686	chrX:132902260-132902331	n-Ta23|chrX_364_tRNAAla_CGC+	0.577362	B	-0.337696	B	0.682821	B	-1.10385	B	-0.915058	0.00855175	no	down	-1.78667	0.00940279	no	down	0.105459	0.863197	no	null	-0.766149	0.000475594	no	down	0.673392	0	B	0.481331	9.09	B	-0.463097	29.41	B	-0.212295	14.28	B	1.25462	25	B	0.11102	25	B	-1.21158	20	B	-0.996109	18.18
687	chrX:132913905-132913976	n-Ta26|chrX_640_tRNAAla_CGC-	0.438968	B	-0.496817	B	0.689719	B	-0.672612	B	-0.935785	0.0230906	no	null	-1.36233	0.03619	no	null	0.250752	0.666782	no	null	-0.175794	0.255882	no	null	0.789187	100	B	0.0887487	100	B	-0.544639	100	B	-0.448995	100	B	1.40272	100	B	-0.0232812	100	B	-0.600147	100	B	-0.745076	100
688	chrX:132915286-132915357	n-Ta35|chrX_366_tRNAAla_TGC+	0.313543	B	-1.15503	B	1.37166	B	-1.22057	B	-1.46858	0.00264621	no	down	-2.59223	0.00240137	no	down	1.05811	0.035864	no	null	-0.0655392	0.699366	no	null	0.408427	42.85	B	0.218658	58.97	B	-1.25953	14.28	B	-1.05054	27.27	B	1.93877	33.33	B	0.804538	33.33	B	-1.11111	29.41	B	-1.33004	40
689	chrX:132930061-132930132	n-Ta25|chrX_639_tRNAAla_CGC-	0.438968	B	-0.480234	B	0.689719	B	-0.672612	B	-0.919202	0.0249167	no	null	-1.36233	0.03619	no	null	0.250752	0.666782	no	null	-0.192378	0.218876	no	null	0.789187	100	B	0.0887487	100	B	-0.544639	100	B	-0.415829	91.3	B	1.40272	100	B	-0.0232812	100	B	-0.600147	100	B	-0.745076	100
690	chrX:132931443-132931514	n-Ta36|chrX_368_tRNAAla_TGC+	0.518273	B	-0.629514	B	1.0312	B	-1.0598	B	-1.14779	0.00410805	no	down	-2.091	0.00461645	no	down	0.512932	0.340016	no	null	-0.430285	0.0142635	no	null	0.587553	27.27	B	0.448994	45.09	B	-0.506165	4	B	-0.752864	27.27	B	1.59537	52	B	0.467044	52	B	-1.02395	26.31	B	-1.09564	22.22
691	chrX:132936407-132936478	n-Ta24|chrX_369_tRNAAla_CGC+	0.624528	B	-0.590513	B	0.837389	B	-0.575315	B	-1.21504	0.0135878	no	null	-1.4127	0.0290136	no	null	0.212861	0.712922	no	null	0.0151981	0.926722	no	null	1.04307	38.46	B	0.205986	77.35	B	-0.631696	62.5	B	-0.54933	55	B	1.51519	45.45	B	0.159583	45.45	B	-0.600147	77.77	B	-0.550483	25
692	chrX:132964904-132964975	n-Ta33|chrX_637_tRNAAla_TGC-	0.569996	B	-0.841719	B	0.444497	B	-0.496692	B	-1.41171	0.0358318	no	null	-0.941189	0.102936	no	null	-0.125499	0.838945	no	null	0.345027	0.0406744	no	null	1.31428	44.44	B	-0.174286	50	B	-0.763323	60	B	-0.920114	62.5	B	1.13969	71.42	B	-0.250692	71.42	B	-0.393696	76	B	-0.599687	64.7
693	chrX:133088264-133088335	n-Ta32|chrX_371_tRNAAla_TGC+	0.585612	B	-0.747678	B	0.71884	B	-0.445856	B	-1.33329	0.0467349	no	null	-1.1647	0.0772074	no	null	0.133228	0.831298	no	null	0.301822	0.133913	no	null	1.3508	62.96	B	-0.17958	100	B	-0.655029	72.72	B	-0.840326	72.72	B	1.49199	71.42	B	-0.0543081	71.42	B	-0.18511	86.04	B	-0.706602	88.88
694	chrX:133102404-133102475	n-Ta21|chrX_636_tRNAAla_CGC-	0.521973	B	-0.301839	B	0.925534	B	-0.556541	B	-0.823811	0.059092	no	null	-1.48208	0.00976669	no	down	0.403561	0.464837	no	null	-0.254702	0.184987	no	null	0.955197	34.06	B	0.0887487	68.96	B	-0.435776	40	B	-0.167901	40.98	B	1.25462	60	B	0.596447	60	B	-0.342349	24.4	B	-0.770732	31.14
695	chrX:133103785-133103856	n-Ta37|chrX_372_tRNAAla_TGC+	0.142035	B	-0.320588	B	0.770697	B	-0.934974	B	-0.462624	0.188881	no	null	-1.70567	0.00672324	no	down	0.628661	0.235122	no	null	-0.614386	0.00198962	no	down	0.509637	6.66	B	-0.225566	0	B	-0.260005	3.44	B	-0.381172	0	B	1.19122	0	B	0.350177	0	B	-1.07408	0	B	-0.795869	0
696	chrX:133104302-133104374	n-Ta20|chrX_373_tRNAAla_CGC+	0.384243	B	-0.715376	B	0.70593	B	-0.658464	B	-1.09962	0.00948733	no	down	-1.36439	0.0405949	no	null	0.321688	0.57688	no	null	0.056912	0.792754	no	null	0.681413	5.88	B	0.0870721	42.85	B	-0.672175	20	B	-0.758577	40	B	1.40272	10	B	0.00914029	10	B	-0.353987	14.28	B	-0.962942	55.55
697	chrX:133124904-133124975	n-Ta30|chrX_375_tRNAAla_TGC+	0.541131	B	-0.744821	B	0.629572	B	-0.365151	B	-1.28595	0.0466845	no	null	-0.994723	0.107495	no	null	0.0884412	0.8867	no	null	0.37967	0.0630839	no	null	1.23899	0	B	-0.156727	0	B	-0.506165	0	B	-0.983476	0	B	1.40272	0	B	-0.143575	0	B	-0.223999	0	B	-0.506303	0
699	chrX:157204042-157204114	n-Tv23|chrX_459_tRNAVal_TAC+	4.61249	A	4.44731	A	5.68808	A	5.34134	A	-0.165182	0.456197	yes	null	-0.346739	0.338885	yes	null	1.07559	0.0315962	yes	null	0.894036	8.40417937260143e-05	yes	up	4.5776	0	A	4.64738	0	A	4.45384	0	A	4.44077	0	A	5.39835	0	A	5.97781	0	A	5.41992	0	A	5.26276	0
700	chrX:157573066-157573148	n-Tl23|chrX_462_tRNALeu_TAA+	0.272959	B	-0.573322	B	0.551546	B	-0.814339	B	-0.846281	0.038139	no	null	-1.36588	0.048345	no	null	0.278587	0.633557	no	null	-0.241017	0.191094	no	null	0.60156	3.78	B	-0.0556412	5.67	B	-0.374921	1	B	-0.771723	11.83	B	1.3703	2.43	B	-0.267207	2.43	B	-0.922075	5.26	B	-0.706602	7.52
701	chrX:163347665-163347746	n-Ts3|chrX_493_tRNASer_AGA-	0.0996569	B	-0.257464	B	0.481874	B	-0.983631	B	-0.35712	0.29621	no	null	-1.46551	0.0566134	no	null	0.382217	0.502775	no	null	-0.726168	0.00633178	no	down	0.467259	0	B	-0.267945	0	B	-0.302632	0	B	-0.212295	0	B	1.37169	0	B	-0.407945	0	B	-0.600147	0	B	-1.36712	0
[truncated: 1 more columns]

## Sheet: tRNA
Renaud et al. 2014	Locus description		AVERAGE REPLICATE SCORES								limma WT				limma KO				limma KO WT				limma KO WT				WT INDIVIDUAL REPLICATE SCORES												KO INDIVIDUAL REPLICATE SCORES
			WT_R		WT_F8h		KO_R		KO_F8h		WT_F8h vs WT_R				KO_F8h vs KO_R				KO_R vs WT_R				KO_F8h vs WT_F8h				WT_R_rep1			WT_R_rep2			WT_F8h_rep1			WT_F8h_rep2			KO_R_rep1			KO_R_rep2			KO_F8h_rep1			KO_F8h_rep2
number	Locus position with link (NCBI37/mm9)	Locus annotation	mean scores cut-off= 1.6194	Above or Below cut-off	mean scores cut-off= 0.6558	Above or Below cut-off	mean scores cut-off= 1.8839	Above or Below cut-off	mean scores cut-off= 0.5622	Above or Below cut-off	logFC	adj.P.Val	Above cut-off in at least one	change	logFC	adj.P.Val	Above cut-off in at least one	change	logFC	adj.P.Val	Above cut-off in at least one	change	logFC	adj.P.Val	Above cut-off in at least one	change	WT_R_rep1 cutoff= 1.7774	WT_R_rep1 % score from multiple matches	WT_R_rep1 Above or Below cut-off	WT_R_rep2 cutoff= 1.4613	WT_R_rep2 % score from multiple matches	WT_R_rep2 Above or Below cut-off	WT_F8h_rep1 cutoff= 0.7491	WT_F8h_rep1 % score from multiple matches	WT_F8h_rep1 Above or Below cut-off	WT_F8h_rep2 cutoff= 0.5625	WT_F8h_rep2 % score from multiple matches	WT_F8h_rep2 Above or Below cut-off	KO_R_rep1 cutoff= 2.4500	KO_R_rep1 % score from multiple matches	KO_R_rep1 Above or Below cut-off	KO_R_rep2 cutoff= 1.3178	KO_R_rep2 % score from multiple matches	KO_R_rep2 Above or Below cut-off	KO_F8h_rep1 cutoff= 0.5954	KO_F8h_rep1 % score from multiple matches	KO_F8h_rep1 Above or Below cut-off	KO_F8h_rep2 cutoff= 0.5290	KO_F8h_rep2 % score from multiple matches
2	chr1:34491657-34491728	n-Te21|chr1_1547_tRNAGlu_TTC-	4.05289	A	3.76253	A	5.68325	A	4.59502	A	-0.290354	0.21886	yes	null	-1.08824	0.0279649	yes	null	1.63037	0.00126068	yes	up	0.832485	0.000155564	yes	up	3.98238	0	A	4.12339	0	A	3.68798	0	A	3.83709	0	A	5.30292	0	A	6.06359	0	A	4.67063	0	A	4.5194	0
4	chr1:74863321-74863391	n-Tg11|chr1_1392_tRNAGly_GCC-	2.33878	A	1.6603	A	3.79336	A	1.89213	A	-0.678479	0.0190464	yes	null	-1.90123	0.00273265	yes	down	1.45458	0.00372458	yes	up	0.23183	0.148253	yes	null	2.3446	0	A	2.33296	0	A	1.72789	0	A	1.59272	0	A	3.51173	0	A	4.075	0	A	1.97596	0	A	1.8083	0
5	chr1:78294370-78294441	n-Tp1|chr1_284_tRNAPro_AGG+	0.330207	B	-0.485277	B	0.434198	B	-0.639149	B	-0.815484	0.0255807	no	null	-1.07335	0.0557738	no	null	0.103991	0.864648	no	null	-0.153872	0.425806	no	null	0.616059	0	B	0.0443546	0	B	-0.478151	0	B	-0.492403	0	B	0.980487	0	B	-0.11209	0	B	-0.903539	0	B	-0.374758	0
6	chr1:112801324-112801396	n-Tk7|chr1_1268_tRNALys_CTT-	0.259891	B	-0.506048	B	0.35439	B	-0.827558	B	-0.765939	0.167867	no	null	-1.18195	0.0783386	no	null	0.0944991	0.877804	no	null	-0.32151	0.102407	no	null	0.946208	0	B	-0.426425	0	B	-0.560613	0	B	-0.451483	0	B	1.15656	0	B	-0.447779	0	B	-0.575056	0	B	-1.08006	0
9	chr1:134930539-134930611	n-Tk26|chr1_485_tRNALys_TTT+	3.41949	A	2.77691	A	5.03411	A	3.67262	A	-0.642586	0.0422226	yes	null	-1.3615	0.0172306	yes	null	1.61462	0.00142038	yes	up	0.895711	8.09541228089098e-05	yes	up	3.19479	0	A	3.64419	0	A	2.81191	0	A	2.7419	0	A	4.558	0	A	5.51023	0	A	3.73818	0	A	3.60706	0
10	chr1:134930904-134930976	n-Tk25|chr1_1184_tRNALys_TTT-	2.1924	A	0.762793	A	4.30353	A	2.40164	A	-1.4296	0.00506283	yes	down	-1.9019	0.00332909	yes	down	2.11114	0.000105887	yes	up	1.63884	4.4830720386135e-06	yes	up	1.87458	0	A	2.51021	0	A	0.869126	0	A	0.65646	0	A	3.96566	0	A	4.64141	0	A	2.53005	0	A	2.27322	0
11	chr1:155305794-155305866	n-Ti13|chr1_583_tRNAIle_TAT+	0.747253	B	-0.147742	B	0.653448	B	-0.667499	B	-0.894995	0.0207811	no	null	-1.32095	0.0241442	no	null	-0.093805	0.876867	no	null	-0.519758	0.0112892	no	null	0.939118	0	B	0.555387	0	B	0.0885782	0	B	-0.384061	0	B	1.20242	0	B	0.104474	0	B	-0.67815	0	B	-0.656849	0
12	chr1:167571765-167571836	n-Tp2|chr1_672_tRNAPro_AGG+	3.91401	A	3.27526	A	5.5556	A	3.89577	A	-0.638749	0.0478397	yes	null	-1.65983	0.0072774	yes	down	1.6416	0.00120445	yes	up	0.620517	0.00104583	yes	up	3.66917	0	A	4.15884	0	A	3.21907	0	A	3.33144	0	A	5.11747	0	A	5.99373	0	A	3.9123	0	A	3.87924	0
13	chr1:167572402-167572473	n-Tp8|chr1_1022_tRNAPro_CGG-	4.40428	A	4.58298	A	5.95879	A	4.41252	A	0.178699	0.495148	yes	null	-1.54627	0.00586637	yes	down	1.55451	0.0019833	yes	up	-0.170462	0.341839	yes	null	4.40891	0	A	4.39964	0	A	4.37857	0	A	4.78738	0	A	5.66428	0	A	6.2533	0	A	4.44178	0	A	4.38325	0
15	chr1:172964073-172964146	n-Tn6|chr1_1006_tRNAAsn_GTT-	4.18677	A	3.51419	A	6.22242	A	4.26057	A	-0.672576	0.0192398	yes	null	-1.96185	0.0020666	yes	down	2.03565	0.000135775	yes	up	0.746377	0.000237803	yes	up	4.24744	0	A	4.12609	0	A	3.5317	0	A	3.49668	0	A	6.04322	0	A	6.40162	0	A	4.27501	0	A	4.24612	0
16	chr1:172967160-172967231	n-Td4|chr1_1005_tRNAAsp_GTC-	3.95688	A	3.95455	A	5.66771	A	3.8274	A	-0.00233026	0.992437	yes	null	-1.84031	0.00318234	yes	down	1.71083	0.000743597	yes	up	-0.127148	0.422181	yes	null	3.69698	0	A	4.21677	0	A	3.84433	0	A	4.06476	0	A	5.36447	0	A	5.97094	0	A	3.84232	0	A	3.81247	0
17	chr1:172968128-172968199	n-Tg21|chr1_1004_tRNAGly_TCC-	3.76557	A	4.00983	A	6.00891	A	4.49865	A	0.244256	0.299359	yes	null	-1.51026	0.00709167	yes	down	2.24334	4.70134466987339e-05	yes	up	0.488818	0.00682449	yes	up	3.66312	0	A	3.86803	0	A	3.94738	0	A	4.07228	0	A	5.70228	0	A	6.31554	0	A	4.60365	0	A	4.39365	0
18	chr1:172968745-172968827	n-Tl15|chr1_698_tRNALeu_CAG+	4.78916	A	4.87863	A	6.55521	A	5.2843	A	0.0894741	0.679312	yes	null	-1.27091	0.0106413	yes	null	1.76606	0.000512547	yes	up	0.40567	0.0146043	yes	null	4.77181	0	A	4.8065	0	A	4.8777	0	A	4.87956	0	A	6.33122	0	A	6.7792	0	A	5.35114	0	A	5.21747	0
19	chr1:172975116-172975186	n-Tg12|chr1_699_tRNAGly_GCC+	4.6175	A	4.91969	A	6.17687	A	5.36651	A	0.302189	0.247037	yes	null	-0.810363	0.0579764	yes	null	1.55937	0.00195547	yes	up	0.44682	0.0104891	yes	null	4.46024	0	A	4.77475	0	A	4.81422	0	A	5.02515	0	A	5.86215	0	A	6.49158	0	A	5.3934	0	A	5.33961	0
20	chr1:172994295-172994366	n-Te5|chr1_1002_tRNAGlu_CTC-	1.68313	A	1.10155	A	4.03113	A	2.22922	A	-0.581575	0.0417708	yes	null	-1.80191	0.00240137	yes	down	2.34801	2.74842513599062e-05	yes	up	1.12767	1.91763125325991e-05	yes	up	1.83311	61.64	A	1.53314	77.04	A	1.06581	71.16	A	1.13729	75.15	A	3.90411	74.04	A	4.15816	74.04	A	2.22609	81.91	A	2.23236	79.75
21	chr1:172994830-172994901	n-Tg20|chr1_1001_tRNAGly_TCC-	2.34338	A	0.926864	A	3.96592	A	1.60144	A	-1.41651	0.00250912	yes	down	-2.36448	0.00126753	yes	down	1.62254	0.00128758	yes	up	0.674574	0.000577824	yes	up	2.3209	51.63	A	2.36586	46.23	A	0.880044	56.64	A	0.973685	60.28	A	3.74099	69.68	A	4.19085	69.68	A	1.65562	68.54	A	1.54725	65.06
22	chr1:172995489-172995560	n-Td3|chr1_1000_tRNAAsp_GTC-	2.15809	A	0.6	B	4.10376	A	1.2375	A	-1.55809	0.00250062	yes	down	-2.86626	0.00107449	yes	down	1.94567	0.000210503	yes	up	0.637497	0.00145398	yes	up	2.21082	52.28	A	2.10535	47.54	A	0.46055	49.53	B	0.73945	43.69	A	4.10055	45.49	A	4.10697	45.49	A	1.26126	42.86	A	1.21374	44.86
23	chr1:172996115-172996197	n-Tl18|chr1_701_tRNALeu_CAG+	1.1282	B	-0.508031	B	2.18037	A	-0.0215451	B	-1.63623	0.00264621	no	down	-2.20192	0.00126442	yes	down	1.05217	0.0353799	yes	null	0.486486	0.00762142	no	up	1.31892	37.18	B	0.937483	48.15	B	-0.63989	53.66	B	-0.376172	48.24	B	2.21297	51.37	B	2.14777	51.37	A	-0.0536312	41.49	B	0.0105409	37.93
24	chr1:172996762-172996832	n-Tg17|chr1_702_tRNAGly_GCC+	2.02038	A	0.422766	B	4.15001	A	1.2474	A	-1.59761	0.00277183	yes	down	-2.90261	0.00107449	yes	down	2.12963	8.9273240624828e-05	yes	up	0.82463	0.000141447	yes	up	2.27024	50.1	A	1.77051	60.46	A	0.455518	64.76	B	0.390015	63.75	B	4.02481	60.01	A	4.27521	60.01	A	1.31722	65.61	A	1.17757	62.68
25	chr1:173001923-173001994	n-Te8|chr1_999_tRNAGlu_CTC-	1.97196	A	1.33207	A	4.31519	A	2.4902	A	-0.639889	0.0224076	yes	null	-1.82499	0.00240137	yes	down	2.34324	2.74842513599062e-05	yes	up	1.15813	1.70523294070601e-05	yes	up	1.98666	93.94	A	1.95726	95.56	A	1.2692	97.39	A	1.39494	98.51	A	4.15945	93.91	A	4.47094	93.91	A	2.49718	98.73	A	2.48322	98.62
26	chr1:173002465-173002536	n-Tg24|chr1_998_tRNAGly_TCC-	2.19	A	1.0356	A	4.02371	A	1.93362	A	-1.15439	0.00345591	yes	down	-2.09009	0.00148098	yes	down	1.83371	0.000354482	yes	up	0.898019	9.02390037768504e-05	yes	up	2.16704	100	A	2.21295	100	A	0.960508	100	A	1.1107	100	A	3.94329	100	A	4.10413	100	A	2.0007	100	A	1.86654	100
27	chr1:173003124-173003195	n-Td7|chr1_997_tRNAAsp_GTC-	1.80394	A	0.25638	B	3.69972	A	0.753228	A	-1.54756	0.00223007	yes	down	-2.9465	0.00107449	yes	down	1.89578	0.000247994	yes	up	0.496847	0.00534169	yes	up	1.83575	100	A	1.77214	100	A	0.160753	100	B	0.352008	100	B	3.71813	100	A	3.68132	100	A	0.755449	100	A	0.751007	100
28	chr1:173003750-173003832	n-Tl19|chr1_703_tRNALeu_CAG+	1.04755	B	-0.736208	B	2.31425	A	0.0697489	B	-1.78376	0.00189952	no	down	-2.2445	0.00129157	yes	down	1.2667	0.0110117	yes	null	0.805957	0.000141447	no	up	1.21359	63.11	B	0.881509	88.65	B	-0.743205	77.24	B	-0.729212	79.92	B	2.46512	76.13	A	2.16337	76.13	A	0.0989863	76.16	B	0.0405115	85.06
29	chr1:173004433-173004503	n-Tg18|chr1_704_tRNAGly_GCC+	1.66512	A	0.281317	B	3.70521	A	0.789759	A	-1.3838	0.0039249	yes	down	-2.91545	0.00107449	yes	down	2.04009	0.000135055	yes	up	0.508442	0.00444468	yes	up	1.92731	45.21	A	1.40292	53.71	B	0.298389	63.04	B	0.264245	56.04	B	3.59912	56.41	A	3.8113	56.41	A	0.875052	60.29	A	0.704467	60.14
30	chr1:173009537-173009608	n-Te7|chr1_996_tRNAGlu_CTC-	1.75308	A	1.34493	A	4.25401	A	2.53428	A	-0.408155	0.0977154	yes	null	-1.71973	0.00281476	yes	down	2.50093	1.23637014360299e-05	yes	up	1.18936	1.55358715620382e-05	yes	up	1.80033	82.29	A	1.70584	87.22	A	1.27262	88.63	A	1.41723	88.74	A	4.10065	82.44	A	4.40738	82.44	A	2.55171	91.03	A	2.51686	91.06
31	chr1:173010079-173010150	n-Tg23|chr1_995_tRNAGly_TCC-	2.19	A	1.0356	A	4.02371	A	1.93362	A	-1.15439	0.00345591	yes	down	-2.09009	0.00148098	yes	down	1.83371	0.000354482	yes	up	0.898019	9.02390037768504e-05	yes	up	2.16704	100	A	2.21295	100	A	0.960508	100	A	1.1107	100	A	3.94329	100	A	4.10413	100	A	2.0007	100	A	1.86654	100
32	chr1:173010738-173010809	n-Td6|chr1_994_tRNAAsp_GTC-	1.80394	A	0.25638	B	3.69972	A	0.753228	A	-1.54756	0.00223007	yes	down	-2.9465	0.00107449	yes	down	1.89578	0.000247994	yes	up	0.496847	0.00534169	yes	up	1.83575	100	A	1.77214	100	A	0.160753	100	B	0.352008	100	B	3.71813	100	A	3.68132	100	A	0.755449	100	A	0.751007	100
33	chr1:173011364-173011446	n-Tl20|chr1_705_tRNALeu_CAG+	1.14216	B	-0.653523	B	2.1761	A	-0.156948	B	-1.79569	0.00189952	no	down	-2.33305	0.00119605	yes	down	1.03394	0.038687	yes	null	0.496575	0.00458575	no	up	1.2218	78.96	B	1.06253	94.09	B	-0.598901	76.19	B	-0.708145	86.81	B	2.25655	88.95	B	2.09566	88.95	A	-0.183854	89.98	B	-0.130042	90.75
34	chr1:173012007-173012077	n-Tg19|chr1_706_tRNAGly_GCC+	1.85358	A	0.282175	B	3.8612	A	0.899379	A	-1.5714	0.00264621	yes	down	-2.96182	0.00107449	yes	down	2.00762	0.000157664	yes	up	0.617204	0.00104583	yes	up	2.07133	49.34	A	1.63582	59.73	A	0.267064	58.72	B	0.297286	56.43	B	3.72216	59.16	A	4.00023	59.16	A	0.945752	66.17	A	0.853005	63.38
35	chr1:173031969-173032051	n-Tl21|chr1_993_tRNALeu_CAG-	4.35108	A	4.3387	A	6.35103	A	5.00951	A	-0.0123823	0.956481	yes	null	-1.34152	0.00774112	yes	down	1.99995	0.000163365	yes	up	0.670809	0.000876679	yes	up	4.33731	0	A	4.36485	0	A	4.32098	0	A	4.35641	0	A	6.20128	0	A	6.50078	0	A	5.13263	0	A	4.88639	0
36	chr1:173032502-173032573	n-Td5|chr1_707_tRNAAsp_GTC+	3.48137	A	3.48353	A	5.43209	A	4.39542	A	0.00215459	0.992437	yes	null	-1.03667	0.0158911	yes	null	1.95072	0.000206811	yes	up	0.911896	6.53870872300057e-05	yes	up	3.55797	0	A	3.40478	0	A	3.45226	0	A	3.5148	0	A	5.40153	0	A	5.46265	0	A	4.44326	0	A	4.34758	0
37	chr1:173032887-173032958	n-Tg22|chr1_708_tRNAGly_TCC+	4.59484	A	4.68821	A	6.34904	A	5.13737	A	0.0933693	0.677246	yes	null	-1.21167	0.0119448	yes	null	1.7542	0.000550297	yes	up	0.449158	0.00943919	yes	up	4.63764	0	A	4.55203	0	A	4.62602	0	A	4.7504	0	A	6.15059	0	A	6.54748	0	A	5.20632	0	A	5.06841	0
38	chr1:173033174-173033245	n-Te6|chr1_709_tRNAGlu_CTC+	4.10134	A	3.96625	A	5.93455	A	4.1882	A	-0.135088	0.552448	yes	null	-1.74635	0.00451206	yes	down	1.83322	0.000362732	yes	up	0.221952	0.159768	yes	null	4.07782	0	A	4.12486	0	A	3.89342	0	A	4.03908	0	A	5.57598	0	A	6.29313	0	A	4.24808	0	A	4.12832	0
39	chr1:173041574-173041646	n-Tv14|chr1_710_tRNAVal_CAC+	3.70109	A	3.77538	A	5.46549	A	4.06501	A	0.074292	0.731557	yes	null	-1.40049	0.00816551	yes	down	1.76441	0.000519371	yes	up	0.28963	0.0694487	yes	null	3.68149	0	A	3.72068	0	A	3.73633	0	A	3.81443	0	A	5.20023	0	A	5.73076	0	A	4.14203	0	A	3.98798	0
41	chr1:173599570-173599642	n-Th1|chr1_717_tRNAHis_ATG+	0.431448	B	-0.356268	B	0.664067	B	-0.473895	B	-0.787716	0.0956487	no	null	-1.13796	0.0806653	no	null	0.232619	0.694145	no	null	-0.117627	0.517193	no	null	0.960014	4.96	B	-0.0971178	4.76	B	-0.261053	4.62	B	-0.451483	10.11	B	1.44926	7.75	B	-0.121129	7.75	B	-0.674148	15.3	B	-0.273643	6.59
42	chr1:175320460-175320533	n-Tr20|chr1_730_tRNAArg_TCT+	0.551605	B	-0.61559	B	0.321904	B	-0.644249	B	-1.1672	0.0244785	no	null	-0.966153	0.0890455	no	null	-0.229701	0.695559	no	null	-0.0286588	0.873634	no	null	1.0304	0	B	0.0728072	0	B	-0.438261	0	B	-0.792919	0	B	0.993076	0	B	-0.349267	0	B	-0.640789	0	B	-0.647708	0
44	chr1:183986139-183986220	n-Ts15|chr1_791_tRNASer_GCT+	0.0322865	B	-0.362193	B	0.958989	B	-0.2936	B	-0.394479	0.185438	no	null	-1.25259	0.0785339	no	null	0.926702	0.0723032	no	null	0.0685923	0.685661	no	null	0.252665	0	B	-0.188091	0	B	-0.506165	0	B	-0.21822	0	B	1.87087	0	B	0.0471081	0	B	-0.25911	0	B	-0.32809	0
45	chr1:190765285-190765358	n-Tn3|chr1_814_tRNAAsn_GTT+	0.507449	B	-0.636529	B	0.972518	B	-0.608389	B	-1.14398	0.0205044	no	null	-1.58091	0.0475996	no	null	0.465069	0.404599	no	null	0.0281399	0.863039	no	null	0.960014	1.86	B	0.0548853	1.42	B	-0.56166	3.68	B	-0.711397	0.67	B	1.96832	1.63	B	-0.0232812	1.63	B	-0.6499	0.69	B	-0.566877	0.75
47	chr2:18508671-18508744	n-Tn9|chr2_1947_tRNAAsn_GTT-	4.29406	A	4.34155	A	5.83268	A	5.2944	A	0.0474858	0.856993	yes	null	-0.538277	0.217359	yes	null	1.53861	0.0023036	yes	up	0.95285	5.71936160179884e-05	yes	up	4.09374	0	A	4.49439	0	A	4.2847	0	A	4.39839	0	A	5.36417	0	A	6.30118	0	A	5.363	0	A	5.22579	0
50	chr2:57034489-57034560	n-Ta27|chr2_263_tRNAAla_CGC+	4.45417	A	4.3672	A	6.25087	A	4.63965	A	-0.0869682	0.717428	yes	null	-1.61122	0.00533707	yes	down	1.7967	0.000426677	yes	up	0.272446	0.0769234	yes	null	4.30031	0	A	4.60803	0	A	4.36173	0	A	4.37267	0	A	5.93101	0	A	6.57073	0	A	4.65677	0	A	4.62252	0
51	chr2:57034805-57034875	n-Tg29|chr2_1747_tRNAGly_GCC-	3.47008	A	3.6902	A	5.3952	A	4.25662	A	0.220115	0.346183	yes	null	-1.13858	0.0169445	yes	null	1.92512	0.0002391	yes	up	0.566427	0.00215925	yes	up	3.38702	0	A	3.55314	0	A	3.61339	0	A	3.767	0	A	5.1262	0	A	5.6642	0	A	4.28975	0	A	4.2235	0
55	chr2:113929103-113929174	n-Td2|chr2_510_tRNAAsp_GTC+	0.340873	B	-0.888677	B	0.784203	B	-0.695734	B	-1.22955	0.0190464	no	null	-1.47994	0.0122304	no	null	0.443329	0.417374	no	null	0.192943	0.37588	no	null	0.708475	0	B	-0.0267285	0	B	-0.565059	0	B	-1.2123	0	B	1.23499	0	B	0.333412	0	B	-0.772328	0	B	-0.619139	0
57	chr2:118872486-118872567	n-Ts21|chr2_1509_tRNASer_GCT-	4.84993	A	5.56934	A	6.93829	A	5.79633	A	0.719411	0.0148709	yes	null	-1.14195	0.0138957	yes	null	2.08836	0.000110956	yes	up	0.226991	0.141795	yes	null	4.89162	0	A	4.80824	0	A	5.53206	0	A	5.60662	0	A	6.75842	0	A	7.11815	0	A	5.83967	0	A	5.75299	0
58	chr2:118881889-118881962	n-Ti12|chr2_1506_tRNAIle_GAT-	0.31166	B	-0.252981	B	0.524777	B	-0.186355	B	-0.564641	0.278576	no	null	-0.711132	0.270341	no	null	0.213117	0.717372	no	null	0.0666261	0.713161	no	null	0.971743	0	B	-0.348423	0	B	-0.16103	0	B	-0.344933	0	B	1.43129	0	B	-0.381735	0	B	-0.36408	0	B	-0.00863057	0
60	chr2:122201230-122201301	n-Th4|chr2_1432_tRNAHis_GTG-	3.96982	A	5.35019	A	6.44885	A	4.66582	A	1.38037	0.00345591	yes	up	-1.78303	0.00232986	yes	down	2.47903	1.26411204542483e-05	yes	up	-0.684366	0.000499025	yes	down	4.1876	6.63	A	3.75204	8.6	A	5.3136	5.68	A	5.38678	5.67	A	6.413	11.55	A	6.4847	11.55	A	4.70363	6.29	A	4.62801	6.62
61	chr2:122203099-122203170	n-Th3|chr2_1431_tRNAHis_GTG-	4.7771	A	4.51757	A	6.81937	A	5.80932	A	-0.259537	0.263258	yes	null	-1.01005	0.0189635	yes	null	2.04226	0.000132809	yes	up	1.29176	1.04792330713651e-05	yes	up	4.80667	6.58	A	4.74754	6.53	A	4.42938	6.02	A	4.60575	5.59	A	6.70333	10.44	A	6.93541	10.44	A	5.86735	5.62	A	5.7513	6.07
62	chr2:122203704-122203775	n-Th5|chr2_586_tRNAHis_GTG+	4.91399	A	4.97569	A	7.22869	A	5.71638	A	0.0617007	0.793389	yes	null	-1.5123	0.00377907	yes	down	2.31469	3.21084196623471e-05	yes	up	0.740692	0.00030835	yes	up	5.02712	0	A	4.80086	0	A	4.92527	0	A	5.02611	0	A	7.22034	0	A	7.23703	0	A	5.77047	0	A	5.6623	0
67	chr3:3123740-3123812	n-Tk1|chr3_1_tRNALys_CTT+	0.331501	B	-0.759881	B	0.659386	B	-0.737507	B	-1.09138	0.0853852	no	null	-1.39689	0.056834	no	null	0.327885	0.577555	no	null	0.0223741	0.898722	no	null	1.09801	0	B	-0.435006	0	B	-0.736778	0	B	-0.782984	0	B	1.55837	0	B	-0.239599	0	B	-0.585933	0	B	-0.88908	0
68	chr3:3149493-3149565	n-Tk9|chr3_2_tRNALys_CTT+	0.172472	B	-0.313099	B	0.586351	B	-0.562475	B	-0.485571	0.244806	no	null	-1.14883	0.0324739	no	null	0.413879	0.454781	no	null	-0.249376	0.141621	no	null	0.664753	0	B	-0.319809	0	B	-0.356418	0	B	-0.269781	0	B	1.06033	0	B	0.112374	0	B	-0.713804	0	B	-0.411146	0
70	chr3:19527959-19528031	n-Tr3|chr3_1040_tRNAArg_ACG-	3.73342	A	3.1377	A	5.89229	A	4.03155	A	-0.59572	0.0265253	yes	null	-1.86074	0.00288094	yes	down	2.15887	7.8626234293954e-05	yes	up	0.893846	6.84525574877999e-05	yes	up	3.72369	0	A	3.74315	0	A	3.1339	0	A	3.1415	0	A	5.61089	0	A	6.17369	0	A	4.04882	0	A	4.01428	0
71	chr3:19528355-19528447	n-Ty1|chr3_27_tRNATyr_GTA_I+	3.56478	A	3.48434	A	6.04478	A	4.25063	A	-0.0804451	0.713373	yes	null	-1.79415	0.00360726	yes	down	2.48	1.26411204542483e-05	yes	up	0.766291	0.000203748	yes	up	3.61775	0	A	3.51181	0	A	3.47791	0	A	3.49077	0	A	5.71944	0	A	6.37012	0	A	4.28389	0	A	4.21736	0
72	chr3:19528782-19528870	n-Ty2|chr3_28_tRNATyr_GTA_I+	4.76237	A	4.69388	A	6.75161	A	5.5208	A	-0.0684896	0.75058	yes	null	-1.2308	0.0149398	yes	null	1.98924	0.000182373	yes	up	0.826924	0.000141447	yes	up	4.7485	0	A	4.77624	0	A	4.70656	0	A	4.6812	0	A	6.44153	0	A	7.06168	0	A	5.60083	0	A	5.44077	0
73	chr3:19528995-19529067	n-Ta14|chr3_29_tRNAAla_AGC+	4.8866	A	5.04545	A	6.62667	A	5.22495	A	0.158853	0.494969	yes	null	-1.40172	0.0132771	yes	null	1.74007	0.000622058	yes	up	0.179497	0.246242	yes	null	4.77991	0	A	4.99329	0	A	5.02093	0	A	5.06997	0	A	6.20879	0	A	7.04456	0	A	5.30877	0	A	5.14113	0
74	chr3:24061947-24062029	n-Tl13|chr3_1026_tRNALeu_CAG-	0.293832	B	-0.958982	B	0.490502	B	-0.746954	B	-1.25281	0.0278111	no	null	-1.23746	0.0743908	no	null	0.196669	0.740403	no	null	0.212028	0.278806	no	null	0.853098	0	B	-0.265434	0	B	-1.14861	0	B	-0.769352	0	B	1.34132	0	B	-0.360316	0	B	-0.552842	0	B	-0.941067	0
76	chr3:30500192-30500264	n-Tv8|chr3_48_tRNAVal_AAC+	4.71176	A	3.6714	A	6.40011	A	4.66537	A	-1.04036	0.00454326	yes	down	-1.73473	0.00400163	yes	down	1.68834	0.00084683	yes	up	0.993977	4.16887582763683e-05	yes	up	4.6464	0	A	4.77713	0	A	3.68725	0	A	3.65555	0	A	6.09557	0	A	6.70464	0	A	4.75645	0	A	4.57429	0
77	chr3:51162276-51162347	n-Tp17|chr3_92_tRNAPro_TGG+	1.81303	A	2.43109	A	4.05655	A	3.14624	A	0.61806	0.0236944	yes	null	-0.910305	0.0289653	yes	null	2.24352	4.56326700769788e-05	yes	up	0.715153	0.000479719	yes	up	1.83263	0	A	1.79342	0	A	2.44379	0	A	2.41839	0	A	3.92798	0	A	4.18512	0	A	3.2505	0	A	3.04199	0
78	chr3:51163329-51163400	n-Tp5|chr3_93_tRNAPro_AGG+	2.10227	A	1.84031	A	4.2023	A	2.90532	A	-0.261958	0.28816	yes	null	-1.29698	0.00999705	yes	down	2.10003	0.000105887	yes	up	1.06501	3.96391925380657e-05	yes	up	1.96378	0	A	2.24075	0	A	1.76901	0	A	1.9116	0	A	3.99857	0	A	4.40603	0	A	3.02739	0	A	2.78325	0
80	chr3:59278848-59278919	n-Tv9|chr3_928_tRNAVal_CAC-	0.434198	B	-0.2871	B	0.171871	B	-0.749161	B	-0.721297	0.0327702	no	null	-0.921032	0.12085	no	null	-0.262327	0.652407	no	null	-0.462062	0.0242698	no	null	0.667833	0	B	0.200563	0	B	-0.190138	0	B	-0.384061	0	B	0.884872	0	B	-0.541129	0	B	-0.509949	0	B	-0.988373	0
81	chr3:84032933-84033003	n-Tg14|chr3_878_tRNAGly_GCC-	0.202515	B	-0.582021	B	2.06969	A	1.20889	A	-0.784536	0.052071	no	null	-0.860801	0.0304921	yes	null	1.86717	0.000307746	yes	up	1.79091	2.75802587114246e-06	yes	up	0.570117	0	B	-0.165087	0	B	-0.731725	0	B	-0.432317	0	B	2.00311	0	B	2.13626	0	A	1.19503	0	A	1.22274	0
82	chr3:90279782-90279853	n-Tm11|chr3_792_tRNAMetInit_CAT-	2.99223	A	5.10273	A	6.29377	A	5.05799	A	2.1105	0.00174212	yes	up	-1.23577	0.0166364	yes	null	3.30154	1.89134822491079e-08	yes	up	-0.0447337	0.774146	yes	null	3.10103	0	A	2.88343	0	A	5.07372	0	A	5.13173	0	A	5.93133	0	A	6.6562	0	A	5.08179	0	A	5.03419	0
85	chr3:96115177-96115247	n-Tg2|chr3_282_tRNAGly_CCC+	0.544517	B	-0.147092	B	0.895589	B	-0.820707	B	-0.691608	0.0634303	no	null	-1.7163	0.0126896	no	null	0.351072	0.534188	no	null	-0.673615	0.00121932	no	down	0.86904	0	B	0.219993	0	B	-0.000274393	0	B	-0.293909	0	B	1.51638	0	B	0.2748	0	B	-0.742166	0	B	-0.899247	0
86	chr3:96125997-96126070	n-Tn4|chr3_283_tRNAAsn_GTT+	1.01622	B	0.223865	B	1.62391	B	-1.32846	B	-0.79236	0.0456262	no	null	-2.95237	0.00107449	no	down	0.607681	0.249334	no	null	-1.55233	7.98983885526001e-06	no	down	1.33853	0	B	0.693924	0	B	0.418547	0	B	0.0291831	0	B	1.59537	0	B	1.65245	0	A	-1.26311	0	B	-1.39381	0
87	chr3:96136663-96136735	n-Tv18|chr3_284_tRNAVal_CAC+	1.17475	B	-0.353542	B	2.5362	A	0.327033	B	-1.52829	0.00264621	no	down	-2.20917	0.00126753	yes	down	1.36145	0.00632753	yes	up	0.680575	0.00125337	no	up	1.23161	0	B	1.1179	0	B	-0.530413	0	B	-0.176671	0	B	2.44225	0	B	2.63016	0	A	0.303637	0	B	0.350429	0
88	chr3:96138538-96138611	n-Tn5|chr3_757_tRNAAsn_GTT-	0.161006	B	-0.7107	B	1.11534	B	-0.466026	B	-0.871707	0.0646494	no	null	-1.58137	0.0147123	no	null	0.954334	0.0615433	no	null	0.244674	0.167129	no	null	0.674491	5.26	B	-0.352478	0	B	-0.724806	0	B	-0.696595	8	B	1.669	4.87	B	0.561681	4.87	B	-0.659854	5.88	B	-0.272199	0
89	chr3:96138894-96138967	n-Tn1|chr3_285_tRNAAsn_GTT+	0.0251568	B	-0.197285	B	0.723423	B	-0.406986	B	-0.222442	0.630293	no	null	-1.13041	0.0853595	no	null	0.698266	0.191461	no	null	-0.209701	0.223559	no	null	0.568007	10	B	-0.517694	0	B	-0.374921	0	B	-0.0196501	7.4	B	1.54956	9.09	B	-0.102716	9.09	B	-0.365682	8	B	-0.44829	0
90	chr3:96145079-96145150	n-Tq5|chr3_756_tRNAGln_CTG-	1.19363	B	-0.2842	B	2.84141	A	0.681204	A	-1.47783	0.00277183	no	down	-2.1602	0.00198391	yes	down	1.64778	0.00110486	yes	up	0.965404	0.000188468	yes	up	1.3689	2.56	B	1.01836	0.99	B	-0.386866	2.22	B	-0.181533	1.29	B	2.63259	2.18	A	3.05023	2.18	A	0.899085	1.04	A	0.463323	0.81
91	chr3:96150598-96150669	n-Te19|chr3_286_tRNAGlu_TTC+	0.531049	B	-0.477214	B	1.46945	B	-0.790801	B	-1.00826	0.0146861	no	null	-2.26025	0.00169862	no	down	0.938399	0.0630755	no	null	-0.313587	0.0440502	no	null	0.845193	100	B	0.216905	100	B	-0.460362	100	B	-0.494066	100	B	1.768	100	B	1.17089	100	B	-0.785362	100	B	-0.796239	100
92	chr3:96155090-96155160	n-Tg5|chr3_755_tRNAGly_CCC-	0.611543	B	0.165785	B	2.43043	A	-0.106387	B	-0.445758	0.179043	no	null	-2.53682	0.00111937	yes	down	1.81889	0.000382334	yes	up	-0.272172	0.128219	no	null	0.891066	100	B	0.33202	100	B	0.339507	100	B	-0.00793664	100	B	2.32472	100	B	2.53615	100	A	-0.0151848	100	B	-0.197588	100
93	chr3:96186834-96186904	n-Tg4|chr3_287_tRNAGly_CCC+	0.72566	B	0.147205	B	2.42336	A	-0.0431577	B	-0.578455	0.101538	no	null	-2.46652	0.00113545	yes	down	1.6977	0.000795583	yes	up	-0.190362	0.30971	no	null	0.991254	100	B	0.460065	100	B	0.370099	100	B	-0.0756902	100	B	2.29775	100	B	2.54897	100	A	0.0483804	100	B	-0.134696	100
94	chr3:96191328-96191399	n-Te20|chr3_754_tRNAGlu_TTC-	0.548383	B	-0.449602	B	1.3173	B	-0.767646	B	-0.997985	0.0161722	no	null	-2.08495	0.00258661	no	down	0.768917	0.136786	no	null	-0.318044	0.0445351	no	null	0.870602	100	B	0.226164	100	B	-0.39925	100	B	-0.499953	100	B	1.6997	100	B	0.934899	100	B	-0.731392	100	B	-0.803899	100
95	chr3:96202982-96203053	n-Tq4|chr3_753_tRNAGln_CTG-	2.16389	A	1.3549	A	3.91821	A	2.03346	A	-0.808995	0.0178992	yes	null	-1.88476	0.00322012	yes	down	1.75432	0.000567658	yes	up	0.678561	0.000563222	yes	up	1.96001	0	A	2.36777	0	A	1.31429	0	A	1.39551	0	A	3.58714	0	A	4.24928	0	A	2.09215	0	A	1.97476	0
96	chr3:96206141-96206214	n-Tn10|chr3_289_tRNAAsn_GTT+	1.3899	B	0.428452	B	3.22394	A	0.545297	B	-0.961448	0.0057194	no	down	-2.67865	0.00113545	yes	down	1.83404	0.000354783	yes	up	0.116845	0.503546	no	null	1.44624	0	B	1.33356	0	B	0.457765	0	B	0.39914	0	B	3.03551	0	A	3.41238	0	A	0.739863	0	A	0.350731	0
97	chr3:96213992-96214063	n-Th6|chr3_291_tRNAHis_GTG+	2.61557	A	2.4517	A	4.59033	A	2.90709	A	-0.163873	0.601488	yes	null	-1.68324	0.00273079	yes	down	1.97476	0.000194577	yes	up	0.455389	0.00708524	yes	up	2.91923	0	A	2.31192	0	A	2.47793	0	A	2.42547	0	A	4.51243	0	A	4.66823	0	A	2.90403	0	A	2.91015	0
98	chr3:96227956-96228026	n-Tg6|chr3_752_tRNAGly_CCC-	0.600086	B	0.455144	B	2.95355	A	0.485666	B	-0.144941	0.670989	no	null	-2.46788	0.00113545	yes	down	2.35346	2.74842513599062e-05	yes	up	0.0305211	0.855704	no	null	0.967688	0	B	0.232484	0	B	0.478728	0	B	0.431561	0	B	2.93776	0	A	2.96934	0	A	0.603386	0	A	0.367945	0
99	chr3:96232158-96232230	n-Tk15|chr3_292_tRNALys_CTT+	0.99083	B	0.687148	A	2.80937	A	1.91421	A	-0.303682	0.225439	yes	null	-0.895168	0.0339883	yes	null	1.81854	0.000382334	yes	up	1.22706	1.96147903825992e-05	yes	up	1.08114	0	B	0.900523	0	B	0.815763	0	A	0.558534	0	B	2.59689	0	A	3.02185	0	A	1.98482	0	A	1.8436	0
100	chr3:96239895-96239966	n-Th2|chr3_293_tRNAHis_GTG+	0.613177	B	-0.295742	B	1.41406	B	-0.130983	B	-0.908919	0.0622313	no	null	-1.54504	0.00635807	no	down	0.800883	0.1209	no	null	0.164759	0.422181	no	null	1.12553	0	B	0.100822	0	B	-0.14599	0	B	-0.445494	0	B	1.59117	0	B	1.23695	0	B	0.129764	0	B	-0.391729	0
101	chr3:96255348-96255421	n-Tn11|chr3_294_tRNAAsn_GTT+	2.63848	A	1.24579	A	4.46425	A	1.88642	A	-1.39269	0.00264621	yes	down	-2.57783	0.00107449	yes	down	1.82577	0.000362743	yes	up	0.640626	0.000896007	yes	up	2.61154	100	A	2.66542	100	A	1.17765	100	A	1.31393	100	A	4.3547	100	A	4.5738	100	A	1.92033	100	A	1.85251	100
102	chr3:96256418-96256489	n-Th7|chr3_295_tRNAHis_GTG+	1.98615	A	1.07099	A	4.21371	A	1.89055	A	-0.915161	0.0113558	yes	null	-2.32316	0.00123358	yes	down	2.22756	4.90432820197073e-05	yes	up	0.819554	0.000170314	yes	up	2.18966	100	A	1.78265	100	A	1.0193	100	A	1.12269	100	A	4.29775	100	A	4.12967	100	A	1.97773	100	A	1.80337	100
103	chr3:96261993-96262064	n-Th9|chr3_751_tRNAHis_GTG-	1.95477	A	0.923096	A	4.23974	A	1.50905	A	-1.03168	0.00715739	yes	down	-2.73068	0.00107449	yes	down	2.28497	3.58732294639894e-05	yes	up	0.585956	0.0018345	yes	up	2.1562	100	A	1.75335	100	A	0.892824	100	A	0.953368	100	A	4.31466	100	A	4.16481	100	A	1.59874	100	A	1.41937	100
104	chr3:96263061-96263134	n-Tn13|chr3_750_tRNAAsn_GTT-	2.60821	A	1.09582	A	4.41612	A	1.78628	A	-1.5124	0.00223007	yes	down	-2.62984	0.00107449	yes	down	1.80791	0.000394471	yes	up	0.69046	0.000522994	yes	up	2.59923	100	A	2.61719	100	A	1.02165	100	A	1.16998	100	A	4.32129	100	A	4.51095	100	A	1.80859	100	A	1.76397	100
105	chr3:96267895-96267966	n-Th11|chr3_749_tRNAHis_GTG-	0.842069	B	-0.671102	B	1.11826	B	-0.646854	B	-1.51317	0.00667128	no	down	-1.76511	0.0106413	no	null	0.276187	0.633557	no	null	0.0242485	0.891436	no	null	1.27244	0	B	0.411702	0	B	-0.678346	0	B	-0.663859	0	B	1.70106	0	B	0.53545	0	B	-0.803239	0	B	-0.490469	0
106	chr3:96283314-96283385	n-Tq3|chr3_297_tRNAGln_CTG+	1.22954	B	0.0786608	B	3.06577	A	0.829271	A	-1.15088	0.00356757	no	down	-2.2365	0.00140631	yes	down	1.83623	0.000354482	yes	up	0.75061	0.000360319	yes	up	1.26117	0	B	1.19791	0	B	0.168995	0	B	-0.0116733	0	B	2.88684	0	A	3.24469	0	A	0.902353	0	A	0.756189	0
107	chr3:96301704-96301777	n-Tn12|chr3_298_tRNAAsn_GTT+	3.65029	A	2.28818	A	5.69937	A	3.63187	A	-1.36211	0.00271055	yes	down	-2.0675	0.00198391	yes	down	2.04908	0.00013233	yes	up	1.34369	9.11599753982928e-06	yes	up	3.56395	0	A	3.73664	0	A	2.19588	0	A	2.38049	0	A	5.4691	0	A	5.92964	0	A	3.7064	0	A	3.55734	0
108	chr3:96303435-96303507	n-Tk16|chr3_748_tRNALys_CTT-	3.74787	A	3.74577	A	5.79669	A	3.85174	A	-0.00209747	0.992437	yes	null	-1.94495	0.00327156	yes	down	2.04882	0.000133039	yes	up	0.105968	0.497083	yes	null	3.58168	0	A	3.91406	0	A	3.66847	0	A	3.82307	0	A	5.42247	0	A	6.1709	0	A	3.91555	0	A	3.78792	0
109	chr3:96304289-96304360	n-Th8|chr3_747_tRNAHis_GTG-	3.38909	A	3.4433	A	5.28947	A	4.17757	A	0.0542165	0.809411	yes	null	-1.1119	0.0152413	yes	null	1.90038	0.000247517	yes	up	0.734271	0.000430883	yes	up	3.32241	0	A	3.45576	0	A	3.4144	0	A	3.4722	0	A	5.13524	0	A	5.4437	0	A	4.29106	0	A	4.06408	0
110	chr3:96304932-96305003	n-Tg26|chr3_746_tRNAGly_TCC-	4.41664	A	3.9723	A	6.3416	A	4.70224	A	-0.444342	0.0798498	yes	null	-1.63936	0.00444164	yes	down	1.92496	0.0002391	yes	up	0.729944	0.00034259	yes	up	4.32925	0	A	4.50403	0	A	3.91637	0	A	4.02823	0	A	6.06438	0	A	6.61883	0	A	4.74906	0	A	4.65542	0
111	chr3:96305370-96305441	n-Te13|chr3_745_tRNAGlu_CTC-	4.62541	A	4.98092	A	6.39951	A	5.31044	A	0.355512	0.196865	yes	null	-1.08907	0.0142431	yes	null	1.77409	0.000485223	yes	up	0.329515	0.0465298	yes	null	4.83647	0	A	4.41435	0	A	4.91487	0	A	5.04698	0	A	6.41353	0	A	6.38548	0	A	5.41006	0	A	5.21082	0
112	chr3:96962008-96962079	n-Te12|chr3_303_tRNAGlu_CTC+	2.22712	A	3.11316	A	4.89278	A	3.57101	A	0.886039	0.00762833	yes	up	-1.32177	0.00796739	yes	down	2.66566	5.33280946873218e-06	yes	up	0.457853	0.00762142	yes	up	2.13399	0	A	2.32025	0	A	3.08599	0	A	3.14032	0	A	4.72211	0	A	5.06344	0	A	3.63361	0	A	3.50841	0
113	chr3:97485382-97485453	n-Tq2|chr3_309_tRNAGln_CTG+	0.665763	B	-1.02056	B	1.64211	B	0.681571	A	-1.68633	0.00220873	no	down	-0.960539	0.0217231	yes	null	0.976347	0.0514935	no	null	1.70213	3.31357155091729e-06	yes	up	0.708709	0	B	0.622818	0	B	-1.16125	0	B	-0.879875	0	B	1.74152	0	B	1.5427	0	A	0.691232	0	A	0.67191	0
115	chr3:121995866-121995950	n-Tr22|chr3_628_tRNAArg_TCT_I-	4.57442	A	3.9282	A	6.19986	A	4.44815	A	-0.646217	0.0604646	yes	null	-1.75171	0.00354511	yes	down	1.62544	0.00130019	yes	up	0.519953	0.00495657	yes	up	4.29169	0	A	4.85714	0	A	3.82011	0	A	4.03629	0	A	5.92269	0	A	6.47702	0	A	4.51939	0	A	4.37692	0
116	chr3:123602105-123602176	n-Te1|chr3_622_tRNAGlu_CTC-	0.382522	B	-0.195866	B	0.713178	B	-0.955606	B	-0.578388	0.185438	no	null	-1.66878	0.0181431	no	null	0.330656	0.566033	no	null	-0.75974	0.000777394	no	down	0.849778	0	B	-0.0847341	0	B	0.0132088	0	B	-0.40494	0	B	1.42618	0	B	0.00017779	0	B	-0.965144	0	B	-0.946068	0
118	chr4:10801211-10801292	n-Ts9|chr4_16_tRNASer_AGA+	3.55012	A	3.05599	A	5.64361	A	3.24824	A	-0.494134	0.0719695	yes	null	-2.39537	0.00155881	yes	down	2.09349	0.000110956	yes	up	0.192254	0.207918	yes	null	3.39	0	A	3.71024	0	A	3.01402	0	A	3.09795	0	A	5.30433	0	A	5.98288	0	A	3.29386	0	A	3.20262	0
123	chr4:27831926-27831999	n-Ti2|chr4_62_tRNAIle_AAT+	0.473147	B	-0.733637	B	0.274369	B	-0.566536	B	-1.20678	0.0135878	no	null	-0.840905	0.131716	no	null	-0.198778	0.73424	no	null	0.167101	0.318798	no	null	0.86904	0	B	0.0772531	0	B	-0.862309	0	B	-0.604965	0	B	0.957309	0	B	-0.408571	0	B	-0.470864	0	B	-0.662208	0
124	chr4:32317225-32317295	n-Tg3|chr4_67_tRNAGly_CCC+	0.720173	B	0.0566611	B	0.606062	B	-0.716935	B	-0.663512	0.0354771	no	null	-1.323	0.0429444	no	null	-0.114111	0.850536	no	null	-0.773596	0.00090781	no	down	0.915026	0	B	0.525319	0	B	0.145911	0	B	-0.0325891	0	B	1.31906	0	B	-0.106939	0	B	-0.497786	0	B	-0.936084	0
127	chr4:82265527-82265598	n-Th10|chr4_1697_tRNAHis_GTG-	0.266353	B	-0.840967	B	1.35346	B	-0.478353	B	-1.10732	0.10858	no	null	-1.83181	0.0119224	no	null	1.0871	0.0353465	no	null	0.362614	0.0269727	no	null	1.1244	0	B	-0.591694	0	B	-0.7692	0	B	-0.912735	0	B	2.02787	0	B	0.679038	0	B	-0.438866	0	B	-0.51784	0
131	chr4:131681174-131681245	n-Ta22|chr4_626_tRNAAla_CGC+	0.325513	B	-0.642751	B	0.631229	B	-0.101622	B	-0.968264	0.0294213	no	null	-0.732852	0.123966	no	null	0.305716	0.595021	no	null	0.541128	0.00436499	no	up	0.723815	0	B	-0.0727885	0	B	-0.506165	0	B	-0.779336	0	B	1.14556	0	B	0.116896	0	B	-0.152688	0.23	B	-0.0505564	0
133	chr4:132071923-132071994	n-Ta8|chr4_645_tRNAAla_AGC+	0.749941	B	-0.420386	B	0.735613	B	-0.237256	B	-1.17033	0.00334338	no	down	-0.97287	0.15068	no	null	-0.0143281	0.984317	no	null	0.18313	0.237849	no	null	0.687974	19.91	B	0.811909	1.76	B	-0.444765	2.7	B	-0.396007	7.42	B	1.66052	7.24	B	-0.189291	7.24	B	-0.321846	9.77	B	-0.152666	13.7
134	chr4:132670411-132670481	n-Tg9|chr4_1314_tRNAGly_GCC-	0.539133	B	-0.507831	B	0.46458	B	-0.685796	B	-1.04696	0.049822	no	null	-1.15038	0.0983715	no	null	-0.0745536	0.902527	no	null	-0.177965	0.239928	no	null	1.12702	0	B	-0.0487548	0	B	-0.506165	0	B	-0.509496	0	B	1.37625	0	B	-0.447089	0	B	-0.632569	0	B	-0.739024	0
137	chr4:138986421-138986492	n-Tv1|chr4_1183_tRNAVal_AAC-	0.648078	B	-0.562529	B	0.767105	B	-0.767916	B	-1.21061	0.0343182	no	null	-1.53502	0.0289925	no	null	0.119027	0.846859	no	null	-0.205386	0.220571	no	null	1.25313	0	B	0.0430214	0	B	-0.62646	0	B	-0.498599	0	B	1.5223	0	B	0.0119082	0	B	-0.619776	0	B	-0.916055	0
140	chr5:5627681-5627751	n-Ts1|chr5_13_tRNASeC_TCA+	0.703151	B	-0.730926	B	1.00291	B	-0.555988	B	-1.43408	0.00663596	no	down	-1.5589	0.0221441	no	null	0.299757	0.603449	no	null	0.174938	0.30971	no	null	1.07075	2.77	B	0.33555	5.85	B	-0.605701	3.93	B	-0.856151	3.95	B	1.6903	2.31	B	0.315521	2.31	B	-0.42399	2.66	B	-0.687986	3.12
142	chr5:31190456-31190544	n-Ty9|chr5_109_tRNATyr_GTA_I+	4.4106	A	5.08213	A	6.43043	A	5.43439	A	0.671529	0.0205044	yes	null	-0.996045	0.0275126	yes	null	2.01983	0.000147926	yes	up	0.352261	0.0333942	yes	null	4.37285	0	A	4.44835	0	A	4.99874	0	A	5.16551	0	A	6.16021	0	A	6.70065	0	A	5.49985	0	A	5.36892	0
143	chr5:31190888-31190960	n-Ta15|chr5_110_tRNAAla_AGC+	4.93471	A	5.09427	A	6.81893	A	5.33785	A	0.159562	0.479798	yes	null	-1.48108	0.00461488	yes	down	1.88422	0.000260672	yes	up	0.243578	0.119061	yes	null	4.95836	0	A	4.91106	0	A	5.03078	0	A	5.15777	0	A	6.67675	0	A	6.96111	0	A	5.35956	0	A	5.31614	0
149	chr5:98470109-98470181	n-Tk8|chr5_1627_tRNALys_CTT-	0.647765	B	-0.711139	B	0.728084	B	-0.489348	B	-1.3589	0.0128385	no	null	-1.21743	0.0824609	no	null	0.080319	0.894901	no	null	0.221791	0.172648	no	null	1.12907	0	B	0.166458	0	B	-0.650555	0	B	-0.771723	0	B	1.62031	0	B	-0.164144	0	B	-0.600147	0	B	-0.378548	0
150	chr5:101421893-101421964	n-Td1|chr5_1609_tRNAAsp_GTC-	0.824746	B	-0.306029	B	0.962861	B	-0.598159	B	-1.13078	0.021934	no	null	-1.56102	0.0355458	no	null	0.138114	0.822865	no	null	-0.29213	0.147917	no	null	1.22305	0	B	0.426444	0	B	-0.0641608	0	B	-0.547898	0	B	1.81776	0	B	0.107963	0	B	-0.45997	0	B	-0.736349	0
153	chr5:125884620-125884691	n-Ta39|chr5_1317_tRNAAla_TGC-	4.75247	A	4.10144	A	6.34421	A	4.79994	A	-0.651024	0.0760599	yes	null	-1.54428	0.00849303	yes	down	1.59174	0.00165656	yes	up	0.698492	0.000439361	yes	up	4.39601	0	A	5.10892	0	A	4.06369	0	A	4.1392	0	A	5.94525	0	A	6.74318	0	A	4.8444	0	A	4.75547	0
154	chr5:125885977-125886048	n-Td15|chr5_1316_tRNAAsp_GTC-	2.86924	A	2.67895	A	4.88713	A	4.16473	A	-0.190291	0.532548	yes	null	-0.722405	0.0858534	yes	null	2.0179	0.000156995	yes	up	1.48578	4.4830720386135e-06	yes	up	2.5845	0	A	3.15397	0	A	2.58469	0	A	2.77321	0	A	4.54617	0	A	5.22809	0	A	4.18617	0	A	4.14329	0
155	chr5:125886425-125886497	n-Tf7|chr5_1315_tRNAPhe_GAA-	4.78317	A	4.28299	A	6.03849	A	4.73636	A	-0.500179	0.0894658	yes	null	-1.30213	0.0204972	yes	null	1.25532	0.0123767	yes	null	0.453369	0.00950311	yes	up	4.5707	0	A	4.99564	0	A	4.2069	0	A	4.35908	0	A	5.55987	0	A	6.51711	0	A	4.80884	0	A	4.66388	0
156	chr5:125889386-125889457	n-Td14|chr5_1314_tRNAAsp_GTC-	4.23033	A	4.15216	A	6.61903	A	5.31736	A	-0.0781714	0.726833	yes	null	-1.30167	0.0127625	yes	null	2.3887	2.48089474887513e-05	yes	up	1.1652	1.67785075574063e-05	yes	up	4.13801	0	A	4.32266	0	A	4.14995	0	A	4.15438	0	A	6.29268	0	A	6.94539	0	A	5.37753	0	A	5.25719	0
157	chr5:125889842-125889913	n-Ta34|chr5_702_tRNAAla_TGC+	4.20554	A	3.97927	A	5.8857	A	3.99764	A	-0.226262	0.4371	yes	null	-1.88806	0.00482229	yes	down	1.68016	0.000944778	yes	up	0.0183639	0.916065	yes	null	3.96233	0	A	4.44874	0	A	3.8617	0	A	4.09685	0	A	5.41664	0	A	6.35475	0	A	4.02487	0	A	3.9704	0
162	chr5:144108745-144108871	n-Ts11|chr5_1135_tRNASer_AGA_I-	0.561628	B	-0.46111	B	0.932643	B	-0.875459	B	-1.02274	0.0278111	no	null	-1.8081	0.00798611	no	down	0.371015	0.510127	no	null	-0.414349	0.0242698	no	null	0.997981	4.54	B	0.125275	21.87	B	-0.366441	12.5	B	-0.555779	9.8	B	1.46326	6.66	B	0.402025	6.66	B	-0.718329	4.65	B	-1.03259	5.08
163	chr5:150040577-150040650	n-Tn14|chr5_1043_tRNAAsn_GTT-	4.68435	A	3.88037	A	6.22444	A	4.65999	A	-0.803984	0.0101463	yes	null	-1.56445	0.00460096	yes	down	1.54009	0.00215517	yes	up	0.779621	0.000200688	yes	up	4.64853	0	A	4.72017	0	A	3.8162	0	A	3.94453	0	A	5.99108	0	A	6.45779	0	A	4.66555	0	A	4.65442	0
165	chr6:10050371-10050443	n-Tv13|chr6_10_tRNAVal_CAC+	0.210032	B	-0.744821	B	0.532283	B	-0.751573	B	-0.954853	0.0354771	no	null	-1.28386	0.0738126	no	null	0.322251	0.579253	no	null	-0.00675236	0.971875	no	null	0.651683	0	B	-0.231619	0	B	-0.669664	0	B	-0.819978	0	B	1.40272	0	B	-0.338155	0	B	-0.474616	0	B	-1.02853	0
166	chr6:29338824-29338895	n-Tp6|chr6_46_tRNAPro_AGG+	2.32577	A	3.0068	A	4.1415	A	3.13092	A	0.681029	0.0194919	yes	null	-1.01058	0.0304921	yes	null	1.81573	0.000389817	yes	up	0.124117	0.425454	yes	null	2.26521	0	A	2.38633	0	A	2.94635	0	A	3.06725	0	A	3.81558	0	A	4.46741	0	A	3.2061	0	A	3.05574	0
170	chr6:38483931-38484003	n-Tr10|chr6_107_tRNAArg_CCT+	4.36603	A	5.0119	A	6.10376	A	5.33614	A	0.64587	0.021934	yes	null	-0.767617	0.0594702	yes	null	1.73773	0.000611345	yes	up	0.324243	0.0433615	yes	null	4.39056	0	A	4.34151	0	A	4.95268	0	A	5.07112	0	A	5.8498	0	A	6.35772	0	A	5.39021	0	A	5.28208	0
190	chr6:47928996-47929067	n-Tc57|chr6_157_tRNACys_GCA+	4.41379	A	3.79528	A	5.97428	A	4.51858	A	-0.618508	0.0441403	yes	null	-1.45571	0.00961098	yes	down	1.5605	0.00196038	yes	up	0.7233	0.000356665	yes	up	4.20784	0	A	4.61973	0	A	3.74447	0	A	3.84608	0	A	5.60875	0	A	6.33982	0	A	4.56486	0	A	4.47229	0
191	chr6:48083936-48084007	n-Tc37|chr6_161_tRNACys_GCA+	0.513461	B	-0.811583	B	0.818865	B	-0.508592	B	-1.32504	0.0067321	no	down	-1.32746	0.0336085	no	null	0.305404	0.595105	no	null	0.302991	0.151779	no	null	0.825116	1.69	B	0.201806	0	B	-0.64589	0	B	-0.977275	3.03	B	1.42781	7.69	B	0.209918	7.69	B	-0.247846	0	B	-0.769338	0
192	chr6:48089509-48089580	n-Tc10|chr6_1034_tRNACys_GCA-	0.35614	B	-0.788841	B	0.910039	B	-0.688808	B	-1.14498	0.00675576	no	down	-1.59885	0.0206335	no	null	0.553898	0.301307	no	null	0.100033	0.635047	no	null	0.618633	0	B	0.0936475	0	B	-0.798346	0	B	-0.779336	0	B	1.54568	0	B	0.274399	0	B	-0.381507	0	B	-0.996109	0
193	chr6:48090483-48090554	n-Tc4|chr6_1033_tRNACys_GCA-	0.0256248	B	-0.732862	B	0.475116	B	-1.26464	B	-0.758487	0.0451499	no	null	-1.73976	0.02963	no	null	0.449491	0.417789	no	null	-0.531782	0.0126145	no	null	0.371692	0	B	-0.320443	0	B	-0.71128	0	B	-0.754445	0	B	1.36208	0	B	-0.411846	0	B	-1.00069	0	B	-1.5286	0
194	chr6:48093355-48093426	n-Tc13|chr6_162_tRNACys_GCA+	0.609607	B	-0.336022	B	0.757417	B	-0.442662	B	-0.945629	0.0190464	no	null	-1.20008	0.0593732	no	null	0.14781	0.807106	no	null	-0.10664	0.494582	no	null	0.917682	31.62	B	0.301531	25	B	-0.249826	28.94	B	-0.422218	34.93	B	1.50742	43.75	B	0.00741561	43.75	B	-0.493232	32.58	B	-0.392091	38.94
195	chr6:48094927-48094998	n-Tc36|chr6_1032_tRNACys_GCA-	0.469513	B	-0.679837	B	0.638877	B	-0.920387	B	-1.14935	0.00937714	no	down	-1.55926	0.0293944	no	null	0.169364	0.776501	no	null	-0.24055	0.183956	no	null	0.730843	47.96	B	0.208184	70.87	B	-0.485701	20.95	B	-0.873973	47.44	B	1.42657	35.38	B	-0.148812	35.38	B	-0.834613	27.36	B	-1.00616	52.63
196	chr6:48104713-48104784	n-Tc38|chr6_163_tRNACys_GCA+	0.209455	B	-0.377876	B	0.789283	B	-0.508815	B	-0.587331	0.187912	no	null	-1.2981	0.0646716	no	null	0.579828	0.286502	no	null	-0.130939	0.38532	no	null	0.739757	63.6	B	-0.320847	54.7	B	-0.382177	41.56	B	-0.373576	57.53	B	1.66325	74.55	B	-0.0846817	74.55	B	-0.493232	67.35	B	-0.524399	43.72
197	chr6:48106274-48106345	n-Tc35|chr6_1031_tRNACys_GCA-	0.651458	B	-0.7508	B	0.499882	B	-1.21657	B	-1.40226	0.00323221	no	down	-1.71645	0.0367972	no	null	-0.151576	0.80448	no	null	-0.46577	0.00977362	no	down	0.830525	33.71	B	0.472391	43.97	B	-0.631696	18.32	B	-0.869903	32.99	B	1.49435	31.08	B	-0.494587	31.08	B	-1.15034	40	B	-1.28279	72.72
198	chr6:48110178-48110249	n-Tc39|chr6_164_tRNACys_GCA+	0.524127	B	-0.317698	B	0.992187	B	-0.63106	B	-0.841825	0.0767547	no	null	-1.62325	0.0377817	no	null	0.46806	0.400236	no	null	-0.313361	0.0922526	no	null	1.02989	60.11	B	0.0183594	48.88	B	-0.483798	67.1	B	-0.151599	61.24	B	1.91912	77.17	B	0.0652555	77.17	B	-0.485976	90.27	B	-0.776143	75.47
199	chr6:48114100-48114171	n-Tc40|chr6_166_tRNACys_GCA+	0.608172	B	-0.637339	B	0.836023	B	-0.773879	B	-1.24551	0.0108428	no	null	-1.6099	0.017175	no	null	0.227852	0.695559	no	null	-0.13654	0.390807	no	null	0.998675	14.05	B	0.217668	12.29	B	-0.552708	1.56	B	-0.72197	21.45	B	1.48888	4.58	B	0.18317	4.58	B	-0.841155	13.94	B	-0.706602	15.43
200	chr6:48136317-48136388	n-Tc8|chr6_167_tRNACys_GCA+	0.242809	B	-0.648737	B	0.81621	B	-0.827457	B	-0.891546	0.148977	no	null	-1.64367	0.0199338	no	null	0.573401	0.293254	no	null	-0.17872	0.236218	no	null	1.0166	0	B	-0.530979	0	B	-0.643669	0	B	-0.653805	0	B	1.54022	0	B	0.092196	0	B	-0.78656	0	B	-0.868353	0
201	chr6:48147025-48147096	n-Tc41|chr6_168_tRNACys_GCA+	-0.122755	B	-0.827355	B	0.682776	B	-0.731434	B	-0.7046	0.182367	no	null	-1.41421	0.0586053	no	null	0.805531	0.129672	no	null	0.0959206	0.526317	no	null	0.528689	0	B	-0.774199	0	B	-0.7818	0	B	-0.87291	0	B	1.62203	0	B	-0.25648	0	B	-0.756266	0	B	-0.706602	0
202	chr6:48155067-48155138	n-Tc1|chr6_170_tRNACys_GCA+	-0.0493065	B	-1.18744	B	0.934227	B	-0.757351	B	-1.13813	0.0489614	no	null	-1.69158	0.011305	no	null	0.983533	0.054575	no	null	0.430087	0.0232445	no	null	0.599235	0	B	-0.697848	0	B	-1.17243	0	B	-1.20245	0	B	1.47089	0	B	0.397562	0	B	-0.554344	0	B	-0.960359	0
203	chr6:48157450-48157521	n-Tc34|chr6_1030_tRNACys_GCA-	0.619933	B	-0.479206	B	0.447279	B	-0.913736	B	-1.09914	0.0316624	no	null	-1.36102	0.0258869	no	null	-0.172654	0.771643	no	null	-0.434531	0.00923324	no	down	1.14059	0	B	0.0992794	0	B	-0.506165	0	B	-0.452246	0	B	1.04908	0	B	-0.154526	0	B	-0.917337	0	B	-0.910135	0
204	chr6:48159837-48159908	n-Tc49|chr6_1029_tRNACys_GCA-	0.113244	B	0.0265482	B	0.251623	B	-0.925296	B	-0.0866958	0.800093	no	null	-1.17692	0.0909416	no	null	0.138379	0.822865	no	null	-0.951845	0.000356665	no	down	0.490528	0	B	-0.26404	0	B	0.0615192	0	B	-0.00842281	0	B	1.11149	0	B	-0.608244	0	B	-1.2111	0	B	-0.639488	0
205	chr6:48173093-48173164	n-Tc33|chr6_1027_tRNACys_GCA-	0.997026	B	-0.609988	B	0.782653	B	-0.828461	B	-1.60701	0.00243246	no	down	-1.61111	0.0221542	no	null	-0.214373	0.711865	no	null	-0.218473	0.181577	no	null	0.900404	0	B	1.09365	0	B	-0.732047	0	B	-0.48793	0	B	1.5182	0	B	0.0471081	0	B	-0.775234	0	B	-0.881689	0
206	chr6:48174328-48174399	n-Tc48|chr6_1026_tRNACys_GCA-	0.831454	B	-0.589107	B	0.556028	B	-0.429187	B	-1.42056	0.00277183	no	down	-0.985216	0.135192	no	null	-0.275425	0.63683	no	null	0.159919	0.369437	no	null	0.984888	0	B	0.678019	0	B	-0.484792	0	B	-0.693422	0	B	1.42262	0	B	-0.310563	0	B	-0.260297	0	B	-0.598078	0
207	chr6:48194315-48194386	n-Tc32|chr6_1025_tRNACys_GCA-	0.532075	B	-0.846125	B	0.578609	B	-1.00469	B	-1.3782	0.00277183	no	down	-1.5833	0.0415514	no	null	0.0465343	0.941102	no	null	-0.158569	0.422181	no	null	0.695847	0	B	0.368302	7.14	B	-0.858467	0	B	-0.833784	14.28	B	1.48215	0	B	-0.324937	0	B	-0.730208	7.69	B	-1.27918	0
208	chr6:48202102-48202173	n-Tc31|chr6_1024_tRNACys_GCA-	0.504558	B	-0.297894	B	0.4802	B	-1.23576	B	-0.802452	0.123706	no	null	-1.71596	0.0252864	no	null	-0.0243585	0.970675	no	null	-0.937867	0.000151397	no	down	1.10623	0	B	-0.0971178	0	B	-0.127654	0	B	-0.468134	0	B	1.32472	0	B	-0.364318	0	B	-1.12908	0	B	-1.34245	0
209	chr6:48203079-48203150	n-Tc15|chr6_1023_tRNACys_GCA-	0.359311	B	-0.732164	B	0.447547	B	-0.518721	B	-1.09147	0.0399936	no	null	-0.966268	0.194643	no	null	0.0882359	0.887234	no	null	0.213443	0.182261	no	null	0.91553	11.91	B	-0.196909	0.44	B	-0.624002	17.99	B	-0.840326	12.47	B	1.52471	12.81	B	-0.629617	12.81	B	-0.485815	7.91	B	-0.551627	13.82
210	chr6:48211721-48211792	n-Tc30|chr6_1022_tRNACys_GCA-	0.207398	B	-0.787207	B	0.90057	B	-0.926945	B	-0.994605	0.0268399	no	null	-1.82752	0.0131951	no	null	0.693172	0.191158	no	null	-0.139738	0.383315	no	null	0.622318	0	B	-0.207522	0	B	-0.712616	0	B	-0.861798	0	B	1.60203	0	B	0.199111	0	B	-1.01518	0	B	-0.838706	0
211	chr6:48218457-48218528	n-Tc29|chr6_1021_tRNACys_GCA-	0.804094	B	-0.912448	B	0.362702	B	-0.964466	B	-1.71654	0.00264621	no	down	-1.32717	0.0362354	no	null	-0.441392	0.421713	no	null	-0.0520173	0.753279	no	null	1.05695	2.91	B	0.551233	33.88	B	-0.789099	12.19	B	-1.0358	34.17	B	1.05125	1.29	B	-0.325844	1.29	B	-0.944795	20.72	B	-0.984136	9.8
212	chr6:48221925-48221996	n-Tc42|chr6_171_tRNACys_GCA+	0.288976	B	0.0249079	B	0.87444	B	-0.940677	B	-0.264068	0.532548	no	null	-1.81512	0.0200471	no	null	0.585464	0.280153	no	null	-0.965585	0.000210471	no	down	0.796631	25.31	B	-0.21868	39.11	B	0.0989751	30.6	B	-0.0491593	27.77	B	1.67905	19.31	B	0.0698282	19.31	B	-0.698832	22.79	B	-1.18252	33.66
213	chr6:48223679-48223750	n-Tc43|chr6_172_tRNACys_GCA+	0.621727	B	-0.670803	B	0.567525	B	-1.20716	B	-1.29253	0.00264621	no	down	-1.77469	0.017175	no	null	-0.0542022	0.932951	no	null	-0.536358	0.00275163	no	down	0.648593	58.13	B	0.59486	27.9	B	-0.714274	42.1	B	-0.627333	41.37	B	1.33117	50	B	-0.196118	50	B	-1.1772	42.3	B	-1.23712	31.91
214	chr6:48228791-48228862	n-Tc3|chr6_1020_tRNACys_GCA-	0.450603	B	-0.0398025	B	0.577304	B	-0.826057	B	-0.490405	0.206726	no	null	-1.40336	0.0210896	no	null	0.126701	0.83615	no	null	-0.786254	0.000544369	no	down	0.882846	0	B	0.0183594	0	B	0.050228	0	B	-0.129833	0	B	1.11979	0	B	0.0348218	0	B	-0.645951	0	B	-1.00616	0
215	chr6:48229770-48229841	n-Tc28|chr6_1019_tRNACys_GCA-	0.657132	B	-0.282748	B	0.654425	B	-0.67233	B	-0.93988	0.0131457	no	null	-1.32675	0.0462372	no	null	-0.00270725	0.9978	no	null	-0.389582	0.0430221	no	null	0.500444	12.93	B	0.813821	5.21	B	-0.0862621	8.15	B	-0.479234	5.91	B	1.41959	5	B	-0.110744	5	B	-0.549521	14.71	B	-0.795139	7.78
216	chr6:48238875-48238946	n-Tc12|chr6_1018_tRNACys_GCA-	0.501351	B	-0.0505469	B	0.454408	B	-0.524219	B	-0.551898	0.121211	no	null	-0.978627	0.0384471	no	null	-0.0469432	0.94052	no	null	-0.473672	0.00745389	no	down	0.853098	0	B	0.149604	0	B	0.0217662	0	B	-0.12286	0	B	0.830814	0	B	0.0780022	0	B	-0.600147	0	B	-0.44829	0
217	chr6:48243006-48243077	n-Tc50|chr6_1017_tRNACys_GCA-	0.457596	B	-0.495134	B	0.83289	B	-0.694363	B	-0.95273	0.0726678	no	null	-1.52725	0.0329683	no	null	0.375293	0.510127	no	null	-0.199229	0.27273	no	null	1.03272	0	B	-0.117524	0	B	-0.288935	0	B	-0.701333	0	B	1.64123	0	B	0.0245473	0	B	-0.775234	0	B	-0.613493	0
218	chr6:48247432-48247503	n-Tc44|chr6_173_tRNACys_GCA+	0.516484	B	-0.62318	B	0.88924	B	-0.682198	B	-1.13966	0.00356757	no	down	-1.57144	0.0328944	no	null	0.372756	0.510127	no	null	-0.0590175	0.732809	no	null	0.56715	13.47	B	0.465818	7.04	B	-0.69599	8.69	B	-0.550371	8.1	B	1.72046	3.89	B	0.0580189	3.89	B	-0.533805	3.42	B	-0.830591	6.34
219	chr6:48248949-48249020	n-Tc27|chr6_1016_tRNACys_GCA-	0.74832	B	-0.484411	B	0.774621	B	-0.373544	B	-1.23273	0.00852661	no	down	-1.14817	0.104243	no	null	0.0263009	0.968742	no	null	0.110866	0.486384	no	null	1.09126	29.71	B	0.405383	24.01	B	-0.563881	26.88	B	-0.40494	25.8	B	1.71135	32.02	B	-0.162109	32.02	B	-0.292025	29.21	B	-0.455063	46
220	chr6:48252458-48252529	n-Tc6|chr6_174_tRNACys_GCA+	0.501872	B	-0.672276	B	0.345765	B	-1.1581	B	-1.17415	0.0197335	no	null	-1.50387	0.0273005	no	null	-0.156107	0.795789	no	null	-0.485828	0.00855381	no	down	0.963016	1.23	B	0.0407272	1.81	B	-0.601743	5.08	B	-0.74281	3.03	B	1.05877	3.22	B	-0.367236	3.22	B	-1.02465	5.26	B	-1.29156	1.81
221	chr6:48253464-48253535	n-Tc17|chr6_175_tRNACys_GCA+	-0.129226	B	-0.263325	B	0.468809	B	-0.426844	B	-0.134099	0.677246	no	null	-0.895654	0.142964	no	null	0.598035	0.265093	no	null	-0.16352	0.442602	no	null	0.138227	15.15	B	-0.396678	28.2	B	-0.0568579	35.71	B	-0.469791	31.81	B	1.22939	41.66	B	-0.29177	41.66	B	-0.679582	47.36	B	-0.174107	31.5
222	chr6:48255463-48255534	n-Tc7|chr6_1015_tRNACys_GCA-	0.420177	B	-0.957358	B	0.730799	B	-0.850804	B	-1.37753	0.00498336	no	down	-1.5816	0.0150826	no	null	0.310623	0.58679	no	null	0.106554	0.640667	no	null	0.588504	5.88	B	0.25185	0	B	-1.21338	0	B	-0.701333	6.84	B	1.27148	0	B	0.190122	0	B	-0.600147	2.94	B	-1.10146	0
223	chr6:48258728-48258799	n-Tc16|chr6_1014_tRNACys_GCA-	0.403424	B	-0.60506	B	0.653737	B	-0.951129	B	-1.00848	0.0340247	no	null	-1.60487	0.0508962	no	null	0.250312	0.672762	no	null	-0.34607	0.0396249	no	null	0.877298	8.26	B	-0.0704499	43.03	B	-0.582787	14.28	B	-0.627333	11.11	B	1.6903	12.32	B	-0.382824	12.32	B	-0.826423	15.78	B	-1.07584	0
224	chr6:48259706-48259777	n-Tc26|chr6_1013_tRNACys_GCA-	0.222468	B	-0.69176	B	0.537535	B	-0.660533	B	-0.914228	0.0515048	no	null	-1.19807	0.0622024	no	null	0.315066	0.58619	no	null	0.031227	0.894799	no	null	0.707759	9.65	B	-0.262822	6.08	B	-0.797214	3.57	B	-0.586305	7.18	B	1.22763	3.81	B	-0.152564	3.81	B	-0.995285	7.47	B	-0.32578	6.43
225	chr6:48261498-48261569	n-Tc9|chr6_176_tRNACys_GCA+	0.406282	B	-0.735018	B	0.565396	B	-0.483474	B	-1.1413	0.0152057	no	null	-1.04887	0.0853595	no	null	0.159114	0.791688	no	null	0.251544	0.122148	no	null	0.794205	0.84	B	0.0183594	0	B	-0.634899	3.22	B	-0.835138	2.04	B	1.30432	0.86	B	-0.173524	0.86	B	-0.42181	2.87	B	-0.545139	2.56
226	chr6:48263017-48263088	n-Tc25|chr6_1012_tRNACys_GCA-	0.21424	B	-0.267537	B	0.692867	B	-0.895815	B	-0.481776	0.257902	no	null	-1.58868	0.0313125	no	null	0.478627	0.385562	no	null	-0.628279	0.00191464	no	down	0.724994	13.17	B	-0.296514	4.87	B	-0.258238	15.9	B	-0.276835	15.04	B	1.51593	18.09	B	-0.130196	18.09	B	-0.731392	11.29	B	-1.06024	17.64
227	chr6:48266536-48266605	n-Tc2|chr6_177_tRNACys_GCA+	0.66477	B	-0.677114	B	0.918923	B	-1.37817	B	-1.34188	0.00264621	no	down	-2.29709	0.00332735	no	down	0.254153	0.66175	no	null	-0.701058	0.000772784	no	down	0.712921	2.7	B	0.616619	14.51	B	-0.593628	13.04	B	-0.760599	13.72	B	1.46881	3.84	B	0.369036	3.84	B	-1.25619	11.86	B	-1.50015	6.97
228	chr6:48267514-48267585	n-Tc45|chr6_178_tRNACys_GCA+	0.156996	B	-0.324313	B	0.384888	B	-0.728415	B	-0.481309	0.271604	no	null	-1.1133	0.100907	no	null	0.227892	0.698743	no	null	-0.404102	0.0311714	no	null	0.662415	16.12	B	-0.348423	84.61	B	-0.156223	29.16	B	-0.492403	31.7	B	1.26254	33.33	B	-0.492766	33.33	B	-0.848075	48.38	B	-0.608755	51.11
229	chr6:48282839-48282910	n-Tc24|chr6_1011_tRNACys_GCA-	0.0710353	B	-1.01329	B	0.631075	B	-1.45073	B	-1.08433	0.0622313	no	null	-2.0818	0.00713393	no	down	0.56004	0.301307	no	null	-0.437439	0.010229	no	null	0.735641	2.17	B	-0.59357	2.7	B	-1.09113	13.33	B	-0.935455	7.69	B	1.30454	5.26	B	-0.04239	5.26	B	-1.44814	2.43	B	-1.45332	0
230	chr6:48286107-48286178	n-Tc23|chr6_1010_tRNACys_GCA-	0.343983	B	-0.46378	B	0.776681	B	-0.416443	B	-0.807763	0.015177	no	null	-1.19312	0.0852058	no	null	0.432698	0.435706	no	null	0.047337	0.79743	no	null	0.455481	43.85	B	0.232484	33.33	B	-0.327195	31.7	B	-0.600366	26.31	B	1.65326	29.62	B	-0.0999025	29.62	B	-0.268304	15.49	B	-0.564583	18.36
231	chr6:48287090-48287161	n-Tc22|chr6_1009_tRNACys_GCA-	0.5818	B	-0.979307	B	0.47964	B	-0.377182	B	-1.56111	0.00360596	no	down	-0.856823	0.208353	no	null	-0.10216	0.868959	no	null	0.602125	0.00429162	no	up	0.845681	20.96	B	0.31792	8.52	B	-0.796945	22	B	-1.16167	31.11	B	1.43894	23.8	B	-0.479659	23.8	B	-0.248675	18.79	B	-0.505689	27.27
232	chr6:48290612-48290683	n-Tc14|chr6_179_tRNACys_GCA+	0.155435	B	-0.0800964	B	0.195043	B	-0.821071	B	-0.235532	0.442252	no	null	-1.01611	0.0688195	no	null	0.0396079	0.947976	no	null	-0.740975	0.000336482	no	down	0.446134	9.02	B	-0.135264	7.52	B	-0.165128	13.36	B	0.00493558	6.75	B	0.817758	8.06	B	-0.427671	8.06	B	-0.845904	15.99	B	-0.796239	15.53
233	chr6:48291587-48291658	n-Tc5|chr6_180_tRNACys_GCA+	0.81892	B	-0.998855	B	0.86228	B	-0.930982	B	-1.81778	0.00323221	no	down	-1.79326	0.00707344	no	down	0.0433598	0.944184	no	null	0.0678732	0.672447	no	null	1.18652	2.53	B	0.451319	10.63	B	-0.904715	8.69	B	-1.093	10.84	B	1.37169	9.28	B	0.352867	9.28	B	-0.892328	7.14	B	-0.969636	1.99
234	chr6:48299761-48299832	n-Tc21|chr6_1008_tRNACys_GCA-	0.486571	B	-0.431543	B	1.06399	B	-0.613405	B	-0.918114	0.0148709	no	null	-1.6774	0.0316467	no	null	0.577424	0.286502	no	null	-0.181862	0.255882	no	null	0.728901	11.53	B	0.244241	1.63	B	-0.341106	6.66	B	-0.52198	13.84	B	1.96907	4.61	B	0.158922	4.61	B	-0.697995	6.66	B	-0.528815	0
235	chr6:48304018-48304089	n-Tc20|chr6_1006_tRNACys_GCA-	0.267534	B	-0.889212	B	0.894101	B	-0.705258	B	-1.15675	0.0156682	no	null	-1.59936	0.034357	no	null	0.626566	0.24584	no	null	0.183954	0.276355	no	null	0.656887	8.62	B	-0.121818	8.97	B	-0.745836	11.92	B	-1.03259	13.87	B	1.77195	8.39	B	0.0162472	8.39	B	-0.614647	5.53	B	-0.795869	11.76
236	chr6:48305854-48305925	n-Tc46|chr6_181_tRNACys_GCA+	0.427107	B	-0.561192	B	0.159023	B	-0.774	B	-0.988299	0.0369423	no	null	-0.933023	0.113317	no	null	-0.268084	0.647381	no	null	-0.212808	0.206948	no	null	0.880942	10.32	B	-0.0267285	46.15	B	-0.404286	14.28	B	-0.718098	18.55	B	0.894926	11.26	B	-0.57688	11.26	B	-0.82254	16.2	B	-0.725461	23.85
237	chr6:48306850-48306921	n-Tc11|chr6_182_tRNACys_GCA+	-0.0529232	B	-0.781814	B	0.626654	B	-0.93035	B	-0.728891	0.0579424	no	null	-1.557	0.0186859	no	null	0.679577	0.198656	no	null	-0.148536	0.391038	no	null	0.314679	0	B	-0.420525	0	B	-0.822639	0	B	-0.740989	0	B	1.24744	0	B	0.00586516	0	B	-1.10829	0	B	-0.752406	0
238	chr6:48313531-48313602	n-Tc19|chr6_1005_tRNACys_GCA-	0.35326	B	-0.658887	B	0.60719	B	-1.00566	B	-1.01215	0.0350536	no	null	-1.61285	0.0272324	no	null	0.25393	0.666382	no	null	-0.346771	0.04262	no	null	0.827563	46.23	B	-0.121044	48.38	B	-0.566707	38.18	B	-0.751068	51.72	B	1.40272	57.37	B	-0.18834	57.37	B	-0.895603	62.71	B	-1.11571	42.22
241	chr6:86353887-86353957	n-Tg8|chr6_317_tRNAGly_CCC+	3.86681	A	3.54727	A	5.50863	A	4.36154	A	-0.319537	0.205462	yes	null	-1.14709	0.0219741	yes	null	1.64182	0.00118415	yes	up	0.814273	0.000137308	yes	up	3.70776	0	A	4.02585	0	A	3.53929	0	A	3.55524	0	A	5.14181	0	A	5.87545	0	A	4.39469	0	A	4.32839	0
253	chr6:135217793-135217866	n-Tv20|chr6_651_tRNAVal_GAC-	0.146341	B	-1.20089	B	0.279353	B	-0.745199	B	-1.34723	0.0467349	no	null	-1.02455	0.104243	no	null	0.133011	0.831298	no	null	0.45569	0.00823076	no	up	0.926399	5.83	B	-0.633717	31.77	B	-1.18077	8	B	-1.22101	5.37	B	1.08079	1.87	B	-0.522087	1.87	B	-0.668319	1.85	B	-0.822079	1.72
255	chr7:19886593-19886678	n-Ts2|chr7_86_tRNASeC(e)_TCA+	3.30612	A	3.29009	A	5.28491	A	4.37127	A	-0.0160389	0.954647	yes	null	-0.913632	0.0393625	yes	null	1.97878	0.000194577	yes	up	1.08119	3.47077507025208e-05	yes	up	3.13207	0	A	3.48017	0	A	3.2064	0	A	3.37377	0	A	4.98768	0	A	5.58213	0	A	4.47187	0	A	4.27068	0
258	chr7:29158018-29158112	n-Ti16|chr7_156_tRNAIle_TAT_I+	4.51212	A	5.1252	A	6.35357	A	5.14981	A	0.613081	0.0263718	yes	null	-1.20376	0.0116552	yes	null	1.84145	0.000347408	yes	up	0.0246087	0.877914	yes	null	4.56663	0	A	4.45761	0	A	5.07487	0	A	5.17553	0	A	6.16983	0	A	6.53731	0	A	5.18649	0	A	5.11313	0
259	chr7:29579007-29579079	n-Tk24|chr7_1276_tRNALys_TTT-	1.25064	B	0.273651	B	2.03437	A	0.871972	A	-0.976986	0.0108428	no	null	-1.1624	0.0108407	yes	null	0.783732	0.126688	yes	null	0.598321	0.0015257	yes	up	1.48292	0	B	1.01836	0	B	0.352972	0	B	0.19433	0	B	1.98768	0	B	2.08106	0	A	0.845264	0	A	0.89868	0
260	chr7:36019789-36019862	n-Tt9|chr7_1213_tRNAThr_AGT-	4.28246	A	4.2326	A	6.03304	A	4.80989	A	-0.0498691	0.863851	yes	null	-1.22315	0.019578	yes	null	1.75058	0.000595705	yes	up	0.57729	0.00198962	yes	up	4.02234	0	A	4.54259	0	A	4.15451	0	A	4.31068	0	A	5.63329	0	A	6.43279	0	A	4.8577	0	A	4.76207	0
264	chr7:65654685-65654756	n-Te17|chr7_337_tRNAGlu_TTC+	3.63446	A	4.74913	A	5.49976	A	4.186	A	1.11467	0.00410805	yes	up	-1.31376	0.0166146	yes	null	1.8653	0.000314893	yes	up	-0.563136	0.00229163	yes	down	3.55837	0	A	3.71056	0	A	4.66247	0	A	4.8358	0	A	5.07031	0	A	5.92921	0	A	4.19916	0	A	4.17283	0
265	chr7:86611305-86611377	n-Tr19|chr7_387_tRNAArg_TCG+	4.36857	A	4.6188	A	6.45002	A	5.26213	A	0.250233	0.270213	yes	null	-1.18789	0.0157618	yes	null	2.08145	0.000116372	yes	up	0.643328	0.000876679	yes	up	4.3329	0	A	4.40424	0	A	4.56415	0	A	4.67345	0	A	6.15699	0	A	6.74306	0	A	5.31648	0	A	5.20778	0
266	chr7:105963925-105963996	n-Tp18|chr7_441_tRNAPro_TGG+	4.95815	A	4.55224	A	6.27475	A	4.70918	A	-0.405912	0.0928288	yes	null	-1.56557	0.00682406	yes	down	1.3166	0.00832762	yes	up	0.15694	0.302248	yes	null	4.92102	0	A	4.99529	0	A	4.51999	0	A	4.5845	0	A	5.92349	0	A	6.62601	0	A	4.75615	0	A	4.66222	0
267	chr7:105964186-105964257	n-Tp7|chr7_977_tRNAPro_AGG-	4.18503	A	3.58434	A	6.07586	A	4.27375	A	-0.600686	0.0299965	yes	null	-1.80211	0.00408438	yes	down	1.89083	0.000260672	yes	up	0.689403	0.000527868	yes	up	4.12524	0	A	4.24481	0	A	3.51014	0	A	3.65855	0	A	5.70965	0	A	6.44207	0	A	4.29871	0	A	4.24879	0
268	chr7:106692410-106692481	n-Te3|chr7_967_tRNAGlu_CTC-	0.622551	B	-0.529009	B	0.739473	B	-0.457636	B	-1.15156	0.0365929	no	null	-1.19711	0.053948	no	null	0.116922	0.848271	no	null	0.0713732	0.725612	no	null	1.14059	0	B	0.104516	0	B	-0.805726	0	B	-0.252293	0	B	1.45247	0	B	0.0264719	0	B	-0.427311	0	B	-0.487962	0
270	chr7:127978993-127979074	n-Tl27|chr7_861_tRNALeu_TAG-	4.00732	A	4.6776	A	5.92381	A	5.71384	A	0.670284	0.0223457	yes	null	-0.209968	0.547135	yes	null	1.91649	0.00024456	yes	up	1.03624	3.48412069301359e-05	yes	up	4.09882	0	A	3.91581	0	A	4.60372	0	A	4.75148	0	A	5.65151	0	A	6.19611	0	A	5.76283	0	A	5.66485	0
272	chr7:128061031-128061112	n-Tl4|chr7_559_tRNALeu_AAG+	4.48715	A	3.20424	A	6.18352	A	3.89036	A	-1.28291	0.00475607	yes	down	-2.29315	0.00215087	yes	down	1.69636	0.000833743	yes	up	0.686122	0.000575096	yes	up	4.25446	0	A	4.71985	0	A	3.11163	0	A	3.29686	0	A	5.78642	0	A	6.58061	0	A	3.89438	0	A	3.88635	0
279	chr8:39276255-39276337	n-Tl14|chr8_168_tRNALeu_CAG+	0.415237	B	-0.434575	B	1.02229	B	-0.322131	B	-0.849812	0.121897	no	null	-1.34443	0.0377321	no	null	0.607058	0.261126	no	null	0.112445	0.528936	no	null	1.05312	12.63	B	-0.222649	40.15	B	-0.627472	13.14	B	-0.241679	10.57	B	1.7353	9.29	B	0.309294	9.29	B	-0.404227	7.63	B	-0.240034	14.39
281	chr8:82433177-82433249	n-Tk20|chr8_317_tRNALys_TTT+	0.0939086	B	-0.485424	B	0.594248	B	-1.01502	B	-0.579332	0.188965	no	null	-1.60927	0.0235812	no	null	0.50034	0.358843	no	null	-0.529596	0.00923324	no	down	0.568007	0	B	-0.38019	0	B	-0.261053	0	B	-0.709795	0	B	1.34928	0	B	-0.160785	0	B	-1.00151	0	B	-1.02853	0
284	chr8:97227531-97227613	n-Tl17|chr8_414_tRNALeu_CAG+	4.12082	A	3.87769	A	6.1173	A	4.40764	A	-0.243126	0.36163	yes	null	-1.70966	0.0035046	yes	down	1.99648	0.000171952	yes	up	0.529945	0.00556539	yes	up	4.27929	0	A	3.96236	0	A	3.72996	0	A	4.02543	0	A	5.87764	0	A	6.35696	0	A	4.4744	0	A	4.34088	0
285	chr8:97227904-97227986	n-Tl16|chr8_1008_tRNALeu_CAG-	4.67757	A	4.94333	A	6.9421	A	5.72696	A	0.265761	0.250814	yes	null	-1.21514	0.0155806	yes	null	2.26453	4.04137945935102e-05	yes	up	0.78363	0.000209873	yes	up	4.61568	0	A	4.73946	0	A	4.88316	0	A	5.0035	0	A	6.62647	0	A	7.25773	0	A	5.7838	0	A	5.67013	0
286	chr8:113154453-113154523	n-Tg16|chr8_887_tRNAGly_GCC-	0.13216	B	-0.200579	B	2.33005	A	0.991841	A	-0.332739	0.267639	no	null	-1.33821	0.00672324	yes	down	2.19789	6.02134805994412e-05	yes	up	1.19242	2.39778958847633e-05	yes	up	0.388566	0	B	-0.124245	0	B	-0.077831	0	B	-0.323326	0	B	2.41329	0	B	2.24681	0	A	1.07703	0	A	0.90665	0
287	chr8:113155146-113155216	n-Tg15|chr8_886_tRNAGly_GCC-	0.625793	B	-0.742097	B	1.63294	B	0.727314	A	-1.36789	0.0123415	no	null	-0.905624	0.0370699	yes	null	1.00715	0.0458532	no	null	1.46941	1.55358715620382e-05	yes	up	1.09305	0	B	0.158537	0	B	-0.619822	0	B	-0.864372	0	B	1.80548	0	B	1.4604	0	A	0.945502	0	A	0.509127	0
289	chr8:113586461-113586531	n-Tg10|chr8_560_tRNAGly_GCC+	3.25525	A	3.38035	A	5.15122	A	4.37815	A	0.125099	0.627671	yes	null	-0.773071	0.0603047	yes	null	1.89598	0.000251783	yes	up	0.997805	3.98553570711712e-05	yes	up	3.07549	0	A	3.43501	0	A	3.35105	0	A	3.40964	0	A	4.8858	0	A	5.41664	0	A	4.44988	0	A	4.30643	0
290	chr8:124103129-124103201	n-Tm17|chr8_783_tRNAMet_CAT-	4.51472	A	5.50559	A	6.3499	A	5.83569	A	0.990869	0.00533168	yes	up	-0.514206	0.168269	yes	null	1.83517	0.000355263	yes	up	0.330099	0.0393497	yes	null	4.54895	0	A	4.4805	0	A	5.43678	0	A	5.5744	0	A	6.07839	0	A	6.6214	0	A	5.85147	0	A	5.81991	0
342	chr9:14762877-14762949	n-Tk4|chr9_1514_tRNALys_CTT-	-0.0409109	B	-0.720049	B	0.490411	B	-0.280029	B	-0.679138	0.211631	no	null	-0.77044	0.16803	no	null	0.531322	0.329981	no	null	0.44002	0.0195648	no	null	0.622979	0	B	-0.7048	0	B	-0.910062	0	B	-0.530035	0	B	1.20341	0	B	-0.22259	0	B	-0.325525	0	B	-0.234534	0
346	chr9:64585853-64585924	n-Tq9|chr9_342_tRNAGln_CTG+	4.38862	A	4.58846	A	5.91226	A	5.37545	A	0.199839	0.433709	yes	null	-0.536809	0.185703	yes	null	1.52364	0.00246155	yes	up	0.786991	0.000179007	yes	up	4.20674	0	A	4.57051	0	A	4.57485	0	A	4.60207	0	A	5.53575	0	A	6.28878	0	A	5.42776	0	A	5.32315	0
350	chr9:74956737-74956819	n-Ta4|chr9_1100_tRNAAla_AGC-	0.369378	B	-0.935892	B	0.494026	B	-0.968677	B	-1.30527	0.00738733	no	down	-1.4627	0.0371311	no	null	0.124649	0.838945	no	null	-0.0327855	0.84333	no	null	0.720396	0	B	0.0183594	0	B	-1.01313	0	B	-0.858658	0	B	1.30084	0	B	-0.312788	0	B	-0.950645	0	B	-0.98671	0
352	chr9:90021347-90021419	n-Tk18|chr9_1035_tRNALys_CTT-	3.83912	A	3.165	A	5.44977	A	4.01906	A	-0.674117	0.0252107	yes	null	-1.43071	0.00926551	yes	down	1.61065	0.0014003	yes	up	0.854054	0.000119269	yes	up	3.70465	0	A	3.97359	0	A	3.08944	0	A	3.24056	0	A	5.115	0	A	5.78453	0	A	3.975	0	A	4.06312	0
353	chr9:104302450-104302521	n-Tc47|chr9_592_tRNACys_GCA+	0.529815	B	-0.790206	B	0.434983	B	-0.840064	B	-1.32002	0.00277183	no	down	-1.27505	0.0318528	no	null	-0.0948317	0.876525	no	null	-0.0498583	0.769445	no	null	0.587553	0	B	0.472077	0	B	-0.905773	0	B	-0.674638	0	B	1.03075	0	B	-0.160785	0	B	-0.927722	0	B	-0.752406	0
354	chr9:104306386-104306457	n-Tc53|chr9_593_tRNACys_GCA+	0.345291	B	-0.573117	B	1.05579	B	-1.00946	B	-0.918408	0.0067321	no	down	-2.06525	0.00354511	no	down	0.710503	0.17308	no	null	-0.436341	0.0130747	no	null	0.288894	0	B	0.401688	0	B	-0.648184	0	B	-0.49805	0	B	1.5182	0	B	0.59339	0	B	-1.10982	0	B	-0.909095	0
355	chr9:104310997-104311068	n-Te18|chr9_961_tRNAGlu_TTC-	0.509221	B	0.0226966	B	1.92168	A	-0.0445573	B	-0.486525	0.152918	no	null	-1.96624	0.00232986	yes	down	1.41246	0.0048803	yes	up	-0.067254	0.692119	no	null	0.812456	0	B	0.205986	0	B	-0.126134	0	B	0.171527	0	B	2.17477	0	B	1.6686	0	A	-0.0510618	0	B	-0.0380529	0
358	chr9:123438543-123438615	n-Tr2|chr9_783_tRNAArg_ACG-	3.95263	A	4.15188	A	6.57134	A	5.34601	A	0.199246	0.372683	yes	null	-1.22533	0.0115692	yes	null	2.61871	6.64452233337623e-06	yes	up	1.19413	1.36484577465769e-05	yes	up	4.00654	0	A	3.89872	0	A	4.1212	0	A	4.18255	0	A	6.36132	0	A	6.78136	0	A	5.35702	0	A	5.335	0
361	chr10:12642369-12642451	n-Tl25|chr10_1316_tRNALeu_TAA-	3.76677	A	3.92783	A	6.26998	A	3.98873	A	0.161056	0.481975	yes	null	-2.28125	0.00164513	yes	down	2.50321	1.23637014360299e-05	yes	up	0.0609027	0.715303	yes	null	3.76223	0	A	3.77131	0	A	3.83994	0	A	4.01571	0	A	5.98768	0	A	6.55229	0	A	4.09507	0	A	3.88239	0
363	chr10:23496889-23496960	n-Tw1|chr10_1282_tRNATrp_CCA-	0.0033087	B	-0.634214	B	0.498241	B	-0.504773	B	-0.637522	0.121233	no	null	-1.00301	0.107495	no	null	0.494932	0.364252	no	null	0.129441	0.439101	no	null	0.438061	20.58	B	-0.431444	66.26	B	-0.506165	15.14	B	-0.762262	18.33	B	1.28724	17.96	B	-0.290761	17.96	B	-0.404227	11.24	B	-0.605319	14.54
364	chr10:30530946-30531017	n-Te9|chr10_81_tRNAGlu_CTC+	3.75575	A	4.08961	A	5.72124	A	4.37488	A	0.333856	0.167867	yes	null	-1.34636	0.0126896	yes	null	1.96549	0.000206661	yes	up	0.285273	0.0726411	yes	null	3.6933	0	A	3.8182	0	A	4.00953	0	A	4.16968	0	A	5.35597	0	A	6.08652	0	A	4.39247	0	A	4.35729	0
365	chr10:61853872-61853944	n-Ta6|chr10_1120_tRNAAla_AGC-	0.547286	B	-1.02309	B	0.841205	B	-1.47417	B	-1.57037	0.00594869	no	down	-2.31538	0.00697615	no	down	0.293919	0.611319	no	null	-0.451087	0.0124717	no	null	0.955197	0	B	0.139375	0	B	-1.15002	0	B	-0.896149	0	B	1.62203	0	B	0.0603767	0	B	-1.40221	0	B	-1.54614	0
367	chr10:62656988-62657080	n-Tm18|chr10_1101_tRNAMet_CAT_I-	0.377469	B	-0.672672	B	0.376778	B	-0.553076	B	-1.05014	0.00564103	no	down	-0.929854	0.138572	no	null	-0.000690779	0.998826	no	null	0.119595	0.531407	no	null	0.331736	0	B	0.423201	0	B	-0.528533	0	B	-0.81681	2.32	B	1.17644	0	B	-0.422889	0	B	-0.341835	0	B	-0.764318	3.7
369	chr10:62892224-62892305	n-Ts26|chr10_1095_tRNASer_TGA-	4.42127	A	4.67765	A	6.32896	A	5.2298	A	0.256383	0.255454	yes	null	-1.09916	0.0171909	yes	null	1.90769	0.00024585	yes	up	0.552148	0.00221548	yes	up	4.43831	0	A	4.40422	0	A	4.63468	0	A	4.72062	0	A	6.09994	0	A	6.55797	0	A	5.20744	0	A	5.25216	0
372	chr10:77846390-77846462	n-Ta5|chr10_979_tRNAAla_AGC-	0.301056	B	-0.768157	B	0.660141	B	-0.34492	B	-1.06921	0.0246792	no	null	-1.00506	0.0876962	no	null	0.359085	0.526385	no	null	0.423238	0.0298028	no	null	0.69771	0	B	-0.0955968	0	B	-0.985333	0	B	-0.550982	0	B	1.36319	0	B	-0.04291	0	B	-0.42181	0	B	-0.268029	0
376	chr10:79711709-79711781	n-Tf3|chr10_961_tRNAPhe_GAA-	4.67232	A	4.57475	A	6.9732	A	5.11156	A	-0.0975689	0.713373	yes	null	-1.86165	0.00339776	yes	down	2.30089	3.58732294639894e-05	yes	up	0.536807	0.00358137	yes	up	4.46544	0	A	4.8792	0	A	4.48942	0	A	4.66008	0	A	6.63683	0	A	7.30958	0	A	5.17793	0	A	5.04518	0
377	chr10:79711904-79711977	n-Tn7|chr10_381_tRNAAsn_GTT+	4.3262	A	4.55977	A	6.86366	A	4.80518	A	0.233573	0.389488	yes	null	-2.05847	0.00232986	yes	down	2.53746	1.23637014360299e-05	yes	up	0.245416	0.123813	yes	null	4.11346	0	A	4.53893	0	A	4.47651	0	A	4.64303	0	A	6.55618	0	A	7.17113	0	A	4.85555	0	A	4.75482	0
379	chr10:87292631-87292703	n-Tk21|chr10_885_tRNALys_TTT-	0.436901	B	-0.430737	B	0.618023	B	-1.02543	B	-0.867638	0.0278111	no	null	-1.64345	0.0123256	no	null	0.181122	0.758831	no	null	-0.594694	0.00349814	no	down	0.753563	0	B	0.120239	0	B	-0.304531	0	B	-0.556943	0	B	1.17006	0	B	0.0659862	0	B	-0.881918	0	B	-1.16895	0
380	chr10:90644157-90644228	n-Tw2|chr10_857_tRNATrp_CCA-	3.59496	A	3.71321	A	5.38806	A	4.42536	A	0.11825	0.609842	yes	null	-0.962704	0.0393625	yes	null	1.7931	0.000440056	yes	up	0.712145	0.000407073	yes	up	3.62591	0	A	3.56401	0	A	3.64504	0	A	3.78138	0	A	5.01516	0	A	5.76096	0	A	4.45002	0	A	4.40069	0
381	chr10:90644842-90644913	n-Td16|chr10_856_tRNAAsp_GTC-	4.10549	A	4.27455	A	6.40297	A	4.54248	A	0.169064	0.562109	yes	null	-1.86048	0.00419858	yes	down	2.29748	3.58732294639894e-05	yes	up	0.267928	0.0847118	yes	null	3.83837	0	A	4.37261	0	A	4.24609	0	A	4.30302	0	A	5.99656	0	A	6.80937	0	A	4.58562	0	A	4.49935	0
382	chr10:92915723-92915794	n-Td8|chr10_851_tRNAAsp_GTC-	3.9968	A	4.33069	A	6.02986	A	5.01755	A	0.333892	0.17378	yes	null	-1.01231	0.0273865	yes	null	2.03306	0.000140299	yes	up	0.686862	0.000519834	yes	up	3.87931	0	A	4.11428	0	A	4.3117	0	A	4.34967	0	A	5.742	0	A	6.31772	0	A	5.08276	0	A	4.95234	0
387	chr10:127895520-127895601	n-Ts13|chr10_688_tRNASer_CGA-	4.09388	A	4.12039	A	5.84573	A	4.71923	A	0.0265126	0.911754	yes	null	-1.1265	0.0217231	yes	null	1.75185	0.000568608	yes	up	0.598834	0.00155305	yes	up	4.04794	0	A	4.13982	0	A	4.05978	0	A	4.181	0	A	5.50804	0	A	6.18342	0	A	4.78495	0	A	4.6535	0
388	chr11:7769780-7769851	n-Td10|chr11_69_tRNAAsp_GTC+	0.567397	B	-0.917359	B	0.760246	B	-0.617751	B	-1.48476	0.00853244	no	down	-1.378	0.0503362	no	null	0.192849	0.743559	no	null	0.299608	0.198369	no	null	1.03947	25.57	B	0.0953214	27.19	B	-0.87481	40.25	B	-0.959908	42.44	B	1.52301	36.51	B	-0.00252262	36.51	B	-0.242991	22.02	B	-0.992511	25.78
389	chr11:48632044-48632116	n-Tv15|chr11_204_tRNAVal_CAC+	4.19759	A	3.91107	A	5.93892	A	4.69811	A	-0.286521	0.216119	yes	null	-1.24081	0.0124444	yes	null	1.74133	0.00059783	yes	up	0.787038	0.000242991	yes	up	4.15595	0	A	4.23924	0	A	3.84362	0	A	3.97852	0	A	5.69513	0	A	6.18271	0	A	4.78812	0	A	4.60809	0
390	chr11:48637230-48637303	n-Tg1|chr11_205_tRNAGly_ACC+	3.84003	A	2.33444	A	5.47391	A	3.00524	A	-1.50559	0.00250062	yes	down	-2.46867	0.00124354	yes	down	1.63388	0.00120191	yes	up	0.670804	0.00054417	yes	up	3.72709	0	A	3.95296	0	A	2.33163	0	A	2.33725	0	A	5.23219	0	A	5.71563	0	A	3.04557	0	A	2.96491	0
391	chr11:48647385-48647457	n-Tk10|chr11_2023_tRNALys_CTT-	4.05709	A	3.83372	A	6.20815	A	4.63603	A	-0.223371	0.362194	yes	null	-1.57212	0.00793372	yes	down	2.15106	8.30467693274823e-05	yes	up	0.802306	0.000170485	yes	up	3.90081	0	A	4.21338	0	A	3.81275	0	A	3.85469	0	A	5.81375	0	A	6.60255	0	A	4.70929	0	A	4.56277	0
392	chr11:48647931-48648002	n-Ta38|chr11_2022_tRNAAla_TGC-	4.98017	A	5.13405	A	6.39485	A	5.9464	A	0.153881	0.513649	yes	null	-0.448446	0.220492	yes	null	1.41467	0.00473261	yes	up	0.812348	0.000187628	yes	up	4.87011	0	A	5.09023	0	A	5.08808	0	A	5.18002	0	A	6.13523	0	A	6.65446	0	A	6.04086	0	A	5.85193	0
393	chr11:48667121-48667193	n-Tt16|chr11_206_tRNAThr_TGT+	4.38818	A	4.10033	A	6.37167	A	5.14345	A	-0.287849	0.301548	yes	null	-1.22822	0.0223786	yes	null	1.98348	0.000194577	yes	up	1.04312	3.4697878238772e-05	yes	up	4.15993	0	A	4.61644	0	A	4.01228	0	A	4.18839	0	A	5.92284	0	A	6.82049	0	A	5.17093	0	A	5.11597	0
394	chr11:48669782-48669853	n-Tp14|chr11_207_tRNAPro_TGG+	3.96942	A	4.23108	A	5.99498	A	4.72472	A	0.261666	0.257902	yes	null	-1.27026	0.0165324	yes	null	2.02556	0.000147926	yes	up	0.493636	0.00546629	yes	up	3.89276	0	A	4.04607	0	A	4.27281	0	A	4.18936	0	A	5.61367	0	A	6.37628	0	A	4.80716	0	A	4.64228	0
395	chr11:48670139-48670211	n-Tv7|chr11_208_tRNAVal_AAC+	4.26373	A	4.18164	A	5.82643	A	4.54075	A	-0.0820947	0.75058	yes	null	-1.28568	0.0150732	yes	null	1.5627	0.00194961	yes	up	0.359117	0.0266443	yes	null	4.05443	0	A	4.47303	0	A	4.19343	0	A	4.16984	0	A	5.45786	0	A	6.19501	0	A	4.60311	0	A	4.47839	0
396	chr11:48670476-48670557	n-Tl6|chr11_2021_tRNALeu_AAG-	3.50847	A	2.78735	A	4.93925	A	3.67546	A	-0.721124	0.0258245	yes	null	-1.26379	0.0102642	yes	null	1.43078	0.00432779	yes	up	0.888112	0.00013977	yes	up	3.34679	0	A	3.67015	0	A	2.91845	0	A	2.65625	0	A	4.74104	0	A	5.13745	0	A	3.74143	0	A	3.6095	0
401	chr11:51790041-51790112	n-Ta1|chr11_238_tRNAAla_AGC+	0.85641	B	-0.129037	B	0.781542	B	-0.665865	B	-0.985447	0.00594869	no	down	-1.44741	0.0504269	no	null	-0.0748687	0.902164	no	null	-0.536828	0.00345044	no	down	0.914027	0	B	0.798793	0	B	-0.0340969	0	B	-0.223977	0	B	1.6907	0	B	-0.127618	0	B	-0.701076	0	B	-0.630653	0
402	chr11:58115679-58115750	n-Te10|chr11_1912_tRNAGlu_CTC-	4.71595	A	4.9697	A	6.5509	A	5.26713	A	0.253744	0.261753	yes	null	-1.28377	0.0127625	yes	null	1.83494	0.00035725	yes	up	0.297433	0.0627769	yes	null	4.70294	0	A	4.72897	0	A	4.91524	0	A	5.02415	0	A	6.2431	0	A	6.85869	0	A	5.33375	0	A	5.2005	0
403	chr11:58115976-58116082	n-Tl12|chr11_1911_tRNALeu_CAA_I-	4.5078	A	4.95023	A	6.61275	A	5.50375	A	0.442434	0.0724577	yes	null	-1.109	0.0157618	yes	null	2.10496	0.000105887	yes	up	0.553518	0.00224511	yes	up	4.53185	0	A	4.48374	0	A	4.90031	0	A	5.00015	0	A	6.41021	0	A	6.81529	0	A	5.5325	0	A	5.475	0
404	chr11:61221418-61221489	n-Tw5|chr11_1880_tRNATrp_CCA-	4.64781	A	4.69044	A	6.70153	A	5.20218	A	0.0426266	0.85188	yes	null	-1.49934	0.00533362	yes	down	2.05372	0.00013233	yes	up	0.511745	0.00386184	yes	up	4.72448	0	A	4.57114	0	A	4.64592	0	A	4.73495	0	A	6.47987	0	A	6.92318	0	A	5.24592	0	A	5.15844	0
405	chr11:62559517-62559588	n-Tw8|chr11_1849_tRNATrp_CCA-	0.541116	B	0.17878	B	2.91095	A	1.24922	A	-0.362336	0.349883	no	null	-1.66173	0.00377907	yes	down	2.36983	2.74842513599062e-05	yes	up	1.07044	0.000100665	yes	up	0.991722	0	B	0.0905092	0	B	0.112272	0	B	0.245288	0	B	2.84796	0	A	2.97394	0	A	1.49031	0	A	1.00813	0
406	chr11:67104641-67104712	n-Tp12|chr11_372_tRNAPro_TGG+	0.676336	B	-0.529979	B	0.435536	B	-0.721988	B	-1.20631	0.00675576	no	down	-1.15752	0.087314	no	null	-0.2408	0.682021	no	null	-0.192009	0.231763	no	null	0.971743	0	B	0.380929	0	B	-0.532161	0	B	-0.527797	0	B	1.29169	0	B	-0.420617	0	B	-0.846308	0	B	-0.597668	0
407	chr11:68850505-68850578	n-Ti5|chr11_393_tRNAIle_AAT+	3.97173	A	4.27975	A	5.9468	A	5.36182	A	0.308023	0.186243	yes	null	-0.58498	0.138672	yes	null	1.97507	0.000194577	yes	up	1.08207	2.73507404996501e-05	yes	up	3.90933	0	A	4.03413	0	A	4.2515	0	A	4.308	0	A	5.62979	0	A	6.2638	0	A	5.41468	0	A	5.30895	0
408	chr11:68850979-68851060	n-Ts4|chr11_394_tRNASer_AGA+	4.28487	A	4.54611	A	5.88398	A	5.09637	A	0.261239	0.399124	yes	null	-0.787609	0.0779339	yes	null	1.5991	0.0015537	yes	up	0.550253	0.00265671	yes	up	3.97199	0	A	4.59776	0	A	4.52579	0	A	4.56644	0	A	5.49598	0	A	6.27197	0	A	5.17803	0	A	5.0147	0
409	chr11:68851355-68851428	n-Tt8|chr11_395_tRNAThr_AGT+	3.70139	A	3.55327	A	5.66594	A	4.40039	A	-0.148121	0.609842	yes	null	-1.26555	0.0150506	yes	null	1.96455	0.000206661	yes	up	0.847117	0.00014579	yes	up	3.44263	0	A	3.96016	0	A	3.55612	0	A	3.55043	0	A	5.32981	0	A	6.00207	0	A	4.51476	0	A	4.28602	0
410	chr11:68853887-68853958	n-Tp9|chr11_396_tRNAPro_CGG+	3.7083	A	3.61964	A	5.84943	A	4.61875	A	-0.0886673	0.720765	yes	null	-1.23067	0.0196291	yes	null	2.14112	8.86736275447852e-05	yes	up	0.999116	3.86162346388277e-05	yes	up	3.53244	0	A	3.88417	0	A	3.58584	0	A	3.65344	0	A	5.44213	0	A	6.25673	0	A	4.66972	0	A	4.56778	0
411	chr11:68854486-68854557	n-Td9|chr11_397_tRNAAsp_GTC+	5.11919	A	4.64781	A	6.58855	A	4.8651	A	-0.471377	0.0705061	yes	null	-1.72345	0.00451206	yes	down	1.46936	0.00345117	yes	up	0.217284	0.175192	yes	null	5.04501	0	A	5.19338	0	A	4.55489	0	A	4.74074	0	A	6.24557	0	A	6.93153	0	A	4.92809	0	A	4.8021	0
412	chr11:68854780-68854851	n-Tg25|chr11_1824_tRNAGly_TCC-	4.88732	A	4.57934	A	6.40876	A	5.16127	A	-0.307973	0.193821	yes	null	-1.24749	0.0147827	yes	null	1.52144	0.00246155	yes	up	0.581925	0.00199353	yes	up	4.82283	0	A	4.95181	0	A	4.50181	0	A	4.65688	0	A	6.08257	0	A	6.73494	0	A	5.22695	0	A	5.09559	0
413	chr11:68855328-68855399	n-Tw7|chr11_398_tRNATrp_CCA+	4.01307	A	5.29564	A	5.9698	A	5.92542	A	1.28258	0.00264621	yes	up	-0.0443794	0.891007	yes	null	1.95673	0.000206661	yes	up	0.629771	0.000856861	yes	up	4.02035	0	A	4.00578	0	A	5.27376	0	A	5.31753	0	A	5.75973	0	A	6.17986	0	A	5.93751	0	A	5.91332	0
414	chr11:68875822-68875895	n-Ti4|chr11_1823_tRNAIle_AAT-	4.00571	A	3.75121	A	6.36152	A	4.82101	A	-0.2545	0.278576	yes	null	-1.54051	0.00720883	yes	down	2.35581	2.74842513599062e-05	yes	up	1.06981	3.20763408419627e-05	yes	up	3.90121	0	A	4.11021	0	A	3.78192	0	A	3.7205	0	A	6.01563	0	A	6.70741	0	A	4.89292	0	A	4.74911	0
415	chr11:68876246-68876319	n-Tt7|chr11_1822_tRNAThr_AGT-	4.94409	A	5.26623	A	6.74321	A	5.41132	A	0.32214	0.187371	yes	null	-1.3319	0.00792167	yes	down	1.79912	0.00041362	yes	up	0.145085	0.370717	yes	null	4.95813	0	A	4.93005	0	A	5.14264	0	A	5.38982	0	A	6.55296	0	A	6.93347	0	A	5.42471	0	A	5.39792	0
416	chr11:68876544-68876625	n-Ts17|chr11_1821_tRNASer_GCT-	5.069	A	5.48082	A	6.8958	A	5.72093	A	0.411828	0.104077	yes	null	-1.17487	0.0105065	yes	null	1.82681	0.000362732	yes	up	0.24011	0.121894	yes	null	5.17567	0	A	4.96233	0	A	5.42549	0	A	5.53616	0	A	6.8409	0	A	6.95071	0	A	5.70676	0	A	5.7351	0
417	chr11:68876997-68877068	n-Tw6|chr11_1820_tRNATrp_CCA-	3.35735	A	4.03875	A	5.06724	A	4.55707	A	0.681403	0.0205044	yes	null	-0.510169	0.143095	yes	null	1.70989	0.00071342	yes	up	0.518318	0.00444468	yes	up	3.2813	0	A	3.4334	0	A	3.9638	0	A	4.1137	0	A	4.94562	0	A	5.18886	0	A	4.63587	0	A	4.47827	0
419	chr11:68923967-68924040	n-Tt5|chr11_399_tRNAThr_AGT+	3.23075	A	0.735355	A	4.68533	A	1.12581	A	-2.4954	0.00174212	yes	down	-3.55952	0.00107449	yes	down	1.45458	0.00382493	yes	up	0.390455	0.0174386	yes	null	3.04512	0	A	3.41639	0	A	0.789291	0	A	0.68142	0	A	4.29093	0	A	5.07973	0	A	1.14401	0	A	1.10761	0
420	chr11:68924421-68924502	n-Ts14|chr11_400_tRNASer_CGA+	3.73749	A	3.01466	A	5.35656	A	2.92708	A	-0.722828	0.0183299	yes	null	-2.42948	0.00138192	yes	down	1.61908	0.00132548	yes	up	-0.0875764	0.596235	yes	null	3.61315	0	A	3.86182	0	A	2.99092	0	A	3.03839	0	A	5.0875	0	A	5.62563	0	A	3.06282	0	A	2.79134	0
421	chr11:68932296-68932366	n-Tg13|chr11_1819_tRNAGly_GCC-	3.8862	A	4.56669	A	6.03247	A	4.88449	A	0.680495	0.0201591	yes	null	-1.14798	0.0252276	yes	null	2.14627	8.47253417109519e-05	yes	up	0.3178	0.0500995	yes	null	3.86552	0	A	3.90687	0	A	4.47146	0	A	4.66193	0	A	5.62189	0	A	6.44305	0	A	4.91651	0	A	4.85247	0
422	chr11:68936984-68937070	n-Tr25|chr11_1818_tRNAArg_TCT_I-	2.97342	A	2.64698	A	4.62002	A	3.16689	A	-0.326441	0.186243	yes	null	-1.45314	0.00888536	yes	down	1.6466	0.00112432	yes	up	0.519903	0.00655253	yes	up	2.84103	0	A	3.10582	0	A	2.64258	0	A	2.65138	0	A	4.32026	0	A	4.91979	0	A	3.33556	0	A	2.99821	0
423	chr11:68937743-68937824	n-Tl29|chr11_401_tRNALeu_TAG+	4.8409	A	4.26144	A	6.51372	A	5.83125	A	-0.579454	0.0434669	yes	null	-0.682467	0.116822	yes	null	1.67282	0.000964059	yes	up	1.56981	3.90420232120855e-06	yes	up	4.69486	0	A	4.98693	0	A	4.19427	0	A	4.32861	0	A	6.10316	0	A	6.92428	0	A	5.89613	0	A	5.76637	0
424	chr11:68938109-68938180	n-Tq6|chr11_1817_tRNAGln_CTG-	3.00756	A	2.95987	A	5.07717	A	3.44582	A	-0.0476876	0.844011	yes	null	-1.63135	0.00450118	yes	down	2.06961	0.000122607	yes	up	0.485945	0.00580727	yes	up	2.90279	0	A	3.11234	0	A	2.87466	0	A	3.04509	0	A	4.7968	0	A	5.35754	0	A	3.45014	0	A	3.4415	0
425	chr11:68938678-68938750	n-Tk27|chr11_1816_tRNALys_TTT-	4.05176	A	4.08475	A	5.769	A	4.56791	A	0.0329915	0.911754	yes	null	-1.20109	0.0330907	yes	null	1.71724	0.000756233	yes	up	0.483163	0.00973737	yes	up	3.84103	0	A	4.26249	0	A	3.92766	0	A	4.24184	0	A	5.22052	0	A	6.31747	0	A	4.62084	0	A	4.51499	0
427	chr11:73950817-73950889	n-Tk5|chr11_1752_tRNALys_CTT-	0.236038	B	-0.735705	B	0.903194	B	-0.565688	B	-0.971743	0.0301818	no	null	-1.46888	0.0236982	no	null	0.667156	0.208492	no	null	0.170017	0.346771	no	null	0.626183	0	B	-0.154108	0	B	-0.913341	0	B	-0.55807	0	B	1.54956	0	B	0.256827	0	B	-0.45077	0	B	-0.680607	0
431	chr11:79518152-79518223	n-Tt12|chr11_550_tRNAThr_CGT+	3.77157	A	4.39389	A	6.08279	A	4.44508	A	0.622319	0.0260849	yes	null	-1.63772	0.00376649	yes	down	2.31122	3.27111043704496e-05	yes	up	0.0511828	0.753279	yes	null	3.79796	0	A	3.74519	0	A	4.30944	0	A	4.47835	0	A	5.87234	0	A	6.29325	0	A	4.51154	0	A	4.37861	0
432	chr11:86075670-86075741	n-Tq12|chr11_630_tRNAGln_TTG+	0.517178	B	-0.552489	B	0.436543	B	-1.04244	B	-1.06967	0.00664478	no	down	-1.47898	0.022888	no	null	-0.0806346	0.893544	no	null	-0.489946	0.00622434	no	down	0.723815	0	B	0.31054	0	B	-0.536539	0	B	-0.568439	0	B	1.08079	0	B	-0.207706	0	B	-0.93575	0	B	-1.14912	0
435	chr11:95720486-95720557	n-Tq16|chr11_1493_tRNAGln_TTG-	4.31066	A	4.39775	A	6.2421	A	5.19863	A	0.0870938	0.726833	yes	null	-1.04348	0.0421383	yes	null	1.93145	0.0002391	yes	up	0.800875	0.000203192	yes	up	4.15199	0	A	4.46933	0	A	4.30444	0	A	4.49106	0	A	5.75945	0	A	6.72476	0	A	5.24044	0	A	5.15682	0
436	chr11:97563763-97563836	n-Tn8|chr11_1446_tRNAAsn_GTT-	2.39906	A	3.16232	A	4.9321	A	4.32299	A	0.763264	0.0168549	yes	null	-0.609112	0.107939	yes	null	2.53304	1.23637014360299e-05	yes	up	1.16066	2.82477114898973e-05	yes	up	2.52863	0	A	2.26949	0	A	3.07779	0	A	3.24686	0	A	4.72129	0	A	5.14291	0	A	4.44382	0	A	4.20215	0
437	chr11:97631143-97631214	n-Tc18|chr11_1444_tRNACys_GCA-	1.67146	A	0.658875	A	3.04595	A	1.40598	A	-1.01259	0.00506283	yes	down	-1.63997	0.00357649	yes	down	1.37449	0.00590745	yes	up	0.747106	0.000534016	yes	up	1.65403	0	B	1.6889	0	A	0.743449	0	B	0.574301	0	A	2.89748	0	A	3.19442	0	A	1.54281	0	A	1.26915	0
439	chr11:97658386-97658457	n-Tc56|chr11_791_tRNACys_GCA+	3.86437	A	3.50301	A	5.88112	A	4.32434	A	-0.361364	0.159918	yes	null	-1.55679	0.00637915	yes	down	2.01675	0.000154388	yes	up	0.821328	0.000141447	yes	up	3.71367	0	A	4.01508	0	A	3.47535	0	A	3.53067	0	A	5.56215	0	A	6.20009	0	A	4.39023	0	A	4.25845	0
440	chr11:97660220-97660291	n-Tc51|chr11_1442_tRNACys_GCA-	3.07988	A	3.32824	A	4.98204	A	4.1299	A	0.248365	0.299359	yes	null	-0.852138	0.0444189	yes	null	1.90216	0.000247916	yes	up	0.801657	0.000209873	yes	up	2.97147	0	A	3.18828	0	A	3.25039	0	A	3.40609	0	A	4.71797	0	A	5.2461	0	A	4.20721	0	A	4.05259	0
441	chr11:97849560-97849631	n-Tc55|chr11_1433_tRNACys_GCA-	4.56786	A	4.37636	A	5.7536	A	4.37409	A	-0.191504	0.393736	yes	null	-1.37951	0.0134772	yes	null	1.18574	0.0177402	yes	null	-0.00226981	0.986554	yes	null	4.49981	0	A	4.63592	0	A	4.38777	0	A	4.36495	0	A	5.34132	0	A	6.16588	0	A	4.41257	0	A	4.3356	0
442	chr11:97850237-97850308	n-Tc54|chr11_1432_tRNACys_GCA-	4.7664	A	3.6407	A	6.18481	A	5.07466	A	-1.12569	0.00365231	yes	down	-1.11016	0.0301164	yes	null	1.41842	0.00474384	yes	up	1.43395	4.71555598417548e-06	yes	up	4.68227	0	A	4.85053	0	A	3.60886	0	A	3.67255	0	A	5.75654	0	A	6.61309	0	A	5.14132	0	A	5.008	0
444	chr11:100399472-100399544	n-Ts23|chr11_832_tRNASer_GGA+	0.589654	B	-0.977116	B	0.552216	B	-0.986474	B	-1.56677	0.00345591	no	down	-1.53869	0.0281771	no	null	-0.0374383	0.950483	no	null	-0.00935759	0.96289	no	null	0.854846	0	B	0.324463	0	B	-0.828093	0	B	-1.12614	0	B	1.26522	0	B	-0.160785	0	B	-0.713804	0	B	-1.25914	0
450	chr11:106874180-106874252	n-Tr7|chr11_945_tRNAArg_CCG+	4.78456	A	4.62445	A	6.09888	A	5.46642	A	-0.160109	0.504227	yes	null	-0.632458	0.138776	yes	null	1.31432	0.00850945	yes	up	0.841969	0.000155521	yes	up	4.70325	0	A	4.86587	0	A	4.51469	0	A	4.73421	0	A	5.6903	0	A	6.50746	0	A	5.50707	0	A	5.42577	0
451	chr11:115274295-115274367	n-Tr14|chr11_1022_tRNAArg_CCT+	4.4389	A	4.26691	A	6.20552	A	5.03106	A	-0.171987	0.442252	yes	null	-1.17446	0.0147044	yes	null	1.76662	0.000512547	yes	up	0.76415	0.000257262	yes	up	4.45129	0	A	4.42651	0	A	4.2112	0	A	4.32263	0	A	5.96169	0	A	6.44936	0	A	5.09755	0	A	4.96458	0
452	chr11:115274618-115274690	n-Tr12|chr11_1234_tRNAArg_CCT-	3.2537	A	3.57591	A	5.65852	A	4.42942	A	0.322211	0.178121	yes	null	-1.2291	0.0106413	yes	null	2.40481	2.11485230960963e-05	yes	up	0.853506	0.000119269	yes	up	3.17299	0	A	3.33441	0	A	3.62462	0	A	3.52721	0	A	5.49195	0	A	5.82508	0	A	4.50207	0	A	4.35677	0
453	chr11:115275093-115275165	n-Tr18|chr11_1023_tRNAArg_TCG+	4.05581	A	4.02005	A	6.00932	A	4.84387	A	-0.0357558	0.885532	yes	null	-1.16544	0.0229362	yes	null	1.95351	0.000210663	yes	up	0.823818	0.0002192	yes	up	3.97653	0	A	4.13508	0	A	3.89884	0	A	4.14126	0	A	5.61607	0	A	6.40256	0	A	4.91989	0	A	4.76786	0
454	chr11:116277293-116277365	n-Ta3|chr11_1203_tRNAAla_AGC-	0.563833	B	-0.841059	B	0.389988	B	-0.520732	B	-1.40489	0.00274423	no	down	-0.910721	0.103468	no	null	-0.173844	0.769545	no	null	0.320327	0.170407	no	null	0.455481	0	B	0.672184	0	B	-0.728558	0	B	-0.953561	0	B	0.955261	0	B	-0.175284	0	B	-0.162026	0	B	-0.879439	0
455	chr11:121825376-121825448	n-Tm1|chr11_1132_tRNAMet_CAT-	0.234794	B	-0.746304	B	0.224763	B	-0.511356	B	-0.981098	0.0724577	no	null	-0.736118	0.193978	no	null	-0.0100314	0.988979	no	null	0.234949	0.163884	no	null	0.849778	0	B	-0.38019	0	B	-0.597796	0	B	-0.894813	0	B	0.966621	0	B	-0.517096	0	B	-0.458128	0	B	-0.564583	0
458	chr12:43516062-43516133	n-Te2|chr12_886_tRNAGlu_CTC-	0.378091	B	-0.897748	B	0.746325	B	-0.668687	B	-1.27584	0.00536428	no	down	-1.41501	0.0371349	no	null	0.368234	0.513503	no	null	0.229061	0.180894	no	null	0.594865	0	B	0.161317	0	B	-1.06688	0	B	-0.728616	0	B	1.51593	0	B	-0.0232812	0	B	-0.684212	0	B	-0.653163	0
464	chr12:72070107-72070179	n-Tk17|chr12_790_tRNALys_CTT-	3.96857	A	3.77077	A	5.92788	A	4.2094	A	-0.197801	0.400961	yes	null	-1.71848	0.00520122	yes	down	1.95931	0.000206811	yes	up	0.438631	0.012715	yes	null	3.84488	0	A	4.09226	0	A	3.78595	0	A	3.75559	0	A	5.56284	0	A	6.29292	0	A	4.33349	0	A	4.0853	0
467	chr12:112083548-112083621	n-Ti6|chr12_470_tRNAIle_AAT+	4.28959	A	4.7612	A	5.89956	A	5.13145	A	0.471612	0.0634244	yes	null	-0.768109	0.0666522	yes	null	1.60998	0.00139561	yes	up	0.370254	0.0284835	yes	null	4.27014	0	A	4.30904	0	A	4.68422	0	A	4.83818	0	A	5.60566	0	A	6.19346	0	A	5.22164	0	A	5.04127	0
468	chr13:4223394-4223466	n-Tk6|chr13_1041_tRNALys_CTT-	0.438648	B	-0.669408	B	0.652745	B	-0.417251	B	-1.10806	0.0293483	no	null	-1.07	0.0931855	no	null	0.214098	0.712922	no	null	0.252158	0.203317	no	null	0.877551	0	B	-0.000256286	0	B	-0.40663	0	B	-0.932187	3.33	B	1.45276	0	B	-0.14727	0	B	-0.498268	0	B	-0.336234	0
470	chr13:21252654-21252725	n-Te11|chr13_1001_tRNAGlu_CTC-	4.54952	A	4.82646	A	6.10888	A	4.39218	A	0.276931	0.296287	yes	null	-1.7167	0.00652229	yes	down	1.55935	0.00199343	yes	up	-0.434279	0.0142635	yes	null	4.37738	0	A	4.72167	0	A	4.70796	0	A	4.94495	0	A	5.67144	0	A	6.54631	0	A	4.46065	0	A	4.3237	0
471	chr13:21253274-21253346	n-Tf4|chr13_60_tRNAPhe_GAA+	4.3631	A	4.23735	A	5.72273	A	5.37182	A	-0.12575	0.609842	yes	null	-0.350904	0.373785	yes	null	1.35962	0.00659197	yes	up	1.13447	3.4697878238772e-05	yes	up	4.27161	0	A	4.4546	0	A	4.12141	0	A	4.35329	0	A	5.3324	0	A	6.11306	0	A	5.47297	0	A	5.27068	0
472	chr13:21259473-21259545	n-Tm14|chr13_61_tRNAMet_CAT+	3.59149	A	2.62139	A	5.17377	A	2.26135	A	-0.970102	0.00841007	yes	down	-2.91243	0.00113545	yes	down	1.58229	0.00170047	yes	up	-0.360039	0.0253288	yes	null	3.40068	0	A	3.78229	0	A	2.57963	0	A	2.66314	0	A	4.79629	0	A	5.55126	0	A	2.23857	0	A	2.28412	0
473	chr13:21259944-21260016	n-Tk28|chr13_1000_tRNALys_TTT-	3.78211	A	3.35879	A	5.1511	A	2.98645	A	-0.423322	0.175618	yes	null	-2.16465	0.00357649	yes	down	1.36899	0.0065408	yes	up	-0.372338	0.024772	yes	null	3.50146	0	A	4.06275	0	A	3.2847	0	A	3.43287	0	A	4.62608	0	A	5.67611	0	A	2.93175	0	A	3.04114	0
474	chr13:21261556-21261628	n-Tm15|chr13_999_tRNAMet_CAT-	3.96302	A	4.28386	A	5.82411	A	4.0623	A	0.320841	0.187371	yes	null	-1.76182	0.00585989	yes	down	1.8611	0.000326224	yes	up	-0.221561	0.158059	yes	null	3.84616	0	A	4.07987	0	A	4.25699	0	A	4.31073	0	A	5.38866	0	A	6.25957	0	A	3.98287	0	A	4.14172	0
475	chr13:21261905-21261986	n-Tl7|chr13_62_tRNALeu_AAG+	4.29586	A	4.39786	A	6.06603	A	4.18027	A	0.102003	0.659985	yes	null	-1.88576	0.0029733	yes	down	1.77017	0.000509769	yes	up	-0.217595	0.158877	yes	null	4.23648	0	A	4.35524	0	A	4.33809	0	A	4.45763	0	A	5.75924	0	A	6.37282	0	A	4.20113	0	A	4.1594	0
476	chr13:21262075-21262156	n-Tl5|chr13_63_tRNALeu_AAG+	4.3339	A	4.28849	A	5.81955	A	3.78643	A	-0.0454124	0.851335	yes	null	-2.03313	0.00240511	yes	down	1.48565	0.0030877	yes	up	-0.50206	0.00583032	yes	down	4.24034	0	A	4.42745	0	A	4.18374	0	A	4.39323	0	A	5.5068	0	A	6.1323	0	A	3.849	0	A	3.72385	0
477	chr13:21264220-21264291	n-Tq7|chr13_64_tRNAGln_CTG+	3.23189	A	3.20701	A	5.1782	A	3.36898	A	-0.0248791	0.929006	yes	null	-1.80922	0.00450118	yes	down	1.94631	0.000224579	yes	up	0.161967	0.290305	yes	null	3.01739	0	A	3.44639	0	A	3.16831	0	A	3.24571	0	A	4.78168	0	A	5.57471	0	A	3.42914	0	A	3.30881	0
478	chr13:21264706-21264811	n-Tl9|chr13_998_tRNALeu_CAA_I-	3.64624	A	2.43366	A	5.67952	A	2.8171	A	-1.21258	0.00357347	yes	down	-2.86242	0.00107449	yes	down	2.03328	0.000140299	yes	up	0.383433	0.0183374	yes	null	3.49883	0	A	3.79365	0	A	2.40859	0	A	2.45874	0	A	5.41458	0	A	5.94446	0	A	2.85063	0	A	2.78356	0
479	chr13:21292073-21292177	n-Tl10|chr13_65_tRNALeu_CAA_I+	4.76177	A	4.01711	A	6.59056	A	3.90297	A	-0.744661	0.0144946	yes	null	-2.68759	0.00110827	yes	down	1.82878	0.000362732	yes	up	-0.114144	0.455014	yes	null	4.68902	0	A	4.83452	0	A	3.96111	0	A	4.07311	0	A	6.37586	0	A	6.80525	0	A	3.95056	0	A	3.85538	0
480	chr13:21307327-21307399	n-Tr9|chr13_997_tRNAArg_CCG-	3.77167	A	3.75521	A	5.48716	A	2.59726	A	-0.0164613	0.948711	yes	null	-2.88989	0.00111228	yes	down	1.71549	0.000710604	yes	up	-1.15794	2.22549503045981e-05	yes	down	3.69812	0	A	3.84521	0	A	3.65662	0	A	3.85379	0	A	5.16764	0	A	5.80667	0	A	2.64959	0	A	2.54494	0
481	chr13:21314455-21314526	n-Ta16|chr13_66_tRNAAla_AGC+	4.32456	A	4.57746	A	6.28777	A	4.67425	A	0.252898	0.279045	yes	null	-1.61352	0.00590237	yes	down	1.96321	0.000206661	yes	up	0.0967943	0.532607	yes	null	4.24897	0	A	4.40014	0	A	4.50346	0	A	4.65145	0	A	5.94366	0	A	6.63188	0	A	4.73017	0	A	4.61833	0
482	chr13:21325914-21325985	n-Ta17|chr13_67_tRNAAla_AGC+	4.5464	A	3.95313	A	5.91793	A	4.55989	A	-0.593268	0.0698494	yes	null	-1.35804	0.0116552	yes	null	1.37153	0.00622842	yes	up	0.606753	0.00153955	yes	up	4.26709	0	A	4.82571	0	A	3.93567	0	A	3.9706	0	A	5.58534	0	A	6.25051	0	A	4.66121	0	A	4.45857	0
483	chr13:21332814-21332885	n-Ta40|chr13_68_tRNAAla_TGC+	2.33858	A	1.13282	A	4.42945	A	1.71039	A	-1.20576	0.00356757	yes	down	-2.71907	0.00113545	yes	down	2.09088	0.000110956	yes	up	0.577568	0.0016699	yes	up	2.19936	0	A	2.47779	0	A	1.09829	0	A	1.16735	0	A	4.11944	0	A	4.73947	0	A	1.74745	0	A	1.67333	0
484	chr13:21334439-21334510	n-Ta18|chr13_69_tRNAAla_AGC+	0.599991	B	-0.444705	B	2.67778	A	0.074751	B	-1.0447	0.0357726	no	null	-2.60303	0.00107449	yes	down	2.07779	0.000122607	yes	up	0.519456	0.00679106	no	up	1.08541	0	B	0.114575	0	B	-0.283773	0	B	-0.605638	0	B	2.60625	0	A	2.74931	0	A	0.0128296	0	B	0.136672	0
485	chr13:21341063-21341136	n-Tt3|chr13_996_tRNAThr_AGT-	0.940857	B	-0.55907	B	2.29238	A	-0.572166	B	-1.49993	0.00349803	no	down	-2.86455	0.00107449	yes	down	1.35152	0.00671849	yes	up	-0.0130955	0.950772	no	null	0.939976	0	B	0.941738	0	B	-0.276683	0	B	-0.841457	0	B	2.0711	0	B	2.51366	0	A	-0.458791	0	B	-0.68554	0
486	chr13:21346089-21346160	n-Ta28|chr13_70_tRNAAla_CGC+	1.51607	B	1.1273	A	3.45053	A	1.57883	A	-0.388763	0.167867	yes	null	-1.8717	0.00488177	yes	down	1.93446	0.0002391	yes	up	0.451526	0.0092078	yes	up	1.73744	0	B	1.29469	0	B	1.10433	0	A	1.15027	0	A	2.99554	0	A	3.90552	0	A	1.66834	0	A	1.48932	0
487	chr13:21351637-21351708	n-Ta19|chr13_71_tRNAAla_AGC+	2.51284	A	1.57543	A	4.71788	A	2.04065	A	-0.937413	0.00784798	yes	down	-2.67722	0.00143076	yes	down	2.20504	5.92953725798226e-05	yes	up	0.465229	0.0310533	yes	null	2.37505	0	A	2.65063	0	A	1.50601	0	A	1.64484	0	A	4.40577	0	A	5.02998	0	A	2.33105	0	A	1.75026	0
488	chr13:21356449-21356522	n-Tt11|chr13_72_tRNAThr_CGT+	1.16347	B	0.468709	B	2.96894	A	0.597131	A	-0.694758	0.0716561	no	null	-2.3718	0.00126378	yes	down	1.80547	0.000416341	yes	up	0.128422	0.399556	yes	null	1.54824	0	B	0.778689	0	B	0.441367	0	B	0.49605	0	B	2.76529	0	A	3.17258	0	A	0.639904	0	A	0.554358	0
489	chr13:21360338-21360409	n-Tq13|chr13_995_tRNAGln_TTG-	0.767051	B	0.0152997	B	1.79969	B	-0.0520158	B	-0.751752	0.019779	no	null	-1.85171	0.00248871	no	down	1.03264	0.0391516	no	null	-0.0673156	0.6957	no	null	0.942008	0	B	0.592095	0	B	-0.0158397	0	B	0.0464391	0	B	1.63879	0	B	1.9606	0	A	-0.209357	0	B	0.105326	0
490	chr13:21367825-21367898	n-Tt18|chr13_73_tRNAThr_TGT+	0.79133	B	-0.258413	B	1.86285	B	0.751454	A	-1.04974	0.0223457	no	null	-1.11139	0.0276816	yes	null	1.07152	0.0323653	no	null	1.00987	0.0019961	yes	up	0.991722	0	B	0.590938	0	B	0.110506	0	B	-0.627333	0	B	2.11893	0	B	1.60677	0	A	1.06865	0	A	0.434261	0
491	chr13:21371565-21371637	n-Tr16|chr13_74_tRNAArg_TCG+	1.35149	B	1.30446	A	3.65084	A	2.72977	A	-0.0470315	0.839745	yes	null	-0.921071	0.0267077	yes	null	2.29936	3.50330143420167e-05	yes	up	1.42532	4.4830720386135e-06	yes	up	1.43163	0	B	1.27134	0	B	1.26795	0	A	1.34096	0	A	3.51052	0	A	3.79116	0	A	2.72513	0	A	2.73441	0
492	chr13:21414682-21414755	n-Tt13|chr13_75_tRNAThr_CGT+	1.36659	B	0.612778	B	3.01735	A	-0.406382	B	-0.753809	0.0157733	no	null	-3.42373	0.00107449	yes	down	1.65077	0.00107442	yes	up	-1.01916	3.69807638892937e-05	no	down	1.49722	0	B	1.23595	0	B	0.606729	0	B	0.618828	0	A	2.83335	0	A	3.20135	0	A	-0.482311	0	B	-0.330454	0
493	chr13:21418586-21418658	n-Tm13|chr13_994_tRNAMet_CAT-	3.97066	A	2.23117	A	5.301	A	2.74456	A	-1.73949	0.00189952	yes	down	-2.55644	0.00143076	yes	down	1.33034	0.00778744	yes	up	0.513393	0.00343494	yes	up	3.85995	0	A	4.08137	0	A	2.23905	0	A	2.22329	0	A	4.92529	0	A	5.67672	0	A	2.76418	0	A	2.72495	0
494	chr13:21584714-21584795	n-Ts16|chr13_992_tRNASer_GCT-	0.489334	B	-0.304763	B	1.1327	B	-0.919622	B	-0.794098	0.195916	no	null	-2.05232	0.00752762	no	down	0.643367	0.233842	no	null	-0.614859	0.00359988	no	down	1.25476	0	B	-0.276088	0	B	-0.0911278	0	B	-0.518398	0	B	1.80326	0	B	0.462146	0	B	-0.962717	0	B	-0.876527	0
495	chr13:21802449-21802519	n-Tg28|chr13_77_tRNAGly_GCC+	4.33937	A	4.10659	A	5.9234	A	4.51939	A	-0.232784	0.337056	yes	null	-1.40401	0.0113644	yes	null	1.58403	0.00166808	yes	up	0.412806	0.0181009	yes	null	4.2415	0	A	4.43724	0	A	3.9973	0	A	4.21587	0	A	5.55431	0	A	6.29249	0	A	4.59262	0	A	4.44617	0
496	chr13:21802863-21802934	n-Tm7|chr13_78_tRNAMetInit_CAT+	4.46436	A	4.81558	A	6.48765	A	5.33873	A	0.351228	0.150684	yes	null	-1.14892	0.020546	yes	null	2.02329	0.000147926	yes	up	0.523142	0.0036912	yes	up	4.36176	0	A	4.56696	0	A	4.79263	0	A	4.83854	0	A	6.14839	0	A	6.82691	0	A	5.41952	0	A	5.25793	0
497	chr13:21887668-21887750	n-Tsta1|chr13_79_tRNASup_TTA+	0.53405	B	-1.02126	B	0.574389	B	0.0882108	B	-1.55531	0.00356757	no	down	-0.486179	0.192822	no	null	0.0403391	0.947411	no	null	1.10947	0.000108487	no	up	0.682009	3.7	B	0.386091	1.26	B	-1.29971	4.76	B	-0.74281	1.49	B	0.8584	7.69	B	0.290379	7.69	B	0.0552046	12.72	B	0.121217	3.44
498	chr13:21939891-21939973	n-Tl24|chr13_991_tRNALeu_TAA-	2.35718	A	0.388718	B	4.10719	A	0.340486	B	-1.96846	0.00323221	yes	down	-3.76671	0.00107449	yes	down	1.75001	0.000564418	yes	up	-0.0482319	0.854508	no	null	2.26405	0.89	A	2.45031	0.24	A	0.809611	0.84	A	-0.0321744	1.53	B	3.92756	0.57	A	4.28682	0.57	A	0.399853	4.82	B	0.28112	1.61
499	chr13:21947189-21947262	n-Ti11|chr13_990_tRNAIle_AAT-	3.94846	A	2.28965	A	5.82687	A	3.15217	A	-1.65881	0.00189952	yes	down	-2.6747	0.00113545	yes	down	1.87841	0.000278672	yes	up	0.862518	0.000103278	yes	up	4.02857	0	A	3.86836	0	A	2.23759	0	A	2.34171	0	A	5.56318	0	A	6.09056	0	A	3.20721	0	A	3.09713	0
500	chr13:21947890-21947963	n-Tt4|chr13_81_tRNAThr_AGT+	2.78416	A	1.42875	A	4.04094	A	1.9737	A	-1.35541	0.00608647	yes	down	-2.06723	0.00474129	yes	down	1.25677	0.0126267	yes	null	0.544951	0.00312791	yes	up	2.45882	0	A	3.10951	0	A	1.33886	0	A	1.51865	0	A	3.48272	0	A	4.59916	0	A	2.02174	0	A	1.92567	0
501	chr13:21973902-21973975	n-Ti10|chr13_989_tRNAIle_AAT-	3.11152	A	1.46948	A	5.26055	A	2.24303	A	-1.64205	0.00260626	yes	down	-3.01752	0.00107449	yes	down	2.14903	8.30467693274823e-05	yes	up	0.773549	0.000195624	yes	up	2.91007	0	A	3.31298	0	A	1.43243	0	A	1.50652	0	A	4.97982	0	A	5.54128	0	A	2.22582	0	A	2.26023	0
502	chr13:21974754-21974826	n-Tf1|chr13_988_tRNAPhe_GAA-	3.39207	A	2.02601	A	4.85202	A	2.40577	A	-1.36606	0.00336993	yes	down	-2.44626	0.00164513	yes	down	1.45995	0.00370879	yes	up	0.379757	0.0206229	yes	null	3.1962	0	A	3.58794	0	A	1.96053	0	A	2.09149	0	A	4.47082	0	A	5.23323	0	A	2.38358	0	A	2.42796	0
503	chr13:21988807-21988900	n-Ti14|chr13_987_tRNAIle_TAT_I-	1.2541	B	-0.487355	B	1.88506	A	-0.519191	B	-1.74146	0.00189952	no	down	-2.40425	0.00181777	yes	down	0.630951	0.230563	yes	null	-0.0318355	0.873634	no	null	1.22681	0	B	1.28139	0	B	-0.395741	0	B	-0.57897	0	B	2.20278	0	B	1.56733	0	A	-0.291516	0	B	-0.746866	0
504	chr13:21998980-21999051	n-Tm2|chr13_82init_tRNAMet_CAT+	1.20609	B	-0.280406	B	2.61157	A	0.195639	B	-1.48649	0.00264621	no	down	-2.41593	0.00113545	yes	down	1.40549	0.00490565	yes	up	0.476045	0.0100111	no	null	1.31746	0	B	1.09471	0	B	-0.15107	0	B	-0.409741	0	B	2.5129	0	A	2.71025	0	A	0.286642	0	B	0.104636	0
505	chr13:21999809-21999881	n-Tk23|chr13_83_tRNALys_TTT+	1.30544	B	-0.268298	B	3.22357	A	-0.421623	B	-1.57373	0.00278332	no	down	-3.64519	0.00107449	yes	down	1.91813	0.00024456	yes	up	-0.153325	0.416643	no	null	1.15956	0	B	1.45132	0	B	-0.0536531	0	B	-0.482943	0	B	2.91729	0	A	3.52985	0	A	-0.303754	0	B	-0.539492	0
506	chr13:22003182-22003253	n-Td11|chr13_84_tRNAAsp_GTC+	1.0428	B	0.258502	B	3.06878	A	-0.284394	B	-0.784294	0.0252008	no	null	-3.35317	0.00120195	yes	down	2.02598	0.00014341	yes	up	-0.542896	0.0854997	no	null	1.10504	0	B	0.980557	0	B	0.509101	0	B	0.00790307	0	B	2.83377	0	A	3.30379	0	A	0.233392	0	B	-0.80218	0
507	chr13:22006707-22006812	n-Tl11|chr13_85_tRNALeu_CAA_I+	2.16204	A	0.70078	A	3.82545	A	2.73498	A	-1.46126	0.00264621	yes	down	-1.09047	0.0147123	yes	null	1.66341	0.000973258	yes	up	2.0342	7.92993876138705e-07	yes	up	2.28226	0	A	2.04182	0	A	0.827258	0	A	0.574301	0	A	3.70807	0	A	3.94283	0	A	2.79805	0	A	2.67191	0
508	chr13:22009031-22009116	n-Tr23|chr13_985_tRNAArg_TCT_I-	2.02361	A	-0.37411	B	3.56824	A	0.708282	A	-2.39772	0.00174212	yes	down	-2.85995	0.00107449	yes	down	1.54463	0.00207745	yes	up	1.08239	4.63089655328291e-05	yes	up	1.94794	0	A	2.09928	0	A	-0.540113	0	B	-0.208107	0	B	3.39615	0	A	3.74032	0	A	0.786131	0	A	0.630433	0
509	chr13:22011084-22011165	n-Ts5|chr13_86_tRNASer_AGA+	3.46542	A	2.85222	A	5.74169	A	2.71149	A	-0.613205	0.0243714	yes	null	-3.0302	0.00107449	yes	down	2.27627	3.66218559028167e-05	yes	up	-0.140724	0.383315	yes	null	3.44956	0	A	3.48128	0	A	2.83591	0	A	2.86852	0	A	5.45377	0	A	6.02961	0	A	2.83164	0	A	2.59135	0
510	chr13:22012069-22012140	n-Tq10|chr13_87_tRNAGln_CTG+	3.19087	A	1.49324	A	4.39761	A	1.61502	A	-1.69762	0.00189952	yes	down	-2.78259	0.00107449	yes	down	1.20674	0.0156057	yes	null	0.12178	0.425454	yes	null	3.10464	0	A	3.27709	0	A	1.47246	0	A	1.51402	0	A	4.15761	0	A	4.63761	0	A	1.68458	0	A	1.54546	0
511	chr13:22016804-22016885	n-Ts25|chr13_984_tRNASer_TGA-	1.82247	A	-0.194753	B	3.37248	A	0.595769	A	-2.01723	0.00250062	yes	down	-2.77671	0.00107449	yes	down	1.55001	0.00200888	yes	up	0.790522	0.00162809	yes	up	1.90412	0	A	1.74083	0	A	0.108545	0	B	-0.49805	0	B	3.17934	0	A	3.56562	0	A	0.618033	0	A	0.573506	0
512	chr13:22019726-22019807	n-Ts6|chr13_88_tRNASer_AGA+	0.947359	B	-0.227713	B	2.29434	A	-0.587909	B	-1.17507	0.0227384	no	null	-2.88224	0.00107449	yes	down	1.34698	0.0070042	yes	up	-0.360196	0.158106	no	null	1.24833	0	B	0.646391	0	B	0.171907	0	B	-0.627333	0	B	2.44901	0	B	2.13966	0	A	-0.75215	0	B	-0.423668	0
513	chr13:22023038-22023109	n-Tm10|chr13_983_tRNAMetInit_CAT-	0.951732	B	-0.125236	B	2.18535	A	-0.018895	B	-1.07697	0.00801386	no	down	-2.20424	0.00162073	yes	down	1.23362	0.0133632	yes	null	0.106341	0.603919	no	null	1.16074	0	B	0.742725	0	B	0.0217662	0	B	-0.272238	0	B	2.21428	0	B	2.15642	0	A	0.229928	0	B	-0.267718	0
514	chr13:22025830-22025901	n-Tq8|chr13_982_tRNAGln_CTG-	1.60585	B	-0.278402	B	2.97876	A	0.106758	B	-1.88425	0.00189952	no	down	-2.872	0.00107449	yes	down	1.37291	0.00598576	yes	up	0.385159	0.0197883	no	null	1.6661	0	B	1.54561	0	A	-0.243131	0	B	-0.313672	0	B	2.78286	0	A	3.17466	0	A	0.175957	0	B	0.0375591	0
515	chr13:22027366-22027437	n-Td13|chr13_981_tRNAAsp_GTC-	1.33507	B	0.690147	A	3.8315	A	0.815608	A	-0.644925	0.0349787	yes	null	-3.01589	0.00107449	yes	down	2.49643	1.23637014360299e-05	yes	up	0.12546	0.414659	yes	null	1.52139	0	B	1.14876	0	B	0.652532	0	B	0.727762	0	A	3.58106	0	A	4.08194	0	A	0.875191	0	A	0.756025	0
516	chr13:22028963-22029044	n-Ts10|chr13_980_tRNASer_AGA-	2.67237	A	1.28817	A	4.84435	A	1.88169	A	-1.38421	0.00264621	yes	down	-2.96267	0.00107449	yes	down	2.17198	7.12574048394569e-05	yes	up	0.593521	0.00155652	yes	up	2.7654	0	A	2.57934	0	A	1.23492	0	A	1.34142	0	A	4.58773	0	A	5.10098	0	A	1.93983	0	A	1.82355	0
517	chr13:22032188-22032259	n-Td12|chr13_979_tRNAAsp_GTC-	3.38892	A	3.58061	A	5.28817	A	3.37379	A	0.191692	0.455345	yes	null	-1.91438	0.00297836	yes	down	1.89926	0.00024973	yes	up	-0.206816	0.190986	yes	null	3.22698	0	A	3.55085	0	A	3.48738	0	A	3.67384	0	A	4.96266	0	A	5.61369	0	A	3.41527	0	A	3.33232	0
518	chr13:22032783-22032864	n-Ts8|chr13_978_tRNASer_AGA-	2.85416	A	0.853918	A	5.0486	A	1.65398	A	-2.00024	0.00223007	yes	down	-3.39462	0.00107449	yes	down	2.19444	6.76085122785028e-05	yes	up	0.800062	0.000216627	yes	up	2.57953	0	A	3.12878	0	A	0.763442	0	A	0.944394	0	A	4.62979	0	A	5.46741	0	A	1.72178	0	A	1.58618	0
519	chr13:22063657-22063729	n-Tk22|chr13_89_tRNALys_TTT+	0.952459	B	-0.194229	B	2.12163	A	-0.196443	B	-1.14669	0.00420022	no	down	-2.31807	0.00124354	yes	down	1.16917	0.0189572	yes	null	-0.00221424	0.986554	no	null	1.08875	0	B	0.816171	0	B	-0.143595	0	B	-0.244863	0	B	1.98768	0	B	2.25558	0	A	-0.228178	0	B	-0.164708	0
520	chr13:22066901-22066972	n-Tm8|chr13_90_tRNAMetInit_CAT+	4.81668	A	4.90107	A	6.41162	A	5.36237	A	0.0843931	0.702342	yes	null	-1.04925	0.0274323	yes	null	1.59494	0.00153559	yes	up	0.461297	0.0076126	yes	up	4.75946	0	A	4.87389	0	A	4.87669	0	A	4.92545	0	A	6.08051	0	A	6.74272	0	A	5.43548	0	A	5.28926	0
521	chr13:22086059-22086140	n-Ts22|chr13_976_tRNASer_GCT-	1.52502	B	1.41335	A	3.35205	A	1.39942	A	-0.111674	0.677246	yes	null	-1.95263	0.00214185	yes	down	1.82702	0.000363558	yes	up	-0.013933	0.940246	yes	null	1.69911	0	B	1.35093	0	B	1.56095	0	A	1.26575	0	A	3.20109	0	A	3.50301	0	A	1.51712	0	A	1.28172	0
522	chr13:22088450-22088521	n-Tq1|chr13_975_tRNAGln_CTG-	1.43041	B	0.143261	B	3.23497	A	0.156618	B	-1.28714	0.00278332	no	down	-3.07835	0.00107449	yes	down	1.80457	0.000398632	yes	up	0.0133566	0.934436	no	null	1.54411	0	B	1.3167	0	B	0.143337	0	B	0.143186	0	B	3.17531	0	A	3.29463	0	A	0.142695	0	B	0.170541	0
523	chr13:22107660-22107732	n-Tv3|chr13_974_tRNAVal_AAC-	4.06766	A	3.99666	A	5.6808	A	4.31758	A	-0.0709981	0.762912	yes	null	-1.36322	0.0142431	yes	null	1.61315	0.0014003	yes	up	0.320925	0.0501018	yes	null	3.92713	0	A	4.20818	0	A	3.98992	0	A	4.0034	0	A	5.27858	0	A	6.08302	0	A	4.429	0	A	4.20617	0
524	chr13:22113013-22113085	n-Tr1|chr13_973_tRNAArg_ACG-	4.35836	A	3.69926	A	5.78481	A	4.42619	A	-0.659103	0.021934	yes	null	-1.35862	0.0119224	yes	null	1.42645	0.00449338	yes	up	0.726932	0.000434538	yes	up	4.28528	0	A	4.43144	0	A	3.75906	0	A	3.63945	0	A	5.44174	0	A	6.12789	0	A	4.51662	0	A	4.33576	0
525	chr13:22114288-22114369	n-Ts12|chr13_972_tRNASer_CGA-	4.02499	A	3.6666	A	5.49373	A	4.28843	A	-0.358391	0.167867	yes	null	-1.2053	0.0147123	yes	null	1.46874	0.00345117	yes	up	0.621833	0.00121153	yes	up	3.87458	0	A	4.1754	0	A	3.59924	0	A	3.73396	0	A	5.21185	0	A	5.77561	0	A	4.34856	0	A	4.2283	0
526	chr13:22118417-22118489	n-Tv16|chr13_91_tRNAVal_CAC+	3.65502	A	3.08459	A	5.16456	A	4.07273	A	-0.570433	0.0458234	yes	null	-1.09183	0.0211885	yes	null	1.50954	0.00265778	yes	up	0.988139	3.74724360532359e-05	yes	up	3.49184	0	A	3.8182	0	A	3.07531	0	A	3.09387	0	A	4.86675	0	A	5.46237	0	A	4.05348	0	A	4.09198	0
527	chr13:22121092-22121165	n-Ti7|chr13_92_tRNAIle_AAT+	4.43124	A	3.65143	A	6.10183	A	4.26219	A	-0.77981	0.0106342	yes	null	-1.83964	0.00245964	yes	down	1.67059	0.000934562	yes	up	0.610765	0.00123284	yes	up	4.43418	0	A	4.4283	0	A	3.61278	0	A	3.69008	0	A	5.9021	0	A	6.30156	0	A	4.32169	0	A	4.20269	0
528	chr13:22121969-22122042	n-Tt1|chr13_971_tRNAThr_AGT-	1.35559	B	-0.229223	B	1.92057	A	-0.136639	B	-1.58481	0.00663596	no	down	-2.05721	0.00198391	yes	down	0.564987	0.287657	yes	null	0.0925838	0.608579	no	null	0.914027	0	B	1.79715	0	A	-0.125561	0	B	-0.332885	0	B	2.06569	0	B	1.77546	0	A	0.0447578	0	B	-0.318037	0
529	chr13:22142555-22142636	n-Ts19|chr13_970_tRNASer_GCT-	3.50284	A	3.06169	A	5.7289	A	4.14148	A	-0.441146	0.0894658	yes	null	-1.58741	0.00357649	yes	down	2.22606	4.90432820197073e-05	yes	up	1.07979	3.90499147659579e-05	yes	up	3.63015	0	A	3.37553	0	A	3.02595	0	A	3.09743	0	A	5.71258	0	A	5.74522	0	A	4.28715	0	A	3.99582	0
530	chr13:23362290-23362385	n-Ti15|chr13_969_tRNAIle_TAT_I-	0.413975	B	-0.59775	B	1.60901	B	-0.256427	B	-1.01173	0.0435312	no	null	-1.86543	0.00450118	no	down	1.19503	0.0177402	no	null	0.341323	0.0433615	no	null	0.929886	0	B	-0.101935	0	B	-0.477019	0	B	-0.718481	0	B	2.03891	0	B	1.17911	0	B	-0.317213	0	B	-0.19564	0
531	chr13:23377270-23377342	n-Tv4|chr13_93_tRNAVal_AAC+	1.13622	B	0.612221	B	3.45512	A	1.28386	A	-0.523996	0.0438733	no	null	-2.17126	0.00170828	yes	down	2.3189	3.21084196623471e-05	yes	up	0.671639	0.00057266	yes	up	1.11856	0	B	1.15387	0	B	0.672805	0	B	0.551638	0	B	3.204	0	A	3.70624	0	A	1.27432	0	A	1.2934	0
532	chr13:23377518-23377590	n-Ta10|chr13_94_tRNAAla_AGC+	1.50319	B	0.75616	A	3.7801	A	1.03393	A	-0.747034	0.0146411	yes	null	-2.74616	0.00111228	yes	down	2.27691	3.66218559028167e-05	yes	up	0.277775	0.0823253	yes	null	1.57299	0	B	1.4334	0	B	0.68648	0	B	0.82584	0	A	3.52684	0	A	4.03336	0	A	1.09375	0	A	0.974119	0
533	chr13:23390650-23390722	n-Tv6|chr13_95_tRNAVal_AAC+	1.82718	A	0.545261	B	3.91011	A	1.14247	A	-1.28192	0.00559687	yes	down	-2.76764	0.00107449	yes	down	2.08293	0.000116372	yes	up	0.597212	0.00151518	yes	up	1.55003	0	B	2.10433	0	A	0.481556	0	B	0.608965	0	A	3.6955	0	A	4.12472	0	A	1.18993	0	A	1.09502	0
534	chr13:23390930-23391002	n-Ta11|chr13_96_tRNAAla_AGC+	0.836238	B	-0.312315	B	3.01002	A	-0.00484702	B	-1.14855	0.00594869	no	down	-3.01486	0.00107449	yes	down	2.17378	7.12574048394569e-05	yes	up	0.307468	0.0607976	no	null	1.04114	0	B	0.631336	0	B	-0.211422	0	B	-0.413208	0	B	2.94082	0	A	3.07922	0	A	0.0483804	0	B	-0.0580744	0
535	chr13:23391991-23392063	n-Tv12|chr13_97_tRNAVal_CAC+	1.57454	B	0.941506	A	4.0833	A	1.3628	A	-0.633039	0.0369423	yes	null	-2.7205	0.00107449	yes	down	2.50875	1.23637014360299e-05	yes	up	0.421294	0.0141232	yes	null	1.38392	0	B	1.76517	0	A	0.955283	0	A	0.927728	0	A	3.88885	0	A	4.27775	0	A	1.46697	0	A	1.25863	0
536	chr13:23399498-23399570	n-Tv19|chr13_98_tRNAVal_CAC+	1.42229	B	0.0114635	B	3.13632	A	0.356225	B	-1.41082	0.00250912	no	down	-2.7801	0.00130996	yes	down	1.71403	0.00071342	yes	up	0.344762	0.0955225	no	null	1.37132	0	B	1.47326	0	A	0.0344031	0	B	-0.0114761	0	B	2.81211	0	A	3.46053	0	A	0.645329	0	A	0.0671221	0
537	chr13:23400921-23400994	n-Ti9|chr13_968_tRNAIle_AAT-	1.19995	B	0.294872	B	3.861	A	0.755915	A	-0.905078	0.0351994	no	null	-3.10509	0.00107449	yes	down	2.66105	5.33280946873218e-06	yes	up	0.461043	0.0458911	yes	null	1.4422	1.52	B	0.957697	2.39	B	-0.03668	2.43	B	0.626424	1.02	A	3.64169	0.75	A	4.08032	0.75	A	0.873784	1.25	A	0.638046	1.08
538	chr13:23409335-23409407	n-Tm12|chr13_99_tRNAMet_CAT+	1.39556	B	-0.855242	B	3.26661	A	0.0992071	B	-2.2508	0.00174212	no	down	-3.16741	0.00107449	yes	down	1.87105	0.000287598	yes	up	0.95445	8.09541228089098e-05	no	up	1.41408	0	B	1.37705	0	B	-0.722977	0	B	-0.987508	0	B	3.12217	0	A	3.41106	0	A	0.0483804	0	B	0.150034	0
539	chr13:23488929-23489002	n-Ti3|chr13_100_tRNAIle_AAT+	0.944439	B	-0.394681	B	2.06068	A	-0.2591	B	-1.33912	0.00381867	no	down	-2.31978	0.00124354	yes	down	1.11624	0.0254068	yes	null	0.135581	0.408729	no	null	1.1686	0.77	B	0.720278	0	B	-0.316062	0	B	-0.473299	0	B	1.99408	1.75	B	2.12728	1.75	A	-0.146782	1.03	B	-0.371418	0
540	chr13:23492664-23492736	n-Ta12|chr13_966_tRNAAla_AGC-	1.68162	A	0.290802	B	3.285	A	0.783251	A	-1.39081	0.0050292	yes	down	-2.50175	0.00126753	yes	down	1.60339	0.00143488	yes	up	0.492449	0.0322899	yes	null	1.6711	0	B	1.69213	0	A	0.604866	0	B	-0.0232613	0	B	3.0179	0	A	3.55211	0	A	0.915553	0	A	0.65095	0
541	chr13:23492942-23493014	n-Tv2|chr13_965_tRNAVal_AAC-	1.2314	B	-0.371341	B	2.4225	A	-0.0543614	B	-1.60274	0.00264621	no	down	-2.47686	0.00143076	yes	down	1.1911	0.0169166	yes	null	0.31698	0.15638	no	null	1.19651	0	B	1.26629	0	B	-0.138434	0	B	-0.604249	0	B	2.1925	0	B	2.6525	0	A	0.199915	0	B	-0.308638	0
542	chr13:23503946-23504018	n-Tv10|chr13_964_tRNAVal_CAC-	0.938428	B	-0.434107	B	1.62393	B	-0.23465	B	-1.37254	0.00264621	no	down	-1.85858	0.00217432	no	down	0.685499	0.187676	no	null	0.199457	0.186203	no	null	0.998675	0	B	0.878182	0	B	-0.415968	0	B	-0.452246	0	B	1.72465	0	B	1.52321	0	A	-0.239745	0	B	-0.229555	0
543	chr13:23504810-23504882	n-Ta7|chr13_963_tRNAAla_AGC-	1.70871	A	-0.71044	B	3.1053	A	0.37397	B	-2.41915	0.00174212	yes	down	-2.73133	0.00113545	yes	down	1.39659	0.00523844	yes	up	1.08441	8.09541228089098e-05	no	up	1.8141	0	A	1.60332	0	A	-0.854089	0	B	-0.566791	0	B	2.90771	0	A	3.30288	0	A	0.559724	0	B	0.188216	0
544	chr13:23505117-23505189	n-Tv5|chr13_962_tRNAVal_AAC-	1.58932	B	0.503379	B	2.81762	A	1.03627	A	-1.08594	0.00506283	no	down	-1.78135	0.00273265	yes	down	1.2283	0.0137782	yes	null	0.532895	0.00448863	yes	up	1.73707	0	B	1.44157	0	B	0.536479	0	B	0.470278	0	B	2.66575	0	A	2.96949	0	A	1.16973	0	A	0.902814	0
545	chr13:23517515-23517603	n-Ty3|chr13_961_tRNATyr_GTA_I-	2.40741	A	1.8612	A	3.9219	A	2.24899	A	-0.546212	0.0434669	yes	null	-1.67291	0.00440352	yes	down	1.51449	0.00256084	yes	up	0.387795	0.0181009	yes	null	2.30272	0	A	2.5121	0	A	1.89287	0	A	1.82953	0	A	3.62229	0	A	4.22152	0	A	2.2977	0	A	2.20029	0
546	chr13:23518374-23518461	n-Ty4|chr13_101_tRNATyr_GTA_I+	2.37458	A	0.554984	B	4.54762	A	1.33382	A	-1.8196	0.00264621	yes	down	-3.2138	0.00107449	yes	down	2.17304	7.12574048394569e-05	yes	up	0.778837	0.00183207	yes	up	2.20202	0	A	2.54714	0	A	0.315836	0	B	0.794131	0	A	4.27576	0	A	4.81948	0	A	1.52487	0	A	1.14278	0
547	chr13:23518964-23519049	n-Ty5|chr13_960_tRNATyr_GTA_I-	1.38293	B	-0.0982469	B	3.10654	A	0.217967	B	-1.48117	0.00250062	no	down	-2.88857	0.00118814	yes	down	1.72361	0.000653284	yes	up	0.316213	0.181577	no	null	1.47116	0	B	1.29469	0	B	-0.049787	0	B	-0.146707	0	B	3.00606	0	A	3.20702	0	A	0.600386	0	A	-0.164453	0
548	chr13:23520607-23520695	n-Ty6|chr13_959_tRNATyr_GTA_I-	0.275912	B	-0.841021	B	0.818702	B	-0.274581	B	-1.11693	0.0116503	no	null	-1.09328	0.0308609	no	null	0.54279	0.309021	no	null	0.56644	0.00312229	no	up	0.594865	0	B	-0.0430412	0	B	-0.72029	0	B	-0.961752	0	B	1.23922	0	B	0.398183	0	B	-0.342989	0	B	-0.206173	0
549	chr13:23523281-23523353	n-Ta13|chr13_102_tRNAAla_AGC+	4.9193	A	4.08367	A	7.25406	A	4.98209	A	-0.835627	0.00872059	yes	down	-2.27197	0.00155374	yes	down	2.33477	2.95136305785354e-05	yes	up	0.898422	0.000100794	yes	up	4.89693	0	A	4.94166	0	A	4.01203	0	A	4.15531	0	A	6.99501	0	A	7.51312	0	A	5.07699	0	A	4.8872	0
550	chr13:23524859-23524946	n-Ty7|chr13_958_tRNATyr_GTA_I-	3.65635	A	4.44264	A	5.93635	A	4.99339	A	0.78629	0.0148678	yes	null	-0.942959	0.0399937	yes	null	2.28001	3.66218559028167e-05	yes	up	0.550758	0.00462474	yes	up	3.58233	0	A	3.73037	0	A	4.31213	0	A	4.57314	0	A	5.5961	0	A	6.2766	0	A	5.10029	0	A	4.8865	0
551	chr13:23528209-23528281	n-Tk11|chr13_103_tRNALys_CTT+	4.00253	A	2.94561	A	5.74339	A	4.31608	A	-1.05692	0.00409625	yes	down	-1.42732	0.0111817	yes	null	1.74087	0.000612986	yes	up	1.37047	7.98983885526001e-06	yes	up	3.97456	0	A	4.03049	0	A	2.92625	0	A	2.96497	0	A	5.36388	0	A	6.12291	0	A	4.40421	0	A	4.22794	0
552	chr13:23528863-23528934	n-Tp3|chr13_957_tRNAPro_AGG-	3.11846	A	2.15787	A	4.81993	A	2.76536	A	-0.960589	0.00660029	yes	down	-2.05457	0.00302161	yes	down	1.70148	0.000795746	yes	up	0.607494	0.00153594	yes	up	3.00798	0	A	3.22893	0	A	2.17753	0	A	2.1382	0	A	4.41727	0	A	5.22259	0	A	2.86676	0	A	2.66396	0
553	chr13:23529978-23530051	n-Ti8|chr13_956_tRNAIle_AAT-	4.61915	A	4.21911	A	6.3543	A	5.40499	A	-0.400042	0.0965079	yes	null	-0.949307	0.0316467	yes	null	1.73514	0.000621665	yes	up	1.18588	1.43773163068284e-05	yes	up	4.58	0	A	4.6583	0	A	4.1929	0	A	4.24531	0	A	6.08276	0	A	6.62583	0	A	5.44385	0	A	5.36613	0
554	chr13:23530566-23530637	n-Ta29|chr13_955_tRNAAla_CGC-	3.59705	A	3.14188	A	4.94541	A	3.88809	A	-0.455176	0.106318	yes	null	-1.05732	0.0426071	yes	null	1.34835	0.00721534	yes	up	0.746213	0.000282082	yes	up	3.39614	0	A	3.79797	0	A	3.10794	0	A	3.17581	0	A	4.44711	0	A	5.4437	0	A	3.8269	0	A	3.94928	0
555	chr13:23538011-23538083	n-Tv17|chr13_954_tRNAVal_CAC-	3.99601	A	3.58393	A	5.90004	A	3.95282	A	-0.412086	0.110531	yes	null	-1.94721	0.00264646	yes	down	1.90402	0.000247517	yes	up	0.368896	0.0335275	yes	null	4.02969	0	A	3.96234	0	A	3.44736	0	A	3.7205	0	A	5.59518	0	A	6.2049	0	A	4.0149	0	A	3.89074	0
556	chr13:23538661-23538733	n-Tr5|chr13_953_tRNAArg_ACG-	3.70271	A	3.00436	A	5.39798	A	3.58894	A	-0.698347	0.0184503	yes	null	-1.80905	0.00330398	yes	down	1.69527	0.000808369	yes	up	0.584573	0.00145398	yes	up	3.60994	0	A	3.79548	0	A	3.02081	0	A	2.98791	0	A	5.09933	0	A	5.69664	0	A	3.56978	0	A	3.60809	0
557	chr13:23542491-23542564	n-Tt6|chr13_104_tRNAThr_AGT+	4.4565	A	3.8302	A	6.08897	A	4.61657	A	-0.626296	0.0566481	yes	null	-1.47239	0.0142826	yes	null	1.63247	0.00130019	yes	up	0.786368	0.000232036	yes	up	4.19691	0	A	4.71609	0	A	3.90168	0	A	3.75873	0	A	5.59419	0	A	6.58374	0	A	4.69377	0	A	4.53938	0
558	chr13:23545301-23545383	n-Tl22|chr13_952_tRNALeu_CAG-	4.37523	A	4.8637	A	6.44421	A	4.9208	A	0.488469	0.0579424	yes	null	-1.52342	0.00513025	yes	down	2.06898	0.000122607	yes	up	0.0570953	0.725612	yes	null	4.43851	0	A	4.31196	0	A	4.8063	0	A	4.9211	0	A	6.22946	0	A	6.65897	0	A	5.0154	0	A	4.82619	0
559	chr13:23555404-23555475	n-Te15|chr13_105_tRNAGlu_TTC+	3.46668	A	1.46076	A	5.08253	A	2.08318	A	-2.00592	0.00189952	yes	down	-2.99936	0.00107449	yes	down	1.61585	0.0013295	yes	up	0.622422	0.00315391	yes	up	3.52047	0	A	3.41289	0	A	1.30373	0	A	1.61778	0	A	4.87421	0	A	5.29086	0	A	2.22607	0	A	1.94029	0
560	chr13:23558945-23559034	n-Ty8|chr13_106_tRNATyr_GTA_I+	3.85809	A	3.36879	A	5.26832	A	4.18475	A	-0.489303	0.0689587	yes	null	-1.08356	0.0244727	yes	null	1.41023	0.00490276	yes	up	0.815967	0.000163869	yes	up	3.72382	0	A	3.99236	0	A	3.31584	0	A	3.42174	0	A	4.93764	0	A	5.59899	0	A	4.25783	0	A	4.11167	0
561	chr13:23589975-23590046	n-Tw3|chr13_107_tRNATrp_CCA+	2.45397	A	0.411838	B	4.49707	A	1.72336	A	-2.04213	0.00174212	yes	down	-2.77371	0.00107449	yes	down	2.04311	0.000132809	yes	up	1.31153	7.98983885526001e-06	yes	up	2.36695	0	A	2.54098	0	A	0.440593	0	B	0.383084	0	B	4.33561	0	A	4.65854	0	A	1.7397	0	A	1.70703	0
562	chr13:23591949-23592020	n-Tm5|chr13_108_tRNAMetInit_CAT+	1.91314	A	0.0687317	B	3.77553	A	1.09313	A	-1.84441	0.00189952	yes	down	-2.6824	0.00126192	yes	down	1.86239	0.000314893	yes	up	1.0244	3.4697878238772e-05	yes	up	1.91226	0	A	1.91402	0	A	0.0344031	0	B	0.10306	0	B	3.4194	0	A	4.13165	0	A	1.08023	0	A	1.10603	0
563	chr13:23592391-23592463	n-Tr4|chr13_951_tRNAArg_ACG-	1.09554	B	-0.340292	B	2.23246	A	0.0421214	B	-1.43583	0.00323221	no	down	-2.19034	0.00126753	yes	down	1.13693	0.0226494	yes	null	0.382414	0.0181009	no	null	1.32472	0	B	0.866356	0	B	-0.321741	0	B	-0.358844	0	B	2.16628	0	B	2.29865	0	A	0.027884	0	B	0.0563588	0
564	chr13:23592826-23592907	n-Ts7|chr13_950_tRNASer_AGA-	2.70077	A	0.945457	A	4.61926	A	1.54546	A	-1.75531	0.00189952	yes	down	-3.0738	0.00107449	yes	down	1.91849	0.0002391	yes	up	0.600005	0.00183207	yes	up	2.70962	0	A	2.69192	0	A	1.00604	0	A	0.884874	0	A	4.46522	0	A	4.7733	0	A	1.64778	0	A	1.44315	0
565	chr13:23595849-23595921	n-Tr17|chr13_949_tRNAArg_TCG-	4.0403	A	2.33383	A	5.39635	A	3.44663	A	-1.70647	0.00189952	yes	down	-1.94972	0.00233673	yes	down	1.35605	0.00659197	yes	up	1.1128	2.39778958847633e-05	yes	up	3.91785	0	A	4.16275	0	A	2.29245	0	A	2.37521	0	A	5.15846	0	A	5.63425	0	A	3.51241	0	A	3.38086	0
566	chr13:23598388-23598459	n-Tw4|chr13_109_tRNATrp_CCA+	3.95028	A	2.55129	A	5.44122	A	3.66354	A	-1.39899	0.00250912	yes	down	-1.77769	0.00354511	yes	down	1.49094	0.00297882	yes	up	1.11224	2.09394547531876e-05	yes	up	3.91731	0	A	3.98326	0	A	2.55273	0	A	2.54986	0	A	5.13875	0	A	5.7437	0	A	3.70678	0	A	3.62029	0
567	chr13:23609072-23609142	n-Tg27|chr13_110_tRNAGly_GCC+	4.25573	A	4.80777	A	5.4186	A	4.79622	A	0.552046	0.0458234	yes	null	-0.622379	0.115689	yes	null	1.16287	0.0198319	yes	null	-0.0115523	0.942074	yes	null	4.11846	0	A	4.39299	0	A	4.80462	0	A	4.81093	0	A	5.11591	0	A	5.72129	0	A	4.84134	0	A	4.7511	0
568	chr13:23609561-23609632	n-Tm6|chr13_111_tRNAMetInit_CAT+	4.69722	A	4.44631	A	5.84017	A	4.47845	A	-0.250902	0.332495	yes	null	-1.36172	0.0141329	yes	null	1.14295	0.0225027	yes	null	0.0321303	0.848877	yes	null	4.5074	0	A	4.88703	0	A	4.40291	0	A	4.48972	0	A	5.44086	0	A	6.23948	0	A	4.58247	0	A	4.37442	0
569	chr13:23610015-23610096	n-Ts24|chr13_112_tRNASer_TGA+	3.28254	A	3.06266	A	5.23421	A	4.00737	A	-0.219882	0.332956	yes	null	-1.22684	0.0127625	yes	null	1.95167	0.00020729	yes	up	0.944707	6.9893074766944e-05	yes	up	3.25481	0	A	3.31027	0	A	2.98529	0	A	3.14003	0	A	4.99127	0	A	5.47716	0	A	4.09101	0	A	3.92373	0
570	chr13:23610919-23610990	n-Tq14|chr13_113_tRNAGln_TTG+	4.21964	A	3.55109	A	5.90683	A	3.96766	A	-0.668546	0.0305039	yes	null	-1.93916	0.00478227	yes	down	1.68719	0.000909689	yes	up	0.416573	0.0135762	yes	null	4.04367	0	A	4.39561	0	A	3.47939	0	A	3.62279	0	A	5.41356	0	A	6.40009	0	A	4.01063	0	A	3.9247	0
571	chr13:23611482-23611553	n-Tq15|chr13_114_tRNAGln_TTG+	3.30023	A	2.80067	A	5.54397	A	3.62716	A	-0.499565	0.0668847	yes	null	-1.91681	0.00340846	yes	down	2.24374	4.72165780596353e-05	yes	up	0.826492	0.000141447	yes	up	3.15326	0	A	3.4472	0	A	2.75918	0	A	2.84215	0	A	5.17311	0	A	5.91483	0	A	3.69788	0	A	3.55643	0
572	chr13:23613739-23613820	n-Ts18|chr13_115_tRNASer_GCT+	4.59974	A	3.53466	A	5.96428	A	4.27843	A	-1.06508	0.004754	yes	down	-1.68585	0.00360164	yes	down	1.36454	0.00629468	yes	up	0.743774	0.000375429	yes	up	4.53371	0	A	4.66576	0	A	3.44493	0	A	3.62439	0	A	5.72652	0	A	6.20204	0	A	4.34652	0	A	4.21034	0
573	chr13:23618325-23618397	n-Tr15|chr13_948_tRNAArg_TCG-	3.98494	A	4.13802	A	5.60795	A	4.81122	A	0.153082	0.520566	yes	null	-0.796729	0.0845019	yes	null	1.62301	0.0013295	yes	up	0.673198	0.000856861	yes	up	3.90497	0	A	4.0649	0	A	4.03712	0	A	4.23892	0	A	5.17211	0	A	6.04379	0	A	4.88289	0	A	4.73955	0
574	chr13:23622217-23622288	n-Tm9|chr13_947_tRNAMetInit_CAT-	4.54544	A	3.83064	A	5.58786	A	4.20123	A	-0.7148	0.0176561	yes	null	-1.38664	0.0165983	yes	null	1.04242	0.0384564	yes	null	0.370582	0.0208722	yes	null	4.43977	0	A	4.65112	0	A	3.83822	0	A	3.82307	0	A	5.10157	0	A	6.07415	0	A	4.18862	0	A	4.21384	0
581	chr14:51683558-51683639	n-Tl8|chr14_188_tRNALeu_AAG+	4.85832	A	4.55099	A	6.91469	A	5.56841	A	-0.307326	0.194248	yes	null	-1.34628	0.0130625	yes	null	2.05637	0.00013233	yes	up	1.01742	4.16887582763683e-05	yes	up	4.82078	0	A	4.89585	0	A	4.45774	0	A	4.64424	0	A	6.54432	0	A	7.28506	0	A	5.63587	0	A	5.50095	0
582	chr14:51684489-51684560	n-Tp4|chr14_705_tRNAPro_AGG-	3.78548	A	3.79065	A	5.84319	A	4.87481	A	0.00517151	0.983641	yes	null	-0.968387	0.0419208	yes	null	2.05771	0.00013233	yes	up	1.08415	3.4697878238772e-05	yes	up	3.72238	0	A	3.84858	0	A	3.67183	0	A	3.90947	0	A	5.44156	0	A	6.24482	0	A	4.89856	0	A	4.85105	0
583	chr14:51684843-51684915	n-Tt17|chr14_704_tRNAThr_TGT-	4.01217	A	3.85867	A	6.0702	A	4.50165	A	-0.153505	0.624947	yes	null	-1.56855	0.00816156	yes	down	2.05803	0.000132809	yes	up	0.642979	0.00125035	yes	up	3.73052	0	A	4.29383	0	A	3.7289	0	A	3.98844	0	A	5.66325	0	A	6.47716	0	A	4.51906	0	A	4.48424	0
584	chr14:51702505-51702586	n-Tl28|chr14_703_tRNALeu_TAG-	3.56645	A	1.76543	A	5.01565	A	3.01542	A	-1.80102	0.00189952	yes	down	-2.00023	0.00217432	yes	down	1.4492	0.00382493	yes	up	1.24999	1.36484577465769e-05	yes	up	3.68645	0	A	3.44645	0	A	1.79806	0	A	1.73279	0	A	4.7992	0	A	5.23211	0	A	3.11193	0	A	2.91891	0
585	chr14:51708325-51708397	n-Tt15|chr14_190_tRNAThr_TGT+	4.35625	A	2.45596	A	6.2866	A	3.60414	A	-1.90029	0.00189952	yes	down	-2.68246	0.00143076	yes	down	1.93035	0.0002391	yes	up	1.14818	1.70523294070601e-05	yes	up	4.1849	0	A	4.52759	0	A	2.42626	0	A	2.48567	0	A	5.85863	0	A	6.71457	0	A	3.64035	0	A	3.56793	0
586	chr14:51709164-51709253	n-Ty10|chr14_191_tRNATyr_GTA_I+	4.5635	A	4.10252	A	6.66344	A	5.20572	A	-0.460978	0.0686969	yes	null	-1.45771	0.00720883	yes	down	2.09993	0.000105887	yes	up	1.1032	3.28348919220961e-05	yes	up	4.54348	0	A	4.58352	0	A	4.02081	0	A	4.18423	0	A	6.38859	0	A	6.93828	0	A	5.29119	0	A	5.12026	0
587	chr14:51710322-51710393	n-Tp15|chr14_192_tRNAPro_TGG+	3.84742	A	3.70139	A	5.17825	A	4.07076	A	-0.146028	0.580391	yes	null	-1.10749	0.0255767	yes	null	1.33083	0.00778744	yes	up	0.36937	0.0301211	yes	null	3.67371	0	A	4.02113	0	A	3.60385	0	A	3.79893	0	A	4.81013	0	A	5.54638	0	A	4.15696	0	A	3.98456	0
588	chr14:55136533-55136605	n-Tr6|chr14_209_tRNAArg_ACG+	4.98135	A	5.22606	A	6.7893	A	5.46547	A	0.244708	0.286276	yes	null	-1.32383	0.0105781	yes	null	1.80796	0.000398632	yes	up	0.239414	0.123244	yes	null	4.90302	0	A	5.05967	0	A	5.19169	0	A	5.26042	0	A	6.50989	0	A	7.06872	0	A	5.51508	0	A	5.41586	0
590	chr14:59436990-59437063	n-Tt2|chr14_628_tRNAThr_AGT-	0.37161	B	-0.405323	B	1.1197	B	-0.395878	B	-0.776933	0.112518	no	null	-1.51558	0.031373	no	null	0.748093	0.156711	no	null	0.00944564	0.96084	no	null	0.943041	0	B	-0.199821	0	B	-0.422101	0	B	-0.388546	0	B	1.85993	0	B	0.379478	0	B	-0.660268	0	B	-0.131487	0
594	chr14:76552581-76552652	n-Te16|chr14_347_tRNAGlu_TTC+	3.8094	A	3.82506	A	5.66273	A	4.31454	A	0.0156564	0.948711	yes	null	-1.34819	0.0147827	yes	null	1.85333	0.000340393	yes	up	0.489476	0.0049002	yes	up	3.74404	0	A	3.87477	0	A	3.82356	0	A	3.82656	0	A	5.24642	0	A	6.07904	0	A	4.36754	0	A	4.26153	0
595	chr14:79881475-79881546	n-Te14|chr14_359_tRNAGlu_TTC+	4.21256	A	3.51959	A	5.84623	A	4.06554	A	-0.692975	0.0205044	yes	null	-1.7807	0.00318165	yes	down	1.63367	0.00120191	yes	up	0.545951	0.00418235	yes	up	4.1743	0	A	4.25083	0	A	3.40347	0	A	3.6357	0	A	5.60214	0	A	6.09033	0	A	4.15662	0	A	3.97445	0
596	chr14:118488747-118488819	n-Tf5|chr14_457_tRNAPhe_GAA-	3.1885	A	2.84991	A	4.93004	A	3.61343	A	-0.33859	0.185077	yes	null	-1.31662	0.0133349	yes	null	1.74154	0.000611133	yes	up	0.763516	0.000430883	yes	up	3.10253	0	A	3.27447	0	A	2.71862	0	A	2.9812	0	A	4.57888	0	A	5.28121	0	A	3.68953	0	A	3.53732	0
597	chr15:16205705-16205778	n-Tn2|chr15_1013_tRNAAsn_GTT-	0.485234	B	-0.0109662	B	1.00758	B	-0.128559	B	-0.4962	0.114027	no	null	-1.13614	0.182881	no	null	0.522348	0.348913	no	null	-0.117593	0.442654	no	null	0.753563	0	B	0.216905	0	B	0.0594319	0	B	-0.0813643	0	B	2.26522	0	B	-0.250052	0	B	-0.167188	0	B	-0.0899307	0
602	chr15:57807538-57807610	n-Tm16|chr15_913_tRNAMet_CAT-	4.47573	A	4.59539	A	6.34476	A	4.99708	A	0.119655	0.614279	yes	null	-1.34768	0.0145256	yes	null	1.86903	0.000307746	yes	up	0.401698	0.020429	yes	null	4.39867	0	A	4.55279	0	A	4.51027	0	A	4.6805	0	A	5.94557	0	A	6.74396	0	A	5.09566	0	A	4.89851	0
605	chr15:69227053-69227124	n-Tm3|chr15_876_tRNAMetinit_CAT-	0.470742	B	-0.355454	B	0.708472	B	-0.819348	B	-0.826196	0.100171	no	null	-1.52782	0.0171679	no	null	0.23773	0.683364	no	null	-0.463894	0.0433615	no	null	0.946208	0	B	-0.00472422	0	B	-0.0143122	0	B	-0.696595	0	B	1.30487	0	B	0.112071	0	B	-0.880255	0	B	-0.758441	0
607	chr15:88471962-88472034	n-Tm4|chr15_355_tRNAMet_CAT+	0.542235	B	-0.524475	B	0.490409	B	-0.405384	B	-1.06671	0.00804097	no	down	-0.895793	0.138906	no	null	-0.0518256	0.935825	no	null	0.119091	0.483583	no	null	0.793091	0	B	0.291378	0	B	-0.528533	0	B	-0.520417	0	B	1.25936	0	B	-0.278538	0	B	-0.575056	0	B	-0.235711	0
611	chr16:3012009-3012080	n-Tl2|chr16_829_tRNALeu_AAG-	0.385571	B	-0.615754	B	0.609006	B	-0.762153	B	-1.00132	0.0177858	no	null	-1.37116	0.0393625	no	null	0.223435	0.70107	no	null	-0.146399	0.414659	no	null	0.719615	100	B	0.0515263	100	B	-0.538587	100	B	-0.692921	100	B	1.33859	100	B	-0.120578	100	B	-0.567726	100	B	-0.95658	100
612	chr16:3449838-3449909	n-Tl1|chr16_4_tRNALeu_AAG+	0.411308	B	-0.430737	B	0.585149	B	-0.884658	B	-0.842045	0.0190569	no	null	-1.46981	0.036381	no	null	0.173841	0.771264	no	null	-0.45392	0.0130747	no	null	0.658406	63.41	B	0.16421	48.07	B	-0.435776	76	B	-0.425699	46.15	B	1.37415	71.42	B	-0.203853	71.42	B	-0.725678	91.42	B	-1.04364	66.66
615	chr16:13437416-13437487	n-Tt14|chr16_50_tRNAThr_CGT+	4.43096	A	4.40438	A	6.19298	A	4.91926	A	-0.0265759	0.9124	yes	null	-1.27372	0.0155806	yes	null	1.76202	0.000544057	yes	up	0.514879	0.00401467	yes	up	4.33049	0	A	4.53143	0	A	4.33864	0	A	4.47012	0	A	5.82167	0	A	6.56429	0	A	4.9677	0	A	4.87083	0
617	chr16:16854357-16854429	n-Tk3|chr16_76_tRNALys_CTT+	0.534422	B	-0.50385	B	0.232584	B	-1.05639	B	-1.03827	0.00516269	no	down	-1.28898	0.0785339	no	null	-0.301838	0.603449	no	null	-0.552544	0.0030993	no	down	0.504203	0	B	0.564641	0	B	-0.618058	0	B	-0.389641	0	B	1.18033	0	B	-0.715159	0	B	-1.05471	0	B	-1.05807	0
625	chr16:47250659-47250731	n-Tk2|chr16_267_tRNALys_CTT+	1.00144	B	-0.00935726	B	0.63216	B	-0.817289	B	-1.01079	0.00594869	no	down	-1.44945	0.0397781	no	null	-0.369277	0.513503	no	null	-0.807932	0.000141447	no	down	1.12971	0	B	0.873161	0	B	-0.0467337	0	B	0.0280192	0	B	1.45425	0	B	-0.189931	0	B	-0.798693	0	B	-0.835885	0
627	chr16:75434424-75434497	n-Ti1|chr16_315_tRNAIle_AAT+	0.138084	B	0.0687966	B	0.636023	B	-0.577612	B	-0.0692872	0.851335	no	null	-1.21363	0.066696	no	null	0.49794	0.359817	no	null	-0.646408	0.00723576	no	down	0.553264	0	B	-0.277096	0	B	0.0917362	0	B	0.045857	0	B	1.37625	0	B	-0.104201	0	B	-0.252224	0	B	-0.902999	0
631	chr17:23670929-23671001	n-Tk13|chr17_82_tRNALys_CTT+	1.28352	B	0.709884	A	3.57627	A	1.54896	A	-0.57364	0.0615215	yes	null	-2.02731	0.00198391	yes	down	2.29275	3.58732294639894e-05	yes	up	0.839074	0.00013977	yes	up	1.49746	38.3	B	1.06958	72.19	B	0.623603	51.88	B	0.796166	45.8	A	3.36492	48.58	A	3.78762	48.58	A	1.58072	59.43	A	1.5172	63.18
632	chr17:23672299-23672371	n-Tk12|chr17_1000_tRNALys_CTT-	1.42033	B	0.271787	B	3.77541	A	1.14498	A	-1.14854	0.00356757	no	down	-2.63042	0.00107449	yes	down	2.35508	2.74842513599062e-05	yes	up	0.873197	9.5932856643295e-05	yes	up	1.35763	67.94	B	1.48303	72.66	A	0.209381	73.09	B	0.334193	72.13	B	3.61112	54.31	A	3.93969	54.31	A	1.1937	64.97	A	1.09627	70.87
633	chr17:23675733-23675804	n-Tp11|chr17_998_tRNAPro_TGG-	0.598233	B	-0.408735	B	1.12123	B	-0.677622	B	-1.00697	0.0150273	no	null	-1.79885	0.00232986	no	down	0.522998	0.325145	no	null	-0.268887	0.148253	no	null	0.830184	0	B	0.366283	0	B	-0.190138	0	B	-0.627333	0	B	1.04658	0	B	1.19589	0	B	-0.624395	0	B	-0.73085	0
634	chr17:23677882-23677953	n-Tp10|chr17_83_tRNAPro_CGG+	1.21446	B	0.374403	B	4.10635	A	2.06235	A	-0.840058	0.0217221	no	null	-2.044	0.00221099	yes	down	2.89189	1.03942920706234e-06	yes	up	1.68795	8.20838960193812e-06	yes	up	1.29953	0	B	1.12939	0	B	0.116272	0	B	0.632534	0	A	3.83568	0	A	4.37703	0	A	1.97605	0	A	2.14866	0
635	chr17:23683443-23683514	n-Tp16|chr17_996_tRNAPro_TGG-	3.30605	A	3.10566	A	5.05856	A	3.6752	A	-0.20039	0.491404	yes	null	-1.38336	0.0144006	yes	null	1.7525	0.000595705	yes	up	0.569535	0.00196084	yes	up	3.04009	0	A	3.57202	0	A	3.04724	0	A	3.16408	0	A	4.62333	0	A	5.49378	0	A	3.71299	0	A	3.6374	0
636	chr17:23684327-23684399	n-Tk14|chr17_84_tRNALys_CTT+	3.03011	A	3.39915	A	4.81122	A	2.95055	A	0.369041	0.158575	yes	null	-1.86067	0.00327156	yes	down	1.78111	0.000475617	yes	up	-0.448606	0.0103433	yes	null	2.88659	0	A	3.17364	0	A	3.31584	0	A	3.48247	0	A	4.49018	0	A	5.13226	0	A	3.02273	0	A	2.87836	0
637	chr17:23685735-23685807	n-Tr11|chr17_995_tRNAArg_CCT-	2.4964	A	2.91686	A	5.31063	A	3.8595	A	0.420468	0.13751	yes	null	-1.45113	0.0056874	yes	down	2.81423	1.63487784405112e-06	yes	up	0.942638	7.27138144304306e-05	yes	up	2.70594	0	A	2.28685	0	A	2.85825	0	A	2.97548	0	A	5.13969	0	A	5.48157	0	A	3.96029	0	A	3.75871	0
638	chr17:23687230-23687302	n-Tr8|chr17_994_tRNAArg_CCG-	3.33941	A	3.784	A	5.41909	A	4.18814	A	0.444593	0.100171	yes	null	-1.23095	0.0180003	yes	null	2.07969	0.000121673	yes	up	0.404143	0.013529	yes	null	3.1686	0	A	3.51021	0	A	3.76522	0	A	3.80278	0	A	5.03462	0	A	5.80357	0	A	4.19232	0	A	4.18397	0
641	chr17:26012033-26012103	n-Tg7|chr17_113_tRNAGly_CCC+	4.09598	A	4.04863	A	6.10366	A	5.01298	A	-0.0473497	0.836249	yes	null	-1.09068	0.02015	yes	null	2.00768	0.000157664	yes	up	0.964351	6.53870872300057e-05	yes	up	4.08917	0	A	4.10279	0	A	3.98429	0	A	4.11296	0	A	5.84566	0	A	6.36166	0	A	5.12095	0	A	4.90501	0
644	chr17:56231424-56231495	n-Te4|chr17_720_tRNAGlu_CTC-	0.562112	B	-0.82893	B	0.862044	B	-0.902556	B	-1.39104	0.00319867	no	down	-1.7646	0.0310839	no	null	0.299932	0.606096	no	null	-0.0736254	0.652567	no	null	0.753563	11.9	B	0.370661	7.7	B	-0.884677	16.68	B	-0.773184	11.31	B	1.81776	7.53	B	-0.0936705	7.53	B	-0.789181	9.1	B	-1.01593	14.32
646	chr17:59208131-59208203	n-Tv11|chr17_392_tRNAVal_CAC+	0.877043	B	-0.845025	B	0.949343	B	-0.490439	B	-1.72207	0.00264621	no	down	-1.43978	0.0339883	no	null	0.0723003	0.903037	no	null	0.354586	0.0500995	no	null	0.689432	0	B	1.06465	0	B	-0.655543	0	B	-1.03451	0	B	1.70438	0	B	0.19431	0	B	-0.531435	0	B	-0.449444	0
648	chr17:71948611-71948682	n-Tc52|chr17_458_tRNACys_GCA+	2.82316	A	2.65764	A	4.35701	A	2.78816	A	-0.165523	0.471289	yes	null	-1.56884	0.00460096	yes	down	1.53385	0.00224618	yes	up	0.130529	0.391038	yes	null	2.74322	0	A	2.9031	0	A	2.61507	0	A	2.70021	0	A	4.12127	0	A	4.59275	0	A	2.76587	0	A	2.81046	0
649	chr17:84261284-84261376	n-Ti17|chr17_516_tRNAIle_TAT_I+	4.20888	A	4.10252	A	6.15993	A	5.06269	A	-0.106368	0.652002	yes	null	-1.09724	0.0168445	yes	null	1.95104	0.00020729	yes	up	0.960176	5.04740537006467e-05	yes	up	4.2695	0	A	4.14827	0	A	4.02226	0	A	4.18277	0	A	5.94339	0	A	6.37646	0	A	5.08018	0	A	5.0452	0
652	chr18:46446083-46446154	n-Tt10|chr18_633_tRNAThr_CGT-	0.722391	B	-0.532797	B	0.718353	B	-0.0282295	B	-1.25519	0.0067321	no	down	-0.746583	0.229255	no	null	-0.00403746	0.997636	no	null	0.504567	0.00386184	no	up	1.03596	0	B	0.408819	0	B	-0.506165	0	B	-0.559429	0	B	1.58417	0	B	-0.147461	0	B	-0.0437539	0	B	-0.0127052	0
655	chr19:3066556-3066627	n-Tl3|chr19_2_tRNALeu_AAG+	0.233848	B	-0.566749	B	0.66547	B	-0.830193	B	-0.800597	0.0468748	no	null	-1.49566	0.0434776	no	null	0.431622	0.438151	no	null	-0.263444	0.162859	no	null	0.619262	100	B	-0.151566	100	B	-0.506165	100	B	-0.627333	100	B	1.52825	100	B	-0.197311	100	B	-0.600147	100	B	-1.06024	100
656	chr19:3576263-3576335	n-Ta9|chr19_8_tRNAAla_AGC+	3.56822	A	3.73075	A	5.59408	A	4.00528	A	0.162531	0.482104	yes	null	-1.5888	0.00431202	yes	down	2.02586	0.00014341	yes	up	0.274529	0.0847118	yes	null	3.61689	0	A	3.51955	0	A	3.64283	0	A	3.81868	0	A	5.36749	0	A	5.82067	0	A	4.01603	0	A	3.99453	0
659	chr19:5038304-5038385	n-Ts20|chr19_711_tRNASer_GCT-	3.22336	A	3.21775	A	5.66377	A	5.21256	A	-0.00561389	0.983452	yes	null	-0.451202	0.18369	yes	null	2.44041	1.56931357841095e-05	yes	up	1.99482	7.46690796609942e-07	yes	up	3.36125	0	A	3.08547	0	A	3.23646	0	A	3.19903	0	A	5.5385	0	A	5.78904	0	A	5.24738	0	A	5.17775	0
663	chr19:12076726-12076798	n-Tf6|chr19_106_tRNAPhe_GAA+	4.26316	A	2.70053	A	5.8656	A	3.41782	A	-1.56263	0.00223007	yes	down	-2.44778	0.00143076	yes	down	1.60243	0.00146585	yes	up	0.717285	0.00034259	yes	up	4.15522	0	A	4.37111	0	A	2.72723	0	A	2.67384	0	A	5.53325	0	A	6.19794	0	A	3.38446	0	A	3.45117	0
664	chr19:12080529-12080601	n-Tk29|chr19_107_tRNALys_TTT+	4.17559	A	3.84147	A	5.49618	A	3.98335	A	-0.334121	0.25049	yes	null	-1.51283	0.00917716	yes	down	1.32059	0.00827644	yes	up	0.141881	0.409867	yes	null	3.97944	0	A	4.37173	0	A	3.66887	0	A	4.01407	0	A	5.10024	0	A	5.89213	0	A	4.02059	0	A	3.94611	0
665	chr19:12083035-12083107	n-Tf2|chr19_108_tRNAPhe_GAA+	1.02204	B	-0.252071	B	2.51255	A	-0.241542	B	-1.27411	0.00656934	no	down	-2.75409	0.00120195	yes	down	1.49051	0.00305887	yes	up	0.0105284	0.952466	no	null	1.25399	0	B	0.79009	0	B	-0.0467337	0	B	-0.457408	0	B	2.15761	0	B	2.86749	0	A	-0.228178	0	B	-0.254906	0
666	chr19:12084186-12084258	n-Tk30|chr19_639_tRNALys_TTT-	4.148	A	2.81911	A	5.95041	A	3.56488	A	-1.32889	0.00271055	yes	down	-2.38553	0.0020666	yes	down	1.80241	0.000421837	yes	up	0.745771	0.000280773	yes	up	4.0476	0	A	4.24841	0	A	2.82726	0	A	2.81096	0	A	5.52856	0	A	6.37225	0	A	3.63171	0	A	3.49805	0
667	chr19:12085576-12085658	n-Tl26|chr19_638_tRNALeu_TAA-	3.78299	A	3.05117	A	5.59332	A	3.91271	A	-0.731825	0.0135878	yes	null	-1.68061	0.00530167	yes	down	1.81033	0.000398632	yes	up	0.861539	9.02390037768504e-05	yes	up	3.76062	0	A	3.80537	0	A	3.02001	0	A	3.08233	0	A	5.2278	0	A	5.95883	0	A	3.93362	0	A	3.89179	0
668	chr19:12086078-12086163	n-Tr21|chr19_637_tRNAArg_TCT_I-	3.6553	A	3.96658	A	5.57667	A	4.63609	A	0.311284	0.188881	yes	null	-0.940575	0.0347421	yes	null	1.92137	0.0002391	yes	up	0.669509	0.000568077	yes	up	3.566	0	A	3.7446	0	A	3.93156	0	A	4.00161	0	A	5.27937	0	A	5.87396	0	A	4.67565	0	A	4.59653	0
669	chr19:12086421-12086493	n-Tv21|chr19_109_tRNAVal_TAC+	4.25346	A	3.79844	A	6.05601	A	4.81503	A	-0.455014	0.0744533	yes	null	-1.24097	0.0132992	yes	null	1.80255	0.000412807	yes	up	1.01659	3.74724360532359e-05	yes	up	4.14969	0	A	4.35722	0	A	3.78293	0	A	3.81395	0	A	5.77903	0	A	6.33298	0	A	4.89331	0	A	4.73676	0
670	chr19:12086756-12086828	n-Tv22|chr19_110_tRNAVal_TAC+	3.03582	A	1.82988	A	4.53168	A	2.69091	A	-1.20594	0.00291766	yes	down	-1.84077	0.00281476	yes	down	1.49586	0.00287224	yes	up	0.861029	9.02390037768504e-05	yes	up	3.01915	0	A	3.05249	0	A	1.86307	0	A	1.79669	0	A	4.27027	0	A	4.79308	0	A	2.69832	0	A	2.6835	0
676	chrX:13436292-13436363	n-Tq11|chrX_936_tRNAGln_TTG-	0.46001	B	0.301734	B	0.457851	B	-0.479345	B	-0.158277	0.609842	no	null	-0.937196	0.0876962	no	null	-0.00215927	0.9978	no	null	-0.781079	0.00021837	no	down	0.753563	0	B	0.166458	0	B	0.2308	0	B	0.372667	0	B	1.08785	0	B	-0.172145	0	B	-0.426118	0	B	-0.532573	0
677	chrX:14279742-14279813	n-Tp13|chrX_931_tRNAPro_TGG-	0.125901	B	-0.193863	B	0.746931	B	-0.717537	B	-0.319765	0.543398	no	null	-1.46447	0.0309854	no	null	0.62103	0.250285	no	null	-0.523673	0.00762142	no	down	0.785984	3.44	B	-0.534182	100	B	-0.0405018	7.69	B	-0.347225	5.88	B	1.47867	7.69	B	0.015193	7.69	B	-0.600147	3.44	B	-0.834926	5.26
680	chrX:53840716-53840788	n-Ta2|chrX_159_tRNAAla_AGC+	0.482284	B	-0.432782	B	0.229821	B	-0.411425	B	-0.915066	0.0107862	no	null	-0.641246	0.212022	no	null	-0.252462	0.664321	no	null	0.0213574	0.921751	no	null	0.53117	0	B	0.433397	0	B	-0.238232	0	B	-0.627333	0	B	0.842005	0	B	-0.382362	0	B	-0.209357	0	B	-0.613493	0
682	chrX:108490826-108490898	n-Tr13|chrX_321_tRNAArg_CCT+	-0.26043	B	-0.457815	B	0.980867	B	-0.0591629	B	-0.197385	0.655371	no	null	-1.04003	0.0876962	no	null	1.2413	0.0148571	no	null	0.398652	0.0264365	no	null	0.268136	0	B	-0.788996	0	B	-0.397231	0	B	-0.518398	0	B	1.70938	0	B	0.252353	0	B	0.09729	0	B	-0.215616	0
684	chrX:132730271-132730343	n-Tk19|chrX_643_tRNALys_CTT-	0.577269	B	-0.433893	B	0.528383	B	-0.910038	B	-1.01116	0.0135878	no	null	-1.43842	0.0447438	no	null	-0.0488863	0.939777	no	null	-0.476145	0.0152315	no	null	0.846672	0	B	0.307866	0	B	-0.295948	0	B	-0.571838	0	B	1.36955	0	B	-0.312788	0	B	-0.743105	0	B	-1.07697	0
685	chrX:132892141-132892212	n-Ta31|chrX_363_tRNAAla_TGC+	0.113443	B	-0.612934	B	0.739887	B	-0.858793	B	-0.726377	0.139387	no	null	-1.59868	0.0311574	no	null	0.626444	0.246568	no	null	-0.24586	0.197656	no	null	0.646648	0	B	-0.419762	0	B	-0.851301	0	B	-0.374567	0	B	1.58106	0	B	-0.101284	0	B	-0.788592	0	B	-0.928994	0
686	chrX:132902260-132902331	n-Ta23|chrX_364_tRNAAla_CGC+	0.577362	B	-0.337696	B	0.682821	B	-1.10385	B	-0.915058	0.00855175	no	down	-1.78667	0.00940279	no	down	0.105459	0.863197	no	null	-0.766149	0.000475594	no	down	0.673392	0	B	0.481331	9.09	B	-0.463097	29.41	B	-0.212295	14.28	B	1.25462	25	B	0.11102	25	B	-1.21158	20	B	-0.996109	18.18
687	chrX:132913905-132913976	n-Ta26|chrX_640_tRNAAla_CGC-	0.438968	B	-0.496817	B	0.689719	B	-0.672612	B	-0.935785	0.0230906	no	null	-1.36233	0.03619	no	null	0.250752	0.666782	no	null	-0.175794	0.255882	no	null	0.789187	100	B	0.0887487	100	B	-0.544639	100	B	-0.448995	100	B	1.40272	100	B	-0.0232812	100	B	-0.600147	100	B	-0.745076	100
688	chrX:132915286-132915357	n-Ta35|chrX_366_tRNAAla_TGC+	0.313543	B	-1.15503	B	1.37166	B	-1.22057	B	-1.46858	0.00264621	no	down	-2.59223	0.00240137	no	down	1.05811	0.035864	no	null	-0.0655392	0.699366	no	null	0.408427	42.85	B	0.218658	58.97	B	-1.25953	14.28	B	-1.05054	27.27	B	1.93877	33.33	B	0.804538	33.33	B	-1.11111	29.41	B	-1.33004	40
689	chrX:132930061-132930132	n-Ta25|chrX_639_tRNAAla_CGC-	0.438968	B	-0.480234	B	0.689719	B	-0.672612	B	-0.919202	0.0249167	no	null	-1.36233	0.03619	no	null	0.250752	0.666782	no	null	-0.192378	0.218876	no	null	0.789187	100	B	0.0887487	100	B	-0.544639	100	B	-0.415829	91.3	B	1.40272	100	B	-0.0232812	100	B	-0.600147	100	B	-0.745076	100
690	chrX:132931443-132931514	n-Ta36|chrX_368_tRNAAla_TGC+	0.518273	B	-0.629514	B	1.0312	B	-1.0598	B	-1.14779	0.00410805	no	down	-2.091	0.00461645	no	down	0.512932	0.340016	no	null	-0.430285	0.0142635	no	null	0.587553	27.27	B	0.448994	45.09	B	-0.506165	4	B	-0.752864	27.27	B	1.59537	52	B	0.467044	52	B	-1.02395	26.31	B	-1.09564	22.22
691	chrX:132936407-132936478	n-Ta24|chrX_369_tRNAAla_CGC+	0.624528	B	-0.590513	B	0.837389	B	-0.575315	B	-1.21504	0.0135878	no	null	-1.4127	0.0290136	no	null	0.212861	0.712922	no	null	0.0151981	0.926722	no	null	1.04307	38.46	B	0.205986	77.35	B	-0.631696	62.5	B	-0.54933	55	B	1.51519	45.45	B	0.159583	45.45	B	-0.600147	77.77	B	-0.550483	25
692	chrX:132964904-132964975	n-Ta33|chrX_637_tRNAAla_TGC-	0.569996	B	-0.841719	B	0.444497	B	-0.496692	B	-1.41171	0.0358318	no	null	-0.941189	0.102936	no	null	-0.125499	0.838945	no	null	0.345027	0.0406744	no	null	1.31428	44.44	B	-0.174286	50	B	-0.763323	60	B	-0.920114	62.5	B	1.13969	71.42	B	-0.250692	71.42	B	-0.393696	76	B	-0.599687	64.7
693	chrX:133088264-133088335	n-Ta32|chrX_371_tRNAAla_TGC+	0.585612	B	-0.747678	B	0.71884	B	-0.445856	B	-1.33329	0.0467349	no	null	-1.1647	0.0772074	no	null	0.133228	0.831298	no	null	0.301822	0.133913	no	null	1.3508	62.96	B	-0.17958	100	B	-0.655029	72.72	B	-0.840326	72.72	B	1.49199	71.42	B	-0.0543081	71.42	B	-0.18511	86.04	B	-0.706602	88.88
694	chrX:133102404-133102475	n-Ta21|chrX_636_tRNAAla_CGC-	0.521973	B	-0.301839	B	0.925534	B	-0.556541	B	-0.823811	0.059092	no	null	-1.48208	0.00976669	no	down	0.403561	0.464837	no	null	-0.254702	0.184987	no	null	0.955197	34.06	B	0.0887487	68.96	B	-0.435776	40	B	-0.167901	40.98	B	1.25462	60	B	0.596447	60	B	-0.342349	24.4	B	-0.770732	31.14
695	chrX:133103785-133103856	n-Ta37|chrX_372_tRNAAla_TGC+	0.142035	B	-0.320588	B	0.770697	B	-0.934974	B	-0.462624	0.188881	no	null	-1.70567	0.00672324	no	down	0.628661	0.235122	no	null	-0.614386	0.00198962	no	down	0.509637	6.66	B	-0.225566	0	B	-0.260005	3.44	B	-0.381172	0	B	1.19122	0	B	0.350177	0	B	-1.07408	0	B	-0.795869	0
696	chrX:133104302-133104374	n-Ta20|chrX_373_tRNAAla_CGC+	0.384243	B	-0.715376	B	0.70593	B	-0.658464	B	-1.09962	0.00948733	no	down	-1.36439	0.0405949	no	null	0.321688	0.57688	no	null	0.056912	0.792754	no	null	0.681413	5.88	B	0.0870721	42.85	B	-0.672175	20	B	-0.758577	40	B	1.40272	10	B	0.00914029	10	B	-0.353987	14.28	B	-0.962942	55.55
697	chrX:133124904-133124975	n-Ta30|chrX_375_tRNAAla_TGC+	0.541131	B	-0.744821	B	0.629572	B	-0.365151	B	-1.28595	0.0466845	no	null	-0.994723	0.107495	no	null	0.0884412	0.8867	no	null	0.37967	0.0630839	no	null	1.23899	0	B	-0.156727	0	B	-0.506165	0	B	-0.983476	0	B	1.40272	0	B	-0.143575	0	B	-0.223999	0	B	-0.506303	0
699	chrX:157204042-157204114	n-Tv23|chrX_459_tRNAVal_TAC+	4.61249	A	4.44731	A	5.68808	A	5.34134	A	-0.165182	0.456197	yes	null	-0.346739	0.338885	yes	null	1.07559	0.0315962	yes	null	0.894036	8.40417937260143e-05	yes	up	4.5776	0	A	4.64738	0	A	4.45384	0	A	4.44077	0	A	5.39835	0	A	5.97781	0	A	5.41992	0	A	5.26276	0
700	chrX:157573066-157573148	n-Tl23|chrX_462_tRNALeu_TAA+	0.272959	B	-0.573322	B	0.551546	B	-0.814339	B	-0.846281	0.038139	no	null	-1.36588	0.048345	no	null	0.278587	0.633557	no	null	-0.241017	0.191094	no	null	0.60156	3.78	B	-0.0556412	5.67	B	-0.374921	1	B	-0.771723	11.83	B	1.3703	2.43	B	-0.267207	2.43	B	-0.922075	5.26	B	-0.706602	7.52
701	chrX:163347665-163347746	n-Ts3|chrX_493_tRNASer_AGA-	0.0996569	B	-0.257464	B	0.481874	B	-0.983631	B	-0.35712	0.29621	no	null	-1.46551	0.0566134	no	null	0.382217	0.502775	no	null	-0.726168	0.00633178	no	down	0.467259	0	B	-0.267945	0	B	-0.302632	0	B	-0.212295	0	B	1.37169	0	B	-0.407945	0	B	-0.600147	0	B	-1.36712	0
[truncated: 1 more columns]

## Sheet: Rn5s
Renaud et al. 2014	Locus description		AVERAGE REPLICATE SCORES								limma WT				limma KO				limma KO WT				limma KO WT				WT INDIVIDUAL REPLICATE SCORES												KO INDIVIDUAL REPLICATE SCORES
			WT_R		WT_F8h		KO_R		KO_F8h		WT_F8h vs WT_R				KO_F8h vs KO_R				KO_R vs WT_R				KO_F8h vs WT_F8h				WT_R_rep1			WT_R_rep2			WT_F8h_rep1			WT_F8h_rep2			KO_R_rep1			KO_R_rep2			KO_F8h_rep1			KO_F8h_rep2
number	Locus position with link (NCBI37/mm9)	Locus annotation	mean scores cut-off= 1.6194	Above or Below cut-off	mean scores cut-off= 0.6558	Above or Below cut-off	mean scores cut-off= 1.8839	Above or Below cut-off	mean scores cut-off= 0.5622	Above or Below cut-off	logFC	adj.P.Val	Above cut-off in at least one	change	logFC	adj.P.Val	Above cut-off in at least one	change	logFC	adj.P.Val	Above cut-off in at least one	change	logFC	adj.P.Val	Above cut-off in at least one	change	WT_R_rep1 cutoff= 1.7774	WT_R_rep1 % score from multiple matches	WT_R_rep1 Above or Below cut-off	WT_R_rep2 cutoff= 1.4613	WT_R_rep2 % score from multiple matches	WT_R_rep2 Above or Below cut-off	WT_F8h_rep1 cutoff= 0.7491	WT_F8h_rep1 % score from multiple matches	WT_F8h_rep1 Above or Below cut-off	WT_F8h_rep2 cutoff= 0.5625	WT_F8h_rep2 % score from multiple matches	WT_F8h_rep2 Above or Below cut-off	KO_R_rep1 cutoff= 2.4500	KO_R_rep1 % score from multiple matches	KO_R_rep1 Above or Below cut-off	KO_R_rep2 cutoff= 1.3178	KO_R_rep2 % score from multiple matches	KO_R_rep2 Above or Below cut-off	KO_F8h_rep1 cutoff= 0.5954	KO_F8h_rep1 % score from multiple matches	KO_F8h_rep1 Above or Below cut-off	KO_F8h_rep2 cutoff= 0.5290	KO_F8h_rep2 % score from multiple matches
167	chr6:30297452-30297551	Rn5S|5S_rRNA-	0.722592	B	-0.920959	B	1.13452	B	-0.612291	B	-1.64355	0.00223007	no	down	-1.74681	0.0142431	no	null	0.411924	0.45555	no	null	0.308668	0.135504	no	null	0.860478	0	B	0.584706	0	B	-0.927008	0	B	-0.914909	0	B	1.74917	0	B	0.519861	0	B	-0.90625	0	B	-0.318331	0
291	chr8:126062686-126062804	Rn5S|5S_rRNA	2.3054	A	1.28719	A	4.36774	A	2.15173	A	-1.0182	0.00483427	yes	down	-2.21601	0.00132929	yes	down	2.06234	0.000122607	yes	up	0.864539	9.25126507325608e-05	yes	up	2.35336	100	A	2.25743	100	A	1.23979	100	A	1.3346	100	A	4.22055	100	A	4.51493	100	A	2.18104	100	A	2.12243	100
292	chr8:126064393-126064511	Rn5S|5S_rRNA	1.40802	B	0.0880364	B	2.61662	A	0.32214	B	-1.31999	0.00264621	no	down	-2.29448	0.00120195	yes	down	1.2086	0.0152757	yes	null	0.234103	0.128517	no	null	1.48758	85.31	B	1.32846	77.84	B	0.0612031	92.26	B	0.11487	88.45	B	2.62751	88.06	A	2.60574	88.06	A	0.283039	89.41	B	0.361241	84.33
293	chr8:126066078-126066196	Rn5S|5S_rRNA	1.71789	A	0.927567	A	3.61297	A	1.83148	A	-0.790326	0.0140998	yes	null	-1.78149	0.00233673	yes	down	1.89508	0.00024973	yes	up	0.903908	6.53870872300057e-05	yes	up	1.86048	97.76	A	1.57531	96.75	A	0.92304	97.87	A	0.932095	100	A	3.55692	97.82	A	3.66902	97.82	A	1.86488	97.82	A	1.79807	98.21
294	chr8:126067773-126067891	Rn5S|5S_rRNA	2.64344	A	1.75863	A	4.60139	A	2.69943	A	-0.884808	0.00749416	yes	down	-1.90196	0.00221099	yes	down	1.95795	0.000206661	yes	up	0.940795	5.72576518149297e-05	yes	up	2.70677	100	A	2.58011	100	A	1.69547	100	A	1.8218	100	A	4.427	100	A	4.77578	100	A	2.7432	100	A	2.65565	100
295	chr8:126069478-126069596	Rn5S|5S_rRNA	2.70346	A	1.74396	A	4.55148	A	2.74946	A	-0.959492	0.00608491	yes	down	-1.80202	0.00245798	yes	down	1.84802	0.00033565	yes	up	1.00549	3.74724360532359e-05	yes	up	2.78003	100	A	2.62688	99.72	A	1.6993	100	A	1.78862	100	A	4.38532	100	A	4.71763	100	A	2.79613	100	A	2.70279	99.73
296	chr8:126071165-126071283	Rn5S|5S_rRNA	2.56099	A	1.6632	A	4.49738	A	2.63084	A	-0.897798	0.00747569	yes	down	-1.86654	0.00232986	yes	down	1.93639	0.000224579	yes	up	0.967643	4.23584906876144e-05	yes	up	2.65242	100	A	2.46957	100	A	1.61962	100	A	1.70677	100	A	4.33374	100	A	4.66102	100	A	2.6776	100	A	2.58408	100
297	chr8:126072856-126072974	Rn5S|5S_rRNA	2.34426	A	1.19083	A	4.14031	A	2.07721	A	-1.15343	0.00345591	yes	down	-2.0631	0.00154591	yes	down	1.79605	0.000416341	yes	up	0.886384	8.55886282736217e-05	yes	up	2.38065	100	A	2.30787	100	A	1.12084	100	A	1.26082	100	A	4.02999	100	A	4.25063	100	A	2.09853	100	A	2.0559	100
298	chr8:126074567-126074685	Rn5S|5S_rRNA	2.58161	A	1.65386	A	4.48443	A	2.67633	A	-0.927749	0.00663596	yes	down	-1.8081	0.00240511	yes	down	1.90282	0.00024585	yes	up	1.02247	3.4697878238772e-05	yes	up	2.65944	100	A	2.50379	100	A	1.61313	100	A	1.6946	100	A	4.32594	100	A	4.64292	100	A	2.72298	100	A	2.62968	100
299	chr8:126076264-126076382	Rn5S|5S_rRNA	2.58161	A	1.65386	A	4.48443	A	2.67633	A	-0.927749	0.00663596	yes	down	-1.8081	0.00240511	yes	down	1.90282	0.00024585	yes	up	1.02247	3.4697878238772e-05	yes	up	2.65944	100	A	2.50379	100	A	1.61313	100	A	1.6946	100	A	4.32594	100	A	4.64292	100	A	2.72298	100	A	2.62968	100
300	chr8:126079663-126079781	Rn5S|5S_rRNA	2.66265	A	1.75391	A	4.57131	A	2.7457	A	-0.908739	0.0067321	yes	down	-1.82561	0.00240511	yes	down	1.90865	0.00024486	yes	up	0.991785	3.98553570711712e-05	yes	up	2.71425	100	A	2.61106	100	A	1.69325	100	A	1.81458	100	A	4.40049	100	A	4.74212	100	A	2.78819	100	A	2.70321	100
301	chr8:126081390-126081508	Rn5S|5S_rRNA	2.55217	A	1.6531	A	4.43681	A	2.65251	A	-0.899073	0.00801386	yes	down	-1.7843	0.00248871	yes	down	1.88464	0.000260672	yes	up	0.999407	4.17473638009191e-05	yes	up	2.6324	100	A	2.47195	100	A	1.55767	100	A	1.74853	100	A	4.27466	100	A	4.59896	100	A	2.69101	100	A	2.614	100
302	chr8:126083101-126083219	Rn5S|5S_rRNA	2.2589	A	0.99099	A	3.85379	A	1.67383	A	-1.26791	0.00277183	yes	down	-2.17996	0.00149514	yes	down	1.59489	0.00150448	yes	up	0.682837	0.000531864	yes	up	2.31723	100	A	2.20056	99.66	A	0.93124	99.5	A	1.05074	100	A	3.6557	100	A	4.05187	100	A	1.70419	100	A	1.64347	100
303	chr8:126084788-126084906	Rn5S|5S_rRNA	2.58161	A	1.65386	A	4.48443	A	2.67633	A	-0.927749	0.00663596	yes	down	-1.8081	0.00240511	yes	down	1.90282	0.00024585	yes	up	1.02247	3.4697878238772e-05	yes	up	2.65944	100	A	2.50379	100	A	1.61313	100	A	1.6946	100	A	4.32594	100	A	4.64292	100	A	2.72298	100	A	2.62968	100
304	chr8:126086495-126086613	Rn5S|5S_rRNA	1.22402	B	0.178561	B	2.64198	A	0.56621	A	-1.04546	0.0067321	no	down	-2.07577	0.00143076	yes	down	1.41795	0.00462543	yes	up	0.387649	0.0168565	yes	null	1.42211	100	B	1.02593	100	B	0.177099	100	B	0.180022	100	B	2.68179	100	A	2.60216	100	A	0.545458	100	B	0.586961	100
305	chr8:126088186-126088304	Rn5S|5S_rRNA	1.55834	B	0.238948	B	2.94316	A	0.691861	A	-1.31939	0.00488962	no	down	-2.2513	0.00126192	yes	down	1.38482	0.00567544	yes	up	0.452914	0.00784278	yes	up	1.82885	95.07	A	1.28782	98.78	B	0.182633	100	B	0.295263	98.68	B	2.84751	98.76	A	3.03881	98.76	A	0.705661	95.88	A	0.678062	97.31
306	chr8:126089866-126089987	Rn5S_like|5S_from_RepeatMasker	2.1548	A	1.16821	A	3.76571	A	2.03207	A	-0.986589	0.00505033	yes	down	-1.73365	0.00243009	yes	down	1.61092	0.00135552	yes	up	0.863861	9.02390037768504e-05	yes	up	2.17706	100	A	2.13253	100	A	1.14	100	A	1.19642	100	A	3.70138	100	A	3.83005	100	A	2.06127	100	A	2.00287	100
307	chr8:126091537-126091655	Rn5S|5S_rRNA	2.64344	A	1.75863	A	4.60139	A	2.69943	A	-0.884808	0.00749416	yes	down	-1.90196	0.00221099	yes	down	1.95795	0.000206661	yes	up	0.940795	5.72576518149297e-05	yes	up	2.70677	100	A	2.58011	100	A	1.69547	100	A	1.8218	100	A	4.427	100	A	4.77578	100	A	2.7432	100	A	2.65565	100
308	chr8:126093228-126093346	Rn5S|5S_rRNA	2.33581	A	1.31008	A	4.25738	A	2.24379	A	-1.02573	0.00483427	yes	down	-2.01359	0.00170828	yes	down	1.92157	0.0002391	yes	up	0.933709	5.99455338089549e-05	yes	up	2.36989	100	A	2.30173	100	A	1.24107	100	A	1.37909	100	A	4.13593	100	A	4.37882	100	A	2.27022	100	A	2.21736	100
309	chr8:126094901-126095019	Rn5S|5S_rRNA	1.22402	B	0.178561	B	2.64198	A	0.56621	A	-1.04546	0.0067321	no	down	-2.07577	0.00143076	yes	down	1.41795	0.00462543	yes	up	0.387649	0.0168565	yes	null	1.42211	100	B	1.02593	100	B	0.177099	100	B	0.180022	100	B	2.68179	100	A	2.60216	100	A	0.545458	100	B	0.586961	100
310	chr8:126096610-126096728	Rn5S|5S_rRNA	2.48956	A	1.53006	A	4.45487	A	2.38227	A	-0.959495	0.0061407	yes	down	-2.0726	0.00181777	yes	down	1.96532	0.000203829	yes	up	0.852207	0.00011498	yes	up	2.54314	100	A	2.43597	100	A	1.45384	100	A	1.60629	100	A	4.25163	100	A	4.65812	100	A	2.39714	100	A	2.3674	100
311	chr8:126098297-126098415	Rn5S|5S_rRNA	2.66265	A	1.75391	A	4.57131	A	2.7457	A	-0.908739	0.0067321	yes	down	-1.82561	0.00240511	yes	down	1.90865	0.00024486	yes	up	0.991785	3.98553570711712e-05	yes	up	2.71425	100	A	2.61106	100	A	1.69325	100	A	1.81458	100	A	4.40049	100	A	4.74212	100	A	2.78819	100	A	2.70321	100
312	chr8:126099976-126100094	Rn5S|5S_rRNA	2.70282	A	1.76389	A	4.51091	A	2.61688	A	-0.938932	0.00663596	yes	down	-1.89403	0.00221099	yes	down	1.80809	0.000394555	yes	up	0.852992	0.000108487	yes	up	2.78791	100	A	2.61773	100	A	1.71416	100	A	1.81362	99.75	A	4.34539	100	A	4.67644	100	A	2.66314	100	A	2.57063	100
313	chr8:126101655-126101773	Rn5S|5S_rRNA	2.55217	A	1.6531	A	4.43681	A	2.65251	A	-0.899073	0.00801386	yes	down	-1.7843	0.00248871	yes	down	1.88464	0.000260672	yes	up	0.999407	4.17473638009191e-05	yes	up	2.6324	100	A	2.47195	100	A	1.55767	100	A	1.74853	100	A	4.27466	100	A	4.59896	100	A	2.69101	100	A	2.614	100
314	chr8:126103350-126103468	Rn5S|5S_rRNA	2.3636	A	1.27189	A	4.09137	A	2.0892	A	-1.09171	0.00370554	yes	down	-2.00217	0.0019105	yes	down	1.72777	0.000637	yes	up	0.81731	0.000141447	yes	up	2.38385	100	A	2.34335	100	A	1.21937	100	A	1.32441	100	A	3.92553	100	A	4.25721	100	A	2.11362	100	A	2.06477	100
315	chr8:126105055-126105173	Rn5S|5S_rRNA	2.50632	A	1.52118	A	4.44193	A	2.42081	A	-0.985146	0.00554614	yes	down	-2.02112	0.00198391	yes	down	1.93561	0.000225013	yes	up	0.89963	8.06779023070119e-05	yes	up	2.54498	100	A	2.46767	100	A	1.44729	100	A	1.59506	100	A	4.24287	100	A	4.64099	100	A	2.43492	100	A	2.40669	100
316	chr8:126106747-126106868	Rn5S_like|5S_from_RepeatMasker	2.45497	A	1.29492	A	4.28935	A	2.01424	A	-1.16005	0.00370554	yes	down	-2.27511	0.00126442	yes	down	1.83438	0.000354783	yes	up	0.719323	0.00034259	yes	up	2.57232	61.57	A	2.33761	67.3	A	1.24797	60.89	A	1.34186	64.33	A	4.14932	58.21	A	4.42937	58.21	A	2.01111	64.35	A	2.01737	60.94
317	chr8:126108435-126108553	Rn5S|5S_rRNA	1.30921	B	0.211125	B	2.77173	A	0.558189	B	-1.09808	0.00663596	no	down	-2.21354	0.00126192	yes	down	1.46252	0.00353215	yes	up	0.347063	0.0289817	no	null	1.52967	100	B	1.08875	100	B	0.189441	100	B	0.23281	100	B	2.78914	100	A	2.75433	100	A	0.541209	100	B	0.575169	100
318	chr8:126110142-126110260	Rn5S|5S_rRNA	2.65383	A	1.83402	A	4.62941	A	2.76547	A	-0.819802	0.00948733	yes	down	-1.86394	0.00233673	yes	down	1.97559	0.000193798	yes	up	0.931447	6.47458640521103e-05	yes	up	2.69634	100	A	2.61131	100	A	1.76591	100	A	1.90213	100	A	4.45857	100	A	4.80025	100	A	2.81413	100	A	2.71682	100
319	chr8:126111859-126111977	Rn5S|5S_rRNA	1.32467	B	-0.0180334	B	2.57584	A	0.356473	B	-1.3427	0.00278332	no	down	-2.21937	0.00126192	yes	down	1.25117	0.0120358	yes	null	0.374506	0.0197883	no	null	1.47283	100	B	1.17651	100	B	-0.0228431	100	B	-0.0132238	98.93	B	2.5966	100	A	2.55508	100	A	0.364052	100	B	0.348893	100
320	chr8:126113554-126113672	Rn5S|5S_rRNA	2.54975	A	1.41104	A	4.36541	A	2.40916	A	-1.1387	0.00356757	yes	down	-1.95625	0.00213587	yes	down	1.81566	0.000382334	yes	up	0.998116	3.96391925380657e-05	yes	up	2.58544	100	A	2.51405	100	A	1.33945	100	A	1.48264	100	A	4.1743	100	A	4.55652	100	A	2.42539	100	A	2.39293	99.82
321	chr8:126115271-126115389	Rn5S|5S_rRNA	1.26722	B	0.255773	B	2.72453	A	0.635901	A	-1.01144	0.00536428	no	down	-2.08863	0.00143076	yes	down	1.45731	0.00361371	yes	up	0.380129	0.0192995	yes	null	1.36865	100	B	1.16579	100	B	0.2308	100	B	0.280745	100	B	2.68413	100	A	2.76492	100	A	0.598633	100	A	0.67317	100
322	chr8:126116968-126117089	Rn5S_like|5S_from_RepeatMasker	2.66394	A	1.75648	A	4.57386	A	2.73552	A	-0.907461	0.0067321	yes	down	-1.83834	0.00240137	yes	down	1.90992	0.00024486	yes	up	0.979047	4.16887582763683e-05	yes	up	2.71425	100	A	2.61363	100	A	1.69602	100	A	1.81693	100	A	4.40494	100	A	4.74278	100	A	2.77859	100	A	2.69246	100
323	chr8:126118654-126118772	Rn5S|5S_rRNA	2.66265	A	1.75391	A	4.57131	A	2.7457	A	-0.908739	0.0067321	yes	down	-1.82561	0.00240511	yes	down	1.90865	0.00024486	yes	up	0.991785	3.98553570711712e-05	yes	up	2.71425	100	A	2.61106	100	A	1.69325	100	A	1.81458	100	A	4.40049	100	A	4.74212	100	A	2.78819	100	A	2.70321	100
324	chr8:126120357-126120475	Rn5S|5S_rRNA	2.58161	A	1.65386	A	4.48443	A	2.67633	A	-0.927749	0.00663596	yes	down	-1.8081	0.00240511	yes	down	1.90282	0.00024585	yes	up	1.02247	3.4697878238772e-05	yes	up	2.65944	100	A	2.50379	100	A	1.61313	100	A	1.6946	100	A	4.32594	100	A	4.64292	100	A	2.72298	100	A	2.62968	100
325	chr8:126122055-126122176	Rn5S_like|5S_from_RepeatMasker	2.67475	A	1.83055	A	4.34627	A	2.73596	A	-0.844193	0.00934975	yes	down	-1.61031	0.0035046	yes	down	1.67153	0.000926787	yes	up	0.905405	8.55886282736217e-05	yes	up	2.62947	80.68	A	2.72002	64.24	A	1.73262	80.96	A	1.92848	79.87	A	4.193	80.66	A	4.49954	80.66	A	2.73214	85.41	A	2.73977	79.47
326	chr8:126123761-126123879	Rn5S|5S_rRNA	2.57455	A	1.38011	A	4.30597	A	2.09339	A	-1.19444	0.00356757	yes	down	-2.21259	0.00131365	yes	down	1.73142	0.000622222	yes	up	0.713274	0.00053193	yes	up	2.63705	49.18	A	2.51205	48.85	A	1.26093	54.57	A	1.4993	51.04	A	4.16943	51.87	A	4.44251	51.87	A	2.08235	58	A	2.10443	52.82
327	chr8:126125469-126125580	Rn5S_like|5S_from_RepeatMasker	1.98696	A	0.980832	A	3.59011	A	1.61673	A	-1.00613	0.00478096	yes	down	-1.97338	0.00198391	yes	down	1.60315	0.00142038	yes	up	0.635897	0.000984534	yes	up	2.02085	100	A	1.95307	100	A	0.988966	100	A	0.972697	100	A	3.44019	100	A	3.74002	100	A	1.70009	100	A	1.53337	100
328	chr8:126127147-126127265	Rn5S|5S_rRNA	2.57956	A	1.70449	A	4.46833	A	2.572	A	-0.875067	0.00792439	yes	down	-1.89633	0.00221099	yes	down	1.88877	0.000257623	yes	up	0.867505	9.25126507325608e-05	yes	up	2.66349	100	A	2.49563	100	A	1.66376	100	A	1.74522	100	A	4.30845	100	A	4.6282	100	A	2.61865	100	A	2.52534	100
329	chr8:126128848-126128966	Rn5S|5S_rRNA	2.58161	A	1.65386	A	4.48443	A	2.67633	A	-0.927749	0.00663596	yes	down	-1.8081	0.00240511	yes	down	1.90282	0.00024585	yes	up	1.02247	3.4697878238772e-05	yes	up	2.65944	100	A	2.50379	100	A	1.61313	100	A	1.6946	100	A	4.32594	100	A	4.64292	100	A	2.72298	100	A	2.62968	100
330	chr8:126130510-126130631	Rn5S_like|5S_from_RepeatMasker	2.56575	A	1.65363	A	4.48373	A	2.6326	A	-0.912117	0.0070941	yes	down	-1.85113	0.00235046	yes	down	1.91798	0.0002391	yes	up	0.978972	4.16887582763683e-05	yes	up	2.65644	100	A	2.47506	100	A	1.61024	100	A	1.69702	100	A	4.32102	100	A	4.64645	100	A	2.67996	100	A	2.58524	100
331	chr8:126132220-126132338	Rn5S|5S_rRNA	2.58161	A	1.65386	A	4.48443	A	2.67633	A	-0.927749	0.00663596	yes	down	-1.8081	0.00240511	yes	down	1.90282	0.00024585	yes	up	1.02247	3.4697878238772e-05	yes	up	2.65944	100	A	2.50379	100	A	1.61313	100	A	1.6946	100	A	4.32594	100	A	4.64292	100	A	2.72298	100	A	2.62968	100
332	chr8:126133917-126134035	Rn5S|5S_rRNA	2.57314	A	1.66862	A	4.33735	A	2.64168	A	-0.904521	0.00812214	yes	down	-1.69567	0.00299825	yes	down	1.76421	0.000516718	yes	up	0.97306	3.96391925380657e-05	yes	up	2.70824	95.28	A	2.43804	99.73	A	1.65971	94.13	A	1.67752	94.5	A	4.17644	96.15	A	4.49826	96.15	A	2.65477	94.65	A	2.62858	91.16
333	chr8:126135615-126135733	Rn5S|5S_rRNA	2.64344	A	1.75863	A	4.60139	A	2.69943	A	-0.884808	0.00749416	yes	down	-1.90196	0.00221099	yes	down	1.95795	0.000206661	yes	up	0.940795	5.72576518149297e-05	yes	up	2.70677	100	A	2.58011	100	A	1.69547	100	A	1.8218	100	A	4.427	100	A	4.77578	100	A	2.7432	100	A	2.65565	100
334	chr8:126137314-126137432	Rn5S|5S_rRNA	2.5685	A	1.71791	A	4.52108	A	2.69543	A	-0.850597	0.0085246	yes	down	-1.82565	0.00240511	yes	down	1.95258	0.000206811	yes	up	0.977523	4.16887582763683e-05	yes	up	2.63939	100	A	2.49761	100	A	1.66958	100	A	1.76623	100	A	4.36287	100	A	4.67929	100	A	2.74745	100	A	2.64341	100
335	chr8:126138996-126139117	Rn5S_like|5S_from_RepeatMasker	2.66394	A	1.75648	A	4.57386	A	2.73552	A	-0.907461	0.0067321	yes	down	-1.83834	0.00240137	yes	down	1.90992	0.00024486	yes	up	0.979047	4.16887582763683e-05	yes	up	2.71425	100	A	2.61363	100	A	1.69602	100	A	1.81693	100	A	4.40494	100	A	4.74278	100	A	2.77859	100	A	2.69246	100
336	chr8:126140710-126140828	Rn5S|5S_rRNA	2.49767	A	1.70124	A	4.5938	A	2.62772	A	-0.79643	0.0123415	yes	null	-1.96608	0.00198391	yes	down	2.09613	0.000105887	yes	up	0.926479	6.25044425953134e-05	yes	up	2.59684	94.17	A	2.3985	96.42	A	1.63633	93.08	A	1.76615	91.99	A	4.4302	94.7	A	4.75741	94.7	A	2.6537	94.67	A	2.60174	93.36
337	chr8:126142433-126142554	Rn5S_like|5S_from_RepeatMasker	2.66394	A	1.75648	A	4.57386	A	2.73552	A	-0.907461	0.0067321	yes	down	-1.83834	0.00240137	yes	down	1.90992	0.00024486	yes	up	0.979047	4.16887582763683e-05	yes	up	2.71425	100	A	2.61363	100	A	1.69602	100	A	1.81693	100	A	4.40494	100	A	4.74278	100	A	2.77859	100	A	2.69246	100
338	chr8:126144138-126144259	Rn5S_like|5S_from_RepeatMasker	2.30842	A	1.27999	A	4.35549	A	2.14427	A	-1.02843	0.00474489	yes	down	-2.21122	0.00132929	yes	down	2.04707	0.00013233	yes	up	0.864284	9.25126507325608e-05	yes	up	2.35705	100	A	2.2598	100	A	1.23279	100	A	1.32718	100	A	4.21008	100	A	4.50091	100	A	2.17429	100	A	2.11425	100
339	chr8:126145828-126145946	Rn5S|5S_rRNA	2.57898	A	1.79228	A	4.39798	A	2.46623	A	-0.786707	0.0135878	yes	null	-1.93175	0.0020666	yes	down	1.819	0.000382334	yes	up	0.673956	0.000526429	yes	up	2.70776	96.82	A	2.45021	98.68	A	1.76551	95.33	A	1.81904	94.23	A	4.2425	97.08	A	4.55346	97.08	A	2.48732	96.99	A	2.44515	95.97
340	chr8:126147537-126147645	Rn5S|5S_rRNA	1.99545	A	0.976938	A	3.60296	A	1.62421	A	-1.01851	0.00462343	yes	down	-1.97876	0.00198391	yes	down	1.60751	0.00139561	yes	up	0.647267	0.000866179	yes	up	2.02836	100	A	1.96255	100	A	0.98493	100	A	0.968945	100	A	3.45176	100	A	3.75417	100	A	1.70651	100	A	1.5419	100
[truncated: 1 more columns]

## Sheet: Other pol III genes
Renaud et al. 2014	Locus description		AVERAGE REPLICATE SCORES								limma WT				limma KO				limma KO WT				limma KO WT				WT INDIVIDUAL REPLICATE SCORES												KO INDIVIDUAL REPLICATE SCORES
			WT_R		WT_F8h		KO_R		KO_F8h		WT_F8h vs WT_R				KO_F8h vs KO_R				KO_R vs WT_R				KO_F8h vs WT_F8h				WT_R_rep1			WT_R_rep2			WT_F8h_rep1			WT_F8h_rep2			KO_R_rep1			KO_R_rep2			KO_F8h_rep1			KO_F8h_rep2
number	Locus position with link (NCBI37/mm9)	Locus annotation	mean scores cut-off= 1.6194	Above or Below cut-off	mean scores cut-off= 0.6558	Above or Below cut-off	mean scores cut-off= 1.8839	Above or Below cut-off	mean scores cut-off= 0.5622	Above or Below cut-off	logFC	adj.P.Val	Above cut-off in at least one	change	logFC	adj.P.Val	Above cut-off in at least one	change	logFC	adj.P.Val	Above cut-off in at least one	change	logFC	adj.P.Val	Above cut-off in at least one	change	WT_R_rep1 cutoff= 1.7774	WT_R_rep1 % score from multiple matches	WT_R_rep1 Above or Below cut-off	WT_R_rep2 cutoff= 1.4613	WT_R_rep2 % score from multiple matches	WT_R_rep2 Above or Below cut-off	WT_F8h_rep1 cutoff= 0.7491	WT_F8h_rep1 % score from multiple matches	WT_F8h_rep1 Above or Below cut-off	WT_F8h_rep2 cutoff= 0.5625	WT_F8h_rep2 % score from multiple matches	WT_F8h_rep2 Above or Below cut-off	KO_R_rep1 cutoff= 2.4500	KO_R_rep1 % score from multiple matches	KO_R_rep1 Above or Below cut-off	KO_R_rep2 cutoff= 1.3178	KO_R_rep2 % score from multiple matches	KO_R_rep2 Above or Below cut-off	KO_F8h_rep1 cutoff= 0.5954	KO_F8h_rep1 % score from multiple matches	KO_F8h_rep1 Above or Below cut-off	KO_F8h_rep2 cutoff= 0.5290	KO_F8h_rep2 % score from multiple matches
49	chr2:27395325-27395450	Rnu6atac|U6atac-	4.42866	A	5.2353	A	6.18403	A	5.85392	A	0.806633	0.009304	yes	up	-0.330109	0.325504	yes	null	1.75537	0.000544347	yes	up	0.618628	0.00128551	yes	up	4.40299	0	A	4.45433	0	A	5.20267	0	A	5.26792	0	A	6.0201	0	A	6.34796	0	A	5.945	0	A	5.76284	0
126	chr4:43505660-43505930	Rmrp|RNase_MRP-	4.4257	A	4.3127	A	5.84349	A	4.8713	A	-0.112994	0.624191	yes	null	-0.972198	0.0253891	yes	null	1.4178	0.00462543	yes	up	0.558594	0.00236645	yes	up	4.36799	0.08	A	4.4834	0.05	A	4.25878	0.13	A	4.36662	0.04	A	5.64137	0.07	A	6.04561	0.07	A	4.93459	0.06	A	4.808	0.06
188	chr6:47731623-47731724	Rny3|Y3_RNA+	3.76943	A	3.77902	A	4.92144	A	4.63173	A	0.0095861	0.970974	yes	null	-0.289711	0.415361	yes	null	1.15201	0.0209823	yes	null	0.85271	0.00013977	yes	up	3.61918	0	A	3.91969	0	A	3.76409	0	A	3.79395	0	A	4.65282	0	A	5.19007	0	A	4.74007	0	A	4.52339	0
189	chr6:47738068-47738179	Rny1|Y1_RNA-	3.64362	A	3.87163	A	5.02742	A	4.93847	A	0.228009	0.361352	yes	null	-0.0889472	0.793743	yes	null	1.3838	0.00570842	yes	up	1.06684	3.4697878238772e-05	yes	up	3.79713	0	A	3.49011	0	A	3.79788	0	A	3.94538	0	A	4.77288	0	A	5.28196	0	A	5.02386	0	A	4.85309	0
277.5	chr7:152100375-152100528	Bc1|Bc1+	0.624763	B	-0.422916	B	1.20535	B	-0.849641	B	-1.04768	0.00577406	no	down	-2.05499	0.00337294	no	down	0.580586	0.273028	no	null	-0.426724	0.0765204	no	null	0.621112	0	B	0.628413	0	B	-0.269126	0	B	-0.576707	0	B	1.49435	0	B	0.916346	0	B	-0.503932	0	B	-1.19535	0
345	chr9:62981090-62981196	Rnu6|U6+	1.55855	B	2.19673	A	3.35257	A	2.92057	A	0.638178	0.0231958	yes	null	-0.431997	0.205094	yes	null	1.79402	0.000421837	yes	up	0.723848	0.000356665	yes	up	1.50692	3.27	B	1.61018	3.52	A	2.25388	4.87	A	2.13957	4.29	A	3.19956	3.63	A	3.50559	3.63	A	2.96279	6.45	A	2.87836	7.49
351	chr9:78023110-78023440	Rn7sk|7SK-	4.71162	A	5.58364	A	6.2038	A	5.87635	A	0.872015	0.00804097	yes	up	-0.327443	0.328975	yes	null	1.49217	0.00291339	yes	up	0.292715	0.0650999	yes	null	4.78	27.63	A	4.64325	24.9	A	5.51421	32.41	A	5.65307	31.2	A	6.01892	34.42	A	6.38868	34.42	A	5.91334	37.87	A	5.83937	36.41
374	chr10:79371940-79372046	Rnu6|U6+	3.23027	A	3.19517	A	4.41915	A	4.2276	A	-0.0351012	0.888216	yes	null	-0.191553	0.583875	yes	null	1.18888	0.0172297	yes	null	1.03243	3.4697878238772e-05	yes	up	3.07961	1.39	A	3.38093	1.18	A	3.2221	2.18	A	3.16823	2.43	A	4.13888	2.12	A	4.69943	2.12	A	4.27543	2.76	A	4.17977	2.61
375	chr10:79448251-79448357	Rnu6|U6+	1.99261	A	1.90404	A	2.97913	A	2.46213	A	-0.0885711	0.713373	yes	null	-0.517004	0.149573	yes	null	0.986523	0.0492662	yes	null	0.55809	0.00349746	yes	up	2.1244	3.7	A	1.86082	4.59	A	1.82757	6.65	A	1.9805	6.42	A	2.81351	6.28	A	3.14476	6.28	A	2.58057	7.48	A	2.34369	8.03
459	chr12:53704775-53704881	Rnu6|U6-	3.72806	A	4.08611	A	5.1467	A	4.30828	A	0.358049	0.16316	yes	null	-0.83842	0.0479646	yes	null	1.41864	0.00465425	yes	up	0.222171	0.158059	yes	null	3.59327	1.71	A	3.86285	2.64	A	4.01264	2.42	A	4.15958	1.94	A	4.86569	2.26	A	5.42771	2.26	A	4.35565	2.76	A	4.26091	3.53
460	chr12:53705477-53705578	Rnu6|U6-	3.66292	A	3.47227	A	4.75934	A	3.85387	A	-0.190649	0.395651	yes	null	-0.905471	0.0414881	yes	null	1.09642	0.0284155	yes	null	0.381594	0.029689	yes	null	3.70352	2.32	A	3.62232	4.57	A	3.41576	3.49	A	3.52879	2.85	A	4.47106	3.34	A	5.04762	3.34	A	3.99725	4.03	A	3.71048	5.89
462	chr12:70260298-70260551	Rn7sl|7SLRNA_srpRNA+	5.05901	A	4.93865	A	7.0997	A	5.55203	A	-0.120355	0.609842	yes	null	-1.54767	0.00428652	yes	down	2.04069	0.000133039	yes	up	0.613379	0.00117034	yes	up	5.14458	67.22	A	4.97343	65.85	A	4.88112	59.12	A	4.99618	60.87	A	6.91911	65.7	A	7.2803	65.7	A	5.58173	63.38	A	5.52234	63.22
463	chr12:70462167-70462478	Rn7sl|7SLRNA_srpRNA-	4.9866	A	4.92777	A	6.9173	A	5.70382	A	-0.0588316	0.796784	yes	null	-1.21349	0.0127625	yes	null	1.9307	0.000235395	yes	up	0.776047	0.000205636	yes	up	5.05824	61.94	A	4.91496	59.53	A	4.86558	52.45	A	4.98996	53.66	A	6.67718	63.81	A	7.15743	63.81	A	5.72017	57.56	A	5.68746	56.37
580	chr14:51427123-51427447	Rpph1|RnasePRNA-	3.30406	A	3.62646	A	4.50764	A	3.14717	A	0.322399	0.188965	yes	null	-1.36047	0.0101606	yes	null	1.20358	0.0159576	yes	null	-0.479288	0.00638983	yes	down	3.20577	0	A	3.40235	0	A	3.53823	0	A	3.71469	0	A	4.20311	0	A	4.81217	0	A	3.15665	0	A	3.13769	0
651	chr18:36961520-36961662	Vaultrc5|Vault+	4.83977	A	4.73885	A	5.95248	A	5.23662	A	-0.100923	0.666658	yes	null	-0.715855	0.0779339	yes	null	1.11271	0.0259692	yes	null	0.497775	0.00650833	yes	up	4.845	0	A	4.83454	0	A	4.63209	0	A	4.8456	0	A	5.67725	0	A	6.22771	0	A	5.31317	0	A	5.16007	0
[truncated: 1 more columns]

## Sheet: Rn4.5s
Renaud et al. 2014	Locus description		AVERAGE REPLICATE SCORES								limma WT				limma KO				limma KO WT				limma KO WT				WT INDIVIDUAL REPLICATE SCORES												KO INDIVIDUAL REPLICATE SCORES
			WT_R		WT_F8h		KO_R		KO_F8h		WT_F8h vs WT_R				KO_F8h vs KO_R				KO_R vs WT_R				KO_F8h vs WT_F8h				WT_R_rep1			WT_R_rep2			WT_F8h_rep1			WT_F8h_rep2			KO_R_rep1			KO_R_rep2			KO_F8h_rep1			KO_F8h_rep2
number	Locus position with link (NCBI37/mm9)	Locus annotation	mean scores cut-off= 1.6194	Above or Below cut-off	mean scores cut-off= 0.6558	Above or Below cut-off	mean scores cut-off= 1.8839	Above or Below cut-off	mean scores cut-off= 0.5622	Above or Below cut-off	logFC	adj.P.Val	Above cut-off in at least one	change	logFC	adj.P.Val	Above cut-off in at least one	change	logFC	adj.P.Val	Above cut-off in at least one	change	logFC	adj.P.Val	Above cut-off in at least one	change	WT_R_rep1 cutoff= 1.7774	WT_R_rep1 % score from multiple matches	WT_R_rep1 Above or Below cut-off	WT_R_rep2 cutoff= 1.4613	WT_R_rep2 % score from multiple matches	WT_R_rep2 Above or Below cut-off	WT_F8h_rep1 cutoff= 0.7491	WT_F8h_rep1 % score from multiple matches	WT_F8h_rep1 Above or Below cut-off	WT_F8h_rep2 cutoff= 0.5625	WT_F8h_rep2 % score from multiple matches	WT_F8h_rep2 Above or Below cut-off	KO_R_rep1 cutoff= 2.4500	KO_R_rep1 % score from multiple matches	KO_R_rep1 Above or Below cut-off	KO_R_rep2 cutoff= 1.3178	KO_R_rep2 % score from multiple matches	KO_R_rep2 Above or Below cut-off	KO_F8h_rep1 cutoff= 0.5954	KO_F8h_rep1 % score from multiple matches	KO_F8h_rep1 Above or Below cut-off	KO_F8h_rep2 cutoff= 0.5290	KO_F8h_rep2 % score from multiple matches
171	chr6:47600760-47600854	Rn4.5s|4.5SRNA_scRNA-	2.97878	A	2.8632	A	4.92517	A	4.04221	A	-0.115572	0.697388	yes	null	-0.882965	0.0275126	yes	null	1.94639	0.000214507	yes	up	1.179	1.43773163068284e-05	yes	up	3.27253	0	A	2.68502	0	A	2.88097	0	A	2.84543	0	A	4.89514	0	A	4.9552	0	A	4.03334	0	A	4.05107	0
172	chr6:47604999-47605093	Rn4.5s|4.5SRNA_scRNA-	4.79001	A	4.6744	A	6.63524	A	4.78137	A	-0.115604	0.677246	yes	null	-1.85387	0.00302161	yes	down	1.84523	0.000347408	yes	up	0.106965	0.49184	yes	null	5.03277	100	A	4.54725	100	A	4.73803	100	A	4.61078	100	A	6.92641	100	A	6.34407	100	A	4.71292	100	A	4.84982	100
173	chr6:47609320-47609414	Rn4.5s|4.5SRNA_scRNA-	4.9443	A	4.82193	A	6.84485	A	4.90287	A	-0.122372	0.668144	yes	null	-1.94198	0.00273265	yes	down	1.90055	0.00024973	yes	up	0.0809419	0.610153	yes	null	5.18895	98.92	A	4.69966	99.07	A	4.89462	98.99	A	4.74924	98.75	A	7.15536	99.23	A	6.53434	99.23	A	4.82645	98.42	A	4.9793	98.39
174	chr6:47613660-47613754	Rn4.5s|4.5SRNA_scRNA-	4.80241	A	4.67778	A	6.62301	A	4.80522	A	-0.124628	0.661664	yes	null	-1.81779	0.00326678	yes	down	1.8206	0.000382334	yes	up	0.127436	0.414659	yes	null	5.04531	100	A	4.55952	100	A	4.742	100	A	4.61357	100	A	6.91401	100	A	6.33201	100	A	4.73696	100	A	4.87347	100
175	chr6:47617996-47618090	Rn4.5s|4.5SRNA_scRNA-	4.79001	A	4.6744	A	6.63524	A	4.78137	A	-0.115604	0.677246	yes	null	-1.85387	0.00302161	yes	down	1.84523	0.000347408	yes	up	0.106965	0.49184	yes	null	5.03277	100	A	4.54725	100	A	4.73803	100	A	4.61078	100	A	6.92641	100	A	6.34407	100	A	4.71292	100	A	4.84982	100
176	chr6:47622304-47622398	Rn4.5s|4.5SRNA_scRNA-	4.80241	A	4.67778	A	6.62301	A	4.80522	A	-0.124628	0.661664	yes	null	-1.81779	0.00326678	yes	down	1.8206	0.000382334	yes	up	0.127436	0.414659	yes	null	5.04531	100	A	4.55952	100	A	4.742	100	A	4.61357	100	A	6.91401	100	A	6.33201	100	A	4.73696	100	A	4.87347	100
177	chr6:47626642-47626736	Rn4.5s|4.5SRNA_scRNA-	4.80241	A	4.67778	A	6.62301	A	4.80522	A	-0.124628	0.661664	yes	null	-1.81779	0.00326678	yes	down	1.8206	0.000382334	yes	up	0.127436	0.414659	yes	null	5.04531	100	A	4.55952	100	A	4.742	100	A	4.61357	100	A	6.91401	100	A	6.33201	100	A	4.73696	100	A	4.87347	100
178	chr6:47630963-47631057	Rn4.5s|4.5SRNA_scRNA-	4.79001	A	4.6744	A	6.63524	A	4.78137	A	-0.115604	0.677246	yes	null	-1.85387	0.00302161	yes	down	1.84523	0.000347408	yes	up	0.106965	0.49184	yes	null	5.03277	100	A	4.54725	100	A	4.73803	100	A	4.61078	100	A	6.92641	100	A	6.34407	100	A	4.71292	100	A	4.84982	100
179	chr6:47635281-47635375	Rn4.5s|4.5SRNA_scRNA-	4.79001	A	4.6744	A	6.63524	A	4.78137	A	-0.115604	0.677246	yes	null	-1.85387	0.00302161	yes	down	1.84523	0.000347408	yes	up	0.106965	0.49184	yes	null	5.03277	100	A	4.54725	100	A	4.73803	100	A	4.61078	100	A	6.92641	100	A	6.34407	100	A	4.71292	100	A	4.84982	100
180	chr6:47689877-47689970	Rn4.5s|4.5SRNA_scRNA-	4.34772	A	4.62039	A	6.50447	A	4.73653	A	0.272668	0.378555	yes	null	-1.76794	0.00297836	yes	down	2.15675	8.16797197209969e-05	yes	up	0.116143	0.442654	yes	null	4.6557	73.76	A	4.03975	69.17	A	4.67298	73.47	A	4.5678	70.8	A	6.72851	73.26	A	6.28043	73.26	A	4.70421	66.65	A	4.76885	68.96
181	chr6:47694136-47694230	Rn4.5s|4.5SRNA_scRNA-	4.73629	A	4.59918	A	6.57611	A	4.69294	A	-0.13711	0.661664	yes	null	-1.88318	0.0042612	yes	down	1.83983	0.000362732	yes	up	0.0937591	0.549989	yes	null	5.0385	93.14	A	4.43407	89.9	A	4.68048	91.78	A	4.51788	89.86	A	6.99838	93.91	A	6.15385	93.91	A	4.63459	88.92	A	4.75129	89.37
182	chr6:47698496-47698590	Rn4.5s|4.5SRNA_scRNA-	4.6699	A	4.63866	A	6.50044	A	4.62741	A	-0.031247	0.915062	yes	null	-1.87303	0.00377907	yes	down	1.83054	0.000376924	yes	up	-0.0112424	0.944493	yes	null	4.92349	59.53	A	4.41632	51.02	A	4.71195	64.85	A	4.56536	64.03	A	6.88906	62.36	A	6.11183	62.36	A	4.57528	66.43	A	4.67955	67.67
183	chr6:47702830-47702924	Rn4.5s|4.5SRNA_scRNA-	4.68736	A	4.48132	A	6.48353	A	4.67996	A	-0.206041	0.491404	yes	null	-1.80357	0.00461645	yes	down	1.79617	0.000444125	yes	up	0.198643	0.202631	yes	null	4.96641	100	A	4.40831	100	A	4.55894	100	A	4.4037	100	A	6.8899	100	A	6.07716	100	A	4.63846	100	A	4.72146	100
185	chr6:47713262-47713356	Rn4.5s|4.5SRNA_scRNA-	4.68736	A	4.48132	A	6.48353	A	4.67996	A	-0.206041	0.491404	yes	null	-1.80357	0.00461645	yes	down	1.79617	0.000444125	yes	up	0.198643	0.202631	yes	null	4.96641	100	A	4.40831	100	A	4.55894	100	A	4.4037	100	A	6.8899	100	A	6.07716	100	A	4.63846	100	A	4.72146	100
244	chr6:128710725-128710819	Rn4.5s|4.5SRNA_scRNA-	3.50457	A	3.9763	A	5.70396	A	5.0726	A	0.471732	0.0719695	yes	null	-0.631355	0.0892188	yes	null	2.19939	5.92953725798226e-05	yes	up	1.0963	3.4697878238772e-05	yes	up	3.59141	0.14	A	3.41772	0.52	A	3.88303	0.12	A	4.06957	0.29	A	5.5417	0.09	A	5.86621	0.09	A	5.15815	0.18	A	4.98705	0.09
245	chr6:128714147-128714241	Rn4.5s|4.5SRNA_scRNA-	4.37278	A	5.38764	A	6.09226	A	5.24251	A	1.01486	0.00523577	yes	up	-0.849749	0.048263	yes	null	1.71947	0.000691957	yes	up	-0.145132	0.356421	yes	null	4.40916	0	A	4.3364	0	A	5.29438	0	A	5.4809	0	A	5.78829	0	A	6.39622	0	A	5.25762	0	A	5.22739	0
247	chr6:128749420-128749559	Rn4.5s|4.5SRNA_scRNA-	3.81355	A	4.439	A	5.73668	A	4.49085	A	0.625444	0.0287486	yes	null	-1.24584	0.010451	yes	null	1.92313	0.0002391	yes	up	0.0518532	0.740083	yes	null	3.93567	0.04	A	3.69143	0.15	A	4.42204	0	A	4.45596	0.13	A	5.55198	0	A	5.92139	0	A	4.5465	0.07	A	4.4352	0
248	chr6:128753032-128753126	Rn4.5s|4.5SRNA_scRNA-	4.24885	A	5.10298	A	6.39495	A	5.44671	A	0.854125	0.00752062	yes	up	-0.948238	0.0304457	yes	null	2.14609	8.30467693274823e-05	yes	up	0.34373	0.0299051	yes	null	4.27949	0	A	4.21822	0	A	5.0914	0	A	5.11456	0	A	6.14216	0	A	6.64773	0	A	5.46633	0	A	5.42709	0
249	chr6:128788477-128788563	Rn4.5s|4.5SRNA_scRNA+	3.89252	A	3.50556	A	5.8815	A	4.59898	A	-0.386962	0.127613	yes	null	-1.28253	0.0126896	yes	null	1.98898	0.000182373	yes	up	1.09342	2.82156367666064e-05	yes	up	3.7703	0	A	4.01475	0	A	3.44845	0	A	3.56267	0	A	5.5785	0	A	6.18451	0	A	4.66245	0	A	4.53551	0
251	chr6:128793305-128793400	Rn4.5s|4.5SRNA_scRNA+	4.22916	A	4.54745	A	6.68202	A	5.34885	A	0.318289	0.172761	yes	null	-1.33317	0.0120052	yes	null	2.45286	1.56126790373404e-05	yes	up	0.801407	0.000152634	yes	up	4.27936	0	A	4.17895	0	A	4.52025	0	A	4.57464	0	A	6.34771	0	A	7.01633	0	A	5.38799	0	A	5.30972	0
[truncated: 1 more columns]

## Sheet: SINEs
Renaud et al. 2014	Locus description		AVERAGE REPLICATE SCORES								limma WT				limma KO				limma KO WT				limma KO WT				WT INDIVIDUAL REPLICATE SCORES												KO INDIVIDUAL REPLICATE SCORES
			WT_R		WT_F8h		KO_R		KO_F8h		WT_F8h vs WT_R				KO_F8h vs KO_R				KO_R vs WT_R				KO_F8h vs WT_F8h				WT_R_rep1			WT_R_rep2			WT_F8h_rep1			WT_F8h_rep2			KO_R_rep1			KO_R_rep2			KO_F8h_rep1			KO_F8h_rep2
number	Locus position with link (NCBI37/mm9)	Locus annotation	mean scores cut-off= 1.6194	Above or Below cut-off	mean scores cut-off= 0.6558	Above or Below cut-off	mean scores cut-off= 1.8839	Above or Below cut-off	mean scores cut-off= 0.5622	Above or Below cut-off	logFC	adj.P.Val	Above cut-off in at least one	change	logFC	adj.P.Val	Above cut-off in at least one	change	logFC	adj.P.Val	Above cut-off in at least one	change	logFC	adj.P.Val	Above cut-off in at least one	change	WT_R_rep1 cutoff= 1.7774	WT_R_rep1 % score from multiple matches	WT_R_rep1 Above or Below cut-off	WT_R_rep2 cutoff= 1.4613	WT_R_rep2 % score from multiple matches	WT_R_rep2 Above or Below cut-off	WT_F8h_rep1 cutoff= 0.7491	WT_F8h_rep1 % score from multiple matches	WT_F8h_rep1 Above or Below cut-off	WT_F8h_rep2 cutoff= 0.5625	WT_F8h_rep2 % score from multiple matches	WT_F8h_rep2 Above or Below cut-off	KO_R_rep1 cutoff= 2.4500	KO_R_rep1 % score from multiple matches	KO_R_rep1 Above or Below cut-off	KO_R_rep2 cutoff= 1.3178	KO_R_rep2 % score from multiple matches	KO_R_rep2 Above or Below cut-off	KO_F8h_rep1 cutoff= 0.5954	KO_F8h_rep1 % score from multiple matches	KO_F8h_rep1 Above or Below cut-off	KO_F8h_rep2 cutoff= 0.5290	KO_F8h_rep2 % score from multiple matches
7	chr1:120246867-120247052	B2_Mm2_SINE_B2+	1.86095	A	2.68519	A	2.94829	A	3.27149	A	0.824244	0.00906043	yes	up	0.323194	0.325504	yes	null	1.08734	0.0293615	yes	null	0.586294	0.00181995	yes	up	1.82023	0	A	1.90166	0	A	2.62848	0	A	2.7419	0	A	2.82033	0	A	3.07625	0	A	3.34414	0	A	3.19883	0
8	chr1:130008960-130009059	B2_Mm2_B2_SINE+	1.75059	A	0.919636	A	2.59438	A	0.957108	A	-0.830957	0.0105892	yes	null	-1.63728	0.00357649	yes	down	0.843791	0.0965158	yes	null	0.0374725	0.846156	yes	null	1.82571	0	A	1.67547	0	A	1.01409	0	A	0.82518	0	A	2.56937	0	A	2.6194	0	A	1.15369	0	A	0.760524	0
14	chr1:172930087-172930186	B2_Mm2_SINE-	1.18288	B	-0.49814	B	1.74861	B	-0.0531916	B	-1.68102	0.00189952	no	down	-1.8018	0.00346464	no	down	0.565731	0.286396	no	null	0.444949	0.0126932	no	null	1.1686	0	B	1.19716	0	B	-0.389126	0	B	-0.607155	0	B	2.04844	0	B	1.44879	0	A	-0.136747	0	B	0.0303636	0
43	chr1:180241842-180241941	B2_Mm2_B2_SINE-	1.34588	B	0.320747	B	2.28699	A	1.14838	A	-1.02513	0.0410345	no	null	-1.1386	0.0121469	yes	null	0.941109	0.0621694	yes	null	0.827633	0.0018345	yes	up	1.75356	0	B	0.938189	0	B	0.653491	0	B	-0.0119965	0	B	2.27027	0	B	2.3037	0	A	1.24197	0	A	1.05479	0
52	chr2:78964614-78964713	B2_Mm1t_B2_SINE+	0.262349	B	-0.420095	B	0.887754	B	-0.876651	B	-0.682444	0.0646494	no	null	-1.76441	0.0127625	no	null	0.625406	0.241169	no	null	-0.456556	0.0130747	no	null	0.604185	5.71	B	-0.0794879	6.25	B	-0.33624	2.58	B	-0.50395	3.35	B	1.532	9.09	B	0.243505	9.09	B	-0.735499	14.56	B	-1.0178	18.44
53	chr2:80479746-80479845	B1_Mus1_Alu_SINE+	-0.0813401	B	-0.344408	B	1.44927	B	-0.300229	B	-0.263067	0.388897	no	null	-1.7495	0.00297411	no	down	1.53061	0.00233021	no	up	0.0441787	0.777822	no	null	0.21751	0	B	-0.38019	0	B	-0.295948	0	B	-0.392867	0	B	1.65648	0	B	1.24206	0	B	-0.284645	0	B	-0.315812	0
54	chr2:91078023-91078122	B2_Mm1a_B2_SINE+	0.9867	B	0.0986601	B	2.01267	A	1.5137	A	-0.88804	0.0190464	no	null	-0.49897	0.169892	yes	null	1.02597	0.0402967	yes	null	1.41504	3.89828146100045e-05	yes	up	1.11311	0	B	0.860295	0	B	-0.1515	0	B	0.348821	0	B	1.92209	0	B	2.10325	0	A	1.73401	0	A	1.2934	0
56	chr2:118819929-118820028	B3A_B2_SINE-	0.286307	B	-0.886795	B	0.692338	B	-0.685945	B	-1.1731	0.0226998	no	null	-1.37828	0.0794016	no	null	0.406031	0.47618	no	null	0.20085	0.239928	no	null	0.753563	0	B	-0.180949	0	B	-1.0601	0	B	-0.713489	0	B	1.72988	0	B	-0.345209	0	B	-0.723004	0	B	-0.648887	0
59	chr2:122059558-122059657	B1_Mus2_Alu_SINE-	0.727897	B	-0.0891168	B	2.04109	A	0.633474	A	-0.817014	0.0237139	no	null	-1.40761	0.00640957	yes	down	1.31319	0.00833769	yes	up	0.722591	0.00168477	yes	up	0.882846	0	B	0.572948	0	B	0.135941	0	B	-0.314175	0	B	1.88137	0	B	2.2008	0	A	0.74089	0	A	0.526059	0
63	chr2:154878649-154878748	B1F2_Alu_SINE-	0.931228	B	1.24033	A	1.23058	B	1.03505	A	0.309106	0.357827	yes	null	-0.195526	0.629281	yes	null	0.299347	0.601985	no	null	-0.205285	0.179755	yes	null	1.29308	0	B	0.569375	0	B	1.27293	0	A	1.20774	0	A	1.68374	0	B	0.77741	0	B	0.997991	0	A	1.07211	0
64	chr2:164681329-164681428	B2_Mm2_B2_SINE+	2.02629	A	1.64209	A	3.69796	A	2.12888	A	-0.384201	0.220149	yes	null	-1.56908	0.0042612	yes	down	1.67167	0.000926787	yes	up	0.486788	0.0300885	yes	null	1.92989	0	A	2.1227	0	A	1.35182	0	A	1.93236	0	A	3.55328	0	A	3.84264	0	A	2.27046	0	A	1.98729	0
65	chr2:173043603-173043702	B1_Mus2_Alu_SINE+	1.57322	B	-0.0843867	B	2.57809	A	0.00416593	B	-1.6576	0.00189952	no	down	-2.57392	0.00124354	yes	down	1.00487	0.0450058	yes	null	0.0885527	0.649482	no	null	1.67556	0	B	1.47087	0	A	-0.0911278	0	B	-0.0776456	0	B	2.42919	0	B	2.72698	0	A	0.259254	0	B	-0.250923	0
66	chr2:180926179-180926278	B2_Mm1t_B2_SINE-	1.17368	B	1.34561	A	1.46366	B	0.968584	A	0.171928	0.442252	yes	null	-0.495074	0.147082	yes	null	0.289974	0.608478	no	null	-0.377028	0.0242651	yes	null	1.12907	6.56	B	1.2183	2.34	B	1.38365	1.89	A	1.30757	1.94	A	1.50581	4.18	B	1.4215	4.18	A	0.875586	5.18	A	1.06158	1.36
79	chr3:58506340-58506439	B2_Mm2-B2_SINE-	0.165675	B	-0.827326	B	0.289017	B	-0.596707	B	-0.993001	0.11036	no	null	-0.885724	0.154324	no	null	0.123342	0.842351	no	null	0.230619	0.218787	no	null	0.897953	0	B	-0.566603	0	B	-1.04869	0	B	-0.605959	0	B	1.11321	0	B	-0.53518	0	B	-0.690345	0	B	-0.503069	0
83	chr3:94499511-94499610	B1_Mus2_Alu_SINE-	1.35042	B	0.585223	B	2.34888	A	0.303879	B	-0.765197	0.0295429	no	null	-2.045	0.00149514	yes	down	0.998461	0.0463214	yes	null	-0.281343	0.128517	no	null	1.51255	0.93	B	1.18828	6.56	B	0.365827	3.29	B	0.804618	2.24	A	2.35245	0.65	B	2.34531	0.65	A	0.279171	1.53	B	0.328587	1.04
84	chr3:94739234-94739333	B2_Mm2_B2_SINE-_and_ID_ID_SINE-	1.41228	B	0.0791242	B	2.40109	A	0.448605	B	-1.33315	0.00277183	no	down	-1.95249	0.0020666	yes	down	0.988815	0.0487888	yes	null	0.369481	0.0232445	no	null	1.53317	13.23	B	1.29138	16.97	B	0.0173966	7.14	B	0.140852	6.19	B	2.22412	13.65	B	2.57806	13.65	A	0.449778	6.41	B	0.447432	11.92
114	chr3:121992390-121992489	B2_Mm1t_B2_SINE-	0.526688	B	-0.572895	B	0.858362	B	-0.297872	B	-1.09958	0.0199417	no	null	-1.15623	0.0193312	no	null	0.331674	0.559063	no	null	0.275023	0.0852832	no	null	0.946208	9.53	B	0.107169	17.2	B	-0.645568	11.13	B	-0.500221	7.13	B	1.1886	13.85	B	0.528129	13.85	B	-0.357291	14.77	B	-0.238453	9.38
117	chr3:146184477-146184576	B1_Mus2_alu_SINE+	1.04262	B	0.129048	B	2.06265	A	0.64829	A	-0.91357	0.0156682	no	null	-1.41436	0.0108407	yes	null	1.02003	0.0416162	yes	null	0.519241	0.0417061	yes	null	1.07549	0	B	1.00975	0	B	0.392389	0	B	-0.134293	0	B	1.86904	0	B	2.25627	0	A	0.965706	0	A	0.330873	0
119	chr4:11181665-11181764	BC1_Mm_scRNA+	1.29539	B	-0.0616209	B	2.40614	A	0.556406	B	-1.35701	0.00345591	no	down	-1.84973	0.00243009	yes	down	1.11075	0.0262465	yes	null	0.618027	0.00106161	no	up	1.08699	0.4	B	1.50379	0	A	-0.0973598	0	B	-0.025882	0	B	2.20242	0	B	2.60985	0	A	0.513311	0	B	0.599501	0
125	chr4:40161169-40161268	B2_Mm1t_B2_SINE+	0.959207	B	-0.355245	B	1.46428	B	0.496823	B	-1.31445	0.00264621	no	down	-0.96746	0.030386	no	null	0.505076	0.344163	no	null	0.852068	0.000170314	no	up	0.955197	40	B	0.963218	48.64	B	-0.294661	50	B	-0.415829	56.52	B	1.71306	77.77	B	1.21551	77.77	B	0.622245	77.77	A	0.3714	84.61
130	chr4:128780080-128780179	B2_Mm1t_B2_SINE+	1.42222	B	0.467814	B	2.1951	A	0.713343	A	-0.954409	0.0108985	no	null	-1.48176	0.00640957	yes	down	0.77288	0.132458	yes	null	0.245528	0.205303	yes	null	1.65403	21.03	B	1.19042	24.96	B	0.473076	12.92	B	0.462553	11.54	B	2.13288	16.15	B	2.25733	16.15	A	0.974089	15.45	A	0.452597	17.24
132	chr4:131972358-131972457	B2_Mm1t_B2_SINE+	0.569873	B	0.589758	B	2.68192	A	0.866508	A	0.0198853	0.956481	no	null	-1.81541	0.00248871	yes	down	2.11205	0.000105887	yes	up	0.27675	0.1271	yes	null	0.898993	0	B	0.240752	0	B	0.792493	0	A	0.387023	0	B	2.48869	0	A	2.87515	0	A	0.900751	0	A	0.832264	0
135	chr4:135478326-135478425	B2_Mm2_B2_SINE+	1.47595	B	0.127304	B	2.16641	A	1.13675	A	-1.34864	0.00575328	no	down	-1.02966	0.0182337	yes	null	0.690461	0.184432	yes	null	1.00945	0.000318101	yes	up	1.54824	0	B	1.40365	0	B	0.441367	0	B	-0.18676	0	B	2.31345	0	B	2.01936	0	A	1.16018	0	A	1.11332	0
136	chr4:135550206-135550305	B1_Mus1_Alu_SINE+	1.37124	B	0.219513	B	2.43191	A	0.460203	B	-1.15173	0.00364927	no	down	-1.97171	0.00181694	yes	down	1.06067	0.0338169	yes	null	0.24069	0.116492	no	null	1.25945	0	B	1.48303	0	A	0.226139	0	B	0.212887	0	B	2.5301	0	A	2.33373	0	A	0.439381	0	B	0.481025	0
138	chr4:141510536-141510635	B4_B4_SINE-	0.71843	B	-0.319474	B	2.38583	A	-0.471147	B	-1.0379	0.0615134	no	null	-2.85698	0.00126442	yes	down	1.6674	0.00107442	yes	up	-0.151672	0.550579	no	null	1.34811	0	B	0.0887487	0	B	-0.302293	0	B	-0.336655	0	B	2.39094	0	B	2.38072	0	A	-0.0321578	0	B	-0.910135	0
141	chr5:30439143-30439242	B2_Mm2_B2_SINE-	2.10328	A	1.19499	A	3.81733	A	1.32851	A	-0.908281	0.00744543	yes	down	-2.48882	0.00123358	yes	down	1.71406	0.000710604	yes	up	0.133511	0.37685	yes	null	2.21299	0	A	1.99356	0	A	1.1752	0	A	1.21479	0	A	3.57458	0	A	4.06009	0	A	1.32984	0	A	1.32717	0
144	chr5:33205445-33205544	B1_Mus2_Alu_SINE-	0.417022	B	-0.484534	B	2.27811	A	0.635893	A	-0.901556	0.0106342	no	null	-1.64222	0.00291024	yes	down	1.86109	0.000307746	yes	up	1.12043	1.99202981598466e-05	yes	up	0.60156	0	B	0.232484	0	B	-0.45067	0	B	-0.518398	0	B	2.31157	0	B	2.24465	0	A	0.662887	0	A	0.6089	0
145	chr5:54383776-54383875	B2_Mm2_B2_SINE-	1.25903	B	-0.537473	B	2.6813	A	0.110815	B	-1.7965	0.00223007	no	down	-2.57049	0.00107449	yes	down	1.42227	0.0044863	yes	up	0.648288	0.00271739	no	up	1.1885	0	B	1.32956	0	B	-0.747173	0	B	-0.327772	0	B	2.6934	0	A	2.66921	0	A	0.191266	0	B	0.0303636	0
146	chr5:65926870-65927025	B2_Mm2_SINE_B2+	1.8878	A	0.493458	B	3.46203	A	1.34992	A	-1.39434	0.00438351	yes	down	-2.11211	0.00149514	yes	down	1.57423	0.00173342	yes	up	0.856464	0.00021722	yes	up	2.11613	0	A	1.65946	0	A	0.322068	0	B	0.664848	0	A	3.32026	0	A	3.60381	0	A	1.37011	0	A	1.32974	0
147	chr5:92781746-92781845	B2_Mm1a_B2_SINE-_and_RLTR13D2_ERVK_LTR-	0.325835	B	0.146882	B	1.64229	B	-0.0790113	B	-0.178953	0.682737	no	null	-1.72131	0.00354511	no	down	1.31646	0.00862326	no	up	-0.225893	0.258253	no	null	0.816757	6.53	B	-0.165087	7.79	B	0.404038	3.4	B	-0.110274	5.99	B	1.87763	5.15	B	1.40696	5.15	A	-0.200877	6.97	B	0.0428545	5.06
148	chr5:93139643-93139742	B2_Mm2_B2_SINE-	1.81985	A	1.49069	A	3.16402	A	2.09095	A	-0.329158	0.225554	yes	null	-1.07307	0.0172913	yes	null	1.34417	0.00703148	yes	up	0.600256	0.00202184	yes	up	2.0099	0	A	1.62979	0	A	1.59265	0	A	1.38873	0	A	2.98768	0	A	3.34036	0	A	2.17908	0	A	2.00281	0
152	chr5:115002158-115002423	B2_Mm2_SINE_B2-	3.13326	A	2.54232	A	4.51587	A	2.90769	A	-0.590941	0.0278111	yes	null	-1.60818	0.00469572	yes	down	1.38261	0.00571559	yes	up	0.365371	0.0259445	yes	null	3.16944	0	A	3.09707	0	A	2.53604	0	A	2.54859	0	A	4.24766	0	A	4.78407	0	A	2.98774	0	A	2.82763	0
158	chr5:134651370-134651469	PB1D7_alu_SINE-	0.614834	B	-0.513791	B	0.698306	B	-1.25399	B	-1.12862	0.00749416	no	down	-1.9523	0.00928922	no	down	0.0834726	0.890215	no	null	-0.740201	0.000362809	no	down	0.884807	0	B	0.34486	0	B	-0.544639	0	B	-0.482943	0	B	1.36475	0	B	0.0318604	0	B	-1.15567	0	B	-1.35232	0
159	chr5:135372305-135372576	B3_SINE_B2-	1.47356	B	-0.77831	B	2.56337	A	-0.762071	B	-2.25187	0.00189952	no	down	-3.32544	0.00107449	yes	down	1.08981	0.0292127	yes	null	0.0162391	0.950772	no	null	1.67892	0	B	1.2682	0	B	-0.872704	0	B	-0.683916	0	B	2.54815	0	A	2.57858	0	A	-0.318734	0	B	-1.20541	0
160	chr5:137775343-137775442	B1_Mus1_Alu_SINE+	1.59488	B	-0.330048	B	2.76327	A	0.260649	B	-1.92492	0.00189952	no	down	-2.50262	0.00113545	yes	down	1.16839	0.0190932	yes	null	0.590697	0.00178427	no	up	1.76497	0	B	1.42478	0	B	-0.238232	0	B	-0.421864	0	B	2.58492	0	A	2.94162	0	A	0.2279	0	B	0.293398	0
161	chr5:140252062-140252161	B2_Mus1_Alu_SINE+	-0.0495825	B	-0.510805	B	1.77084	B	-0.0969813	B	-0.461222	0.298132	no	null	-1.86782	0.0021833	no	down	1.82042	0.000394555	no	up	0.413824	0.0293004	no	null	0.45717	0	B	-0.556335	0	B	-0.305468	0	B	-0.716142	0	B	1.87845	0	B	1.66322	0	A	-0.0437539	0	B	-0.150209	0
168	chr6:35127220-35127319	B1_Mm_Alu_SINE-	0.427762	B	-0.340292	B	1.35956	B	0.343617	B	-0.768054	0.015507	no	null	-1.01594	0.0253362	no	null	0.931793	0.064069	no	null	0.683909	0.000913468	no	up	0.568348	0	B	0.287176	0	B	-0.321741	0	B	-0.358844	0	B	1.58859	0	B	1.13052	0	B	0.490051	0	B	0.197183	0
169	chr6:38287916-38288126	B2_Mm2_SINE_B2-	2.43284	A	2.4244	A	3.81011	A	2.71525	A	-0.00843921	0.975023	yes	null	-1.09486	0.0147044	yes	null	1.37727	0.00584926	yes	up	0.29085	0.076262	yes	null	2.58428	0	A	2.28139	0	A	2.33976	0	A	2.50904	0	A	3.69906	0	A	3.92117	0	A	2.79773	0	A	2.63277	0
242	chr6:120876571-120876670	B2_Mm1a_B2_SINE-_and_B1_Mus1_Alu_SINE-	1.29609	B	-0.406022	B	2.93725	A	0.893133	A	-1.70211	0.00450287	no	down	-2.04411	0.00162073	yes	down	1.64116	0.00119051	yes	up	1.29915	9.76490093804995e-06	yes	up	1.71234	0	B	0.87984	0	B	-0.367189	0	B	-0.444855	0	B	2.85338	0	A	3.02111	0	A	0.803208	0	A	0.983058	0
243	chr6:128710011-128710362	B4A_SINE_B4-	3.40994	A	4.18557	A	5.62909	A	4.43258	A	0.775635	0.016529	yes	null	-1.19651	0.0156357	yes	null	2.21915	5.38936412372916e-05	yes	up	0.247004	0.11956	yes	null	3.27203	10.44	A	3.54784	9.87	A	4.09795	10.46	A	4.27319	10.72	A	5.32587	12.84	A	5.93231	12.84	A	4.44883	13.87	A	4.41633	13.13
246	chr6:128748852-128749049	B4A_SINE_B4-	3.87426	A	4.09903	A	5.97808	A	4.61437	A	0.224769	0.326306	yes	null	-1.36371	0.0124911	yes	null	2.10382	0.000105887	yes	up	0.515343	0.00407711	yes	up	3.7888	11.93	A	3.95971	12.12	A	4.07157	11.3	A	4.12649	12.6	A	5.61217	14.27	A	6.34399	14.27	A	4.69603	15.78	A	4.5327	16.37
250	chr6:128788924-128789196	B4A_SINE_B4+	3.93448	A	3.55533	A	5.67051	A	4.81018	A	-0.379149	0.160207	yes	null	-0.860326	0.0467414	yes	null	1.73603	0.00062291	yes	up	1.25485	9.76490093804995e-06	yes	up	3.74868	0.77	A	4.12028	0.85	A	3.51409	1.53	A	3.59656	1.06	A	5.36495	1.37	A	5.97607	1.37	A	4.83839	1.46	A	4.78198	1.55
252	chr6:128796113-128796212	B2_Mm1a_B2_SINE-	0.508348	B	-0.200847	B	1.87329	B	0.709151	A	-0.709195	0.0894658	no	null	-1.16414	0.0198744	yes	null	1.36495	0.0065388	no	up	0.909998	0.000531515	yes	up	0.859173	7.41	B	0.157522	8.25	B	0.0787972	4.59	B	-0.480491	8.01	B	2.21306	5.94	B	1.53353	5.94	A	0.61589	6.19	A	0.802412	4.24
254	chr6:149096989-149097088	B2_Mm1t_B2_SINE-	1.46396	B	0.127534	B	2.58643	A	0.677542	A	-1.33642	0.00318795	no	down	-1.90889	0.00221099	yes	down	1.12247	0.0245386	yes	null	0.550009	0.00306027	yes	up	1.6047	0	B	1.32321	0	B	0.0344031	0	B	0.220664	0	B	2.41627	0	B	2.75659	0	A	0.73077	0	A	0.624315	0
261	chr7:52740591-52740766	B2_Mm2_SINE_B2+	1.63192	A	0.0118932	B	3.69918	A	0.473712	B	-1.62003	0.00277183	yes	down	-3.22547	0.00107449	yes	down	2.06726	0.000122607	yes	up	0.461819	0.0112308	no	null	1.87412	0	A	1.38973	0	B	0.121866	0	B	-0.0980796	0	B	3.54022	0	A	3.85814	0	A	0.575171	0	B	0.372253	0
[truncated: 83 more rows]
[truncated: 1 more columns]

## Sheet: NA
Renaud et al. 2014	Locus description		AVERAGE REPLICATE SCORES								limma WT				limma KO				limma KO WT				limma KO WT				WT INDIVIDUAL REPLICATE SCORES												KO INDIVIDUAL REPLICATE SCORES
[truncated: 27 more rows]
[truncated: 1 more columns]
