# Supplementary material for: MAF1 is a chronic repressor of RNA polymerase III transcription in the mouse
Source: Sci Rep. 2020 Jul 20;10:11956. doi: 10.1038/s41598-020-68665-0 (PMC7371695; doi:10.1038/s41598-020-68665-0)
Supplement: Supplementary file 3 — Supplementary file3 (XLS 841 kb) [file 41598_2020_68665_MOESM3_ESM.xls]

## Sheet: Legend to Table S2
Table S2. Loci above the cut-off in at least one condition shown in Figure 1B.

## Sheet: all
Renaud et al. 2014	Locus description		AVERAGE REPLICATE SCORES				limma WT
			WT_R		WT_F8h		WT_F8h vs WT_R
number	Locus position with link (NCBI37/mm9)	Locus annotation	mean scores cut-off= 1.6194	Above or Below cut-off	mean scores cut-off= 0.6558	Above or Below cut-off	logFC	adj.P.Val	Above cut-off in at least one	change
419	chr11:68923967-68924040	n-Tt5|chr11_399_tRNAThr_AGT+	3.23075	A	0.735355	A	-2.4954	0.00174212	yes	down
543	chr13:23504810-23504882	n-Ta7|chr13_963_tRNAAla_AGC-	1.70871	A	-0.71044	B	-2.41915	0.00174212	yes	down
508	chr13:22009031-22009116	n-Tr23|chr13_985_tRNAArg_TCT_I-	2.02361	A	-0.37411	B	-2.39772	0.00174212	yes	down
269	chr7:117336693-117336856	B1_Mus1_SINE_Alu-	3.05463	A	0.963692	A	-2.09093	0.00174212	yes	down
397	chr11:48676608-48676707	B2_Mm2_B2_SINE+	1.82069	A	-0.237643	B	-2.05833	0.00174212	yes	down
561	chr13:23589975-23590046	n-Tw3|chr13_107_tRNATrp_CCA+	2.45397	A	0.411838	B	-2.04213	0.00174212	yes	down
511	chr13:22016804-22016885	n-Ts25|chr13_984_tRNASer_TGA-	1.82247	A	-0.194753	B	-2.01723	0.00250062	yes	down
559	chr13:23555404-23555475	n-Te15|chr13_105_tRNAGlu_TTC+	3.46668	A	1.46076	A	-2.00592	0.00189952	yes	down
518	chr13:22032783-22032864	n-Ts8|chr13_978_tRNASer_AGA-	2.85416	A	0.853918	A	-2.00024	0.00223007	yes	down
498	chr13:21939891-21939973	n-Tl24|chr13_991_tRNALeu_TAA-	2.35718	A	0.388718	B	-1.96846	0.00323221	yes	down
671	chr19:23195036-23195211	B1_Mus1_SINE_Alu+	2.97474	A	1.03184	A	-1.9429	0.00189952	yes	down
585	chr14:51708325-51708397	n-Tt15|chr14_190_tRNAThr_TGT+	4.35625	A	2.45596	A	-1.90029	0.00189952	yes	down
562	chr13:23591949-23592020	n-Tm5|chr13_108_tRNAMetInit_CAT+	1.91314	A	0.0687317	B	-1.84441	0.00189952	yes	down
546	chr13:23518374-23518461	n-Ty4|chr13_101_tRNATyr_GTA_I+	2.37458	A	0.554984	B	-1.8196	0.00264621	yes	down
584	chr14:51702505-51702586	n-Tl28|chr14_703_tRNALeu_TAG-	3.56645	A	1.76543	A	-1.80102	0.00189952	yes	down
564	chr13:23592826-23592907	n-Ts7|chr13_950_tRNASer_AGA-	2.70077	A	0.945457	A	-1.75531	0.00189952	yes	down
493	chr13:21418586-21418658	n-Tm13|chr13_994_tRNAMet_CAT-	3.97066	A	2.23117	A	-1.73949	0.00189952	yes	down
565	chr13:23595849-23595921	n-Tr17|chr13_949_tRNAArg_TCG-	4.0403	A	2.33383	A	-1.70647	0.00189952	yes	down
510	chr13:22012069-22012140	n-Tq10|chr13_87_tRNAGln_CTG+	3.19087	A	1.49324	A	-1.69762	0.00189952	yes	down
499	chr13:21947189-21947262	n-Ti11|chr13_990_tRNAIle_AAT-	3.94846	A	2.28965	A	-1.65881	0.00189952	yes	down
501	chr13:21973902-21973975	n-Ti10|chr13_989_tRNAIle_AAT-	3.11152	A	1.46948	A	-1.64205	0.00260626	yes	down
261	chr7:52740591-52740766	B2_Mm2_SINE_B2+	1.63192	A	0.0118932	B	-1.62003	0.00277183	yes	down
592	chr14:73693701-73693800	B2_Mm1t_B2_SINE+	1.91625	A	0.309982	B	-1.60627	0.00189952	yes	down
24	chr1:172996762-172996832	n-Tg17|chr1_702_tRNAGly_GCC+	2.02038	A	0.422766	B	-1.59761	0.00277183	yes	down
34	chr1:173012007-173012077	n-Tg19|chr1_706_tRNAGly_GCC+	1.85358	A	0.282175	B	-1.5714	0.00264621	yes	down
663	chr19:12076726-12076798	n-Tf6|chr19_106_tRNAPhe_GAA+	4.26316	A	2.70053	A	-1.56263	0.00223007	yes	down
22	chr1:172995489-172995560	n-Td3|chr1_1000_tRNAAsp_GTC-	2.15809	A	0.6	B	-1.55809	0.00250062	yes	down
27	chr1:173003124-173003195	n-Td7|chr1_997_tRNAAsp_GTC-	1.80394	A	0.25638	B	-1.54756	0.00223007	yes	down
32	chr1:173010738-173010809	n-Td6|chr1_994_tRNAAsp_GTC-	1.80394	A	0.25638	B	-1.54756	0.00223007	yes	down
466	chr12:86493988-86494179	B3A_SINE_B2-	2.52059	A	0.975547	A	-1.54504	0.00264621	yes	down
104	chr3:96263061-96263134	n-Tn13|chr3_750_tRNAAsn_GTT-	2.60821	A	1.09582	A	-1.5124	0.00223007	yes	down
390	chr11:48637230-48637303	n-Tg1|chr11_205_tRNAGly_ACC+	3.84003	A	2.33444	A	-1.50559	0.00250062	yes	down
507	chr13:22006707-22006812	n-Tl11|chr13_85_tRNALeu_CAA_I+	2.16204	A	0.70078	A	-1.46126	0.00264621	yes	down
276	chr7:133824516-133824806	B1_Mus1_SINE_Alu-	2.0196	A	0.577926	B	-1.44168	0.00277183	yes	down
10	chr1:134930904-134930976	n-Tk25|chr1_1184_tRNALys_TTT-	2.1924	A	0.762793	A	-1.4296	0.00506283	yes	down
642	chr17:30794465-30794672	B3_SINE_B2-	2.78553	A	1.35844	A	-1.42709	0.00277183	yes	down
21	chr1:172994830-172994901	n-Tg20|chr1_1001_tRNAGly_TCC-	2.34338	A	0.926864	A	-1.41651	0.00250912	yes	down
433	chr11:87236521-87236620	NA_18	1.89573	A	0.481202	B	-1.41453	0.00277183	yes	down
566	chr13:23598388-23598459	n-Tw4|chr13_109_tRNATrp_CCA+	3.95028	A	2.55129	A	-1.39899	0.00250912	yes	down
146	chr5:65926870-65927025	B2_Mm2_SINE_B2+	1.8878	A	0.493458	B	-1.39434	0.00438351	yes	down
101	chr3:96255348-96255421	n-Tn11|chr3_294_tRNAAsn_GTT+	2.63848	A	1.24579	A	-1.39269	0.00264621	yes	down
540	chr13:23492664-23492736	n-Ta12|chr13_966_tRNAAla_AGC-	1.68162	A	0.290802	B	-1.39081	0.0050292	yes	down
516	chr13:22028963-22029044	n-Ts10|chr13_980_tRNASer_AGA-	2.67237	A	1.28817	A	-1.38421	0.00264621	yes	down
29	chr1:173004433-173004503	n-Tg18|chr1_704_tRNAGly_GCC+	1.66512	A	0.281317	B	-1.3838	0.0039249	yes	down
271	chr7:127986097-127986293	B1_Mus1_SINE_Alu-	2.11978	A	0.74431	A	-1.37547	0.00277183	yes	down
502	chr13:21974754-21974826	n-Tf1|chr13_988_tRNAPhe_GAA-	3.39207	A	2.02601	A	-1.36606	0.00336993	yes	down
107	chr3:96301704-96301777	n-Tn12|chr3_298_tRNAAsn_GTT+	3.65029	A	2.28818	A	-1.36211	0.00271055	yes	down
500	chr13:21947890-21947963	n-Tt4|chr13_81_tRNAThr_AGT+	2.78416	A	1.42875	A	-1.35541	0.00608647	yes	down
349	chr9:66919915-66920014	B2_Mm2_B2_SINE-	2.31546	A	0.974482	A	-1.34098	0.00264621	yes	down
666	chr19:12084186-12084258	n-Tk30|chr19_639_tRNALys_TTT-	4.148	A	2.81911	A	-1.32889	0.00271055	yes	down
629	chr16:84746464-84746699	B1_Mus1_SINE_Alu+	2.05752	A	0.731273	A	-1.32624	0.00277183	yes	down
272	chr7:128061031-128061112	n-Tl4|chr7_559_tRNALeu_AAG+	4.48715	A	3.20424	A	-1.28291	0.00475607	yes	down
533	chr13:23390650-23390722	n-Tv6|chr13_95_tRNAVal_AAC+	1.82718	A	0.545261	B	-1.28192	0.00559687	yes	down
302	chr8:126083101-126083219	Rn5S|5S_rRNA	2.2589	A	0.99099	A	-1.26791	0.00277183	yes	down
128	chr4:97438963-97439062	NA_5	1.83019	A	0.582474	B	-1.24771	0.00450015	yes	down
347	chr9:65049244-65049401	B2_Mm1a_SINE_B2+	2.67171	A	1.43184	A	-1.23987	0.00484113	yes	down
443	chr11:97855307-97855406	B2_Mm2_B2_SINE+	1.81506	A	0.5919	B	-1.22316	0.00342699	yes	down
478	chr13:21264706-21264811	n-Tl9|chr13_998_tRNALeu_CAA_I-	3.64624	A	2.43366	A	-1.21258	0.00357347	yes	down
670	chr19:12086756-12086828	n-Tv22|chr19_110_tRNAVal_TAC+	3.03582	A	1.82988	A	-1.20594	0.00291766	yes	down
483	chr13:21332814-21332885	n-Ta40|chr13_68_tRNAAla_TGC+	2.33858	A	1.13282	A	-1.20576	0.00356757	yes	down
326	chr8:126123761-126123879	Rn5S|5S_rRNA	2.57455	A	1.38011	A	-1.19444	0.00356757	yes	down
283	chr8:87404850-87404949	B2_Mm2_B2_SINE-	2.04998	A	0.863673	A	-1.18631	0.00410805	yes	down
316	chr8:126106747-126106868	Rn5S_like|5S_from_RepeatMasker	2.45497	A	1.29492	A	-1.16005	0.00370554	yes	down
26	chr1:173002465-173002536	n-Tg24|chr1_998_tRNAGly_TCC-	2.19	A	1.0356	A	-1.15439	0.00345591	yes	down
31	chr1:173010079-173010150	n-Tg23|chr1_995_tRNAGly_TCC-	2.19	A	1.0356	A	-1.15439	0.00345591	yes	down
297	chr8:126072856-126072974	Rn5S|5S_rRNA	2.34426	A	1.19083	A	-1.15343	0.00345591	yes	down
320	chr8:126113554-126113672	Rn5S|5S_rRNA	2.54975	A	1.41104	A	-1.1387	0.00356757	yes	down
658	chr19:4820900-4821061	B2_Mm1a_SINE_B2+	2.9716	A	1.8437	A	-1.12791	0.0056218	yes	down
442	chr11:97850237-97850308	n-Tc54|chr11_1432_tRNACys_GCA-	4.7664	A	3.6407	A	-1.12569	0.00365231	yes	down
314	chr8:126103350-126103468	Rn5S|5S_rRNA	2.3636	A	1.27189	A	-1.09171	0.00370554	yes	down
572	chr13:23613739-23613820	n-Ts18|chr13_115_tRNASer_GCT+	4.59974	A	3.53466	A	-1.06508	0.004754	yes	down
551	chr13:23528209-23528281	n-Tk11|chr13_103_tRNALys_CTT+	4.00253	A	2.94561	A	-1.05692	0.00409625	yes	down
76	chr3:30500192-30500264	n-Tv8|chr3_48_tRNAVal_AAC+	4.71176	A	3.6714	A	-1.04036	0.00454326	yes	down
103	chr3:96261993-96262064	n-Th9|chr3_751_tRNAHis_GTG-	1.95477	A	0.923096	A	-1.03168	0.00715739	yes	down
362	chr10:19798427-19798526	B2_Mm1t_B2_SINE+	1.73315	A	0.704648	A	-1.0285	0.00485364	yes	down
338	chr8:126144138-126144259	Rn5S_like|5S_from_RepeatMasker	2.30842	A	1.27999	A	-1.02843	0.00474489	yes	down
308	chr8:126093228-126093346	Rn5S|5S_rRNA	2.33581	A	1.31008	A	-1.02573	0.00483427	yes	down
340	chr8:126147537-126147645	Rn5S|5S_rRNA	1.99545	A	0.976938	A	-1.01851	0.00462343	yes	down
291	chr8:126062686-126062804	Rn5S|5S_rRNA	2.3054	A	1.28719	A	-1.0182	0.00483427	yes	down
437	chr11:97631143-97631214	n-Tc18|chr11_1444_tRNACys_GCA-	1.67146	A	0.658875	A	-1.01259	0.00506283	yes	down
327	chr8:126125469-126125580	Rn5S_like|5S_from_RepeatMasker	1.98696	A	0.980832	A	-1.00613	0.00478096	yes	down
306	chr8:126089866-126089987	Rn5S_like|5S_from_RepeatMasker	2.1548	A	1.16821	A	-0.986589	0.00505033	yes	down
315	chr8:126105055-126105173	Rn5S|5S_rRNA	2.50632	A	1.52118	A	-0.985146	0.00554614	yes	down
472	chr13:21259473-21259545	n-Tm14|chr13_61_tRNAMet_CAT+	3.59149	A	2.62139	A	-0.970102	0.00841007	yes	down
552	chr13:23528863-23528934	n-Tp3|chr13_957_tRNAPro_AGG-	3.11846	A	2.15787	A	-0.960589	0.00660029	yes	down
310	chr8:126096610-126096728	Rn5S|5S_rRNA	2.48956	A	1.53006	A	-0.959495	0.0061407	yes	down
295	chr8:126069478-126069596	Rn5S|5S_rRNA	2.70346	A	1.74396	A	-0.959492	0.00608491	yes	down
312	chr8:126099976-126100094	Rn5S|5S_rRNA	2.70282	A	1.76389	A	-0.938932	0.00663596	yes	down
487	chr13:21351637-21351708	n-Ta19|chr13_71_tRNAAla_AGC+	2.51284	A	1.57543	A	-0.937413	0.00784798	yes	down
384	chr10:126508214-126508433	B3_SINE_B2-	2.191	A	1.26039	A	-0.930609	0.00715098	yes	down
298	chr8:126074567-126074685	Rn5S|5S_rRNA	2.58161	A	1.65386	A	-0.927749	0.00663596	yes	down
299	chr8:126076264-126076382	Rn5S|5S_rRNA	2.58161	A	1.65386	A	-0.927749	0.00663596	yes	down
303	chr8:126084788-126084906	Rn5S|5S_rRNA	2.58161	A	1.65386	A	-0.927749	0.00663596	yes	down
324	chr8:126120357-126120475	Rn5S|5S_rRNA	2.58161	A	1.65386	A	-0.927749	0.00663596	yes	down
329	chr8:126128848-126128966	Rn5S|5S_rRNA	2.58161	A	1.65386	A	-0.927749	0.00663596	yes	down
331	chr8:126132220-126132338	Rn5S|5S_rRNA	2.58161	A	1.65386	A	-0.927749	0.00663596	yes	down
102	chr3:96256418-96256489	n-Th7|chr3_295_tRNAHis_GTG+	1.98615	A	1.07099	A	-0.915161	0.0113558	yes	null
330	chr8:126130510-126130631	Rn5S_like|5S_from_RepeatMasker	2.56575	A	1.65363	A	-0.912117	0.0070941	yes	down
300	chr8:126079663-126079781	Rn5S|5S_rRNA	2.66265	A	1.75391	A	-0.908739	0.0067321	yes	down
311	chr8:126098297-126098415	Rn5S|5S_rRNA	2.66265	A	1.75391	A	-0.908739	0.0067321	yes	down
323	chr8:126118654-126118772	Rn5S|5S_rRNA	2.66265	A	1.75391	A	-0.908739	0.0067321	yes	down
141	chr5:30439143-30439242	B2_Mm2_B2_SINE-	2.10328	A	1.19499	A	-0.908281	0.00744543	yes	down
322	chr8:126116968-126117089	Rn5S_like|5S_from_RepeatMasker	2.66394	A	1.75648	A	-0.907461	0.0067321	yes	down
335	chr8:126138996-126139117	Rn5S_like|5S_from_RepeatMasker	2.66394	A	1.75648	A	-0.907461	0.0067321	yes	down
337	chr8:126142433-126142554	Rn5S_like|5S_from_RepeatMasker	2.66394	A	1.75648	A	-0.907461	0.0067321	yes	down
332	chr8:126133917-126134035	Rn5S|5S_rRNA	2.57314	A	1.66862	A	-0.904521	0.00812214	yes	down
577	chr13:94385175-94385274	B2_Mm2_B2_SINE-	1.77898	A	0.876233	A	-0.902748	0.00886804	yes	down
301	chr8:126081390-126081508	Rn5S|5S_rRNA	2.55217	A	1.6531	A	-0.899073	0.00801386	yes	down
313	chr8:126101655-126101773	Rn5S|5S_rRNA	2.55217	A	1.6531	A	-0.899073	0.00801386	yes	down
621	chr16:31399621-31399720	B2_Mm2_B2_SINE+	1.83405	A	0.934983	A	-0.899068	0.00855175	yes	down
296	chr8:126071165-126071283	Rn5S|5S_rRNA	2.56099	A	1.6632	A	-0.897798	0.00747569	yes	down
294	chr8:126067773-126067891	Rn5S|5S_rRNA	2.64344	A	1.75863	A	-0.884808	0.00749416	yes	down
307	chr8:126091537-126091655	Rn5S|5S_rRNA	2.64344	A	1.75863	A	-0.884808	0.00749416	yes	down
333	chr8:126135615-126135733	Rn5S|5S_rRNA	2.64344	A	1.75863	A	-0.884808	0.00749416	yes	down
328	chr8:126127147-126127265	Rn5S|5S_rRNA	2.57956	A	1.70449	A	-0.875067	0.00792439	yes	down
280	chr8:73222611-73222710	NA_16	2.0864	A	1.21774	A	-0.868664	0.0351784	yes	null
334	chr8:126137314-126137432	Rn5S|5S_rRNA	2.5685	A	1.71791	A	-0.850597	0.0085246	yes	down
325	chr8:126122055-126122176	Rn5S_like|5S_from_RepeatMasker	2.67475	A	1.83055	A	-0.844193	0.00934975	yes	down
549	chr13:23523281-23523353	n-Ta13|chr13_102_tRNAAla_AGC+	4.9193	A	4.08367	A	-0.835627	0.00872059	yes	down
8	chr1:130008960-130009059	B2_Mm2_B2_SINE+	1.75059	A	0.919636	A	-0.830957	0.0105892	yes	null
318	chr8:126110142-126110260	Rn5S|5S_rRNA	2.65383	A	1.83402	A	-0.819802	0.00948733	yes	down
95	chr3:96202982-96203053	n-Tq4|chr3_753_tRNAGln_CTG-	2.16389	A	1.3549	A	-0.808995	0.0178992	yes	null
163	chr5:150040577-150040650	n-Tn14|chr5_1043_tRNAAsn_GTT-	4.68435	A	3.88037	A	-0.803984	0.0101463	yes	null
336	chr8:126140710-126140828	Rn5S|5S_rRNA	2.49767	A	1.70124	A	-0.79643	0.0123415	yes	null
293	chr8:126066078-126066196	Rn5S|5S_rRNA	1.71789	A	0.927567	A	-0.790326	0.0140998	yes	null
339	chr8:126145828-126145946	Rn5S|5S_rRNA	2.57898	A	1.79228	A	-0.786707	0.0135878	yes	null
527	chr13:22121092-22121165	n-Ti7|chr13_92_tRNAIle_AAT+	4.43124	A	3.65143	A	-0.77981	0.0106342	yes	null
532	chr13:23377518-23377590	n-Ta10|chr13_94_tRNAAla_AGC+	1.50319	B	0.75616	A	-0.747034	0.0146411	yes	null
479	chr13:21292073-21292177	n-Tl10|chr13_65_tRNALeu_CAA_I+	4.76177	A	4.01711	A	-0.744661	0.0144946	yes	null
667	chr19:12085576-12085658	n-Tl26|chr19_638_tRNALeu_TAA-	3.78299	A	3.05117	A	-0.731825	0.0135878	yes	null
420	chr11:68924421-68924502	n-Ts14|chr11_400_tRNASer_CGA+	3.73749	A	3.01466	A	-0.722828	0.0183299	yes	null
396	chr11:48670476-48670557	n-Tl6|chr11_2021_tRNALeu_AAG-	3.50847	A	2.78735	A	-0.721124	0.0258245	yes	null
574	chr13:23622217-23622288	n-Tm9|chr13_947_tRNAMetInit_CAT-	4.54544	A	3.83064	A	-0.7148	0.0176561	yes	null
262	chr7:54241133-54241232	B2_Mm2_B2_SINE-	1.79088	A	1.08455	A	-0.706336	0.0217205	yes	null
556	chr13:23538661-23538733	n-Tr5|chr13_953_tRNAArg_ACG-	3.70271	A	3.00436	A	-0.698347	0.0184503	yes	null
673	chr19:32703343-32703442	B2_Mm2_B2_SINE+	1.37325	B	0.677548	A	-0.695704	0.0592391	yes	null
595	chr14:79881475-79881546	n-Te14|chr14_359_tRNAGlu_TTC+	4.21256	A	3.51959	A	-0.692975	0.0205044	yes	null
368	chr10:62866100-62866281	B3_SINE_B2+	3.67633	A	2.99345	A	-0.682878	0.021934	yes	null
4	chr1:74863321-74863391	n-Tg11|chr1_1392_tRNAGly_GCC-	2.33878	A	1.6603	A	-0.678479	0.0190464	yes	null
352	chr9:90021347-90021419	n-Tk18|chr9_1035_tRNALys_CTT-	3.83912	A	3.165	A	-0.674117	0.0252107	yes	null
15	chr1:172964073-172964146	n-Tn6|chr1_1006_tRNAAsn_GTT-	4.18677	A	3.51419	A	-0.672576	0.0192398	yes	null
570	chr13:23610919-23610990	n-Tq14|chr13_113_tRNAGln_TTG+	4.21964	A	3.55109	A	-0.668546	0.0305039	yes	null
524	chr13:22113013-22113085	n-Tr1|chr13_973_tRNAArg_ACG-	4.35836	A	3.69926	A	-0.659103	0.021934	yes	null
153	chr5:125884620-125884691	n-Ta39|chr5_1317_tRNAAla_TGC-	4.75247	A	4.10144	A	-0.651024	0.0760599	yes	null
115	chr3:121995866-121995950	n-Tr22|chr3_628_tRNAArg_TCT_I-	4.57442	A	3.9282	A	-0.646217	0.0604646	yes	null
515	chr13:22027366-22027437	n-Td13|chr13_981_tRNAAsp_GTC-	1.33507	B	0.690147	A	-0.644925	0.0349787	yes	null
9	chr1:134930539-134930611	n-Tk26|chr1_485_tRNALys_TTT+	3.41949	A	2.77691	A	-0.642586	0.0422226	yes	null
25	chr1:173001923-173001994	n-Te8|chr1_999_tRNAGlu_CTC-	1.97196	A	1.33207	A	-0.639889	0.0224076	yes	null
12	chr1:167571765-167571836	n-Tp2|chr1_672_tRNAPro_AGG+	3.91401	A	3.27526	A	-0.638749	0.0478397	yes	null
535	chr13:23391991-23392063	n-Tv12|chr13_97_tRNAVal_CAC+	1.57454	B	0.941506	A	-0.633039	0.0369423	yes	null
557	chr13:23542491-23542564	n-Tt6|chr13_104_tRNAThr_AGT+	4.4565	A	3.8302	A	-0.626296	0.0566481	yes	null
190	chr6:47928996-47929067	n-Tc57|chr6_157_tRNACys_GCA+	4.41379	A	3.79528	A	-0.618508	0.0441403	yes	null
509	chr13:22011084-22011165	n-Ts5|chr13_86_tRNASer_AGA+	3.46542	A	2.85222	A	-0.613205	0.0243714	yes	null
273	chr7:128062206-128062333	MIR_SINE_MIR-	4.37018	A	3.76491	A	-0.60527	0.026141	yes	null
267	chr7:105964186-105964257	n-Tp7|chr7_977_tRNAPro_AGG-	4.18503	A	3.58434	A	-0.600686	0.0299965	yes	null
70	chr3:19527959-19528031	n-Tr3|chr3_1040_tRNAArg_ACG-	3.73342	A	3.1377	A	-0.59572	0.0265253	yes	null
482	chr13:21325914-21325985	n-Ta17|chr13_67_tRNAAla_AGC+	4.5464	A	3.95313	A	-0.593268	0.0698494	yes	null
152	chr5:115002158-115002423	B2_Mm2_SINE_B2-	3.13326	A	2.54232	A	-0.590941	0.0278111	yes	null
20	chr1:172994295-172994366	n-Te5|chr1_1002_tRNAGlu_CTC-	1.68313	A	1.10155	A	-0.581575	0.0417708	yes	null
348	chr9:66003087-66003186	B2_Mm2_B2_SINE-	1.29773	B	0.716754	A	-0.580981	0.0399936	yes	null
423	chr11:68937743-68937824	n-Tl29|chr11_401_tRNALeu_TAG+	4.8409	A	4.26144	A	-0.579454	0.0434669	yes	null
631	chr17:23670929-23671001	n-Tk13|chr17_82_tRNALys_CTT+	1.28352	B	0.709884	A	-0.57364	0.0615215	yes	null
526	chr13:22118417-22118489	n-Tv16|chr13_91_tRNAVal_CAC+	3.65502	A	3.08459	A	-0.570433	0.0458234	yes	null
545	chr13:23517515-23517603	n-Ty3|chr13_961_tRNATyr_GTA_I-	2.40741	A	1.8612	A	-0.546212	0.0434669	yes	null
155	chr5:125886425-125886497	n-Tf7|chr5_1315_tRNAPhe_GAA-	4.78317	A	4.28299	A	-0.500179	0.0894658	yes	null
571	chr13:23611482-23611553	n-Tq15|chr13_114_tRNAGln_TTG+	3.30023	A	2.80067	A	-0.499565	0.0668847	yes	null
118	chr4:10801211-10801292	n-Ts9|chr4_16_tRNASer_AGA+	3.55012	A	3.05599	A	-0.494134	0.0719695	yes	null
560	chr13:23558945-23559034	n-Ty8|chr13_106_tRNATyr_GTA_I+	3.85809	A	3.36879	A	-0.489303	0.0689587	yes	null
139	chr4:148800836-148800935	NA_7	1.15364	B	0.677246	A	-0.476393	0.22898	yes	null
411	chr11:68854486-68854557	n-Td9|chr11_397_tRNAAsp_GTC+	5.11919	A	4.64781	A	-0.471377	0.0705061	yes	null
586	chr14:51709164-51709253	n-Ty10|chr14_191_tRNATyr_GTA_I+	4.5635	A	4.10252	A	-0.460978	0.0686969	yes	null
653	chr18:60961733-60961832	RLTR30_ERV1_LTR+_and_B2_Mm1a_B2_SINE+	1.92514	A	1.46645	A	-0.458691	0.0843919	yes	null
554	chr13:23530566-23530637	n-Ta29|chr13_955_tRNAAla_CGC-	3.59705	A	3.14188	A	-0.455176	0.106318	yes	null
669	chr19:12086421-12086493	n-Tv21|chr19_109_tRNAVal_TAC+	4.25346	A	3.79844	A	-0.455014	0.0744533	yes	null
110	chr3:96304932-96305003	n-Tg26|chr3_746_tRNAGly_TCC-	4.41664	A	3.9723	A	-0.444342	0.0798498	yes	null
529	chr13:22142555-22142636	n-Ts19|chr13_970_tRNASer_GCT-	3.50284	A	3.06169	A	-0.441146	0.0894658	yes	null
430	chr11:75257391-75257490	NA_17	1.23426	B	0.804456	A	-0.429802	0.0971123	yes	null
473	chr13:21259944-21260016	n-Tk28|chr13_1000_tRNALys_TTT-	3.78211	A	3.35879	A	-0.423322	0.175618	yes	null
555	chr13:23538011-23538083	n-Tv17|chr13_954_tRNAVal_CAC-	3.99601	A	3.58393	A	-0.412086	0.110531	yes	null
30	chr1:173009537-173009608	n-Te7|chr1_996_tRNAGlu_CTC-	1.75308	A	1.34493	A	-0.408155	0.0977154	yes	null
266	chr7:105963925-105963996	n-Tp18|chr7_441_tRNAPro_TGG+	4.95815	A	4.55224	A	-0.405912	0.0928288	yes	null
343	chr9:46080760-46081111	B2_Mm1a_SINE_B2-	1.5413	B	1.14032	A	-0.400979	0.131592	yes	null
553	chr13:23529978-23530051	n-Ti8|chr13_956_tRNAIle_AAT-	4.61915	A	4.21911	A	-0.400042	0.0965079	yes	null
486	chr13:21346089-21346160	n-Ta28|chr13_70_tRNAAla_CGC+	1.51607	B	1.1273	A	-0.388763	0.167867	yes	null
249	chr6:128788477-128788563	Rn4.5s|4.5SRNA_scRNA+	3.89252	A	3.50556	A	-0.386962	0.127613	yes	null
64	chr2:164681329-164681428	B2_Mm2_B2_SINE+	2.02629	A	1.64209	A	-0.384201	0.220149	yes	null
250	chr6:128788924-128789196	B4A_SINE_B4+	3.93448	A	3.55533	A	-0.379149	0.160207	yes	null
439	chr11:97658386-97658457	n-Tc56|chr11_791_tRNACys_GCA+	3.86437	A	3.50301	A	-0.361364	0.159918	yes	null
525	chr13:22114288-22114369	n-Ts12|chr13_972_tRNASer_CGA-	4.02499	A	3.6666	A	-0.358391	0.167867	yes	null
418	chr11:68889367-68889466	B2_Mm1t_B2_SINE-_and_B1_Mur3_alu_SINE-	1.22033	B	0.865654	A	-0.354675	0.13079	yes	null
575	chr13:25022629-25022811	B2_Mm1t_SINE_B2+	1.49363	B	1.14381	A	-0.349813	0.192758	yes	null
596	chr14:118488747-118488819	n-Tf5|chr14_457_tRNAPhe_GAA-	3.1885	A	2.84991	A	-0.33859	0.185077	yes	null
664	chr19:12080529-12080601	n-Tk29|chr19_107_tRNALys_TTT+	4.17559	A	3.84147	A	-0.334121	0.25049	yes	null
148	chr5:93139643-93139742	B2_Mm2_B2_SINE-	1.81985	A	1.49069	A	-0.329158	0.225554	yes	null
422	chr11:68936984-68937070	n-Tr25|chr11_1818_tRNAArg_TCT_I-	2.97342	A	2.64698	A	-0.326441	0.186243	yes	null
241	chr6:86353887-86353957	n-Tg8|chr6_317_tRNAGly_CCC+	3.86681	A	3.54727	A	-0.319537	0.205462	yes	null
412	chr11:68854780-68854851	n-Tg25|chr11_1824_tRNAGly_TCC-	4.88732	A	4.57934	A	-0.307973	0.193821	yes	null
581	chr14:51683558-51683639	n-Tl8|chr14_188_tRNALeu_AAG+	4.85832	A	4.55099	A	-0.307326	0.194248	yes	null
99	chr3:96232158-96232230	n-Tk15|chr3_292_tRNALys_CTT+	0.99083	B	0.687148	A	-0.303682	0.225439	yes	null
2	chr1:34491657-34491728	n-Te21|chr1_1547_tRNAGlu_TTC-	4.05289	A	3.76253	A	-0.290354	0.21886	yes	null
393	chr11:48667121-48667193	n-Tt16|chr11_206_tRNAThr_TGT+	4.38818	A	4.10033	A	-0.287849	0.301548	yes	null
389	chr11:48632044-48632116	n-Tv15|chr11_204_tRNAVal_CAC+	4.19759	A	3.91107	A	-0.286521	0.216119	yes	null
256	chr7:26052529-26052628	NA_13	1.30659	B	1.02484	A	-0.281752	0.299359	yes	null
434	chr11:94023628-94023727	NA_19	1.20606	B	0.925515	A	-0.280546	0.28816	yes	null
78	chr3:51163329-51163400	n-Tp5|chr3_93_tRNAPro_AGG+	2.10227	A	1.84031	A	-0.261958	0.28816	yes	null
61	chr2:122203099-122203170	n-Th3|chr2_1431_tRNAHis_GTG-	4.7771	A	4.51757	A	-0.259537	0.263258	yes	null
414	chr11:68875822-68875895	n-Ti4|chr11_1823_tRNAIle_AAT-	4.00571	A	3.75121	A	-0.2545	0.278576	yes	null
568	chr13:23609561-23609632	n-Tm6|chr13_111_tRNAMetInit_CAT+	4.69722	A	4.44631	A	-0.250902	0.332495	yes	null
284	chr8:97227531-97227613	n-Tl17|chr8_414_tRNALeu_CAG+	4.12082	A	3.87769	A	-0.243126	0.36163	yes	null
675	chr19:57478665-57478829	B2_Mm1a_SINE_B2-	2.13893	A	1.89845	A	-0.240476	0.28816	yes	null
495	chr13:21802449-21802519	n-Tg28|chr13_77_tRNAGly_GCC+	4.33937	A	4.10659	A	-0.232784	0.337056	yes	null
157	chr5:125889842-125889913	n-Ta34|chr5_702_tRNAAla_TGC+	4.20554	A	3.97927	A	-0.226262	0.4371	yes	null
391	chr11:48647385-48647457	n-Tk10|chr11_2023_tRNALys_CTT-	4.05709	A	3.83372	A	-0.223371	0.362194	yes	null
569	chr13:23610015-23610096	n-Ts24|chr13_112_tRNASer_TGA+	3.28254	A	3.06266	A	-0.219882	0.332956	yes	null
183	chr6:47702830-47702924	Rn4.5s|4.5SRNA_scRNA-	4.68736	A	4.48132	A	-0.206041	0.491404	yes	null
185	chr6:47713262-47713356	Rn4.5s|4.5SRNA_scRNA-	4.68736	A	4.48132	A	-0.206041	0.491404	yes	null
635	chr17:23683443-23683514	n-Tp16|chr17_996_tRNAPro_TGG-	3.30605	A	3.10566	A	-0.20039	0.491404	yes	null
464	chr12:72070107-72070179	n-Tk17|chr12_790_tRNALys_CTT-	3.96857	A	3.77077	A	-0.197801	0.400961	yes	null
441	chr11:97849560-97849631	n-Tc55|chr11_1433_tRNACys_GCA-	4.56786	A	4.37636	A	-0.191504	0.393736	yes	null
460	chr12:53705477-53705578	Rnu6|U6-	3.66292	A	3.47227	A	-0.190649	0.395651	yes	null
3	chr1:51376031-51376130	NA_1	1.06653	B	0.87593	A	-0.190603	0.545051	yes	null
154	chr5:125885977-125886048	n-Td15|chr5_1316_tRNAAsp_GTC-	2.86924	A	2.67895	A	-0.190291	0.532548	yes	null
451	chr11:115274295-115274367	n-Tr14|chr11_1022_tRNAArg_CCT+	4.4389	A	4.26691	A	-0.171987	0.442252	yes	null
648	chr17:71948611-71948682	n-Tc52|chr17_458_tRNACys_GCA+	2.82316	A	2.65764	A	-0.165523	0.471289	yes	null
699	chrX:157204042-157204114	n-Tv23|chrX_459_tRNAVal_TAC+	4.61249	A	4.44731	A	-0.165182	0.456197	yes	null
97	chr3:96213992-96214063	n-Th6|chr3_291_tRNAHis_GTG+	2.61557	A	2.4517	A	-0.163873	0.601488	yes	null
450	chr11:106874180-106874252	n-Tr7|chr11_945_tRNAArg_CCG+	4.78456	A	4.62445	A	-0.160109	0.504227	yes	null
583	chr14:51684843-51684915	n-Tt17|chr14_704_tRNAThr_TGT-	4.01217	A	3.85867	A	-0.153505	0.624947	yes	null
409	chr11:68851355-68851428	n-Tt8|chr11_395_tRNAThr_AGT+	3.70139	A	3.55327	A	-0.148121	0.609842	yes	null
587	chr14:51710322-51710393	n-Tp15|chr14_192_tRNAPro_TGG+	3.84742	A	3.70139	A	-0.146028	0.580391	yes	null
181	chr6:47694136-47694230	Rn4.5s|4.5SRNA_scRNA-	4.73629	A	4.59918	A	-0.13711	0.661664	yes	null
275	chr7:133786811-133786910	B2_Mm1a_B2_SINE-	1.44315	B	1.3073	A	-0.135859	0.630293	yes	null
38	chr1:173033174-173033245	n-Te6|chr1_709_tRNAGlu_CTC+	4.10134	A	3.96625	A	-0.135088	0.552448	yes	null
471	chr13:21253274-21253346	n-Tf4|chr13_60_tRNAPhe_GAA+	4.3631	A	4.23735	A	-0.12575	0.609842	yes	null
174	chr6:47613660-47613754	Rn4.5s|4.5SRNA_scRNA-	4.80241	A	4.67778	A	-0.124628	0.661664	yes	null
176	chr6:47622304-47622398	Rn4.5s|4.5SRNA_scRNA-	4.80241	A	4.67778	A	-0.124628	0.661664	yes	null
177	chr6:47626642-47626736	Rn4.5s|4.5SRNA_scRNA-	4.80241	A	4.67778	A	-0.124628	0.661664	yes	null
173	chr6:47609320-47609414	Rn4.5s|4.5SRNA_scRNA-	4.9443	A	4.82193	A	-0.122372	0.668144	yes	null
462	chr12:70260298-70260551	Rn7sl|7SLRNA_srpRNA+	5.05901	A	4.93865	A	-0.120355	0.609842	yes	null
278	chr8:14842649-14843098	B2_Mm2_SINE_B2+	2.99695	A	2.87857	A	-0.118374	0.609842	yes	null
172	chr6:47604999-47605093	Rn4.5s|4.5SRNA_scRNA-	4.79001	A	4.6744	A	-0.115604	0.677246	yes	null
175	chr6:47617996-47618090	Rn4.5s|4.5SRNA_scRNA-	4.79001	A	4.6744	A	-0.115604	0.677246	yes	null
178	chr6:47630963-47631057	Rn4.5s|4.5SRNA_scRNA-	4.79001	A	4.6744	A	-0.115604	0.677246	yes	null
179	chr6:47635281-47635375	Rn4.5s|4.5SRNA_scRNA-	4.79001	A	4.6744	A	-0.115604	0.677246	yes	null
171	chr6:47600760-47600854	Rn4.5s|4.5SRNA_scRNA-	2.97878	A	2.8632	A	-0.115572	0.697388	yes	null
126	chr4:43505660-43505930	Rmrp|RNase_MRP-	4.4257	A	4.3127	A	-0.112994	0.624191	yes	null
521	chr13:22086059-22086140	n-Ts22|chr13_976_tRNASer_GCT-	1.52502	B	1.41335	A	-0.111674	0.677246	yes	null
371	chr10:74967299-74967451	B3_SINE_B2+	2.72147	A	2.6123	A	-0.109174	0.679312	yes	null
649	chr17:84261284-84261376	n-Ti17|chr17_516_tRNAIle_TAT_I+	4.20888	A	4.10252	A	-0.106368	0.652002	yes	null
651	chr18:36961520-36961662	Vaultrc5|Vault+	4.83977	A	4.73885	A	-0.100923	0.666658	yes	null
376	chr10:79711709-79711781	n-Tf3|chr10_961_tRNAPhe_GAA-	4.67232	A	4.57475	A	-0.0975689	0.713373	yes	null
288	chr8:113522107-113522266	B2_Mm1t_SINE_B2+	1.70029	A	1.60686	A	-0.0934282	0.750419	yes	null
410	chr11:68853887-68853958	n-Tp9|chr11_396_tRNAPro_CGG+	3.7083	A	3.61964	A	-0.0886673	0.720765	yes	null
375	chr10:79448251-79448357	Rnu6|U6+	1.99261	A	1.90404	A	-0.0885711	0.713373	yes	null
50	chr2:57034489-57034560	n-Ta27|chr2_263_tRNAAla_CGC+	4.45417	A	4.3672	A	-0.0869682	0.717428	yes	null
589	chr14:55512400-55512584	B1_Mur3_SINE_Alu+	1.65576	A	1.57323	A	-0.0825288	0.844011	yes	null
395	chr11:48670139-48670211	n-Tv7|chr11_208_tRNAVal_AAC+	4.26373	A	4.18164	A	-0.0820947	0.75058	yes	null
71	chr3:19528355-19528447	n-Ty1|chr3_27_tRNATyr_GTA_I+	3.56478	A	3.48434	A	-0.0804451	0.713373	yes	null
156	chr5:125889386-125889457	n-Td14|chr5_1314_tRNAAsp_GTC-	4.23033	A	4.15216	A	-0.0781714	0.726833	yes	null
523	chr13:22107660-22107732	n-Tv3|chr13_974_tRNAVal_AAC-	4.06766	A	3.99666	A	-0.0709981	0.762912	yes	null
72	chr3:19528782-19528870	n-Ty2|chr3_28_tRNATyr_GTA_I+	4.76237	A	4.69388	A	-0.0684896	0.75058	yes	null
463	chr12:70462167-70462478	Rn7sl|7SLRNA_srpRNA-	4.9866	A	4.92777	A	-0.0588316	0.796784	yes	null
260	chr7:36019789-36019862	n-Tt9|chr7_1213_tRNAThr_AGT-	4.28246	A	4.2326	A	-0.0498691	0.863851	yes	null
424	chr11:68938109-68938180	n-Tq6|chr11_1817_tRNAGln_CTG-	3.00756	A	2.95987	A	-0.0476876	0.844011	yes	null
641	chr17:26012033-26012103	n-Tg7|chr17_113_tRNAGly_CCC+	4.09598	A	4.04863	A	-0.0473497	0.836249	yes	null
491	chr13:21371565-21371637	n-Tr16|chr13_74_tRNAArg_TCG+	1.35149	B	1.30446	A	-0.0470315	0.839745	yes	null
476	chr13:21262075-21262156	n-Tl5|chr13_63_tRNALeu_AAG+	4.3339	A	4.28849	A	-0.0454124	0.851335	yes	null
453	chr11:115275093-115275165	n-Tr18|chr11_1023_tRNAArg_TCG+	4.05581	A	4.02005	A	-0.0357558	0.885532	yes	null
374	chr10:79371940-79372046	Rnu6|U6+	3.23027	A	3.19517	A	-0.0351012	0.888216	yes	null
182	chr6:47698496-47698590	Rn4.5s|4.5SRNA_scRNA-	4.6699	A	4.63866	A	-0.031247	0.915062	yes	null
615	chr16:13437416-13437487	n-Tt14|chr16_50_tRNAThr_CGT+	4.43096	A	4.40438	A	-0.0265759	0.9124	yes	null
477	chr13:21264220-21264291	n-Tq7|chr13_64_tRNAGln_CTG+	3.23189	A	3.20701	A	-0.0248791	0.929006	yes	null
480	chr13:21307327-21307399	n-Tr9|chr13_997_tRNAArg_CCG-	3.77167	A	3.75521	A	-0.0164613	0.948711	yes	null
75	chr3:27052969-27053068	NA_4	1.57233	B	1.5559	A	-0.016427	0.956481	yes	null
255	chr7:19886593-19886678	n-Ts2|chr7_86_tRNASeC(e)_TCA+	3.30612	A	3.29009	A	-0.0160389	0.954647	yes	null
35	chr1:173031969-173032051	n-Tl21|chr1_993_tRNALeu_CAG-	4.35108	A	4.3387	A	-0.0123823	0.956481	yes	null
169	chr6:38287916-38288126	B2_Mm2_SINE_B2-	2.43284	A	2.4244	A	-0.00843921	0.975023	yes	null
659	chr19:5038304-5038385	n-Ts20|chr19_711_tRNASer_GCT-	3.22336	A	3.21775	A	-0.00561389	0.983452	yes	null
16	chr1:172967160-172967231	n-Td4|chr1_1005_tRNAAsp_GTC-	3.95688	A	3.95455	A	-0.00233026	0.992437	yes	null
108	chr3:96303435-96303507	n-Tk16|chr3_748_tRNALys_CTT-	3.74787	A	3.74577	A	-0.00209747	0.992437	yes	null
36	chr1:173032502-173032573	n-Td5|chr1_707_tRNAAsp_GTC+	3.48137	A	3.48353	A	0.00215459	0.992437	yes	null
582	chr14:51684489-51684560	n-Tp4|chr14_705_tRNAPro_AGG-	3.78548	A	3.79065	A	0.00517151	0.983641	yes	null
188	chr6:47731623-47731724	Rny3|Y3_RNA+	3.76943	A	3.77902	A	0.0095861	0.970974	yes	null
594	chr14:76552581-76552652	n-Te16|chr14_347_tRNAGlu_TTC+	3.8094	A	3.82506	A	0.0156564	0.948711	yes	null
387	chr10:127895520-127895601	n-Ts13|chr10_688_tRNASer_CGA-	4.09388	A	4.12039	A	0.0265126	0.911754	yes	null
425	chr11:68938678-68938750	n-Tk27|chr11_1816_tRNALys_TTT-	4.05176	A	4.08475	A	0.0329915	0.911754	yes	null
404	chr11:61221418-61221489	n-Tw5|chr11_1880_tRNATrp_CCA-	4.64781	A	4.69044	A	0.0426266	0.85188	yes	null
277	chr7:133920329-133920428	NA_15	0.951149	B	0.994649	A	0.0434999	0.911754	yes	null
47	chr2:18508671-18508744	n-Tn9|chr2_1947_tRNAAsn_GTT-	4.29406	A	4.34155	A	0.0474858	0.856993	yes	null
109	chr3:96304289-96304360	n-Th8|chr3_747_tRNAHis_GTG-	3.38909	A	3.4433	A	0.0542165	0.809411	yes	null
62	chr2:122203704-122203775	n-Th5|chr2_586_tRNAHis_GTG+	4.91399	A	4.97569	A	0.0617007	0.793389	yes	null
39	chr1:173041574-173041646	n-Tv14|chr1_710_tRNAVal_CAC+	3.70109	A	3.77538	A	0.074292	0.731557	yes	null
40	chr1:173073622-173073789	NA_2	1.40388	B	1.48084	A	0.0769648	0.753841	yes	null
520	chr13:22066901-22066972	n-Tm8|chr13_90_tRNAMetInit_CAT+	4.81668	A	4.90107	A	0.0843931	0.702342	yes	null
435	chr11:95720486-95720557	n-Tq16|chr11_1493_tRNAGln_TTG-	4.31066	A	4.39775	A	0.0870938	0.726833	yes	null
18	chr1:172968745-172968827	n-Tl15|chr1_698_tRNALeu_CAG+	4.78916	A	4.87863	A	0.0894741	0.679312	yes	null
37	chr1:173032887-173032958	n-Tg22|chr1_708_tRNAGly_TCC+	4.59484	A	4.68821	A	0.0933693	0.677246	yes	null
475	chr13:21261905-21261986	n-Tl7|chr13_62_tRNALeu_AAG+	4.29586	A	4.39786	A	0.102003	0.659985	yes	null
380	chr10:90644157-90644228	n-Tw2|chr10_857_tRNATrp_CCA-	3.59496	A	3.71321	A	0.11825	0.609842	yes	null
602	chr15:57807538-57807610	n-Tm16|chr15_913_tRNAMet_CAT-	4.47573	A	4.59539	A	0.119655	0.614279	yes	null
289	chr8:113586461-113586531	n-Tg10|chr8_560_tRNAGly_GCC+	3.25525	A	3.38035	A	0.125099	0.627671	yes	null
573	chr13:23618325-23618397	n-Tr15|chr13_948_tRNAArg_TCG-	3.98494	A	4.13802	A	0.153082	0.520566	yes	null
392	chr11:48647931-48648002	n-Ta38|chr11_2022_tRNAAla_TGC-	4.98017	A	5.13405	A	0.153881	0.513649	yes	null
73	chr3:19528995-19529067	n-Ta14|chr3_29_tRNAAla_AGC+	4.8866	A	5.04545	A	0.158853	0.494969	yes	null
143	chr5:31190888-31190960	n-Ta15|chr5_110_tRNAAla_AGC+	4.93471	A	5.09427	A	0.159562	0.479798	yes	null
361	chr10:12642369-12642451	n-Tl25|chr10_1316_tRNALeu_TAA-	3.76677	A	3.92783	A	0.161056	0.481975	yes	null
656	chr19:3576263-3576335	n-Ta9|chr19_8_tRNAAla_AGC+	3.56822	A	3.73075	A	0.162531	0.482104	yes	null
381	chr10:90644842-90644913	n-Td16|chr10_856_tRNAAsp_GTC-	4.10549	A	4.27455	A	0.169064	0.562109	yes	null
66	chr2:180926179-180926278	B2_Mm1t_B2_SINE-	1.17368	B	1.34561	A	0.171928	0.442252	yes	null
13	chr1:167572402-167572473	n-Tp8|chr1_1022_tRNAPro_CGG-	4.40428	A	4.58298	A	0.178699	0.495148	yes	null
517	chr13:22032188-22032259	n-Td12|chr13_979_tRNAAsp_GTC-	3.38892	A	3.58061	A	0.191692	0.455345	yes	null
358	chr9:123438543-123438615	n-Tr2|chr9_783_tRNAArg_ACG-	3.95263	A	4.15188	A	0.199246	0.372683	yes	null
346	chr9:64585853-64585924	n-Tq9|chr9_342_tRNAGln_CTG+	4.38862	A	4.58846	A	0.199839	0.433709	yes	null
51	chr2:57034805-57034875	n-Tg29|chr2_1747_tRNAGly_GCC-	3.47008	A	3.6902	A	0.220115	0.346183	yes	null
246	chr6:128748852-128749049	B4A_SINE_B4-	3.87426	A	4.09903	A	0.224769	0.326306	yes	null
189	chr6:47738068-47738179	Rny1|Y1_RNA-	3.64362	A	3.87163	A	0.228009	0.361352	yes	null
377	chr10:79711904-79711977	n-Tn7|chr10_381_tRNAAsn_GTT+	4.3262	A	4.55977	A	0.233573	0.389488	yes	null
17	chr1:172968128-172968199	n-Tg21|chr1_1004_tRNAGly_TCC-	3.76557	A	4.00983	A	0.244256	0.299359	yes	null
588	chr14:55136533-55136605	n-Tr6|chr14_209_tRNAArg_ACG+	4.98135	A	5.22606	A	0.244708	0.286276	yes	null
440	chr11:97660220-97660291	n-Tc51|chr11_1442_tRNACys_GCA-	3.07988	A	3.32824	A	0.248365	0.299359	yes	null
265	chr7:86611305-86611377	n-Tr19|chr7_387_tRNAArg_TCG+	4.36857	A	4.6188	A	0.250233	0.270213	yes	null
481	chr13:21314455-21314526	n-Ta16|chr13_66_tRNAAla_AGC+	4.32456	A	4.57746	A	0.252898	0.279045	yes	null
402	chr11:58115679-58115750	n-Te10|chr11_1912_tRNAGlu_CTC-	4.71595	A	4.9697	A	0.253744	0.261753	yes	null
369	chr10:62892224-62892305	n-Ts26|chr10_1095_tRNASer_TGA-	4.42127	A	4.67765	A	0.256383	0.255454	yes	null
408	chr11:68850979-68851060	n-Ts4|chr11_394_tRNASer_AGA+	4.28487	A	4.54611	A	0.261239	0.399124	yes	null
394	chr11:48669782-48669853	n-Tp14|chr11_207_tRNAPro_TGG+	3.96942	A	4.23108	A	0.261666	0.257902	yes	null
285	chr8:97227904-97227986	n-Tl16|chr8_1008_tRNALeu_CAG-	4.67757	A	4.94333	A	0.265761	0.250814	yes	null
180	chr6:47689877-47689970	Rn4.5s|4.5SRNA_scRNA-	4.34772	A	4.62039	A	0.272668	0.378555	yes	null
470	chr13:21252654-21252725	n-Te11|chr13_1001_tRNAGlu_CTC-	4.54952	A	4.82646	A	0.276931	0.296287	yes	null
19	chr1:172975116-172975186	n-Tg12|chr1_699_tRNAGly_GCC+	4.6175	A	4.91969	A	0.302189	0.247037	yes	null
407	chr11:68850505-68850578	n-Ti5|chr11_393_tRNAIle_AAT+	3.97173	A	4.27975	A	0.308023	0.186243	yes	null
63	chr2:154878649-154878748	B1F2_Alu_SINE-	0.931228	B	1.24033	A	0.309106	0.357827	yes	null
668	chr19:12086078-12086163	n-Tr21|chr19_637_tRNAArg_TCT_I-	3.6553	A	3.96658	A	0.311284	0.188881	yes	null
251	chr6:128793305-128793400	Rn4.5s|4.5SRNA_scRNA+	4.22916	A	4.54745	A	0.318289	0.172761	yes	null
474	chr13:21261556-21261628	n-Tm15|chr13_999_tRNAMet_CAT-	3.96302	A	4.28386	A	0.320841	0.187371	yes	null
415	chr11:68876246-68876319	n-Tt7|chr11_1822_tRNAThr_AGT-	4.94409	A	5.26623	A	0.32214	0.187371	yes	null
452	chr11:115274618-115274690	n-Tr12|chr11_1234_tRNAArg_CCT-	3.2537	A	3.57591	A	0.322211	0.178121	yes	null
580	chr14:51427123-51427447	Rpph1|RnasePRNA-	3.30406	A	3.62646	A	0.322399	0.188965	yes	null
364	chr10:30530946-30531017	n-Te9|chr10_81_tRNAGlu_CTC+	3.75575	A	4.08961	A	0.333856	0.167867	yes	null
382	chr10:92915723-92915794	n-Td8|chr10_851_tRNAAsp_GTC-	3.9968	A	4.33069	A	0.333892	0.17378	yes	null
496	chr13:21802863-21802934	n-Tm7|chr13_78_tRNAMetInit_CAT+	4.46436	A	4.81558	A	0.351228	0.150684	yes	null
111	chr3:96305370-96305441	n-Te13|chr3_745_tRNAGlu_CTC-	4.62541	A	4.98092	A	0.355512	0.196865	yes	null
459	chr12:53704775-53704881	Rnu6|U6-	3.72806	A	4.08611	A	0.358049	0.16316	yes	null
616	chr16:14131871-14132075	B2_Mm1t_SINE_B2-	1.46667	B	1.82812	A	0.361452	0.235207	yes	null
636	chr17:23684327-23684399	n-Tk14|chr17_84_tRNALys_CTT+	3.03011	A	3.39915	A	0.369041	0.158575	yes	null
416	chr11:68876544-68876625	n-Ts17|chr11_1821_tRNASer_GCT-	5.069	A	5.48082	A	0.411828	0.104077	yes	null
637	chr17:23685735-23685807	n-Tr11|chr17_995_tRNAArg_CCT-	2.4964	A	2.91686	A	0.420468	0.13751	yes	null
403	chr11:58115976-58116082	n-Tl12|chr11_1911_tRNALeu_CAA_I-	4.5078	A	4.95023	A	0.442434	0.0724577	yes	null
638	chr17:23687230-23687302	n-Tr8|chr17_994_tRNAArg_CCG-	3.33941	A	3.784	A	0.444593	0.100171	yes	null
467	chr12:112083548-112083621	n-Ti6|chr12_470_tRNAIle_AAT+	4.28959	A	4.7612	A	0.471612	0.0634244	yes	null
244	chr6:128710725-128710819	Rn4.5s|4.5SRNA_scRNA-	3.50457	A	3.9763	A	0.471732	0.0719695	yes	null
558	chr13:23545301-23545383	n-Tl22|chr13_952_tRNALeu_CAG-	4.37523	A	4.8637	A	0.488469	0.0579424	yes	null
164	chr6:5446594-5446693	NA_8	0.857291	B	1.3603	A	0.503007	0.116537	yes	null
657	chr19:3831713-3831812	B2_Mm1a_B2_SINE-	2.27078	A	2.79605	A	0.525264	0.0579424	yes	null
567	chr13:23609072-23609142	n-Tg27|chr13_110_tRNAGly_GCC+	4.25573	A	4.80777	A	0.552046	0.0458234	yes	null
258	chr7:29158018-29158112	n-Ti16|chr7_156_tRNAIle_TAT_I+	4.51212	A	5.1252	A	0.613081	0.0263718	yes	null
77	chr3:51162276-51162347	n-Tp17|chr3_92_tRNAPro_TGG+	1.81303	A	2.43109	A	0.61806	0.0236944	yes	null
431	chr11:79518152-79518223	n-Tt12|chr11_550_tRNAThr_CGT+	3.77157	A	4.39389	A	0.622319	0.0260849	yes	null
247	chr6:128749420-128749559	Rn4.5s|4.5SRNA_scRNA-	3.81355	A	4.439	A	0.625444	0.0287486	yes	null
345	chr9:62981090-62981196	Rnu6|U6+	1.55855	B	2.19673	A	0.638178	0.0231958	yes	null
170	chr6:38483931-38484003	n-Tr10|chr6_107_tRNAArg_CCT+	4.36603	A	5.0119	A	0.64587	0.021934	yes	null
270	chr7:127978993-127979074	n-Tl27|chr7_861_tRNALeu_TAG-	4.00732	A	4.6776	A	0.670284	0.0223457	yes	null
142	chr5:31190456-31190544	n-Ty9|chr5_109_tRNATyr_GTA_I+	4.4106	A	5.08213	A	0.671529	0.0205044	yes	null
421	chr11:68932296-68932366	n-Tg13|chr11_1819_tRNAGly_GCC-	3.8862	A	4.56669	A	0.680495	0.0201591	yes	null
166	chr6:29338824-29338895	n-Tp6|chr6_46_tRNAPro_AGG+	2.32577	A	3.0068	A	0.681029	0.0194919	yes	null
417	chr11:68876997-68877068	n-Tw6|chr11_1820_tRNATrp_CCA-	3.35735	A	4.03875	A	0.681403	0.0205044	yes	null
57	chr2:118872486-118872567	n-Ts21|chr2_1509_tRNASer_GCT-	4.84993	A	5.56934	A	0.719411	0.0148709	yes	null
436	chr11:97563763-97563836	n-Tn8|chr11_1446_tRNAAsn_GTT-	2.39906	A	3.16232	A	0.763264	0.0168549	yes	null
243	chr6:128710011-128710362	B4A_SINE_B4-	3.40994	A	4.18557	A	0.775635	0.016529	yes	null
550	chr13:23524859-23524946	n-Ty7|chr13_958_tRNATyr_GTA_I-	3.65635	A	4.44264	A	0.78629	0.0148678	yes	null
49	chr2:27395325-27395450	Rnu6atac|U6atac-	4.42866	A	5.2353	A	0.806633	0.009304	yes	up
378	chr10:79786931-79787030	B1F2_Alu_SINE+_and_B2_Mm1a_B2_SINE+	1.22252	B	2.03882	A	0.816304	0.0118048	yes	null
7	chr1:120246867-120247052	B2_Mm2_SINE_B2+	1.86095	A	2.68519	A	0.824244	0.00906043	yes	up
248	chr6:128753032-128753126	Rn4.5s|4.5SRNA_scRNA-	4.24885	A	5.10298	A	0.854125	0.00752062	yes	up
351	chr9:78023110-78023440	Rn7sk|7SK-	4.71162	A	5.58364	A	0.872015	0.00804097	yes	up
112	chr3:96962008-96962079	n-Te12|chr3_303_tRNAGlu_CTC+	2.22712	A	3.11316	A	0.886039	0.00762833	yes	up
290	chr8:124103129-124103201	n-Tm17|chr8_783_tRNAMet_CAT-	4.51472	A	5.50559	A	0.990869	0.00533168	yes	up
245	chr6:128714147-128714241	Rn4.5s|4.5SRNA_scRNA-	4.37278	A	5.38764	A	1.01486	0.00523577	yes	up
264	chr7:65654685-65654756	n-Te17|chr7_337_tRNAGlu_TTC+	3.63446	A	4.74913	A	1.11467	0.00410805	yes	up
578	chr14:49095552-49095651	NA_26	1.34738	B	2.48228	A	1.1349	0.0438814	yes	null
413	chr11:68855328-68855399	n-Tw7|chr11_398_tRNATrp_CCA+	4.01307	A	5.29564	A	1.28258	0.00264621	yes	up
60	chr2:122201230-122201301	n-Th4|chr2_1432_tRNAHis_GTG-	3.96982	A	5.35019	A	1.38037	0.00345591	yes	up
82	chr3:90279782-90279853	n-Tm11|chr3_792_tRNAMetInit_CAT-	2.99223	A	5.10273	A	2.1105	0.00174212	yes	up

## Sheet: tRNA
Renaud et al. 2014	Locus description		AVERAGE REPLICATE SCORES				limma WT
			WT_R		WT_F8h		WT_F8h vs WT_R
number	Locus position with link (NCBI37/mm9)	Locus annotation	mean scores cut-off= 1.6194	Above or Below cut-off	mean scores cut-off= 0.6558	Above or Below cut-off	logFC	adj.P.Val	Above cut-off in at least one	change
419	chr11:68923967-68924040	n-Tt5|chr11_399_tRNAThr_AGT+	3.23075	A	0.735355	A	-2.4954	0.00174212	yes	down
543	chr13:23504810-23504882	n-Ta7|chr13_963_tRNAAla_AGC-	1.70871	A	-0.71044	B	-2.41915	0.00174212	yes	down
508	chr13:22009031-22009116	n-Tr23|chr13_985_tRNAArg_TCT_I-	2.02361	A	-0.37411	B	-2.39772	0.00174212	yes	down
561	chr13:23589975-23590046	n-Tw3|chr13_107_tRNATrp_CCA+	2.45397	A	0.411838	B	-2.04213	0.00174212	yes	down
511	chr13:22016804-22016885	n-Ts25|chr13_984_tRNASer_TGA-	1.82247	A	-0.194753	B	-2.01723	0.00250062	yes	down
559	chr13:23555404-23555475	n-Te15|chr13_105_tRNAGlu_TTC+	3.46668	A	1.46076	A	-2.00592	0.00189952	yes	down
518	chr13:22032783-22032864	n-Ts8|chr13_978_tRNASer_AGA-	2.85416	A	0.853918	A	-2.00024	0.00223007	yes	down
498	chr13:21939891-21939973	n-Tl24|chr13_991_tRNALeu_TAA-	2.35718	A	0.388718	B	-1.96846	0.00323221	yes	down
585	chr14:51708325-51708397	n-Tt15|chr14_190_tRNAThr_TGT+	4.35625	A	2.45596	A	-1.90029	0.00189952	yes	down
562	chr13:23591949-23592020	n-Tm5|chr13_108_tRNAMetInit_CAT+	1.91314	A	0.0687317	B	-1.84441	0.00189952	yes	down
546	chr13:23518374-23518461	n-Ty4|chr13_101_tRNATyr_GTA_I+	2.37458	A	0.554984	B	-1.8196	0.00264621	yes	down
584	chr14:51702505-51702586	n-Tl28|chr14_703_tRNALeu_TAG-	3.56645	A	1.76543	A	-1.80102	0.00189952	yes	down
564	chr13:23592826-23592907	n-Ts7|chr13_950_tRNASer_AGA-	2.70077	A	0.945457	A	-1.75531	0.00189952	yes	down
493	chr13:21418586-21418658	n-Tm13|chr13_994_tRNAMet_CAT-	3.97066	A	2.23117	A	-1.73949	0.00189952	yes	down
565	chr13:23595849-23595921	n-Tr17|chr13_949_tRNAArg_TCG-	4.0403	A	2.33383	A	-1.70647	0.00189952	yes	down
510	chr13:22012069-22012140	n-Tq10|chr13_87_tRNAGln_CTG+	3.19087	A	1.49324	A	-1.69762	0.00189952	yes	down
499	chr13:21947189-21947262	n-Ti11|chr13_990_tRNAIle_AAT-	3.94846	A	2.28965	A	-1.65881	0.00189952	yes	down
501	chr13:21973902-21973975	n-Ti10|chr13_989_tRNAIle_AAT-	3.11152	A	1.46948	A	-1.64205	0.00260626	yes	down
24	chr1:172996762-172996832	n-Tg17|chr1_702_tRNAGly_GCC+	2.02038	A	0.422766	B	-1.59761	0.00277183	yes	down
34	chr1:173012007-173012077	n-Tg19|chr1_706_tRNAGly_GCC+	1.85358	A	0.282175	B	-1.5714	0.00264621	yes	down
663	chr19:12076726-12076798	n-Tf6|chr19_106_tRNAPhe_GAA+	4.26316	A	2.70053	A	-1.56263	0.00223007	yes	down
22	chr1:172995489-172995560	n-Td3|chr1_1000_tRNAAsp_GTC-	2.15809	A	0.6	B	-1.55809	0.00250062	yes	down
27	chr1:173003124-173003195	n-Td7|chr1_997_tRNAAsp_GTC-	1.80394	A	0.25638	B	-1.54756	0.00223007	yes	down
32	chr1:173010738-173010809	n-Td6|chr1_994_tRNAAsp_GTC-	1.80394	A	0.25638	B	-1.54756	0.00223007	yes	down
104	chr3:96263061-96263134	n-Tn13|chr3_750_tRNAAsn_GTT-	2.60821	A	1.09582	A	-1.5124	0.00223007	yes	down
390	chr11:48637230-48637303	n-Tg1|chr11_205_tRNAGly_ACC+	3.84003	A	2.33444	A	-1.50559	0.00250062	yes	down
507	chr13:22006707-22006812	n-Tl11|chr13_85_tRNALeu_CAA_I+	2.16204	A	0.70078	A	-1.46126	0.00264621	yes	down
10	chr1:134930904-134930976	n-Tk25|chr1_1184_tRNALys_TTT-	2.1924	A	0.762793	A	-1.4296	0.00506283	yes	down
21	chr1:172994830-172994901	n-Tg20|chr1_1001_tRNAGly_TCC-	2.34338	A	0.926864	A	-1.41651	0.00250912	yes	down
566	chr13:23598388-23598459	n-Tw4|chr13_109_tRNATrp_CCA+	3.95028	A	2.55129	A	-1.39899	0.00250912	yes	down
101	chr3:96255348-96255421	n-Tn11|chr3_294_tRNAAsn_GTT+	2.63848	A	1.24579	A	-1.39269	0.00264621	yes	down
540	chr13:23492664-23492736	n-Ta12|chr13_966_tRNAAla_AGC-	1.68162	A	0.290802	B	-1.39081	0.0050292	yes	down
516	chr13:22028963-22029044	n-Ts10|chr13_980_tRNASer_AGA-	2.67237	A	1.28817	A	-1.38421	0.00264621	yes	down
29	chr1:173004433-173004503	n-Tg18|chr1_704_tRNAGly_GCC+	1.66512	A	0.281317	B	-1.3838	0.0039249	yes	down
502	chr13:21974754-21974826	n-Tf1|chr13_988_tRNAPhe_GAA-	3.39207	A	2.02601	A	-1.36606	0.00336993	yes	down
107	chr3:96301704-96301777	n-Tn12|chr3_298_tRNAAsn_GTT+	3.65029	A	2.28818	A	-1.36211	0.00271055	yes	down
500	chr13:21947890-21947963	n-Tt4|chr13_81_tRNAThr_AGT+	2.78416	A	1.42875	A	-1.35541	0.00608647	yes	down
666	chr19:12084186-12084258	n-Tk30|chr19_639_tRNALys_TTT-	4.148	A	2.81911	A	-1.32889	0.00271055	yes	down
272	chr7:128061031-128061112	n-Tl4|chr7_559_tRNALeu_AAG+	4.48715	A	3.20424	A	-1.28291	0.00475607	yes	down
533	chr13:23390650-23390722	n-Tv6|chr13_95_tRNAVal_AAC+	1.82718	A	0.545261	B	-1.28192	0.00559687	yes	down
478	chr13:21264706-21264811	n-Tl9|chr13_998_tRNALeu_CAA_I-	3.64624	A	2.43366	A	-1.21258	0.00357347	yes	down
670	chr19:12086756-12086828	n-Tv22|chr19_110_tRNAVal_TAC+	3.03582	A	1.82988	A	-1.20594	0.00291766	yes	down
483	chr13:21332814-21332885	n-Ta40|chr13_68_tRNAAla_TGC+	2.33858	A	1.13282	A	-1.20576	0.00356757	yes	down
26	chr1:173002465-173002536	n-Tg24|chr1_998_tRNAGly_TCC-	2.19	A	1.0356	A	-1.15439	0.00345591	yes	down
31	chr1:173010079-173010150	n-Tg23|chr1_995_tRNAGly_TCC-	2.19	A	1.0356	A	-1.15439	0.00345591	yes	down
442	chr11:97850237-97850308	n-Tc54|chr11_1432_tRNACys_GCA-	4.7664	A	3.6407	A	-1.12569	0.00365231	yes	down
572	chr13:23613739-23613820	n-Ts18|chr13_115_tRNASer_GCT+	4.59974	A	3.53466	A	-1.06508	0.004754	yes	down
551	chr13:23528209-23528281	n-Tk11|chr13_103_tRNALys_CTT+	4.00253	A	2.94561	A	-1.05692	0.00409625	yes	down
76	chr3:30500192-30500264	n-Tv8|chr3_48_tRNAVal_AAC+	4.71176	A	3.6714	A	-1.04036	0.00454326	yes	down
103	chr3:96261993-96262064	n-Th9|chr3_751_tRNAHis_GTG-	1.95477	A	0.923096	A	-1.03168	0.00715739	yes	down
437	chr11:97631143-97631214	n-Tc18|chr11_1444_tRNACys_GCA-	1.67146	A	0.658875	A	-1.01259	0.00506283	yes	down
472	chr13:21259473-21259545	n-Tm14|chr13_61_tRNAMet_CAT+	3.59149	A	2.62139	A	-0.970102	0.00841007	yes	down
552	chr13:23528863-23528934	n-Tp3|chr13_957_tRNAPro_AGG-	3.11846	A	2.15787	A	-0.960589	0.00660029	yes	down
487	chr13:21351637-21351708	n-Ta19|chr13_71_tRNAAla_AGC+	2.51284	A	1.57543	A	-0.937413	0.00784798	yes	down
102	chr3:96256418-96256489	n-Th7|chr3_295_tRNAHis_GTG+	1.98615	A	1.07099	A	-0.915161	0.0113558	yes	null
549	chr13:23523281-23523353	n-Ta13|chr13_102_tRNAAla_AGC+	4.9193	A	4.08367	A	-0.835627	0.00872059	yes	down
95	chr3:96202982-96203053	n-Tq4|chr3_753_tRNAGln_CTG-	2.16389	A	1.3549	A	-0.808995	0.0178992	yes	null
163	chr5:150040577-150040650	n-Tn14|chr5_1043_tRNAAsn_GTT-	4.68435	A	3.88037	A	-0.803984	0.0101463	yes	null
527	chr13:22121092-22121165	n-Ti7|chr13_92_tRNAIle_AAT+	4.43124	A	3.65143	A	-0.77981	0.0106342	yes	null
532	chr13:23377518-23377590	n-Ta10|chr13_94_tRNAAla_AGC+	1.50319	B	0.75616	A	-0.747034	0.0146411	yes	null
479	chr13:21292073-21292177	n-Tl10|chr13_65_tRNALeu_CAA_I+	4.76177	A	4.01711	A	-0.744661	0.0144946	yes	null
667	chr19:12085576-12085658	n-Tl26|chr19_638_tRNALeu_TAA-	3.78299	A	3.05117	A	-0.731825	0.0135878	yes	null
420	chr11:68924421-68924502	n-Ts14|chr11_400_tRNASer_CGA+	3.73749	A	3.01466	A	-0.722828	0.0183299	yes	null
396	chr11:48670476-48670557	n-Tl6|chr11_2021_tRNALeu_AAG-	3.50847	A	2.78735	A	-0.721124	0.0258245	yes	null
574	chr13:23622217-23622288	n-Tm9|chr13_947_tRNAMetInit_CAT-	4.54544	A	3.83064	A	-0.7148	0.0176561	yes	null
556	chr13:23538661-23538733	n-Tr5|chr13_953_tRNAArg_ACG-	3.70271	A	3.00436	A	-0.698347	0.0184503	yes	null
595	chr14:79881475-79881546	n-Te14|chr14_359_tRNAGlu_TTC+	4.21256	A	3.51959	A	-0.692975	0.0205044	yes	null
4	chr1:74863321-74863391	n-Tg11|chr1_1392_tRNAGly_GCC-	2.33878	A	1.6603	A	-0.678479	0.0190464	yes	null
352	chr9:90021347-90021419	n-Tk18|chr9_1035_tRNALys_CTT-	3.83912	A	3.165	A	-0.674117	0.0252107	yes	null
15	chr1:172964073-172964146	n-Tn6|chr1_1006_tRNAAsn_GTT-	4.18677	A	3.51419	A	-0.672576	0.0192398	yes	null
570	chr13:23610919-23610990	n-Tq14|chr13_113_tRNAGln_TTG+	4.21964	A	3.55109	A	-0.668546	0.0305039	yes	null
524	chr13:22113013-22113085	n-Tr1|chr13_973_tRNAArg_ACG-	4.35836	A	3.69926	A	-0.659103	0.021934	yes	null
153	chr5:125884620-125884691	n-Ta39|chr5_1317_tRNAAla_TGC-	4.75247	A	4.10144	A	-0.651024	0.0760599	yes	null
115	chr3:121995866-121995950	n-Tr22|chr3_628_tRNAArg_TCT_I-	4.57442	A	3.9282	A	-0.646217	0.0604646	yes	null
515	chr13:22027366-22027437	n-Td13|chr13_981_tRNAAsp_GTC-	1.33507	B	0.690147	A	-0.644925	0.0349787	yes	null
9	chr1:134930539-134930611	n-Tk26|chr1_485_tRNALys_TTT+	3.41949	A	2.77691	A	-0.642586	0.0422226	yes	null
25	chr1:173001923-173001994	n-Te8|chr1_999_tRNAGlu_CTC-	1.97196	A	1.33207	A	-0.639889	0.0224076	yes	null
12	chr1:167571765-167571836	n-Tp2|chr1_672_tRNAPro_AGG+	3.91401	A	3.27526	A	-0.638749	0.0478397	yes	null
535	chr13:23391991-23392063	n-Tv12|chr13_97_tRNAVal_CAC+	1.57454	B	0.941506	A	-0.633039	0.0369423	yes	null
557	chr13:23542491-23542564	n-Tt6|chr13_104_tRNAThr_AGT+	4.4565	A	3.8302	A	-0.626296	0.0566481	yes	null
190	chr6:47928996-47929067	n-Tc57|chr6_157_tRNACys_GCA+	4.41379	A	3.79528	A	-0.618508	0.0441403	yes	null
509	chr13:22011084-22011165	n-Ts5|chr13_86_tRNASer_AGA+	3.46542	A	2.85222	A	-0.613205	0.0243714	yes	null
267	chr7:105964186-105964257	n-Tp7|chr7_977_tRNAPro_AGG-	4.18503	A	3.58434	A	-0.600686	0.0299965	yes	null
70	chr3:19527959-19528031	n-Tr3|chr3_1040_tRNAArg_ACG-	3.73342	A	3.1377	A	-0.59572	0.0265253	yes	null
482	chr13:21325914-21325985	n-Ta17|chr13_67_tRNAAla_AGC+	4.5464	A	3.95313	A	-0.593268	0.0698494	yes	null
20	chr1:172994295-172994366	n-Te5|chr1_1002_tRNAGlu_CTC-	1.68313	A	1.10155	A	-0.581575	0.0417708	yes	null
423	chr11:68937743-68937824	n-Tl29|chr11_401_tRNALeu_TAG+	4.8409	A	4.26144	A	-0.579454	0.0434669	yes	null
631	chr17:23670929-23671001	n-Tk13|chr17_82_tRNALys_CTT+	1.28352	B	0.709884	A	-0.57364	0.0615215	yes	null
526	chr13:22118417-22118489	n-Tv16|chr13_91_tRNAVal_CAC+	3.65502	A	3.08459	A	-0.570433	0.0458234	yes	null
545	chr13:23517515-23517603	n-Ty3|chr13_961_tRNATyr_GTA_I-	2.40741	A	1.8612	A	-0.546212	0.0434669	yes	null
155	chr5:125886425-125886497	n-Tf7|chr5_1315_tRNAPhe_GAA-	4.78317	A	4.28299	A	-0.500179	0.0894658	yes	null
571	chr13:23611482-23611553	n-Tq15|chr13_114_tRNAGln_TTG+	3.30023	A	2.80067	A	-0.499565	0.0668847	yes	null
118	chr4:10801211-10801292	n-Ts9|chr4_16_tRNASer_AGA+	3.55012	A	3.05599	A	-0.494134	0.0719695	yes	null
560	chr13:23558945-23559034	n-Ty8|chr13_106_tRNATyr_GTA_I+	3.85809	A	3.36879	A	-0.489303	0.0689587	yes	null
411	chr11:68854486-68854557	n-Td9|chr11_397_tRNAAsp_GTC+	5.11919	A	4.64781	A	-0.471377	0.0705061	yes	null
586	chr14:51709164-51709253	n-Ty10|chr14_191_tRNATyr_GTA_I+	4.5635	A	4.10252	A	-0.460978	0.0686969	yes	null
554	chr13:23530566-23530637	n-Ta29|chr13_955_tRNAAla_CGC-	3.59705	A	3.14188	A	-0.455176	0.106318	yes	null
669	chr19:12086421-12086493	n-Tv21|chr19_109_tRNAVal_TAC+	4.25346	A	3.79844	A	-0.455014	0.0744533	yes	null
110	chr3:96304932-96305003	n-Tg26|chr3_746_tRNAGly_TCC-	4.41664	A	3.9723	A	-0.444342	0.0798498	yes	null
529	chr13:22142555-22142636	n-Ts19|chr13_970_tRNASer_GCT-	3.50284	A	3.06169	A	-0.441146	0.0894658	yes	null
473	chr13:21259944-21260016	n-Tk28|chr13_1000_tRNALys_TTT-	3.78211	A	3.35879	A	-0.423322	0.175618	yes	null
555	chr13:23538011-23538083	n-Tv17|chr13_954_tRNAVal_CAC-	3.99601	A	3.58393	A	-0.412086	0.110531	yes	null
30	chr1:173009537-173009608	n-Te7|chr1_996_tRNAGlu_CTC-	1.75308	A	1.34493	A	-0.408155	0.0977154	yes	null
266	chr7:105963925-105963996	n-Tp18|chr7_441_tRNAPro_TGG+	4.95815	A	4.55224	A	-0.405912	0.0928288	yes	null
553	chr13:23529978-23530051	n-Ti8|chr13_956_tRNAIle_AAT-	4.61915	A	4.21911	A	-0.400042	0.0965079	yes	null
486	chr13:21346089-21346160	n-Ta28|chr13_70_tRNAAla_CGC+	1.51607	B	1.1273	A	-0.388763	0.167867	yes	null
439	chr11:97658386-97658457	n-Tc56|chr11_791_tRNACys_GCA+	3.86437	A	3.50301	A	-0.361364	0.159918	yes	null
525	chr13:22114288-22114369	n-Ts12|chr13_972_tRNASer_CGA-	4.02499	A	3.6666	A	-0.358391	0.167867	yes	null
596	chr14:118488747-118488819	n-Tf5|chr14_457_tRNAPhe_GAA-	3.1885	A	2.84991	A	-0.33859	0.185077	yes	null
664	chr19:12080529-12080601	n-Tk29|chr19_107_tRNALys_TTT+	4.17559	A	3.84147	A	-0.334121	0.25049	yes	null
422	chr11:68936984-68937070	n-Tr25|chr11_1818_tRNAArg_TCT_I-	2.97342	A	2.64698	A	-0.326441	0.186243	yes	null
241	chr6:86353887-86353957	n-Tg8|chr6_317_tRNAGly_CCC+	3.86681	A	3.54727	A	-0.319537	0.205462	yes	null
412	chr11:68854780-68854851	n-Tg25|chr11_1824_tRNAGly_TCC-	4.88732	A	4.57934	A	-0.307973	0.193821	yes	null
581	chr14:51683558-51683639	n-Tl8|chr14_188_tRNALeu_AAG+	4.85832	A	4.55099	A	-0.307326	0.194248	yes	null
99	chr3:96232158-96232230	n-Tk15|chr3_292_tRNALys_CTT+	0.99083	B	0.687148	A	-0.303682	0.225439	yes	null
2	chr1:34491657-34491728	n-Te21|chr1_1547_tRNAGlu_TTC-	4.05289	A	3.76253	A	-0.290354	0.21886	yes	null
393	chr11:48667121-48667193	n-Tt16|chr11_206_tRNAThr_TGT+	4.38818	A	4.10033	A	-0.287849	0.301548	yes	null
389	chr11:48632044-48632116	n-Tv15|chr11_204_tRNAVal_CAC+	4.19759	A	3.91107	A	-0.286521	0.216119	yes	null
78	chr3:51163329-51163400	n-Tp5|chr3_93_tRNAPro_AGG+	2.10227	A	1.84031	A	-0.261958	0.28816	yes	null
61	chr2:122203099-122203170	n-Th3|chr2_1431_tRNAHis_GTG-	4.7771	A	4.51757	A	-0.259537	0.263258	yes	null
414	chr11:68875822-68875895	n-Ti4|chr11_1823_tRNAIle_AAT-	4.00571	A	3.75121	A	-0.2545	0.278576	yes	null
568	chr13:23609561-23609632	n-Tm6|chr13_111_tRNAMetInit_CAT+	4.69722	A	4.44631	A	-0.250902	0.332495	yes	null
284	chr8:97227531-97227613	n-Tl17|chr8_414_tRNALeu_CAG+	4.12082	A	3.87769	A	-0.243126	0.36163	yes	null
495	chr13:21802449-21802519	n-Tg28|chr13_77_tRNAGly_GCC+	4.33937	A	4.10659	A	-0.232784	0.337056	yes	null
157	chr5:125889842-125889913	n-Ta34|chr5_702_tRNAAla_TGC+	4.20554	A	3.97927	A	-0.226262	0.4371	yes	null
391	chr11:48647385-48647457	n-Tk10|chr11_2023_tRNALys_CTT-	4.05709	A	3.83372	A	-0.223371	0.362194	yes	null
569	chr13:23610015-23610096	n-Ts24|chr13_112_tRNASer_TGA+	3.28254	A	3.06266	A	-0.219882	0.332956	yes	null
635	chr17:23683443-23683514	n-Tp16|chr17_996_tRNAPro_TGG-	3.30605	A	3.10566	A	-0.20039	0.491404	yes	null
464	chr12:72070107-72070179	n-Tk17|chr12_790_tRNALys_CTT-	3.96857	A	3.77077	A	-0.197801	0.400961	yes	null
441	chr11:97849560-97849631	n-Tc55|chr11_1433_tRNACys_GCA-	4.56786	A	4.37636	A	-0.191504	0.393736	yes	null
154	chr5:125885977-125886048	n-Td15|chr5_1316_tRNAAsp_GTC-	2.86924	A	2.67895	A	-0.190291	0.532548	yes	null
451	chr11:115274295-115274367	n-Tr14|chr11_1022_tRNAArg_CCT+	4.4389	A	4.26691	A	-0.171987	0.442252	yes	null
648	chr17:71948611-71948682	n-Tc52|chr17_458_tRNACys_GCA+	2.82316	A	2.65764	A	-0.165523	0.471289	yes	null
699	chrX:157204042-157204114	n-Tv23|chrX_459_tRNAVal_TAC+	4.61249	A	4.44731	A	-0.165182	0.456197	yes	null
97	chr3:96213992-96214063	n-Th6|chr3_291_tRNAHis_GTG+	2.61557	A	2.4517	A	-0.163873	0.601488	yes	null
450	chr11:106874180-106874252	n-Tr7|chr11_945_tRNAArg_CCG+	4.78456	A	4.62445	A	-0.160109	0.504227	yes	null
583	chr14:51684843-51684915	n-Tt17|chr14_704_tRNAThr_TGT-	4.01217	A	3.85867	A	-0.153505	0.624947	yes	null
409	chr11:68851355-68851428	n-Tt8|chr11_395_tRNAThr_AGT+	3.70139	A	3.55327	A	-0.148121	0.609842	yes	null
587	chr14:51710322-51710393	n-Tp15|chr14_192_tRNAPro_TGG+	3.84742	A	3.70139	A	-0.146028	0.580391	yes	null
38	chr1:173033174-173033245	n-Te6|chr1_709_tRNAGlu_CTC+	4.10134	A	3.96625	A	-0.135088	0.552448	yes	null
471	chr13:21253274-21253346	n-Tf4|chr13_60_tRNAPhe_GAA+	4.3631	A	4.23735	A	-0.12575	0.609842	yes	null
521	chr13:22086059-22086140	n-Ts22|chr13_976_tRNASer_GCT-	1.52502	B	1.41335	A	-0.111674	0.677246	yes	null
649	chr17:84261284-84261376	n-Ti17|chr17_516_tRNAIle_TAT_I+	4.20888	A	4.10252	A	-0.106368	0.652002	yes	null
376	chr10:79711709-79711781	n-Tf3|chr10_961_tRNAPhe_GAA-	4.67232	A	4.57475	A	-0.0975689	0.713373	yes	null
410	chr11:68853887-68853958	n-Tp9|chr11_396_tRNAPro_CGG+	3.7083	A	3.61964	A	-0.0886673	0.720765	yes	null
50	chr2:57034489-57034560	n-Ta27|chr2_263_tRNAAla_CGC+	4.45417	A	4.3672	A	-0.0869682	0.717428	yes	null
395	chr11:48670139-48670211	n-Tv7|chr11_208_tRNAVal_AAC+	4.26373	A	4.18164	A	-0.0820947	0.75058	yes	null
71	chr3:19528355-19528447	n-Ty1|chr3_27_tRNATyr_GTA_I+	3.56478	A	3.48434	A	-0.0804451	0.713373	yes	null
156	chr5:125889386-125889457	n-Td14|chr5_1314_tRNAAsp_GTC-	4.23033	A	4.15216	A	-0.0781714	0.726833	yes	null
523	chr13:22107660-22107732	n-Tv3|chr13_974_tRNAVal_AAC-	4.06766	A	3.99666	A	-0.0709981	0.762912	yes	null
72	chr3:19528782-19528870	n-Ty2|chr3_28_tRNATyr_GTA_I+	4.76237	A	4.69388	A	-0.0684896	0.75058	yes	null
260	chr7:36019789-36019862	n-Tt9|chr7_1213_tRNAThr_AGT-	4.28246	A	4.2326	A	-0.0498691	0.863851	yes	null
424	chr11:68938109-68938180	n-Tq6|chr11_1817_tRNAGln_CTG-	3.00756	A	2.95987	A	-0.0476876	0.844011	yes	null
641	chr17:26012033-26012103	n-Tg7|chr17_113_tRNAGly_CCC+	4.09598	A	4.04863	A	-0.0473497	0.836249	yes	null
491	chr13:21371565-21371637	n-Tr16|chr13_74_tRNAArg_TCG+	1.35149	B	1.30446	A	-0.0470315	0.839745	yes	null
476	chr13:21262075-21262156	n-Tl5|chr13_63_tRNALeu_AAG+	4.3339	A	4.28849	A	-0.0454124	0.851335	yes	null
453	chr11:115275093-115275165	n-Tr18|chr11_1023_tRNAArg_TCG+	4.05581	A	4.02005	A	-0.0357558	0.885532	yes	null
615	chr16:13437416-13437487	n-Tt14|chr16_50_tRNAThr_CGT+	4.43096	A	4.40438	A	-0.0265759	0.9124	yes	null
477	chr13:21264220-21264291	n-Tq7|chr13_64_tRNAGln_CTG+	3.23189	A	3.20701	A	-0.0248791	0.929006	yes	null
480	chr13:21307327-21307399	n-Tr9|chr13_997_tRNAArg_CCG-	3.77167	A	3.75521	A	-0.0164613	0.948711	yes	null
255	chr7:19886593-19886678	n-Ts2|chr7_86_tRNASeC(e)_TCA+	3.30612	A	3.29009	A	-0.0160389	0.954647	yes	null
35	chr1:173031969-173032051	n-Tl21|chr1_993_tRNALeu_CAG-	4.35108	A	4.3387	A	-0.0123823	0.956481	yes	null
659	chr19:5038304-5038385	n-Ts20|chr19_711_tRNASer_GCT-	3.22336	A	3.21775	A	-0.00561389	0.983452	yes	null
16	chr1:172967160-172967231	n-Td4|chr1_1005_tRNAAsp_GTC-	3.95688	A	3.95455	A	-0.00233026	0.992437	yes	null
108	chr3:96303435-96303507	n-Tk16|chr3_748_tRNALys_CTT-	3.74787	A	3.74577	A	-0.00209747	0.992437	yes	null
36	chr1:173032502-173032573	n-Td5|chr1_707_tRNAAsp_GTC+	3.48137	A	3.48353	A	0.00215459	0.992437	yes	null
582	chr14:51684489-51684560	n-Tp4|chr14_705_tRNAPro_AGG-	3.78548	A	3.79065	A	0.00517151	0.983641	yes	null
594	chr14:76552581-76552652	n-Te16|chr14_347_tRNAGlu_TTC+	3.8094	A	3.82506	A	0.0156564	0.948711	yes	null
387	chr10:127895520-127895601	n-Ts13|chr10_688_tRNASer_CGA-	4.09388	A	4.12039	A	0.0265126	0.911754	yes	null
425	chr11:68938678-68938750	n-Tk27|chr11_1816_tRNALys_TTT-	4.05176	A	4.08475	A	0.0329915	0.911754	yes	null
404	chr11:61221418-61221489	n-Tw5|chr11_1880_tRNATrp_CCA-	4.64781	A	4.69044	A	0.0426266	0.85188	yes	null
47	chr2:18508671-18508744	n-Tn9|chr2_1947_tRNAAsn_GTT-	4.29406	A	4.34155	A	0.0474858	0.856993	yes	null
109	chr3:96304289-96304360	n-Th8|chr3_747_tRNAHis_GTG-	3.38909	A	3.4433	A	0.0542165	0.809411	yes	null
62	chr2:122203704-122203775	n-Th5|chr2_586_tRNAHis_GTG+	4.91399	A	4.97569	A	0.0617007	0.793389	yes	null
39	chr1:173041574-173041646	n-Tv14|chr1_710_tRNAVal_CAC+	3.70109	A	3.77538	A	0.074292	0.731557	yes	null
520	chr13:22066901-22066972	n-Tm8|chr13_90_tRNAMetInit_CAT+	4.81668	A	4.90107	A	0.0843931	0.702342	yes	null
435	chr11:95720486-95720557	n-Tq16|chr11_1493_tRNAGln_TTG-	4.31066	A	4.39775	A	0.0870938	0.726833	yes	null
18	chr1:172968745-172968827	n-Tl15|chr1_698_tRNALeu_CAG+	4.78916	A	4.87863	A	0.0894741	0.679312	yes	null
37	chr1:173032887-173032958	n-Tg22|chr1_708_tRNAGly_TCC+	4.59484	A	4.68821	A	0.0933693	0.677246	yes	null
475	chr13:21261905-21261986	n-Tl7|chr13_62_tRNALeu_AAG+	4.29586	A	4.39786	A	0.102003	0.659985	yes	null
380	chr10:90644157-90644228	n-Tw2|chr10_857_tRNATrp_CCA-	3.59496	A	3.71321	A	0.11825	0.609842	yes	null
602	chr15:57807538-57807610	n-Tm16|chr15_913_tRNAMet_CAT-	4.47573	A	4.59539	A	0.119655	0.614279	yes	null
289	chr8:113586461-113586531	n-Tg10|chr8_560_tRNAGly_GCC+	3.25525	A	3.38035	A	0.125099	0.627671	yes	null
573	chr13:23618325-23618397	n-Tr15|chr13_948_tRNAArg_TCG-	3.98494	A	4.13802	A	0.153082	0.520566	yes	null
392	chr11:48647931-48648002	n-Ta38|chr11_2022_tRNAAla_TGC-	4.98017	A	5.13405	A	0.153881	0.513649	yes	null
73	chr3:19528995-19529067	n-Ta14|chr3_29_tRNAAla_AGC+	4.8866	A	5.04545	A	0.158853	0.494969	yes	null
143	chr5:31190888-31190960	n-Ta15|chr5_110_tRNAAla_AGC+	4.93471	A	5.09427	A	0.159562	0.479798	yes	null
361	chr10:12642369-12642451	n-Tl25|chr10_1316_tRNALeu_TAA-	3.76677	A	3.92783	A	0.161056	0.481975	yes	null
656	chr19:3576263-3576335	n-Ta9|chr19_8_tRNAAla_AGC+	3.56822	A	3.73075	A	0.162531	0.482104	yes	null
381	chr10:90644842-90644913	n-Td16|chr10_856_tRNAAsp_GTC-	4.10549	A	4.27455	A	0.169064	0.562109	yes	null
13	chr1:167572402-167572473	n-Tp8|chr1_1022_tRNAPro_CGG-	4.40428	A	4.58298	A	0.178699	0.495148	yes	null
517	chr13:22032188-22032259	n-Td12|chr13_979_tRNAAsp_GTC-	3.38892	A	3.58061	A	0.191692	0.455345	yes	null
358	chr9:123438543-123438615	n-Tr2|chr9_783_tRNAArg_ACG-	3.95263	A	4.15188	A	0.199246	0.372683	yes	null
346	chr9:64585853-64585924	n-Tq9|chr9_342_tRNAGln_CTG+	4.38862	A	4.58846	A	0.199839	0.433709	yes	null
51	chr2:57034805-57034875	n-Tg29|chr2_1747_tRNAGly_GCC-	3.47008	A	3.6902	A	0.220115	0.346183	yes	null
377	chr10:79711904-79711977	n-Tn7|chr10_381_tRNAAsn_GTT+	4.3262	A	4.55977	A	0.233573	0.389488	yes	null
17	chr1:172968128-172968199	n-Tg21|chr1_1004_tRNAGly_TCC-	3.76557	A	4.00983	A	0.244256	0.299359	yes	null
588	chr14:55136533-55136605	n-Tr6|chr14_209_tRNAArg_ACG+	4.98135	A	5.22606	A	0.244708	0.286276	yes	null
440	chr11:97660220-97660291	n-Tc51|chr11_1442_tRNACys_GCA-	3.07988	A	3.32824	A	0.248365	0.299359	yes	null
265	chr7:86611305-86611377	n-Tr19|chr7_387_tRNAArg_TCG+	4.36857	A	4.6188	A	0.250233	0.270213	yes	null
481	chr13:21314455-21314526	n-Ta16|chr13_66_tRNAAla_AGC+	4.32456	A	4.57746	A	0.252898	0.279045	yes	null
402	chr11:58115679-58115750	n-Te10|chr11_1912_tRNAGlu_CTC-	4.71595	A	4.9697	A	0.253744	0.261753	yes	null
369	chr10:62892224-62892305	n-Ts26|chr10_1095_tRNASer_TGA-	4.42127	A	4.67765	A	0.256383	0.255454	yes	null
408	chr11:68850979-68851060	n-Ts4|chr11_394_tRNASer_AGA+	4.28487	A	4.54611	A	0.261239	0.399124	yes	null
394	chr11:48669782-48669853	n-Tp14|chr11_207_tRNAPro_TGG+	3.96942	A	4.23108	A	0.261666	0.257902	yes	null
285	chr8:97227904-97227986	n-Tl16|chr8_1008_tRNALeu_CAG-	4.67757	A	4.94333	A	0.265761	0.250814	yes	null
470	chr13:21252654-21252725	n-Te11|chr13_1001_tRNAGlu_CTC-	4.54952	A	4.82646	A	0.276931	0.296287	yes	null
19	chr1:172975116-172975186	n-Tg12|chr1_699_tRNAGly_GCC+	4.6175	A	4.91969	A	0.302189	0.247037	yes	null
407	chr11:68850505-68850578	n-Ti5|chr11_393_tRNAIle_AAT+	3.97173	A	4.27975	A	0.308023	0.186243	yes	null
668	chr19:12086078-12086163	n-Tr21|chr19_637_tRNAArg_TCT_I-	3.6553	A	3.96658	A	0.311284	0.188881	yes	null
474	chr13:21261556-21261628	n-Tm15|chr13_999_tRNAMet_CAT-	3.96302	A	4.28386	A	0.320841	0.187371	yes	null
415	chr11:68876246-68876319	n-Tt7|chr11_1822_tRNAThr_AGT-	4.94409	A	5.26623	A	0.32214	0.187371	yes	null
452	chr11:115274618-115274690	n-Tr12|chr11_1234_tRNAArg_CCT-	3.2537	A	3.57591	A	0.322211	0.178121	yes	null
364	chr10:30530946-30531017	n-Te9|chr10_81_tRNAGlu_CTC+	3.75575	A	4.08961	A	0.333856	0.167867	yes	null
382	chr10:92915723-92915794	n-Td8|chr10_851_tRNAAsp_GTC-	3.9968	A	4.33069	A	0.333892	0.17378	yes	null
496	chr13:21802863-21802934	n-Tm7|chr13_78_tRNAMetInit_CAT+	4.46436	A	4.81558	A	0.351228	0.150684	yes	null
111	chr3:96305370-96305441	n-Te13|chr3_745_tRNAGlu_CTC-	4.62541	A	4.98092	A	0.355512	0.196865	yes	null
636	chr17:23684327-23684399	n-Tk14|chr17_84_tRNALys_CTT+	3.03011	A	3.39915	A	0.369041	0.158575	yes	null
416	chr11:68876544-68876625	n-Ts17|chr11_1821_tRNASer_GCT-	5.069	A	5.48082	A	0.411828	0.104077	yes	null
637	chr17:23685735-23685807	n-Tr11|chr17_995_tRNAArg_CCT-	2.4964	A	2.91686	A	0.420468	0.13751	yes	null
403	chr11:58115976-58116082	n-Tl12|chr11_1911_tRNALeu_CAA_I-	4.5078	A	4.95023	A	0.442434	0.0724577	yes	null
638	chr17:23687230-23687302	n-Tr8|chr17_994_tRNAArg_CCG-	3.33941	A	3.784	A	0.444593	0.100171	yes	null
467	chr12:112083548-112083621	n-Ti6|chr12_470_tRNAIle_AAT+	4.28959	A	4.7612	A	0.471612	0.0634244	yes	null
558	chr13:23545301-23545383	n-Tl22|chr13_952_tRNALeu_CAG-	4.37523	A	4.8637	A	0.488469	0.0579424	yes	null
567	chr13:23609072-23609142	n-Tg27|chr13_110_tRNAGly_GCC+	4.25573	A	4.80777	A	0.552046	0.0458234	yes	null
258	chr7:29158018-29158112	n-Ti16|chr7_156_tRNAIle_TAT_I+	4.51212	A	5.1252	A	0.613081	0.0263718	yes	null
77	chr3:51162276-51162347	n-Tp17|chr3_92_tRNAPro_TGG+	1.81303	A	2.43109	A	0.61806	0.0236944	yes	null
431	chr11:79518152-79518223	n-Tt12|chr11_550_tRNAThr_CGT+	3.77157	A	4.39389	A	0.622319	0.0260849	yes	null
170	chr6:38483931-38484003	n-Tr10|chr6_107_tRNAArg_CCT+	4.36603	A	5.0119	A	0.64587	0.021934	yes	null
270	chr7:127978993-127979074	n-Tl27|chr7_861_tRNALeu_TAG-	4.00732	A	4.6776	A	0.670284	0.0223457	yes	null
142	chr5:31190456-31190544	n-Ty9|chr5_109_tRNATyr_GTA_I+	4.4106	A	5.08213	A	0.671529	0.0205044	yes	null
421	chr11:68932296-68932366	n-Tg13|chr11_1819_tRNAGly_GCC-	3.8862	A	4.56669	A	0.680495	0.0201591	yes	null
166	chr6:29338824-29338895	n-Tp6|chr6_46_tRNAPro_AGG+	2.32577	A	3.0068	A	0.681029	0.0194919	yes	null
417	chr11:68876997-68877068	n-Tw6|chr11_1820_tRNATrp_CCA-	3.35735	A	4.03875	A	0.681403	0.0205044	yes	null
57	chr2:118872486-118872567	n-Ts21|chr2_1509_tRNASer_GCT-	4.84993	A	5.56934	A	0.719411	0.0148709	yes	null
436	chr11:97563763-97563836	n-Tn8|chr11_1446_tRNAAsn_GTT-	2.39906	A	3.16232	A	0.763264	0.0168549	yes	null
550	chr13:23524859-23524946	n-Ty7|chr13_958_tRNATyr_GTA_I-	3.65635	A	4.44264	A	0.78629	0.0148678	yes	null
112	chr3:96962008-96962079	n-Te12|chr3_303_tRNAGlu_CTC+	2.22712	A	3.11316	A	0.886039	0.00762833	yes	up
290	chr8:124103129-124103201	n-Tm17|chr8_783_tRNAMet_CAT-	4.51472	A	5.50559	A	0.990869	0.00533168	yes	up
264	chr7:65654685-65654756	n-Te17|chr7_337_tRNAGlu_TTC+	3.63446	A	4.74913	A	1.11467	0.00410805	yes	up
413	chr11:68855328-68855399	n-Tw7|chr11_398_tRNATrp_CCA+	4.01307	A	5.29564	A	1.28258	0.00264621	yes	up
60	chr2:122201230-122201301	n-Th4|chr2_1432_tRNAHis_GTG-	3.96982	A	5.35019	A	1.38037	0.00345591	yes	up
82	chr3:90279782-90279853	n-Tm11|chr3_792_tRNAMetInit_CAT-	2.99223	A	5.10273	A	2.1105	0.00174212	yes	up

## Sheet: Rn5s
Renaud et al. 2014	Locus description		AVERAGE REPLICATE SCORES				limma WT
			WT_R		WT_F8h		WT_F8h vs WT_R
number	Locus position with link (NCBI37/mm9)	Locus annotation	mean scores cut-off= 1.6194	Above or Below cut-off	mean scores cut-off= 0.6558	Above or Below cut-off	logFC	adj.P.Val	Above cut-off in at least one	change
302	chr8:126083101-126083219	Rn5S|5S_rRNA	2.2589	A	0.99099	A	-1.26791	0.00277183	yes	down
326	chr8:126123761-126123879	Rn5S|5S_rRNA	2.57455	A	1.38011	A	-1.19444	0.00356757	yes	down
316	chr8:126106747-126106868	Rn5S_like|5S_from_RepeatMasker	2.45497	A	1.29492	A	-1.16005	0.00370554	yes	down
297	chr8:126072856-126072974	Rn5S|5S_rRNA	2.34426	A	1.19083	A	-1.15343	0.00345591	yes	down
320	chr8:126113554-126113672	Rn5S|5S_rRNA	2.54975	A	1.41104	A	-1.1387	0.00356757	yes	down
314	chr8:126103350-126103468	Rn5S|5S_rRNA	2.3636	A	1.27189	A	-1.09171	0.00370554	yes	down
338	chr8:126144138-126144259	Rn5S_like|5S_from_RepeatMasker	2.30842	A	1.27999	A	-1.02843	0.00474489	yes	down
308	chr8:126093228-126093346	Rn5S|5S_rRNA	2.33581	A	1.31008	A	-1.02573	0.00483427	yes	down
340	chr8:126147537-126147645	Rn5S|5S_rRNA	1.99545	A	0.976938	A	-1.01851	0.00462343	yes	down
291	chr8:126062686-126062804	Rn5S|5S_rRNA	2.3054	A	1.28719	A	-1.0182	0.00483427	yes	down
327	chr8:126125469-126125580	Rn5S_like|5S_from_RepeatMasker	1.98696	A	0.980832	A	-1.00613	0.00478096	yes	down
306	chr8:126089866-126089987	Rn5S_like|5S_from_RepeatMasker	2.1548	A	1.16821	A	-0.986589	0.00505033	yes	down
315	chr8:126105055-126105173	Rn5S|5S_rRNA	2.50632	A	1.52118	A	-0.985146	0.00554614	yes	down
310	chr8:126096610-126096728	Rn5S|5S_rRNA	2.48956	A	1.53006	A	-0.959495	0.0061407	yes	down
295	chr8:126069478-126069596	Rn5S|5S_rRNA	2.70346	A	1.74396	A	-0.959492	0.00608491	yes	down
312	chr8:126099976-126100094	Rn5S|5S_rRNA	2.70282	A	1.76389	A	-0.938932	0.00663596	yes	down
298	chr8:126074567-126074685	Rn5S|5S_rRNA	2.58161	A	1.65386	A	-0.927749	0.00663596	yes	down
299	chr8:126076264-126076382	Rn5S|5S_rRNA	2.58161	A	1.65386	A	-0.927749	0.00663596	yes	down
303	chr8:126084788-126084906	Rn5S|5S_rRNA	2.58161	A	1.65386	A	-0.927749	0.00663596	yes	down
324	chr8:126120357-126120475	Rn5S|5S_rRNA	2.58161	A	1.65386	A	-0.927749	0.00663596	yes	down
329	chr8:126128848-126128966	Rn5S|5S_rRNA	2.58161	A	1.65386	A	-0.927749	0.00663596	yes	down
331	chr8:126132220-126132338	Rn5S|5S_rRNA	2.58161	A	1.65386	A	-0.927749	0.00663596	yes	down
330	chr8:126130510-126130631	Rn5S_like|5S_from_RepeatMasker	2.56575	A	1.65363	A	-0.912117	0.0070941	yes	down
300	chr8:126079663-126079781	Rn5S|5S_rRNA	2.66265	A	1.75391	A	-0.908739	0.0067321	yes	down
311	chr8:126098297-126098415	Rn5S|5S_rRNA	2.66265	A	1.75391	A	-0.908739	0.0067321	yes	down
323	chr8:126118654-126118772	Rn5S|5S_rRNA	2.66265	A	1.75391	A	-0.908739	0.0067321	yes	down
322	chr8:126116968-126117089	Rn5S_like|5S_from_RepeatMasker	2.66394	A	1.75648	A	-0.907461	0.0067321	yes	down
335	chr8:126138996-126139117	Rn5S_like|5S_from_RepeatMasker	2.66394	A	1.75648	A	-0.907461	0.0067321	yes	down
337	chr8:126142433-126142554	Rn5S_like|5S_from_RepeatMasker	2.66394	A	1.75648	A	-0.907461	0.0067321	yes	down
332	chr8:126133917-126134035	Rn5S|5S_rRNA	2.57314	A	1.66862	A	-0.904521	0.00812214	yes	down
301	chr8:126081390-126081508	Rn5S|5S_rRNA	2.55217	A	1.6531	A	-0.899073	0.00801386	yes	down
313	chr8:126101655-126101773	Rn5S|5S_rRNA	2.55217	A	1.6531	A	-0.899073	0.00801386	yes	down
296	chr8:126071165-126071283	Rn5S|5S_rRNA	2.56099	A	1.6632	A	-0.897798	0.00747569	yes	down
294	chr8:126067773-126067891	Rn5S|5S_rRNA	2.64344	A	1.75863	A	-0.884808	0.00749416	yes	down
307	chr8:126091537-126091655	Rn5S|5S_rRNA	2.64344	A	1.75863	A	-0.884808	0.00749416	yes	down
333	chr8:126135615-126135733	Rn5S|5S_rRNA	2.64344	A	1.75863	A	-0.884808	0.00749416	yes	down
328	chr8:126127147-126127265	Rn5S|5S_rRNA	2.57956	A	1.70449	A	-0.875067	0.00792439	yes	down
334	chr8:126137314-126137432	Rn5S|5S_rRNA	2.5685	A	1.71791	A	-0.850597	0.0085246	yes	down
325	chr8:126122055-126122176	Rn5S_like|5S_from_RepeatMasker	2.67475	A	1.83055	A	-0.844193	0.00934975	yes	down
318	chr8:126110142-126110260	Rn5S|5S_rRNA	2.65383	A	1.83402	A	-0.819802	0.00948733	yes	down
336	chr8:126140710-126140828	Rn5S|5S_rRNA	2.49767	A	1.70124	A	-0.79643	0.0123415	yes	null
293	chr8:126066078-126066196	Rn5S|5S_rRNA	1.71789	A	0.927567	A	-0.790326	0.0140998	yes	null
339	chr8:126145828-126145946	Rn5S|5S_rRNA	2.57898	A	1.79228	A	-0.786707	0.0135878	yes	null

## Sheet: Other pol III genes
Renaud et al. 2014	Locus description		AVERAGE REPLICATE SCORES				limma WT
			WT_R		WT_F8h		WT_F8h vs WT_R
number	Locus position with link (NCBI37/mm9)	Locus annotation	mean scores cut-off= 1.6194	Above or Below cut-off	mean scores cut-off= 0.6558	Above or Below cut-off	logFC	adj.P.Val	Above cut-off in at least one	change
460	chr12:53705477-53705578	Rnu6|U6-	3.66292	A	3.47227	A	-0.190649	0.395651	yes	null
462	chr12:70260298-70260551	Rn7sl|7SLRNA_srpRNA+	5.05901	A	4.93865	A	-0.120355	0.609842	yes	null
126	chr4:43505660-43505930	Rmrp|RNase_MRP-	4.4257	A	4.3127	A	-0.112994	0.624191	yes	null
651	chr18:36961520-36961662	Vaultrc5|Vault+	4.83977	A	4.73885	A	-0.100923	0.666658	yes	null
375	chr10:79448251-79448357	Rnu6|U6+	1.99261	A	1.90404	A	-0.0885711	0.713373	yes	null
463	chr12:70462167-70462478	Rn7sl|7SLRNA_srpRNA-	4.9866	A	4.92777	A	-0.0588316	0.796784	yes	null
374	chr10:79371940-79372046	Rnu6|U6+	3.23027	A	3.19517	A	-0.0351012	0.888216	yes	null
188	chr6:47731623-47731724	Rny3|Y3_RNA+	3.76943	A	3.77902	A	0.0095861	0.970974	yes	null
189	chr6:47738068-47738179	Rny1|Y1_RNA-	3.64362	A	3.87163	A	0.228009	0.361352	yes	null
580	chr14:51427123-51427447	Rpph1|RnasePRNA-	3.30406	A	3.62646	A	0.322399	0.188965	yes	null
459	chr12:53704775-53704881	Rnu6|U6-	3.72806	A	4.08611	A	0.358049	0.16316	yes	null
345	chr9:62981090-62981196	Rnu6|U6+	1.55855	B	2.19673	A	0.638178	0.0231958	yes	null
49	chr2:27395325-27395450	Rnu6atac|U6atac-	4.42866	A	5.2353	A	0.806633	0.009304	yes	up
351	chr9:78023110-78023440	Rn7sk|7SK-	4.71162	A	5.58364	A	0.872015	0.00804097	yes	up

## Sheet: Rn4.5s
Renaud et al. 2014	Locus description		AVERAGE REPLICATE SCORES				limma WT
			WT_R		WT_F8h		WT_F8h vs WT_R
number	Locus position with link (NCBI37/mm9)	Locus annotation	mean scores cut-off= 1.6194	Above or Below cut-off	mean scores cut-off= 0.6558	Above or Below cut-off	logFC	adj.P.Val	Above cut-off in at least one	change
249	chr6:128788477-128788563	Rn4.5s|4.5SRNA_scRNA+	3.89252	A	3.50556	A	-0.386962	0.127613	yes	null
183	chr6:47702830-47702924	Rn4.5s|4.5SRNA_scRNA-	4.68736	A	4.48132	A	-0.206041	0.491404	yes	null
185	chr6:47713262-47713356	Rn4.5s|4.5SRNA_scRNA-	4.68736	A	4.48132	A	-0.206041	0.491404	yes	null
181	chr6:47694136-47694230	Rn4.5s|4.5SRNA_scRNA-	4.73629	A	4.59918	A	-0.13711	0.661664	yes	null
174	chr6:47613660-47613754	Rn4.5s|4.5SRNA_scRNA-	4.80241	A	4.67778	A	-0.124628	0.661664	yes	null
176	chr6:47622304-47622398	Rn4.5s|4.5SRNA_scRNA-	4.80241	A	4.67778	A	-0.124628	0.661664	yes	null
177	chr6:47626642-47626736	Rn4.5s|4.5SRNA_scRNA-	4.80241	A	4.67778	A	-0.124628	0.661664	yes	null
173	chr6:47609320-47609414	Rn4.5s|4.5SRNA_scRNA-	4.9443	A	4.82193	A	-0.122372	0.668144	yes	null
172	chr6:47604999-47605093	Rn4.5s|4.5SRNA_scRNA-	4.79001	A	4.6744	A	-0.115604	0.677246	yes	null
175	chr6:47617996-47618090	Rn4.5s|4.5SRNA_scRNA-	4.79001	A	4.6744	A	-0.115604	0.677246	yes	null
178	chr6:47630963-47631057	Rn4.5s|4.5SRNA_scRNA-	4.79001	A	4.6744	A	-0.115604	0.677246	yes	null
179	chr6:47635281-47635375	Rn4.5s|4.5SRNA_scRNA-	4.79001	A	4.6744	A	-0.115604	0.677246	yes	null
171	chr6:47600760-47600854	Rn4.5s|4.5SRNA_scRNA-	2.97878	A	2.8632	A	-0.115572	0.697388	yes	null
182	chr6:47698496-47698590	Rn4.5s|4.5SRNA_scRNA-	4.6699	A	4.63866	A	-0.031247	0.915062	yes	null
180	chr6:47689877-47689970	Rn4.5s|4.5SRNA_scRNA-	4.34772	A	4.62039	A	0.272668	0.378555	yes	null
251	chr6:128793305-128793400	Rn4.5s|4.5SRNA_scRNA+	4.22916	A	4.54745	A	0.318289	0.172761	yes	null
244	chr6:128710725-128710819	Rn4.5s|4.5SRNA_scRNA-	3.50457	A	3.9763	A	0.471732	0.0719695	yes	null
247	chr6:128749420-128749559	Rn4.5s|4.5SRNA_scRNA-	3.81355	A	4.439	A	0.625444	0.0287486	yes	null
248	chr6:128753032-128753126	Rn4.5s|4.5SRNA_scRNA-	4.24885	A	5.10298	A	0.854125	0.00752062	yes	up
245	chr6:128714147-128714241	Rn4.5s|4.5SRNA_scRNA-	4.37278	A	5.38764	A	1.01486	0.00523577	yes	up

## Sheet: SINEs
Renaud et al. 2014	Locus description		AVERAGE REPLICATE SCORES				limma WT
			WT_R		WT_F8h		WT_F8h vs WT_R
number	Locus position with link (NCBI37/mm9)	Locus annotation	mean scores cut-off= 1.6194	Above or Below cut-off	mean scores cut-off= 0.6558	Above or Below cut-off	logFC	adj.P.Val	Above cut-off in at least one	change
269	chr7:117336693-117336856	B1_Mus1_SINE_Alu-	3.05463	A	0.963692	A	-2.09093	0.00174212	yes	down
397	chr11:48676608-48676707	B2_Mm2_B2_SINE+	1.82069	A	-0.237643	B	-2.05833	0.00174212	yes	down
671	chr19:23195036-23195211	B1_Mus1_SINE_Alu+	2.97474	A	1.03184	A	-1.9429	0.00189952	yes	down
261	chr7:52740591-52740766	B2_Mm2_SINE_B2+	1.63192	A	0.0118932	B	-1.62003	0.00277183	yes	down
592	chr14:73693701-73693800	B2_Mm1t_B2_SINE+	1.91625	A	0.309982	B	-1.60627	0.00189952	yes	down
466	chr12:86493988-86494179	B3A_SINE_B2-	2.52059	A	0.975547	A	-1.54504	0.00264621	yes	down
276	chr7:133824516-133824806	B1_Mus1_SINE_Alu-	2.0196	A	0.577926	B	-1.44168	0.00277183	yes	down
642	chr17:30794465-30794672	B3_SINE_B2-	2.78553	A	1.35844	A	-1.42709	0.00277183	yes	down
146	chr5:65926870-65927025	B2_Mm2_SINE_B2+	1.8878	A	0.493458	B	-1.39434	0.00438351	yes	down
271	chr7:127986097-127986293	B1_Mus1_SINE_Alu-	2.11978	A	0.74431	A	-1.37547	0.00277183	yes	down
349	chr9:66919915-66920014	B2_Mm2_B2_SINE-	2.31546	A	0.974482	A	-1.34098	0.00264621	yes	down
629	chr16:84746464-84746699	B1_Mus1_SINE_Alu+	2.05752	A	0.731273	A	-1.32624	0.00277183	yes	down
347	chr9:65049244-65049401	B2_Mm1a_SINE_B2+	2.67171	A	1.43184	A	-1.23987	0.00484113	yes	down
443	chr11:97855307-97855406	B2_Mm2_B2_SINE+	1.81506	A	0.5919	B	-1.22316	0.00342699	yes	down
283	chr8:87404850-87404949	B2_Mm2_B2_SINE-	2.04998	A	0.863673	A	-1.18631	0.00410805	yes	down
658	chr19:4820900-4821061	B2_Mm1a_SINE_B2+	2.9716	A	1.8437	A	-1.12791	0.0056218	yes	down
362	chr10:19798427-19798526	B2_Mm1t_B2_SINE+	1.73315	A	0.704648	A	-1.0285	0.00485364	yes	down
384	chr10:126508214-126508433	B3_SINE_B2-	2.191	A	1.26039	A	-0.930609	0.00715098	yes	down
141	chr5:30439143-30439242	B2_Mm2_B2_SINE-	2.10328	A	1.19499	A	-0.908281	0.00744543	yes	down
577	chr13:94385175-94385274	B2_Mm2_B2_SINE-	1.77898	A	0.876233	A	-0.902748	0.00886804	yes	down
621	chr16:31399621-31399720	B2_Mm2_B2_SINE+	1.83405	A	0.934983	A	-0.899068	0.00855175	yes	down
8	chr1:130008960-130009059	B2_Mm2_B2_SINE+	1.75059	A	0.919636	A	-0.830957	0.0105892	yes	null
262	chr7:54241133-54241232	B2_Mm2_B2_SINE-	1.79088	A	1.08455	A	-0.706336	0.0217205	yes	null
673	chr19:32703343-32703442	B2_Mm2_B2_SINE+	1.37325	B	0.677548	A	-0.695704	0.0592391	yes	null
368	chr10:62866100-62866281	B3_SINE_B2+	3.67633	A	2.99345	A	-0.682878	0.021934	yes	null
273	chr7:128062206-128062333	MIR_SINE_MIR-	4.37018	A	3.76491	A	-0.60527	0.026141	yes	null
152	chr5:115002158-115002423	B2_Mm2_SINE_B2-	3.13326	A	2.54232	A	-0.590941	0.0278111	yes	null
348	chr9:66003087-66003186	B2_Mm2_B2_SINE-	1.29773	B	0.716754	A	-0.580981	0.0399936	yes	null
653	chr18:60961733-60961832	RLTR30_ERV1_LTR+_and_B2_Mm1a_B2_SINE+	1.92514	A	1.46645	A	-0.458691	0.0843919	yes	null
343	chr9:46080760-46081111	B2_Mm1a_SINE_B2-	1.5413	B	1.14032	A	-0.400979	0.131592	yes	null
64	chr2:164681329-164681428	B2_Mm2_B2_SINE+	2.02629	A	1.64209	A	-0.384201	0.220149	yes	null
250	chr6:128788924-128789196	B4A_SINE_B4+	3.93448	A	3.55533	A	-0.379149	0.160207	yes	null
418	chr11:68889367-68889466	B2_Mm1t_B2_SINE-_and_B1_Mur3_alu_SINE-	1.22033	B	0.865654	A	-0.354675	0.13079	yes	null
575	chr13:25022629-25022811	B2_Mm1t_SINE_B2+	1.49363	B	1.14381	A	-0.349813	0.192758	yes	null
148	chr5:93139643-93139742	B2_Mm2_B2_SINE-	1.81985	A	1.49069	A	-0.329158	0.225554	yes	null
675	chr19:57478665-57478829	B2_Mm1a_SINE_B2-	2.13893	A	1.89845	A	-0.240476	0.28816	yes	null
275	chr7:133786811-133786910	B2_Mm1a_B2_SINE-	1.44315	B	1.3073	A	-0.135859	0.630293	yes	null
278	chr8:14842649-14843098	B2_Mm2_SINE_B2+	2.99695	A	2.87857	A	-0.118374	0.609842	yes	null
371	chr10:74967299-74967451	B3_SINE_B2+	2.72147	A	2.6123	A	-0.109174	0.679312	yes	null
288	chr8:113522107-113522266	B2_Mm1t_SINE_B2+	1.70029	A	1.60686	A	-0.0934282	0.750419	yes	null
589	chr14:55512400-55512584	B1_Mur3_SINE_Alu+	1.65576	A	1.57323	A	-0.0825288	0.844011	yes	null
169	chr6:38287916-38288126	B2_Mm2_SINE_B2-	2.43284	A	2.4244	A	-0.00843921	0.975023	yes	null
66	chr2:180926179-180926278	B2_Mm1t_B2_SINE-	1.17368	B	1.34561	A	0.171928	0.442252	yes	null
246	chr6:128748852-128749049	B4A_SINE_B4-	3.87426	A	4.09903	A	0.224769	0.326306	yes	null
63	chr2:154878649-154878748	B1F2_Alu_SINE-	0.931228	B	1.24033	A	0.309106	0.357827	yes	null
616	chr16:14131871-14132075	B2_Mm1t_SINE_B2-	1.46667	B	1.82812	A	0.361452	0.235207	yes	null
657	chr19:3831713-3831812	B2_Mm1a_B2_SINE-	2.27078	A	2.79605	A	0.525264	0.0579424	yes	null
243	chr6:128710011-128710362	B4A_SINE_B4-	3.40994	A	4.18557	A	0.775635	0.016529	yes	null
378	chr10:79786931-79787030	B1F2_Alu_SINE+_and_B2_Mm1a_B2_SINE+	1.22252	B	2.03882	A	0.816304	0.0118048	yes	null
7	chr1:120246867-120247052	B2_Mm2_SINE_B2+	1.86095	A	2.68519	A	0.824244	0.00906043	yes	up

## Sheet: NA
Renaud et al. 2014	Locus description		AVERAGE REPLICATE SCORES				limma WT
			WT_R		WT_F8h		WT_F8h vs WT_R
number	Locus position with link (NCBI37/mm9)	Locus annotation	mean scores cut-off= 1.6194	Above or Below cut-off	mean scores cut-off= 0.6558	Above or Below cut-off	logFC	adj.P.Val	Above cut-off in at least one	change
433	chr11:87236521-87236620	NA_18	1.89573	A	0.481202	B	-1.41453	0.00277183	yes	down
128	chr4:97438963-97439062	NA_5	1.83019	A	0.582474	B	-1.24771	0.00450015	yes	down
280	chr8:73222611-73222710	NA_16	2.0864	A	1.21774	A	-0.868664	0.0351784	yes	null
139	chr4:148800836-148800935	NA_7	1.15364	B	0.677246	A	-0.476393	0.22898	yes	null
430	chr11:75257391-75257490	NA_17	1.23426	B	0.804456	A	-0.429802	0.0971123	yes	null
256	chr7:26052529-26052628	NA_13	1.30659	B	1.02484	A	-0.281752	0.299359	yes	null
434	chr11:94023628-94023727	NA_19	1.20606	B	0.925515	A	-0.280546	0.28816	yes	null
3	chr1:51376031-51376130	NA_1	1.06653	B	0.87593	A	-0.190603	0.545051	yes	null
75	chr3:27052969-27053068	NA_4	1.57233	B	1.5559	A	-0.016427	0.956481	yes	null
277	chr7:133920329-133920428	NA_15	0.951149	B	0.994649	A	0.0434999	0.911754	yes	null
40	chr1:173073622-173073789	NA_2	1.40388	B	1.48084	A	0.0769648	0.753841	yes	null
164	chr6:5446594-5446693	NA_8	0.857291	B	1.3603	A	0.503007	0.116537	yes	null
578	chr14:49095552-49095651	NA_26	1.34738	B	2.48228	A	1.1349	0.0438814	yes	null
