# Supplementary material for: MAF1 is a chronic repressor of RNA polymerase III transcription in the mouse
Source: Sci Rep. 2020 Jul 20;10:11956. doi: 10.1038/s41598-020-68665-0 (PMC7371695; doi:10.1038/s41598-020-68665-0)
Supplement: Supplementary file 4 — Supplementary file4 (XLS 985 kb) [file 41598_2020_68665_MOESM4_ESM.xls]

## Sheet: Legend to Table S3
Table S3. Loci above the cut-off in at least one condition shown in Figure 1E, left panel.

## Sheet: all
Renaud et al. 2014	Locus description		AVERAGE REPLICATE SCORES				limma KO WT
			WT_R		KO_R		KO_R vs WT_R
number	Locus position with link (NCBI37/mm9)	Locus annotation	mean scores cut-off= 1.6194	Above or Below cut-off	mean scores cut-off= 1.8839	Above or Below cut-off	logFC	adj.P.Val	Above cut-off in at least one	change
82	chr3:90279782-90279853	n-Tm11|chr3_792_tRNAMetInit_CAT-	2.99223	A	6.29377	A	3.30154	1.89134822491079e-08	yes	up
634	chr17:23677882-23677953	n-Tp10|chr17_83_tRNAPro_CGG+	1.21446	B	4.10635	A	2.89189	1.03942920706234e-06	yes	up
637	chr17:23685735-23685807	n-Tr11|chr17_995_tRNAArg_CCT-	2.4964	A	5.31063	A	2.81423	1.63487784405112e-06	yes	up
112	chr3:96962008-96962079	n-Te12|chr3_303_tRNAGlu_CTC+	2.22712	A	4.89278	A	2.66566	5.33280946873218e-06	yes	up
537	chr13:23400921-23400994	n-Ti9|chr13_968_tRNAIle_AAT-	1.19995	B	3.861	A	2.66105	5.33280946873218e-06	yes	up
358	chr9:123438543-123438615	n-Tr2|chr9_783_tRNAArg_ACG-	3.95263	A	6.57134	A	2.61871	6.64452233337623e-06	yes	up
377	chr10:79711904-79711977	n-Tn7|chr10_381_tRNAAsn_GTT+	4.3262	A	6.86366	A	2.53746	1.23637014360299e-05	yes	up
436	chr11:97563763-97563836	n-Tn8|chr11_1446_tRNAAsn_GTT-	2.39906	A	4.9321	A	2.53304	1.23637014360299e-05	yes	up
535	chr13:23391991-23392063	n-Tv12|chr13_97_tRNAVal_CAC+	1.57454	B	4.0833	A	2.50875	1.23637014360299e-05	yes	up
361	chr10:12642369-12642451	n-Tl25|chr10_1316_tRNALeu_TAA-	3.76677	A	6.26998	A	2.50321	1.23637014360299e-05	yes	up
30	chr1:173009537-173009608	n-Te7|chr1_996_tRNAGlu_CTC-	1.75308	A	4.25401	A	2.50093	1.23637014360299e-05	yes	up
515	chr13:22027366-22027437	n-Td13|chr13_981_tRNAAsp_GTC-	1.33507	B	3.8315	A	2.49643	1.23637014360299e-05	yes	up
71	chr3:19528355-19528447	n-Ty1|chr3_27_tRNATyr_GTA_I+	3.56478	A	6.04478	A	2.48	1.26411204542483e-05	yes	up
60	chr2:122201230-122201301	n-Th4|chr2_1432_tRNAHis_GTG-	3.96982	A	6.44885	A	2.47903	1.26411204542483e-05	yes	up
251	chr6:128793305-128793400	Rn4.5s|4.5SRNA_scRNA+	4.22916	A	6.68202	A	2.45286	1.56126790373404e-05	yes	up
659	chr19:5038304-5038385	n-Ts20|chr19_711_tRNASer_GCT-	3.22336	A	5.66377	A	2.44041	1.56931357841095e-05	yes	up
452	chr11:115274618-115274690	n-Tr12|chr11_1234_tRNAArg_CCT-	3.2537	A	5.65852	A	2.40481	2.11485230960963e-05	yes	up
156	chr5:125889386-125889457	n-Td14|chr5_1314_tRNAAsp_GTC-	4.23033	A	6.61903	A	2.3887	2.48089474887513e-05	yes	up
405	chr11:62559517-62559588	n-Tw8|chr11_1849_tRNATrp_CCA-	0.541116	B	2.91095	A	2.36983	2.74842513599062e-05	yes	up
414	chr11:68875822-68875895	n-Ti4|chr11_1823_tRNAIle_AAT-	4.00571	A	6.36152	A	2.35581	2.74842513599062e-05	yes	up
632	chr17:23672299-23672371	n-Tk12|chr17_1000_tRNALys_CTT-	1.42033	B	3.77541	A	2.35508	2.74842513599062e-05	yes	up
98	chr3:96227956-96228026	n-Tg6|chr3_752_tRNAGly_CCC-	0.600086	B	2.95355	A	2.35346	2.74842513599062e-05	yes	up
20	chr1:172994295-172994366	n-Te5|chr1_1002_tRNAGlu_CTC-	1.68313	A	4.03113	A	2.34801	2.74842513599062e-05	yes	up
25	chr1:173001923-173001994	n-Te8|chr1_999_tRNAGlu_CTC-	1.97196	A	4.31519	A	2.34324	2.74842513599062e-05	yes	up
549	chr13:23523281-23523353	n-Ta13|chr13_102_tRNAAla_AGC+	4.9193	A	7.25406	A	2.33477	2.95136305785354e-05	yes	up
531	chr13:23377270-23377342	n-Tv4|chr13_93_tRNAVal_AAC+	1.13622	B	3.45512	A	2.3189	3.21084196623471e-05	yes	up
62	chr2:122203704-122203775	n-Th5|chr2_586_tRNAHis_GTG+	4.91399	A	7.22869	A	2.31469	3.21084196623471e-05	yes	up
431	chr11:79518152-79518223	n-Tt12|chr11_550_tRNAThr_CGT+	3.77157	A	6.08279	A	2.31122	3.27111043704496e-05	yes	up
376	chr10:79711709-79711781	n-Tf3|chr10_961_tRNAPhe_GAA-	4.67232	A	6.9732	A	2.30089	3.58732294639894e-05	yes	up
491	chr13:21371565-21371637	n-Tr16|chr13_74_tRNAArg_TCG+	1.35149	B	3.65084	A	2.29936	3.50330143420167e-05	yes	up
381	chr10:90644842-90644913	n-Td16|chr10_856_tRNAAsp_GTC-	4.10549	A	6.40297	A	2.29748	3.58732294639894e-05	yes	up
631	chr17:23670929-23671001	n-Tk13|chr17_82_tRNALys_CTT+	1.28352	B	3.57627	A	2.29275	3.58732294639894e-05	yes	up
103	chr3:96261993-96262064	n-Th9|chr3_751_tRNAHis_GTG-	1.95477	A	4.23974	A	2.28497	3.58732294639894e-05	yes	up
550	chr13:23524859-23524946	n-Ty7|chr13_958_tRNATyr_GTA_I-	3.65635	A	5.93635	A	2.28001	3.66218559028167e-05	yes	up
532	chr13:23377518-23377590	n-Ta10|chr13_94_tRNAAla_AGC+	1.50319	B	3.7801	A	2.27691	3.66218559028167e-05	yes	up
509	chr13:22011084-22011165	n-Ts5|chr13_86_tRNASer_AGA+	3.46542	A	5.74169	A	2.27627	3.66218559028167e-05	yes	up
285	chr8:97227904-97227986	n-Tl16|chr8_1008_tRNALeu_CAG-	4.67757	A	6.9421	A	2.26453	4.04137945935102e-05	yes	up
571	chr13:23611482-23611553	n-Tq15|chr13_114_tRNAGln_TTG+	3.30023	A	5.54397	A	2.24374	4.72165780596353e-05	yes	up
77	chr3:51162276-51162347	n-Tp17|chr3_92_tRNAPro_TGG+	1.81303	A	4.05655	A	2.24352	4.56326700769788e-05	yes	up
17	chr1:172968128-172968199	n-Tg21|chr1_1004_tRNAGly_TCC-	3.76557	A	6.00891	A	2.24334	4.70134466987339e-05	yes	up
102	chr3:96256418-96256489	n-Th7|chr3_295_tRNAHis_GTG+	1.98615	A	4.21371	A	2.22756	4.90432820197073e-05	yes	up
529	chr13:22142555-22142636	n-Ts19|chr13_970_tRNASer_GCT-	3.50284	A	5.7289	A	2.22606	4.90432820197073e-05	yes	up
243	chr6:128710011-128710362	B4A_SINE_B4-	3.40994	A	5.62909	A	2.21915	5.38936412372916e-05	yes	up
487	chr13:21351637-21351708	n-Ta19|chr13_71_tRNAAla_AGC+	2.51284	A	4.71788	A	2.20504	5.92953725798226e-05	yes	up
244	chr6:128710725-128710819	Rn4.5s|4.5SRNA_scRNA-	3.50457	A	5.70396	A	2.19939	5.92953725798226e-05	yes	up
286	chr8:113154453-113154523	n-Tg16|chr8_887_tRNAGly_GCC-	0.13216	B	2.33005	A	2.19789	6.02134805994412e-05	yes	up
518	chr13:22032783-22032864	n-Ts8|chr13_978_tRNASer_AGA-	2.85416	A	5.0486	A	2.19444	6.76085122785028e-05	yes	up
534	chr13:23390930-23391002	n-Ta11|chr13_96_tRNAAla_AGC+	0.836238	B	3.01002	A	2.17378	7.12574048394569e-05	yes	up
546	chr13:23518374-23518461	n-Ty4|chr13_101_tRNATyr_GTA_I+	2.37458	A	4.54762	A	2.17304	7.12574048394569e-05	yes	up
516	chr13:22028963-22029044	n-Ts10|chr13_980_tRNASer_AGA-	2.67237	A	4.84435	A	2.17198	7.12574048394569e-05	yes	up
70	chr3:19527959-19528031	n-Tr3|chr3_1040_tRNAArg_ACG-	3.73342	A	5.89229	A	2.15887	7.8626234293954e-05	yes	up
180	chr6:47689877-47689970	Rn4.5s|4.5SRNA_scRNA-	4.34772	A	6.50447	A	2.15675	8.16797197209969e-05	yes	up
391	chr11:48647385-48647457	n-Tk10|chr11_2023_tRNALys_CTT-	4.05709	A	6.20815	A	2.15106	8.30467693274823e-05	yes	up
501	chr13:21973902-21973975	n-Ti10|chr13_989_tRNAIle_AAT-	3.11152	A	5.26055	A	2.14903	8.30467693274823e-05	yes	up
421	chr11:68932296-68932366	n-Tg13|chr11_1819_tRNAGly_GCC-	3.8862	A	6.03247	A	2.14627	8.47253417109519e-05	yes	up
248	chr6:128753032-128753126	Rn4.5s|4.5SRNA_scRNA-	4.24885	A	6.39495	A	2.14609	8.30467693274823e-05	yes	up
410	chr11:68853887-68853958	n-Tp9|chr11_396_tRNAPro_CGG+	3.7083	A	5.84943	A	2.14112	8.86736275447852e-05	yes	up
24	chr1:172996762-172996832	n-Tg17|chr1_702_tRNAGly_GCC+	2.02038	A	4.15001	A	2.12963	8.9273240624828e-05	yes	up
629	chr16:84746464-84746699	B1_Mus1_SINE_Alu+	2.05752	A	4.18372	A	2.1262	8.9273240624828e-05	yes	up
132	chr4:131972358-131972457	B2_Mm1t_B2_SINE+	0.569873	B	2.68192	A	2.11205	0.000105887	yes	up
10	chr1:134930904-134930976	n-Tk25|chr1_1184_tRNALys_TTT-	2.1924	A	4.30353	A	2.11114	0.000105887	yes	up
403	chr11:58115976-58116082	n-Tl12|chr11_1911_tRNALeu_CAA_I-	4.5078	A	6.61275	A	2.10496	0.000105887	yes	up
246	chr6:128748852-128749049	B4A_SINE_B4-	3.87426	A	5.97808	A	2.10382	0.000105887	yes	up
78	chr3:51163329-51163400	n-Tp5|chr3_93_tRNAPro_AGG+	2.10227	A	4.2023	A	2.10003	0.000105887	yes	up
586	chr14:51709164-51709253	n-Ty10|chr14_191_tRNATyr_GTA_I+	4.5635	A	6.66344	A	2.09993	0.000105887	yes	up
336	chr8:126140710-126140828	Rn5S|5S_rRNA	2.49767	A	4.5938	A	2.09613	0.000105887	yes	up
118	chr4:10801211-10801292	n-Ts9|chr4_16_tRNASer_AGA+	3.55012	A	5.64361	A	2.09349	0.000110956	yes	up
483	chr13:21332814-21332885	n-Ta40|chr13_68_tRNAAla_TGC+	2.33858	A	4.42945	A	2.09088	0.000110956	yes	up
57	chr2:118872486-118872567	n-Ts21|chr2_1509_tRNASer_GCT-	4.84993	A	6.93829	A	2.08836	0.000110956	yes	up
533	chr13:23390650-23390722	n-Tv6|chr13_95_tRNAVal_AAC+	1.82718	A	3.91011	A	2.08293	0.000116372	yes	up
265	chr7:86611305-86611377	n-Tr19|chr7_387_tRNAArg_TCG+	4.36857	A	6.45002	A	2.08145	0.000116372	yes	up
638	chr17:23687230-23687302	n-Tr8|chr17_994_tRNAArg_CCG-	3.33941	A	5.41909	A	2.07969	0.000121673	yes	up
484	chr13:21334439-21334510	n-Ta18|chr13_69_tRNAAla_AGC+	0.599991	B	2.67778	A	2.07779	0.000122607	yes	up
424	chr11:68938109-68938180	n-Tq6|chr11_1817_tRNAGln_CTG-	3.00756	A	5.07717	A	2.06961	0.000122607	yes	up
558	chr13:23545301-23545383	n-Tl22|chr13_952_tRNALeu_CAG-	4.37523	A	6.44421	A	2.06898	0.000122607	yes	up
261	chr7:52740591-52740766	B2_Mm2_SINE_B2+	1.63192	A	3.69918	A	2.06726	0.000122607	yes	up
291	chr8:126062686-126062804	Rn5S|5S_rRNA	2.3054	A	4.36774	A	2.06234	0.000122607	yes	up
583	chr14:51684843-51684915	n-Tt17|chr14_704_tRNAThr_TGT-	4.01217	A	6.0702	A	2.05803	0.000132809	yes	up
582	chr14:51684489-51684560	n-Tp4|chr14_705_tRNAPro_AGG-	3.78548	A	5.84319	A	2.05771	0.00013233	yes	up
581	chr14:51683558-51683639	n-Tl8|chr14_188_tRNALeu_AAG+	4.85832	A	6.91469	A	2.05637	0.00013233	yes	up
404	chr11:61221418-61221489	n-Tw5|chr11_1880_tRNATrp_CCA-	4.64781	A	6.70153	A	2.05372	0.00013233	yes	up
107	chr3:96301704-96301777	n-Tn12|chr3_298_tRNAAsn_GTT+	3.65029	A	5.69937	A	2.04908	0.00013233	yes	up
108	chr3:96303435-96303507	n-Tk16|chr3_748_tRNALys_CTT-	3.74787	A	5.79669	A	2.04882	0.000133039	yes	up
338	chr8:126144138-126144259	Rn5S_like|5S_from_RepeatMasker	2.30842	A	4.35549	A	2.04707	0.00013233	yes	up
561	chr13:23589975-23590046	n-Tw3|chr13_107_tRNATrp_CCA+	2.45397	A	4.49707	A	2.04311	0.000132809	yes	up
61	chr2:122203099-122203170	n-Th3|chr2_1431_tRNAHis_GTG-	4.7771	A	6.81937	A	2.04226	0.000132809	yes	up
462	chr12:70260298-70260551	Rn7sl|7SLRNA_srpRNA+	5.05901	A	7.0997	A	2.04069	0.000133039	yes	up
29	chr1:173004433-173004503	n-Tg18|chr1_704_tRNAGly_GCC+	1.66512	A	3.70521	A	2.04009	0.000135055	yes	up
15	chr1:172964073-172964146	n-Tn6|chr1_1006_tRNAAsn_GTT-	4.18677	A	6.22242	A	2.03565	0.000135775	yes	up
478	chr13:21264706-21264811	n-Tl9|chr13_998_tRNALeu_CAA_I-	3.64624	A	5.67952	A	2.03328	0.000140299	yes	up
382	chr10:92915723-92915794	n-Td8|chr10_851_tRNAAsp_GTC-	3.9968	A	6.02986	A	2.03306	0.000140299	yes	up
506	chr13:22003182-22003253	n-Td11|chr13_84_tRNAAsp_GTC+	1.0428	B	3.06878	A	2.02598	0.00014341	yes	up
656	chr19:3576263-3576335	n-Ta9|chr19_8_tRNAAla_AGC+	3.56822	A	5.59408	A	2.02586	0.00014341	yes	up
394	chr11:48669782-48669853	n-Tp14|chr11_207_tRNAPro_TGG+	3.96942	A	5.99498	A	2.02556	0.000147926	yes	up
496	chr13:21802863-21802934	n-Tm7|chr13_78_tRNAMetInit_CAT+	4.46436	A	6.48765	A	2.02329	0.000147926	yes	up
142	chr5:31190456-31190544	n-Ty9|chr5_109_tRNATyr_GTA_I+	4.4106	A	6.43043	A	2.01983	0.000147926	yes	up
154	chr5:125885977-125886048	n-Td15|chr5_1316_tRNAAsp_GTC-	2.86924	A	4.88713	A	2.0179	0.000156995	yes	up
439	chr11:97658386-97658457	n-Tc56|chr11_791_tRNACys_GCA+	3.86437	A	5.88112	A	2.01675	0.000154388	yes	up
641	chr17:26012033-26012103	n-Tg7|chr17_113_tRNAGly_CCC+	4.09598	A	6.10366	A	2.00768	0.000157664	yes	up
34	chr1:173012007-173012077	n-Tg19|chr1_706_tRNAGly_GCC+	1.85358	A	3.8612	A	2.00762	0.000157664	yes	up
35	chr1:173031969-173032051	n-Tl21|chr1_993_tRNALeu_CAG-	4.35108	A	6.35103	A	1.99995	0.000163365	yes	up
284	chr8:97227531-97227613	n-Tl17|chr8_414_tRNALeu_CAG+	4.12082	A	6.1173	A	1.99648	0.000171952	yes	up
72	chr3:19528782-19528870	n-Ty2|chr3_28_tRNATyr_GTA_I+	4.76237	A	6.75161	A	1.98924	0.000182373	yes	up
249	chr6:128788477-128788563	Rn4.5s|4.5SRNA_scRNA+	3.89252	A	5.8815	A	1.98898	0.000182373	yes	up
393	chr11:48667121-48667193	n-Tt16|chr11_206_tRNAThr_TGT+	4.38818	A	6.37167	A	1.98348	0.000194577	yes	up
599	chr15:31156406-31156651	B2_Mm2_SINE_B2+	0.765698	B	2.7475	A	1.9818	0.000183016	yes	up
255	chr7:19886593-19886678	n-Ts2|chr7_86_tRNASeC(e)_TCA+	3.30612	A	5.28491	A	1.97878	0.000194577	yes	up
578	chr14:49095552-49095651	NA_26	1.34738	B	3.32304	A	1.97566	0.000206811	yes	up
318	chr8:126110142-126110260	Rn5S|5S_rRNA	2.65383	A	4.62941	A	1.97559	0.000193798	yes	up
407	chr11:68850505-68850578	n-Ti5|chr11_393_tRNAIle_AAT+	3.97173	A	5.9468	A	1.97507	0.000194577	yes	up
97	chr3:96213992-96214063	n-Th6|chr3_291_tRNAHis_GTG+	2.61557	A	4.59033	A	1.97476	0.000194577	yes	up
364	chr10:30530946-30531017	n-Te9|chr10_81_tRNAGlu_CTC+	3.75575	A	5.72124	A	1.96549	0.000206661	yes	up
310	chr8:126096610-126096728	Rn5S|5S_rRNA	2.48956	A	4.45487	A	1.96532	0.000203829	yes	up
409	chr11:68851355-68851428	n-Tt8|chr11_395_tRNAThr_AGT+	3.70139	A	5.66594	A	1.96455	0.000206661	yes	up
481	chr13:21314455-21314526	n-Ta16|chr13_66_tRNAAla_AGC+	4.32456	A	6.28777	A	1.96321	0.000206661	yes	up
464	chr12:72070107-72070179	n-Tk17|chr12_790_tRNALys_CTT-	3.96857	A	5.92788	A	1.95931	0.000206811	yes	up
294	chr8:126067773-126067891	Rn5S|5S_rRNA	2.64344	A	4.60139	A	1.95795	0.000206661	yes	up
307	chr8:126091537-126091655	Rn5S|5S_rRNA	2.64344	A	4.60139	A	1.95795	0.000206661	yes	up
333	chr8:126135615-126135733	Rn5S|5S_rRNA	2.64344	A	4.60139	A	1.95795	0.000206661	yes	up
413	chr11:68855328-68855399	n-Tw7|chr11_398_tRNATrp_CCA+	4.01307	A	5.9698	A	1.95673	0.000206661	yes	up
453	chr11:115275093-115275165	n-Tr18|chr11_1023_tRNAArg_TCG+	4.05581	A	6.00932	A	1.95351	0.000210663	yes	up
334	chr8:126137314-126137432	Rn5S|5S_rRNA	2.5685	A	4.52108	A	1.95258	0.000206811	yes	up
569	chr13:23610015-23610096	n-Ts24|chr13_112_tRNASer_TGA+	3.28254	A	5.23421	A	1.95167	0.00020729	yes	up
649	chr17:84261284-84261376	n-Ti17|chr17_516_tRNAIle_TAT_I+	4.20888	A	6.15993	A	1.95104	0.00020729	yes	up
36	chr1:173032502-173032573	n-Td5|chr1_707_tRNAAsp_GTC+	3.48137	A	5.43209	A	1.95072	0.000206811	yes	up
171	chr6:47600760-47600854	Rn4.5s|4.5SRNA_scRNA-	2.97878	A	4.92517	A	1.94639	0.000214507	yes	up
477	chr13:21264220-21264291	n-Tq7|chr13_64_tRNAGln_CTG+	3.23189	A	5.1782	A	1.94631	0.000224579	yes	up
22	chr1:172995489-172995560	n-Td3|chr1_1000_tRNAAsp_GTC-	2.15809	A	4.10376	A	1.94567	0.000210503	yes	up
296	chr8:126071165-126071283	Rn5S|5S_rRNA	2.56099	A	4.49738	A	1.93639	0.000224579	yes	up
315	chr8:126105055-126105173	Rn5S|5S_rRNA	2.50632	A	4.44193	A	1.93561	0.000225013	yes	up
486	chr13:21346089-21346160	n-Ta28|chr13_70_tRNAAla_CGC+	1.51607	B	3.45053	A	1.93446	0.0002391	yes	up
435	chr11:95720486-95720557	n-Tq16|chr11_1493_tRNAGln_TTG-	4.31066	A	6.2421	A	1.93145	0.0002391	yes	up
463	chr12:70462167-70462478	Rn7sl|7SLRNA_srpRNA-	4.9866	A	6.9173	A	1.9307	0.000235395	yes	up
366	chr10:62255334-62255433	B1_Mus1_Alu_SINE+	0.68086	B	2.61144	A	1.93058	0.0002391	yes	up
585	chr14:51708325-51708397	n-Tt15|chr14_190_tRNAThr_TGT+	4.35625	A	6.2866	A	1.93035	0.0002391	yes	up
51	chr2:57034805-57034875	n-Tg29|chr2_1747_tRNAGly_GCC-	3.47008	A	5.3952	A	1.92512	0.0002391	yes	up
110	chr3:96304932-96305003	n-Tg26|chr3_746_tRNAGly_TCC-	4.41664	A	6.3416	A	1.92496	0.0002391	yes	up
247	chr6:128749420-128749559	Rn4.5s|4.5SRNA_scRNA-	3.81355	A	5.73668	A	1.92313	0.0002391	yes	up
308	chr8:126093228-126093346	Rn5S|5S_rRNA	2.33581	A	4.25738	A	1.92157	0.0002391	yes	up
668	chr19:12086078-12086163	n-Tr21|chr19_637_tRNAArg_TCT_I-	3.6553	A	5.57667	A	1.92137	0.0002391	yes	up
564	chr13:23592826-23592907	n-Ts7|chr13_950_tRNASer_AGA-	2.70077	A	4.61926	A	1.91849	0.0002391	yes	up
505	chr13:21999809-21999881	n-Tk23|chr13_83_tRNALys_TTT+	1.30544	B	3.22357	A	1.91813	0.00024456	yes	up
330	chr8:126130510-126130631	Rn5S_like|5S_from_RepeatMasker	2.56575	A	4.48373	A	1.91798	0.0002391	yes	up
270	chr7:127978993-127979074	n-Tl27|chr7_861_tRNALeu_TAG-	4.00732	A	5.92381	A	1.91649	0.00024456	yes	up
322	chr8:126116968-126117089	Rn5S_like|5S_from_RepeatMasker	2.66394	A	4.57386	A	1.90992	0.00024486	yes	up
335	chr8:126138996-126139117	Rn5S_like|5S_from_RepeatMasker	2.66394	A	4.57386	A	1.90992	0.00024486	yes	up
337	chr8:126142433-126142554	Rn5S_like|5S_from_RepeatMasker	2.66394	A	4.57386	A	1.90992	0.00024486	yes	up
300	chr8:126079663-126079781	Rn5S|5S_rRNA	2.66265	A	4.57131	A	1.90865	0.00024486	yes	up
311	chr8:126098297-126098415	Rn5S|5S_rRNA	2.66265	A	4.57131	A	1.90865	0.00024486	yes	up
323	chr8:126118654-126118772	Rn5S|5S_rRNA	2.66265	A	4.57131	A	1.90865	0.00024486	yes	up
369	chr10:62892224-62892305	n-Ts26|chr10_1095_tRNASer_TGA-	4.42127	A	6.32896	A	1.90769	0.00024585	yes	up
555	chr13:23538011-23538083	n-Tv17|chr13_954_tRNAVal_CAC-	3.99601	A	5.90004	A	1.90402	0.000247517	yes	up
298	chr8:126074567-126074685	Rn5S|5S_rRNA	2.58161	A	4.48443	A	1.90282	0.00024585	yes	up
299	chr8:126076264-126076382	Rn5S|5S_rRNA	2.58161	A	4.48443	A	1.90282	0.00024585	yes	up
303	chr8:126084788-126084906	Rn5S|5S_rRNA	2.58161	A	4.48443	A	1.90282	0.00024585	yes	up
324	chr8:126120357-126120475	Rn5S|5S_rRNA	2.58161	A	4.48443	A	1.90282	0.00024585	yes	up
329	chr8:126128848-126128966	Rn5S|5S_rRNA	2.58161	A	4.48443	A	1.90282	0.00024585	yes	up
331	chr8:126132220-126132338	Rn5S|5S_rRNA	2.58161	A	4.48443	A	1.90282	0.00024585	yes	up
440	chr11:97660220-97660291	n-Tc51|chr11_1442_tRNACys_GCA-	3.07988	A	4.98204	A	1.90216	0.000247916	yes	up
173	chr6:47609320-47609414	Rn4.5s|4.5SRNA_scRNA-	4.9443	A	6.84485	A	1.90055	0.00024973	yes	up
109	chr3:96304289-96304360	n-Th8|chr3_747_tRNAHis_GTG-	3.38909	A	5.28947	A	1.90038	0.000247517	yes	up
378	chr10:79786931-79787030	B1F2_Alu_SINE+_and_B2_Mm1a_B2_SINE+	1.22252	B	3.12289	A	1.90038	0.000247916	yes	up
517	chr13:22032188-22032259	n-Td12|chr13_979_tRNAAsp_GTC-	3.38892	A	5.28817	A	1.89926	0.00024973	yes	up
289	chr8:113586461-113586531	n-Tg10|chr8_560_tRNAGly_GCC+	3.25525	A	5.15122	A	1.89598	0.000251783	yes	up
27	chr1:173003124-173003195	n-Td7|chr1_997_tRNAAsp_GTC-	1.80394	A	3.69972	A	1.89578	0.000247994	yes	up
32	chr1:173010738-173010809	n-Td6|chr1_994_tRNAAsp_GTC-	1.80394	A	3.69972	A	1.89578	0.000247994	yes	up
293	chr8:126066078-126066196	Rn5S|5S_rRNA	1.71789	A	3.61297	A	1.89508	0.00024973	yes	up
40	chr1:173073622-173073789	NA_2	1.40388	B	3.29766	A	1.89378	0.00024973	yes	up
267	chr7:105964186-105964257	n-Tp7|chr7_977_tRNAPro_AGG-	4.18503	A	6.07586	A	1.89083	0.000260672	yes	up
328	chr8:126127147-126127265	Rn5S|5S_rRNA	2.57956	A	4.46833	A	1.88877	0.000257623	yes	up
301	chr8:126081390-126081508	Rn5S|5S_rRNA	2.55217	A	4.43681	A	1.88464	0.000260672	yes	up
313	chr8:126101655-126101773	Rn5S|5S_rRNA	2.55217	A	4.43681	A	1.88464	0.000260672	yes	up
143	chr5:31190888-31190960	n-Ta15|chr5_110_tRNAAla_AGC+	4.93471	A	6.81893	A	1.88422	0.000260672	yes	up
499	chr13:21947189-21947262	n-Ti11|chr13_990_tRNAIle_AAT-	3.94846	A	5.82687	A	1.87841	0.000278672	yes	up
538	chr13:23409335-23409407	n-Tm12|chr13_99_tRNAMet_CAT+	1.39556	B	3.26661	A	1.87105	0.000287598	yes	up
466	chr12:86493988-86494179	B3A_SINE_B2-	2.52059	A	4.38997	A	1.86938	0.000291959	yes	up
602	chr15:57807538-57807610	n-Tm16|chr15_913_tRNAMet_CAT-	4.47573	A	6.34476	A	1.86903	0.000307746	yes	up
81	chr3:84032933-84033003	n-Tg14|chr3_878_tRNAGly_GCC-	0.202515	B	2.06969	A	1.86717	0.000307746	yes	up
264	chr7:65654685-65654756	n-Te17|chr7_337_tRNAGlu_TTC+	3.63446	A	5.49976	A	1.8653	0.000314893	yes	up
562	chr13:23591949-23592020	n-Tm5|chr13_108_tRNAMetInit_CAT+	1.91314	A	3.77553	A	1.86239	0.000314893	yes	up
474	chr13:21261556-21261628	n-Tm15|chr13_999_tRNAMet_CAT-	3.96302	A	5.82411	A	1.8611	0.000326224	yes	up
144	chr5:33205445-33205544	B1_Mus2_Alu_SINE-	0.417022	B	2.27811	A	1.86109	0.000307746	yes	up
594	chr14:76552581-76552652	n-Te16|chr14_347_tRNAGlu_TTC+	3.8094	A	5.66273	A	1.85333	0.000340393	yes	up
273	chr7:128062206-128062333	MIR_SINE_MIR-	4.37018	A	6.21848	A	1.8483	0.000340971	yes	up
295	chr8:126069478-126069596	Rn5S|5S_rRNA	2.70346	A	4.55148	A	1.84802	0.00033565	yes	up
172	chr6:47604999-47605093	Rn4.5s|4.5SRNA_scRNA-	4.79001	A	6.63524	A	1.84523	0.000347408	yes	up
175	chr6:47617996-47618090	Rn4.5s|4.5SRNA_scRNA-	4.79001	A	6.63524	A	1.84523	0.000347408	yes	up
178	chr6:47630963-47631057	Rn4.5s|4.5SRNA_scRNA-	4.79001	A	6.63524	A	1.84523	0.000347408	yes	up
179	chr6:47635281-47635375	Rn4.5s|4.5SRNA_scRNA-	4.79001	A	6.63524	A	1.84523	0.000347408	yes	up
258	chr7:29158018-29158112	n-Ti16|chr7_156_tRNAIle_TAT_I+	4.51212	A	6.35357	A	1.84145	0.000347408	yes	up
181	chr6:47694136-47694230	Rn4.5s|4.5SRNA_scRNA-	4.73629	A	6.57611	A	1.83983	0.000362732	yes	up
106	chr3:96283314-96283385	n-Tq3|chr3_297_tRNAGln_CTG+	1.22954	B	3.06577	A	1.83623	0.000354482	yes	up
290	chr8:124103129-124103201	n-Tm17|chr8_783_tRNAMet_CAT-	4.51472	A	6.3499	A	1.83517	0.000355263	yes	up
402	chr11:58115679-58115750	n-Te10|chr11_1912_tRNAGlu_CTC-	4.71595	A	6.5509	A	1.83494	0.00035725	yes	up
316	chr8:126106747-126106868	Rn5S_like|5S_from_RepeatMasker	2.45497	A	4.28935	A	1.83438	0.000354783	yes	up
96	chr3:96206141-96206214	n-Tn10|chr3_289_tRNAAsn_GTT+	1.3899	B	3.22394	A	1.83404	0.000354783	yes	up
26	chr1:173002465-173002536	n-Tg24|chr1_998_tRNAGly_TCC-	2.19	A	4.02371	A	1.83371	0.000354482	yes	up
31	chr1:173010079-173010150	n-Tg23|chr1_995_tRNAGly_TCC-	2.19	A	4.02371	A	1.83371	0.000354482	yes	up
38	chr1:173033174-173033245	n-Te6|chr1_709_tRNAGlu_CTC+	4.10134	A	5.93455	A	1.83322	0.000362732	yes	up
182	chr6:47698496-47698590	Rn4.5s|4.5SRNA_scRNA-	4.6699	A	6.50044	A	1.83054	0.000376924	yes	up
479	chr13:21292073-21292177	n-Tl10|chr13_65_tRNALeu_CAA_I+	4.76177	A	6.59056	A	1.82878	0.000362732	yes	up
521	chr13:22086059-22086140	n-Ts22|chr13_976_tRNASer_GCT-	1.52502	B	3.35205	A	1.82702	0.000363558	yes	up
416	chr11:68876544-68876625	n-Ts17|chr11_1821_tRNASer_GCT-	5.069	A	6.8958	A	1.82681	0.000362732	yes	up
101	chr3:96255348-96255421	n-Tn11|chr3_294_tRNAAsn_GTT+	2.63848	A	4.46425	A	1.82577	0.000362743	yes	up
174	chr6:47613660-47613754	Rn4.5s|4.5SRNA_scRNA-	4.80241	A	6.62301	A	1.8206	0.000382334	yes	up
176	chr6:47622304-47622398	Rn4.5s|4.5SRNA_scRNA-	4.80241	A	6.62301	A	1.8206	0.000382334	yes	up
177	chr6:47626642-47626736	Rn4.5s|4.5SRNA_scRNA-	4.80241	A	6.62301	A	1.8206	0.000382334	yes	up
339	chr8:126145828-126145946	Rn5S|5S_rRNA	2.57898	A	4.39798	A	1.819	0.000382334	yes	up
92	chr3:96155090-96155160	n-Tg5|chr3_755_tRNAGly_CCC-	0.611543	B	2.43043	A	1.81889	0.000382334	yes	up
99	chr3:96232158-96232230	n-Tk15|chr3_292_tRNALys_CTT+	0.99083	B	2.80937	A	1.81854	0.000382334	yes	up
166	chr6:29338824-29338895	n-Tp6|chr6_46_tRNAPro_AGG+	2.32577	A	4.1415	A	1.81573	0.000389817	yes	up
320	chr8:126113554-126113672	Rn5S|5S_rRNA	2.54975	A	4.36541	A	1.81566	0.000382334	yes	up
591	chr14:71113711-71113810	B1_Mus1_Alu_SINE+	1.09658	B	2.91168	A	1.8151	0.000382334	yes	up
276	chr7:133824516-133824806	B1_Mus1_SINE_Alu-	2.0196	A	3.83343	A	1.81382	0.000393966	yes	up
667	chr19:12085576-12085658	n-Tl26|chr19_638_tRNALeu_TAA-	3.78299	A	5.59332	A	1.81033	0.000398632	yes	up
312	chr8:126099976-126100094	Rn5S|5S_rRNA	2.70282	A	4.51091	A	1.80809	0.000394555	yes	up
588	chr14:55136533-55136605	n-Tr6|chr14_209_tRNAArg_ACG+	4.98135	A	6.7893	A	1.80796	0.000398632	yes	up
280	chr8:73222611-73222710	NA_16	2.0864	A	3.89435	A	1.80795	0.000404846	yes	up
104	chr3:96263061-96263134	n-Tn13|chr3_750_tRNAAsn_GTT-	2.60821	A	4.41612	A	1.80791	0.000394471	yes	up
488	chr13:21356449-21356522	n-Tt11|chr13_72_tRNAThr_CGT+	1.16347	B	2.96894	A	1.80547	0.000416341	yes	up
522	chr13:22088450-22088521	n-Tq1|chr13_975_tRNAGln_CTG-	1.43041	B	3.23497	A	1.80457	0.000398632	yes	up
669	chr19:12086421-12086493	n-Tv21|chr19_109_tRNAVal_TAC+	4.25346	A	6.05601	A	1.80255	0.000412807	yes	up
666	chr19:12084186-12084258	n-Tk30|chr19_639_tRNALys_TTT-	4.148	A	5.95041	A	1.80241	0.000421837	yes	up
601	chr15:41621390-41621489	B1_Mus1_Alu_SINE+	0.859414	B	2.66148	A	1.80207	0.000426677	yes	up
415	chr11:68876246-68876319	n-Tt7|chr11_1822_tRNAThr_AGT-	4.94409	A	6.74321	A	1.79912	0.00041362	yes	up
50	chr2:57034489-57034560	n-Ta27|chr2_263_tRNAAla_CGC+	4.45417	A	6.25087	A	1.7967	0.000426677	yes	up
183	chr6:47702830-47702924	Rn4.5s|4.5SRNA_scRNA-	4.68736	A	6.48353	A	1.79617	0.000444125	yes	up
185	chr6:47713262-47713356	Rn4.5s|4.5SRNA_scRNA-	4.68736	A	6.48353	A	1.79617	0.000444125	yes	up
297	chr8:126072856-126072974	Rn5S|5S_rRNA	2.34426	A	4.14031	A	1.79605	0.000416341	yes	up
345	chr9:62981090-62981196	Rnu6|U6+	1.55855	B	3.35257	A	1.79402	0.000421837	yes	up
380	chr10:90644157-90644228	n-Tw2|chr10_857_tRNATrp_CCA-	3.59496	A	5.38806	A	1.7931	0.000440056	yes	up
636	chr17:23684327-23684399	n-Tk14|chr17_84_tRNALys_CTT+	3.03011	A	4.81122	A	1.78111	0.000475617	yes	up
111	chr3:96305370-96305441	n-Te13|chr3_745_tRNAGlu_CTC-	4.62541	A	6.39951	A	1.77409	0.000485223	yes	up
475	chr13:21261905-21261986	n-Tl7|chr13_62_tRNALeu_AAG+	4.29586	A	6.06603	A	1.77017	0.000509769	yes	up
451	chr11:115274295-115274367	n-Tr14|chr11_1022_tRNAArg_CCT+	4.4389	A	6.20552	A	1.76662	0.000512547	yes	up
18	chr1:172968745-172968827	n-Tl15|chr1_698_tRNALeu_CAG+	4.78916	A	6.55521	A	1.76606	0.000512547	yes	up
39	chr1:173041574-173041646	n-Tv14|chr1_710_tRNAVal_CAC+	3.70109	A	5.46549	A	1.76441	0.000519371	yes	up
332	chr8:126133917-126134035	Rn5S|5S_rRNA	2.57314	A	4.33735	A	1.76421	0.000516718	yes	up
615	chr16:13437416-13437487	n-Tt14|chr16_50_tRNAThr_CGT+	4.43096	A	6.19298	A	1.76202	0.000544057	yes	up
49	chr2:27395325-27395450	Rnu6atac|U6atac-	4.42866	A	6.18403	A	1.75537	0.000544347	yes	up
95	chr3:96202982-96203053	n-Tq4|chr3_753_tRNAGln_CTG-	2.16389	A	3.91821	A	1.75432	0.000567658	yes	up
37	chr1:173032887-173032958	n-Tg22|chr1_708_tRNAGly_TCC+	4.59484	A	6.34904	A	1.7542	0.000550297	yes	up
671	chr19:23195036-23195211	B1_Mus1_SINE_Alu+	2.97474	A	4.72739	A	1.75265	0.000553979	yes	up
635	chr17:23683443-23683514	n-Tp16|chr17_996_tRNAPro_TGG-	3.30605	A	5.05856	A	1.7525	0.000595705	yes	up
387	chr10:127895520-127895601	n-Ts13|chr10_688_tRNASer_CGA-	4.09388	A	5.84573	A	1.75185	0.000568608	yes	up
260	chr7:36019789-36019862	n-Tt9|chr7_1213_tRNAThr_AGT-	4.28246	A	6.03304	A	1.75058	0.000595705	yes	up
498	chr13:21939891-21939973	n-Tl24|chr13_991_tRNALeu_TAA-	2.35718	A	4.10719	A	1.75001	0.000564418	yes	up
596	chr14:118488747-118488819	n-Tf5|chr14_457_tRNAPhe_GAA-	3.1885	A	4.93004	A	1.74154	0.000611133	yes	up
389	chr11:48632044-48632116	n-Tv15|chr11_204_tRNAVal_CAC+	4.19759	A	5.93892	A	1.74133	0.00059783	yes	up
551	chr13:23528209-23528281	n-Tk11|chr13_103_tRNALys_CTT+	4.00253	A	5.74339	A	1.74087	0.000612986	yes	up
73	chr3:19528995-19529067	n-Ta14|chr3_29_tRNAAla_AGC+	4.8866	A	6.62667	A	1.74007	0.000622058	yes	up
170	chr6:38483931-38484003	n-Tr10|chr6_107_tRNAArg_CCT+	4.36603	A	6.10376	A	1.73773	0.000611345	yes	up
250	chr6:128788924-128789196	B4A_SINE_B4+	3.93448	A	5.67051	A	1.73603	0.00062291	yes	up
553	chr13:23529978-23530051	n-Ti8|chr13_956_tRNAIle_AAT-	4.61915	A	6.3543	A	1.73514	0.000621665	yes	up
326	chr8:126123761-126123879	Rn5S|5S_rRNA	2.57455	A	4.30597	A	1.73142	0.000622222	yes	up
314	chr8:126103350-126103468	Rn5S|5S_rRNA	2.3636	A	4.09137	A	1.72777	0.000637	yes	up
547	chr13:23518964-23519049	n-Ty5|chr13_960_tRNATyr_GTA_I-	1.38293	B	3.10654	A	1.72361	0.000653284	yes	up
245	chr6:128714147-128714241	Rn4.5s|4.5SRNA_scRNA-	4.37278	A	6.09226	A	1.71947	0.000691957	yes	up
362	chr10:19798427-19798526	B2_Mm1t_B2_SINE+	1.73315	A	3.4526	A	1.71945	0.000691957	yes	up
425	chr11:68938678-68938750	n-Tk27|chr11_1816_tRNALys_TTT-	4.05176	A	5.769	A	1.71724	0.000756233	yes	up
480	chr13:21307327-21307399	n-Tr9|chr13_997_tRNAArg_CCG-	3.77167	A	5.48716	A	1.71549	0.000710604	yes	up
141	chr5:30439143-30439242	B2_Mm2_B2_SINE-	2.10328	A	3.81733	A	1.71406	0.000710604	yes	up
536	chr13:23399498-23399570	n-Tv19|chr13_98_tRNAVal_CAC+	1.42229	B	3.13632	A	1.71403	0.00071342	yes	up
16	chr1:172967160-172967231	n-Td4|chr1_1005_tRNAAsp_GTC-	3.95688	A	5.66771	A	1.71083	0.000743597	yes	up
417	chr11:68876997-68877068	n-Tw6|chr11_1820_tRNATrp_CCA-	3.35735	A	5.06724	A	1.70989	0.00071342	yes	up
552	chr13:23528863-23528934	n-Tp3|chr13_957_tRNAPro_AGG-	3.11846	A	4.81993	A	1.70148	0.000795746	yes	up
93	chr3:96186834-96186904	n-Tg4|chr3_287_tRNAGly_CCC+	0.72566	B	2.42336	A	1.6977	0.000795583	yes	up
272	chr7:128061031-128061112	n-Tl4|chr7_559_tRNALeu_AAG+	4.48715	A	6.18352	A	1.69636	0.000833743	yes	up
556	chr13:23538661-23538733	n-Tr5|chr13_953_tRNAArg_ACG-	3.70271	A	5.39798	A	1.69527	0.000808369	yes	up
76	chr3:30500192-30500264	n-Tv8|chr3_48_tRNAVal_AAC+	4.71176	A	6.40011	A	1.68834	0.00084683	yes	up
570	chr13:23610919-23610990	n-Tq14|chr13_113_tRNAGln_TTG+	4.21964	A	5.90683	A	1.68719	0.000909689	yes	up
157	chr5:125889842-125889913	n-Ta34|chr5_702_tRNAAla_TGC+	4.20554	A	5.8857	A	1.68016	0.000944778	yes	up
368	chr10:62866100-62866281	B3_SINE_B2+	3.67633	A	5.35152	A	1.67519	0.000926108	yes	up
423	chr11:68937743-68937824	n-Tl29|chr11_401_tRNALeu_TAG+	4.8409	A	6.51372	A	1.67282	0.000964059	yes	up
64	chr2:164681329-164681428	B2_Mm2_B2_SINE+	2.02629	A	3.69796	A	1.67167	0.000926787	yes	up
325	chr8:126122055-126122176	Rn5S_like|5S_from_RepeatMasker	2.67475	A	4.34627	A	1.67153	0.000926787	yes	up
527	chr13:22121092-22121165	n-Ti7|chr13_92_tRNAIle_AAT+	4.43124	A	6.10183	A	1.67059	0.000934562	yes	up
138	chr4:141510536-141510635	B4_B4_SINE-	0.71843	B	2.38583	A	1.6674	0.00107442	yes	up
507	chr13:22006707-22006812	n-Tl11|chr13_85_tRNALeu_CAA_I+	2.16204	A	3.82545	A	1.66341	0.000973258	yes	up
492	chr13:21414682-21414755	n-Tt13|chr13_75_tRNAThr_CGT+	1.36659	B	3.01735	A	1.65077	0.00107442	yes	up
90	chr3:96145079-96145150	n-Tq5|chr3_756_tRNAGln_CTG-	1.19363	B	2.84141	A	1.64778	0.00110486	yes	up
422	chr11:68936984-68937070	n-Tr25|chr11_1818_tRNAArg_TCT_I-	2.97342	A	4.62002	A	1.6466	0.00112432	yes	up
241	chr6:86353887-86353957	n-Tg8|chr6_317_tRNAGly_CCC+	3.86681	A	5.50863	A	1.64182	0.00118415	yes	up
12	chr1:167571765-167571836	n-Tp2|chr1_672_tRNAPro_AGG+	3.91401	A	5.5556	A	1.6416	0.00120445	yes	up
242	chr6:120876571-120876670	B2_Mm1a_B2_SINE-_and_B1_Mus1_Alu_SINE-	1.29609	B	2.93725	A	1.64116	0.00119051	yes	up
593	chr14:74022510-74022609	B1_Mus2_Alu_SINE-	0.691473	B	2.32543	A	1.63395	0.00119051	yes	up
390	chr11:48637230-48637303	n-Tg1|chr11_205_tRNAGly_ACC+	3.84003	A	5.47391	A	1.63388	0.00120191	yes	up
595	chr14:79881475-79881546	n-Te14|chr14_359_tRNAGlu_TTC+	4.21256	A	5.84623	A	1.63367	0.00120191	yes	up
557	chr13:23542491-23542564	n-Tt6|chr13_104_tRNAThr_AGT+	4.4565	A	6.08897	A	1.63247	0.00130019	yes	up
2	chr1:34491657-34491728	n-Te21|chr1_1547_tRNAGlu_TTC-	4.05289	A	5.68325	A	1.63037	0.00126068	yes	up
115	chr3:121995866-121995950	n-Tr22|chr3_628_tRNAArg_TCT_I-	4.57442	A	6.19986	A	1.62544	0.00130019	yes	up
573	chr13:23618325-23618397	n-Tr15|chr13_948_tRNAArg_TCG-	3.98494	A	5.60795	A	1.62301	0.0013295	yes	up
21	chr1:172994830-172994901	n-Tg20|chr1_1001_tRNAGly_TCC-	2.34338	A	3.96592	A	1.62254	0.00128758	yes	up
420	chr11:68924421-68924502	n-Ts14|chr11_400_tRNASer_CGA+	3.73749	A	5.35656	A	1.61908	0.00132548	yes	up
559	chr13:23555404-23555475	n-Te15|chr13_105_tRNAGlu_TTC+	3.46668	A	5.08253	A	1.61585	0.0013295	yes	up
9	chr1:134930539-134930611	n-Tk26|chr1_485_tRNALys_TTT+	3.41949	A	5.03411	A	1.61462	0.00142038	yes	up
523	chr13:22107660-22107732	n-Tv3|chr13_974_tRNAVal_AAC-	4.06766	A	5.6808	A	1.61315	0.0014003	yes	up
306	chr8:126089866-126089987	Rn5S_like|5S_from_RepeatMasker	2.1548	A	3.76571	A	1.61092	0.00135552	yes	up
352	chr9:90021347-90021419	n-Tk18|chr9_1035_tRNALys_CTT-	3.83912	A	5.44977	A	1.61065	0.0014003	yes	up
467	chr12:112083548-112083621	n-Ti6|chr12_470_tRNAIle_AAT+	4.28959	A	5.89956	A	1.60998	0.00139561	yes	up
340	chr8:126147537-126147645	Rn5S|5S_rRNA	1.99545	A	3.60296	A	1.60751	0.00139561	yes	up
540	chr13:23492664-23492736	n-Ta12|chr13_966_tRNAAla_AGC-	1.68162	A	3.285	A	1.60339	0.00143488	yes	up
327	chr8:126125469-126125580	Rn5S_like|5S_from_RepeatMasker	1.98696	A	3.59011	A	1.60315	0.00142038	yes	up
663	chr19:12076726-12076798	n-Tf6|chr19_106_tRNAPhe_GAA+	4.26316	A	5.8656	A	1.60243	0.00146585	yes	up
408	chr11:68850979-68851060	n-Ts4|chr11_394_tRNASer_AGA+	4.28487	A	5.88398	A	1.5991	0.0015537	yes	up
520	chr13:22066901-22066972	n-Tm8|chr13_90_tRNAMetInit_CAT+	4.81668	A	6.41162	A	1.59494	0.00153559	yes	up
302	chr8:126083101-126083219	Rn5S|5S_rRNA	2.2589	A	3.85379	A	1.59489	0.00150448	yes	up
153	chr5:125884620-125884691	n-Ta39|chr5_1317_tRNAAla_TGC-	4.75247	A	6.34421	A	1.59174	0.00165656	yes	up
495	chr13:21802449-21802519	n-Tg28|chr13_77_tRNAGly_GCC+	4.33937	A	5.9234	A	1.58403	0.00166808	yes	up
472	chr13:21259473-21259545	n-Tm14|chr13_61_tRNAMet_CAT+	3.59149	A	5.17377	A	1.58229	0.00170047	yes	up
616	chr16:14131871-14132075	B2_Mm1t_SINE_B2-	1.46667	B	3.04727	A	1.5806	0.00170047	yes	up
146	chr5:65926870-65927025	B2_Mm2_SINE_B2+	1.8878	A	3.46203	A	1.57423	0.00173342	yes	up
395	chr11:48670139-48670211	n-Tv7|chr11_208_tRNAVal_AAC+	4.26373	A	5.82643	A	1.5627	0.00194961	yes	up
190	chr6:47928996-47929067	n-Tc57|chr6_157_tRNACys_GCA+	4.41379	A	5.97428	A	1.5605	0.00196038	yes	up
19	chr1:172975116-172975186	n-Tg12|chr1_699_tRNAGly_GCC+	4.6175	A	6.17687	A	1.55937	0.00195547	yes	up
470	chr13:21252654-21252725	n-Te11|chr13_1001_tRNAGlu_CTC-	4.54952	A	6.10888	A	1.55935	0.00199343	yes	up
673	chr19:32703343-32703442	B2_Mm2_B2_SINE+	1.37325	B	2.93121	A	1.55796	0.00196038	yes	up
13	chr1:167572402-167572473	n-Tp8|chr1_1022_tRNAPro_CGG-	4.40428	A	5.95879	A	1.55451	0.0019833	yes	up
511	chr13:22016804-22016885	n-Ts25|chr13_984_tRNASer_TGA-	1.82247	A	3.37248	A	1.55001	0.00200888	yes	up
508	chr13:22009031-22009116	n-Tr23|chr13_985_tRNAArg_TCT_I-	2.02361	A	3.56824	A	1.54463	0.00207745	yes	up
645	chr17:56545262-56545361	B4_B4_SINE+	0.807246	B	2.35055	A	1.5433	0.0022097	yes	up
163	chr5:150040577-150040650	n-Tn14|chr5_1043_tRNAAsn_GTT-	4.68435	A	6.22444	A	1.54009	0.00215517	yes	up
47	chr2:18508671-18508744	n-Tn9|chr2_1947_tRNAAsn_GTT-	4.29406	A	5.83268	A	1.53861	0.0023036	yes	up
648	chr17:71948611-71948682	n-Tc52|chr17_458_tRNACys_GCA+	2.82316	A	4.35701	A	1.53385	0.00224618	yes	up
621	chr16:31399621-31399720	B2_Mm2_B2_SINE+	1.83405	A	3.36143	A	1.52738	0.00230597	yes	up
346	chr9:64585853-64585924	n-Tq9|chr9_342_tRNAGln_CTG+	4.38862	A	5.91226	A	1.52364	0.00246155	yes	up
412	chr11:68854780-68854851	n-Tg25|chr11_1824_tRNAGly_TCC-	4.88732	A	6.40876	A	1.52144	0.00246155	yes	up
75	chr3:27052969-27053068	NA_4	1.57233	B	3.0937	A	1.52137	0.00246155	yes	up
545	chr13:23517515-23517603	n-Ty3|chr13_961_tRNATyr_GTA_I-	2.40741	A	3.9219	A	1.51449	0.00256084	yes	up
526	chr13:22118417-22118489	n-Tv16|chr13_91_tRNAVal_CAC+	3.65502	A	5.16456	A	1.50954	0.00265778	yes	up
357	chr9:109833765-109833864	B1_Mm_Alu_SINE-	0.654484	B	2.15635	A	1.50186	0.00270782	yes	up
670	chr19:12086756-12086828	n-Tv22|chr19_110_tRNAVal_TAC+	3.03582	A	4.53168	A	1.49586	0.00287224	yes	up
351	chr9:78023110-78023440	Rn7sk|7SK-	4.71162	A	6.2038	A	1.49217	0.00291339	yes	up
566	chr13:23598388-23598459	n-Tw4|chr13_109_tRNATrp_CCA+	3.95028	A	5.44122	A	1.49094	0.00297882	yes	up
665	chr19:12083035-12083107	n-Tf2|chr19_108_tRNAPhe_GAA+	1.02204	B	2.51255	A	1.49051	0.00305887	yes	up
476	chr13:21262075-21262156	n-Tl5|chr13_63_tRNALeu_AAG+	4.3339	A	5.81955	A	1.48565	0.0030877	yes	up
385	chr10:126597026-126597125	B1_Mus1_Alu_SINE-	1.36719	B	2.84401	A	1.47682	0.00321626	yes	up
411	chr11:68854486-68854557	n-Td9|chr11_397_tRNAAsp_GTC+	5.11919	A	6.58855	A	1.46936	0.00345117	yes	up
525	chr13:22114288-22114369	n-Ts12|chr13_972_tRNASer_CGA-	4.02499	A	5.49373	A	1.46874	0.00345117	yes	up
317	chr8:126108435-126108553	Rn5S|5S_rRNA	1.30921	B	2.77173	A	1.46252	0.00353215	yes	up
502	chr13:21974754-21974826	n-Tf1|chr13_988_tRNAPhe_GAA-	3.39207	A	4.85202	A	1.45995	0.00370879	yes	up
321	chr8:126115271-126115389	Rn5S|5S_rRNA	1.26722	B	2.72453	A	1.45731	0.00361371	yes	up
278	chr8:14842649-14843098	B2_Mm2_SINE_B2+	2.99695	A	4.45187	A	1.45492	0.0036992	yes	up
4	chr1:74863321-74863391	n-Tg11|chr1_1392_tRNAGly_GCC-	2.33878	A	3.79336	A	1.45458	0.00372458	yes	up
419	chr11:68923967-68924040	n-Tt5|chr11_399_tRNAThr_AGT+	3.23075	A	4.68533	A	1.45458	0.00382493	yes	up
584	chr14:51702505-51702586	n-Tl28|chr14_703_tRNALeu_TAG-	3.56645	A	5.01565	A	1.4492	0.00382493	yes	up
428	chr11:75160470-75160569	B2_Mm1a_B2_SINE+	0.885661	B	2.32483	A	1.43917	0.00409966	yes	up
396	chr11:48670476-48670557	n-Tl6|chr11_2021_tRNALeu_AAG-	3.50847	A	4.93925	A	1.43078	0.00432779	yes	up
524	chr13:22113013-22113085	n-Tr1|chr13_973_tRNAArg_ACG-	4.35836	A	5.78481	A	1.42645	0.00449338	yes	up
384	chr10:126508214-126508433	B3_SINE_B2-	2.191	A	3.61557	A	1.42457	0.00446541	yes	up
145	chr5:54383776-54383875	B2_Mm2_B2_SINE-	1.25903	B	2.6813	A	1.42227	0.0044863	yes	up
459	chr12:53704775-53704881	Rnu6|U6-	3.72806	A	5.1467	A	1.41864	0.00465425	yes	up
442	chr11:97850237-97850308	n-Tc54|chr11_1432_tRNACys_GCA-	4.7664	A	6.18481	A	1.41842	0.00474384	yes	up
304	chr8:126086495-126086613	Rn5S|5S_rRNA	1.22402	B	2.64198	A	1.41795	0.00462543	yes	up
309	chr8:126094901-126095019	Rn5S|5S_rRNA	1.22402	B	2.64198	A	1.41795	0.00462543	yes	up
126	chr4:43505660-43505930	Rmrp|RNase_MRP-	4.4257	A	5.84349	A	1.4178	0.00462543	yes	up
263	chr7:59763599-59763698	B3_B2_SINE+	1.58486	B	3.0019	A	1.41704	0.00467984	yes	up
392	chr11:48647931-48648002	n-Ta38|chr11_2022_tRNAAla_TGC-	4.98017	A	6.39485	A	1.41467	0.00473261	yes	up
355	chr9:104310997-104311068	n-Te18|chr9_961_tRNAGlu_TTC-	0.509221	B	1.92168	A	1.41246	0.0048803	yes	up
560	chr13:23558945-23559034	n-Ty8|chr13_106_tRNATyr_GTA_I+	3.85809	A	5.26832	A	1.41023	0.00490276	yes	up
504	chr13:21998980-21999051	n-Tm2|chr13_82_tRNAMetinit_CAT+	1.20609	B	2.61157	A	1.40549	0.00490565	yes	up
543	chr13:23504810-23504882	n-Ta7|chr13_963_tRNAAla_AGC-	1.70871	A	3.1053	A	1.39659	0.00523844	yes	up
271	chr7:127986097-127986293	B1_Mus1_SINE_Alu-	2.11978	A	3.51158	A	1.3918	0.00541885	yes	up
658	chr19:4820900-4821061	B2_Mm1a_SINE_B2+	2.9716	A	4.36299	A	1.39139	0.00549481	yes	up
305	chr8:126088186-126088304	Rn5S|5S_rRNA	1.55834	B	2.94316	A	1.38482	0.00567544	yes	up
189	chr6:47738068-47738179	Rny1|Y1_RNA-	3.64362	A	5.02742	A	1.3838	0.00570842	yes	up
152	chr5:115002158-115002423	B2_Mm2_SINE_B2-	3.13326	A	4.51587	A	1.38261	0.00571559	yes	up
288	chr8:113522107-113522266	B2_Mm1t_SINE_B2+	1.70029	A	3.07963	A	1.37934	0.00590305	yes	up
169	chr6:38287916-38288126	B2_Mm2_SINE_B2-	2.43284	A	3.81011	A	1.37727	0.00584926	yes	up
437	chr11:97631143-97631214	n-Tc18|chr11_1444_tRNACys_GCA-	1.67146	A	3.04595	A	1.37449	0.00590745	yes	up
514	chr13:22025830-22025901	n-Tq8|chr13_982_tRNAGln_CTG-	1.60585	B	2.97876	A	1.37291	0.00598576	yes	up
482	chr13:21325914-21325985	n-Ta17|chr13_67_tRNAAla_AGC+	4.5464	A	5.91793	A	1.37153	0.00622842	yes	up
386	chr10:127071228-127071327	B1_Mus2_Alu_SINE-	1.39949	B	2.7688	A	1.3693	0.00610363	yes	up
473	chr13:21259944-21260016	n-Tk28|chr13_1000_tRNALys_TTT-	3.78211	A	5.1511	A	1.36899	0.0065408	yes	up
592	chr14:73693701-73693800	B2_Mm1t_B2_SINE+	1.91625	A	3.28504	A	1.36878	0.00613424	yes	up
572	chr13:23613739-23613820	n-Ts18|chr13_115_tRNASer_GCT+	4.59974	A	5.96428	A	1.36454	0.00629468	yes	up
87	chr3:96136663-96136735	n-Tv18|chr3_284_tRNAVal_CAC+	1.17475	B	2.5362	A	1.36145	0.00632753	yes	up
370	chr10:70786302-70786504	B2_Mm1a_SINE_B2-	1.12929	B	2.48912	A	1.35983	0.00668571	yes	up
471	chr13:21253274-21253346	n-Tf4|chr13_60_tRNAPhe_GAA+	4.3631	A	5.72273	A	1.35962	0.00659197	yes	up
565	chr13:23595849-23595921	n-Tr17|chr13_949_tRNAArg_TCG-	4.0403	A	5.39635	A	1.35605	0.00659197	yes	up
485	chr13:21341063-21341136	n-Tt3|chr13_996_tRNAThr_AGT-	0.940857	B	2.29238	A	1.35152	0.00671849	yes	up
554	chr13:23530566-23530637	n-Ta29|chr13_955_tRNAAla_CGC-	3.59705	A	4.94541	A	1.34835	0.00721534	yes	up
418	chr11:68889367-68889466	B2_Mm1t_B2_SINE-_and_B1_Mur3_alu_SINE-	1.22033	B	2.56849	A	1.34816	0.00676835	yes	up
512	chr13:22019726-22019807	n-Ts6|chr13_88_tRNASer_AGA+	0.947359	B	2.29434	A	1.34698	0.0070042	yes	up
148	chr5:93139643-93139742	B2_Mm2_B2_SINE-	1.81985	A	3.16402	A	1.34417	0.00703148	yes	up
443	chr11:97855307-97855406	B2_Mm2_B2_SINE+	1.81506	A	3.15325	A	1.33818	0.00727633	yes	up
360	chr10:8702849-8702948	B2_Mm2_B2_SINE+	1.13387	B	2.46704	A	1.33317	0.00791936	yes	up
587	chr14:51710322-51710393	n-Tp15|chr14_192_tRNAPro_TGG+	3.84742	A	5.17825	A	1.33083	0.00778744	yes	up
493	chr13:21418586-21418658	n-Tm13|chr13_994_tRNAMet_CAT-	3.97066	A	5.301	A	1.33034	0.00778744	yes	up
575	chr13:25022629-25022811	B2_Mm1t_SINE_B2+	1.49363	B	2.8173	A	1.32367	0.00793532	yes	up
664	chr19:12080529-12080601	n-Tk29|chr19_107_tRNALys_TTT+	4.17559	A	5.49618	A	1.32059	0.00827644	yes	up
275	chr7:133786811-133786910	B2_Mm1a_B2_SINE-	1.44315	B	2.76203	A	1.31888	0.00811122	yes	up
630	chr16:91770236-91770335	B2_Mm1t_B2_SINE-	0.8507	B	2.16811	A	1.31741	0.00811122	yes	up
266	chr7:105963925-105963996	n-Tp18|chr7_441_tRNAPro_TGG+	4.95815	A	6.27475	A	1.3166	0.00832762	yes	up
450	chr11:106874180-106874252	n-Tr7|chr11_945_tRNAArg_CCG+	4.78456	A	6.09888	A	1.31432	0.00850945	yes	up
59	chr2:122059558-122059657	B1_Mus2_Alu_SINE-	0.727897	B	2.04109	A	1.31319	0.00833769	yes	up
274	chr7:128147749-128147848	B2_Mm1t_B2_SINE+	0.846648	B	2.14851	A	1.30186	0.0090707	yes	up
269	chr7:117336693-117336856	B1_Mus1_SINE_Alu-	3.05463	A	4.35224	A	1.29761	0.0090924	yes	up
400	chr11:49998672-49998771	B2_Mm2_B2_SINE+	0.959686	B	2.24245	A	1.28277	0.00990478	yes	up
610	chr15:100213624-100213723	ID_B1_B4_SINE-_and_B1_Mur3_Alu_SINE+	1.09923	B	2.37321	A	1.27399	0.0105676	yes	null
371	chr10:74967299-74967451	B3_SINE_B2+	2.72147	A	3.99147	A	1.27	0.0108596	yes	null
28	chr1:173003750-173003832	n-Tl19|chr1_703_tRNALeu_CAG+	1.04755	B	2.31425	A	1.2667	0.0110117	yes	null
500	chr13:21947890-21947963	n-Tt4|chr13_81_tRNAThr_AGT+	2.78416	A	4.04094	A	1.25677	0.0126267	yes	null
155	chr5:125886425-125886497	n-Tf7|chr5_1315_tRNAPhe_GAA-	4.78317	A	6.03849	A	1.25532	0.0123767	yes	null
319	chr8:126111859-126111977	Rn5S|5S_rRNA	1.32467	B	2.57584	A	1.25117	0.0120358	yes	null
589	chr14:55512400-55512584	B1_Mur3_SINE_Alu+	1.65576	A	2.90311	A	1.24735	0.0129054	yes	null
513	chr13:22023038-22023109	n-Tm10|chr13_983_tRNAMetInit_CAT-	0.951732	B	2.18535	A	1.23362	0.0133632	yes	null
544	chr13:23505117-23505189	n-Tv5|chr13_962_tRNAVal_AAC-	1.58932	B	2.81762	A	1.2283	0.0137782	yes	null
343	chr9:46080760-46081111	B2_Mm1a_SINE_B2-	1.5413	B	2.7664	A	1.22511	0.0140095	yes	null
292	chr8:126064393-126064511	Rn5S|5S_rRNA	1.40802	B	2.61662	A	1.2086	0.0152757	yes	null
510	chr13:22012069-22012140	n-Tq10|chr13_87_tRNAGln_CTG+	3.19087	A	4.39761	A	1.20674	0.0156057	yes	null
580	chr14:51427123-51427447	Rpph1|RnasePRNA-	3.30406	A	4.50764	A	1.20358	0.0159576	yes	null
642	chr17:30794465-30794672	B3_SINE_B2-	2.78553	A	3.98062	A	1.19508	0.0167023	yes	null
3	chr1:51376031-51376130	NA_1	1.06653	B	2.25985	A	1.19331	0.0170133	yes	null
541	chr13:23492942-23493014	n-Tv2|chr13_965_tRNAVal_AAC-	1.2314	B	2.4225	A	1.1911	0.0169166	yes	null
374	chr10:79371940-79372046	Rnu6|U6+	3.23027	A	4.41915	A	1.18888	0.0172297	yes	null
441	chr11:97849560-97849631	n-Tc55|chr11_1433_tRNACys_GCA-	4.56786	A	5.7536	A	1.18574	0.0177402	yes	null
519	chr13:22063657-22063729	n-Tk22|chr13_89_tRNALys_TTT+	0.952459	B	2.12163	A	1.16917	0.0189572	yes	null
160	chr5:137775343-137775442	B1_Mus1_Alu_SINE+	1.59488	B	2.76327	A	1.16839	0.0190932	yes	null
567	chr13:23609072-23609142	n-Tg27|chr13_110_tRNAGly_GCC+	4.25573	A	5.4186	A	1.16287	0.0198319	yes	null
356	chr9:107551368-107551823	B2_Mm2_SINE_B2-	1.19421	B	2.3489	A	1.15469	0.0205612	yes	null
188	chr6:47731623-47731724	Rny3|Y3_RNA+	3.76943	A	4.92144	A	1.15201	0.0209823	yes	null
568	chr13:23609561-23609632	n-Tm6|chr13_111_tRNAMetInit_CAT+	4.69722	A	5.84017	A	1.14295	0.0225027	yes	null
563	chr13:23592391-23592463	n-Tr4|chr13_951_tRNAArg_ACG-	1.09554	B	2.23246	A	1.13693	0.0226494	yes	null
254	chr6:149096989-149097088	B2_Mm1t_B2_SINE-	1.46396	B	2.58643	A	1.12247	0.0245386	yes	null
539	chr13:23488929-23489002	n-Ti3|chr13_100_tRNAIle_AAT+	0.944439	B	2.06068	A	1.11624	0.0254068	yes	null
651	chr18:36961520-36961662	Vaultrc5|Vault+	4.83977	A	5.95248	A	1.11271	0.0259692	yes	null
119	chr4:11181665-11181764	BC1_Mm_scRNA+	1.29539	B	2.40614	A	1.11075	0.0262465	yes	null
460	chr12:53705477-53705578	Rnu6|U6-	3.66292	A	4.75934	A	1.09642	0.0284155	yes	null
347	chr9:65049244-65049401	B2_Mm1a_SINE_B2+	2.67171	A	3.76437	A	1.09266	0.029234	yes	null
159	chr5:135372305-135372576	B3_SINE_B2-	1.47356	B	2.56337	A	1.08981	0.0292127	yes	null
7	chr1:120246867-120247052	B2_Mm2_SINE_B2+	1.86095	A	2.94829	A	1.08734	0.0293615	yes	null
341	chr8:126149708-126149807	B2_Mm2_B2_SINE-	1.38554	B	2.4682	A	1.08266	0.0300575	yes	null
699	chrX:157204042-157204114	n-Tv23|chrX_459_tRNAVal_TAC+	4.61249	A	5.68808	A	1.07559	0.0315962	yes	null
136	chr4:135550206-135550305	B1_Mus1_Alu_SINE+	1.37124	B	2.43191	A	1.06067	0.0338169	yes	null
23	chr1:172996115-172996197	n-Tl18|chr1_701_tRNALeu_CAG+	1.1282	B	2.18037	A	1.05217	0.0353799	yes	null
574	chr13:23622217-23622288	n-Tm9|chr13_947_tRNAMetInit_CAT-	4.54544	A	5.58786	A	1.04242	0.0384564	yes	null
33	chr1:173011364-173011446	n-Tl20|chr1_705_tRNALeu_CAG+	1.14216	B	2.1761	A	1.03394	0.038687	yes	null
54	chr2:91078023-91078122	B2_Mm1a_B2_SINE+	0.9867	B	2.01267	A	1.02597	0.0402967	yes	null
117	chr3:146184477-146184576	B1_Mus2_alu_SINE+	1.04262	B	2.06265	A	1.02003	0.0416162	yes	null
65	chr2:173043603-173043702	B1_Mus2_Alu_SINE+	1.57322	B	2.57809	A	1.00487	0.0450058	yes	null
83	chr3:94499511-94499610	B1_Mus2_Alu_SINE-	1.35042	B	2.34888	A	0.998461	0.0463214	yes	null
84	chr3:94739234-94739333	B2_Mm2_B2_SINE-_and_ID_ID_SINE-	1.41228	B	2.40109	A	0.988815	0.0487888	yes	null
375	chr10:79448251-79448357	Rnu6|U6+	1.99261	A	2.97913	A	0.986523	0.0492662	yes	null
433	chr11:87236521-87236620	NA_18	1.89573	A	2.85864	A	0.962905	0.0552154	yes	null
675	chr19:57478665-57478829	B2_Mm1a_SINE_B2-	2.13893	A	3.10157	A	0.962646	0.0552154	yes	null
348	chr9:66003087-66003186	B2_Mm2_B2_SINE-	1.29773	B	2.24493	A	0.947197	0.0591972	yes	null
43	chr1:180241842-180241941	B2_Mm2_B2_SINE-	1.34588	B	2.28699	A	0.941109	0.0621694	yes	null
283	chr8:87404850-87404949	B2_Mm2_B2_SINE-	2.04998	A	2.97154	A	0.921555	0.0668154	yes	null
657	chr19:3831713-3831812	B2_Mm1a_B2_SINE-	2.27078	A	3.18236	A	0.911574	0.0701013	yes	null
256	chr7:26052529-26052628	NA_13	1.30659	B	2.16146	A	0.854864	0.0923385	yes	null
8	chr1:130008960-130009059	B2_Mm2_B2_SINE+	1.75059	A	2.59438	A	0.843791	0.0965158	yes	null
577	chr13:94385175-94385274	B2_Mm2_B2_SINE-	1.77898	A	2.62078	A	0.841802	0.0979836	yes	null
653	chr18:60961733-60961832	RLTR30_ERV1_LTR+_and_B2_Mm1a_B2_SINE+	1.92514	A	2.71877	A	0.793629	0.123038	yes	null
259	chr7:29579007-29579079	n-Tk24|chr7_1276_tRNALys_TTT-	1.25064	B	2.03437	A	0.783732	0.126688	yes	null
130	chr4:128780080-128780179	B2_Mm1t_B2_SINE+	1.42222	B	2.1951	A	0.77288	0.132458	yes	null
446	chr11:101488967-101489066	NA_20	1.32555	B	2.09112	A	0.765562	0.137591	yes	null
262	chr7:54241133-54241232	B2_Mm2_B2_SINE-	1.79088	A	2.53959	A	0.74871	0.145333	yes	null
135	chr4:135478326-135478425	B2_Mm2_B2_SINE+	1.47595	B	2.16641	A	0.690461	0.184432	yes	null
447	chr11:101519634-101519733	NA_21	1.43986	B	2.09509	A	0.655237	0.20919	yes	null
503	chr13:21988807-21988900	n-Ti14|chr13_987_tRNAIle_TAT_I-	1.2541	B	1.88506	A	0.630951	0.230563	yes	null
528	chr13:22121969-22122042	n-Tt1|chr13_971_tRNAThr_AGT-	1.35559	B	1.92057	A	0.564987	0.287657	yes	null
429	chr11:75237773-75237872	B1_Mur4_Alu_SINE+	1.46664	B	1.99877	A	0.532132	0.315533	yes	null
349	chr9:66919915-66920014	B2_Mm2_B2_SINE-	2.31546	A	2.83909	A	0.523629	0.324123	yes	null
456	chr12:12817037-12817136	NA_23	1.57278	B	1.94637	A	0.373587	0.502775	yes	null
128	chr4:97438963-97439062	NA_5	1.83019	A	2.16407	A	0.333884	0.553515	yes	null
397	chr11:48676608-48676707	B2_Mm2_B2_SINE+	1.82069	A	1.83399	B	0.0133084	0.984317	yes	null

## Sheet: tRNA
Renaud et al. 2014	Locus description		AVERAGE REPLICATE SCORES				limma KO WT
			WT_R		KO_R		KO_R vs WT_R
number	Locus position with link (NCBI37/mm9)	Locus annotation	mean scores cut-off= 1.6194	Above or Below cut-off	mean scores cut-off= 1.8839	Above or Below cut-off	logFC	adj.P.Val	Above cut-off in at least one	change
82	chr3:90279782-90279853	n-Tm11|chr3_792_tRNAMetInit_CAT-	2.99223	A	6.29377	A	3.30154	1.89134822491079e-08	yes	up
634	chr17:23677882-23677953	n-Tp10|chr17_83_tRNAPro_CGG+	1.21446	B	4.10635	A	2.89189	1.03942920706234e-06	yes	up
637	chr17:23685735-23685807	n-Tr11|chr17_995_tRNAArg_CCT-	2.4964	A	5.31063	A	2.81423	1.63487784405112e-06	yes	up
112	chr3:96962008-96962079	n-Te12|chr3_303_tRNAGlu_CTC+	2.22712	A	4.89278	A	2.66566	5.33280946873218e-06	yes	up
537	chr13:23400921-23400994	n-Ti9|chr13_968_tRNAIle_AAT-	1.19995	B	3.861	A	2.66105	5.33280946873218e-06	yes	up
358	chr9:123438543-123438615	n-Tr2|chr9_783_tRNAArg_ACG-	3.95263	A	6.57134	A	2.61871	6.64452233337623e-06	yes	up
377	chr10:79711904-79711977	n-Tn7|chr10_381_tRNAAsn_GTT+	4.3262	A	6.86366	A	2.53746	1.23637014360299e-05	yes	up
436	chr11:97563763-97563836	n-Tn8|chr11_1446_tRNAAsn_GTT-	2.39906	A	4.9321	A	2.53304	1.23637014360299e-05	yes	up
535	chr13:23391991-23392063	n-Tv12|chr13_97_tRNAVal_CAC+	1.57454	B	4.0833	A	2.50875	1.23637014360299e-05	yes	up
361	chr10:12642369-12642451	n-Tl25|chr10_1316_tRNALeu_TAA-	3.76677	A	6.26998	A	2.50321	1.23637014360299e-05	yes	up
30	chr1:173009537-173009608	n-Te7|chr1_996_tRNAGlu_CTC-	1.75308	A	4.25401	A	2.50093	1.23637014360299e-05	yes	up
515	chr13:22027366-22027437	n-Td13|chr13_981_tRNAAsp_GTC-	1.33507	B	3.8315	A	2.49643	1.23637014360299e-05	yes	up
71	chr3:19528355-19528447	n-Ty1|chr3_27_tRNATyr_GTA_I+	3.56478	A	6.04478	A	2.48	1.26411204542483e-05	yes	up
60	chr2:122201230-122201301	n-Th4|chr2_1432_tRNAHis_GTG-	3.96982	A	6.44885	A	2.47903	1.26411204542483e-05	yes	up
659	chr19:5038304-5038385	n-Ts20|chr19_711_tRNASer_GCT-	3.22336	A	5.66377	A	2.44041	1.56931357841095e-05	yes	up
452	chr11:115274618-115274690	n-Tr12|chr11_1234_tRNAArg_CCT-	3.2537	A	5.65852	A	2.40481	2.11485230960963e-05	yes	up
156	chr5:125889386-125889457	n-Td14|chr5_1314_tRNAAsp_GTC-	4.23033	A	6.61903	A	2.3887	2.48089474887513e-05	yes	up
405	chr11:62559517-62559588	n-Tw8|chr11_1849_tRNATrp_CCA-	0.541116	B	2.91095	A	2.36983	2.74842513599062e-05	yes	up
414	chr11:68875822-68875895	n-Ti4|chr11_1823_tRNAIle_AAT-	4.00571	A	6.36152	A	2.35581	2.74842513599062e-05	yes	up
632	chr17:23672299-23672371	n-Tk12|chr17_1000_tRNALys_CTT-	1.42033	B	3.77541	A	2.35508	2.74842513599062e-05	yes	up
98	chr3:96227956-96228026	n-Tg6|chr3_752_tRNAGly_CCC-	0.600086	B	2.95355	A	2.35346	2.74842513599062e-05	yes	up
20	chr1:172994295-172994366	n-Te5|chr1_1002_tRNAGlu_CTC-	1.68313	A	4.03113	A	2.34801	2.74842513599062e-05	yes	up
25	chr1:173001923-173001994	n-Te8|chr1_999_tRNAGlu_CTC-	1.97196	A	4.31519	A	2.34324	2.74842513599062e-05	yes	up
549	chr13:23523281-23523353	n-Ta13|chr13_102_tRNAAla_AGC+	4.9193	A	7.25406	A	2.33477	2.95136305785354e-05	yes	up
531	chr13:23377270-23377342	n-Tv4|chr13_93_tRNAVal_AAC+	1.13622	B	3.45512	A	2.3189	3.21084196623471e-05	yes	up
62	chr2:122203704-122203775	n-Th5|chr2_586_tRNAHis_GTG+	4.91399	A	7.22869	A	2.31469	3.21084196623471e-05	yes	up
431	chr11:79518152-79518223	n-Tt12|chr11_550_tRNAThr_CGT+	3.77157	A	6.08279	A	2.31122	3.27111043704496e-05	yes	up
376	chr10:79711709-79711781	n-Tf3|chr10_961_tRNAPhe_GAA-	4.67232	A	6.9732	A	2.30089	3.58732294639894e-05	yes	up
491	chr13:21371565-21371637	n-Tr16|chr13_74_tRNAArg_TCG+	1.35149	B	3.65084	A	2.29936	3.50330143420167e-05	yes	up
381	chr10:90644842-90644913	n-Td16|chr10_856_tRNAAsp_GTC-	4.10549	A	6.40297	A	2.29748	3.58732294639894e-05	yes	up
631	chr17:23670929-23671001	n-Tk13|chr17_82_tRNALys_CTT+	1.28352	B	3.57627	A	2.29275	3.58732294639894e-05	yes	up
103	chr3:96261993-96262064	n-Th9|chr3_751_tRNAHis_GTG-	1.95477	A	4.23974	A	2.28497	3.58732294639894e-05	yes	up
550	chr13:23524859-23524946	n-Ty7|chr13_958_tRNATyr_GTA_I-	3.65635	A	5.93635	A	2.28001	3.66218559028167e-05	yes	up
532	chr13:23377518-23377590	n-Ta10|chr13_94_tRNAAla_AGC+	1.50319	B	3.7801	A	2.27691	3.66218559028167e-05	yes	up
509	chr13:22011084-22011165	n-Ts5|chr13_86_tRNASer_AGA+	3.46542	A	5.74169	A	2.27627	3.66218559028167e-05	yes	up
285	chr8:97227904-97227986	n-Tl16|chr8_1008_tRNALeu_CAG-	4.67757	A	6.9421	A	2.26453	4.04137945935102e-05	yes	up
571	chr13:23611482-23611553	n-Tq15|chr13_114_tRNAGln_TTG+	3.30023	A	5.54397	A	2.24374	4.72165780596353e-05	yes	up
77	chr3:51162276-51162347	n-Tp17|chr3_92_tRNAPro_TGG+	1.81303	A	4.05655	A	2.24352	4.56326700769788e-05	yes	up
17	chr1:172968128-172968199	n-Tg21|chr1_1004_tRNAGly_TCC-	3.76557	A	6.00891	A	2.24334	4.70134466987339e-05	yes	up
102	chr3:96256418-96256489	n-Th7|chr3_295_tRNAHis_GTG+	1.98615	A	4.21371	A	2.22756	4.90432820197073e-05	yes	up
529	chr13:22142555-22142636	n-Ts19|chr13_970_tRNASer_GCT-	3.50284	A	5.7289	A	2.22606	4.90432820197073e-05	yes	up
487	chr13:21351637-21351708	n-Ta19|chr13_71_tRNAAla_AGC+	2.51284	A	4.71788	A	2.20504	5.92953725798226e-05	yes	up
286	chr8:113154453-113154523	n-Tg16|chr8_887_tRNAGly_GCC-	0.13216	B	2.33005	A	2.19789	6.02134805994412e-05	yes	up
518	chr13:22032783-22032864	n-Ts8|chr13_978_tRNASer_AGA-	2.85416	A	5.0486	A	2.19444	6.76085122785028e-05	yes	up
534	chr13:23390930-23391002	n-Ta11|chr13_96_tRNAAla_AGC+	0.836238	B	3.01002	A	2.17378	7.12574048394569e-05	yes	up
546	chr13:23518374-23518461	n-Ty4|chr13_101_tRNATyr_GTA_I+	2.37458	A	4.54762	A	2.17304	7.12574048394569e-05	yes	up
516	chr13:22028963-22029044	n-Ts10|chr13_980_tRNASer_AGA-	2.67237	A	4.84435	A	2.17198	7.12574048394569e-05	yes	up
70	chr3:19527959-19528031	n-Tr3|chr3_1040_tRNAArg_ACG-	3.73342	A	5.89229	A	2.15887	7.8626234293954e-05	yes	up
391	chr11:48647385-48647457	n-Tk10|chr11_2023_tRNALys_CTT-	4.05709	A	6.20815	A	2.15106	8.30467693274823e-05	yes	up
501	chr13:21973902-21973975	n-Ti10|chr13_989_tRNAIle_AAT-	3.11152	A	5.26055	A	2.14903	8.30467693274823e-05	yes	up
421	chr11:68932296-68932366	n-Tg13|chr11_1819_tRNAGly_GCC-	3.8862	A	6.03247	A	2.14627	8.47253417109519e-05	yes	up
410	chr11:68853887-68853958	n-Tp9|chr11_396_tRNAPro_CGG+	3.7083	A	5.84943	A	2.14112	8.86736275447852e-05	yes	up
24	chr1:172996762-172996832	n-Tg17|chr1_702_tRNAGly_GCC+	2.02038	A	4.15001	A	2.12963	8.9273240624828e-05	yes	up
10	chr1:134930904-134930976	n-Tk25|chr1_1184_tRNALys_TTT-	2.1924	A	4.30353	A	2.11114	0.000105887	yes	up
403	chr11:58115976-58116082	n-Tl12|chr11_1911_tRNALeu_CAA_I-	4.5078	A	6.61275	A	2.10496	0.000105887	yes	up
78	chr3:51163329-51163400	n-Tp5|chr3_93_tRNAPro_AGG+	2.10227	A	4.2023	A	2.10003	0.000105887	yes	up
586	chr14:51709164-51709253	n-Ty10|chr14_191_tRNATyr_GTA_I+	4.5635	A	6.66344	A	2.09993	0.000105887	yes	up
118	chr4:10801211-10801292	n-Ts9|chr4_16_tRNASer_AGA+	3.55012	A	5.64361	A	2.09349	0.000110956	yes	up
483	chr13:21332814-21332885	n-Ta40|chr13_68_tRNAAla_TGC+	2.33858	A	4.42945	A	2.09088	0.000110956	yes	up
57	chr2:118872486-118872567	n-Ts21|chr2_1509_tRNASer_GCT-	4.84993	A	6.93829	A	2.08836	0.000110956	yes	up
533	chr13:23390650-23390722	n-Tv6|chr13_95_tRNAVal_AAC+	1.82718	A	3.91011	A	2.08293	0.000116372	yes	up
265	chr7:86611305-86611377	n-Tr19|chr7_387_tRNAArg_TCG+	4.36857	A	6.45002	A	2.08145	0.000116372	yes	up
638	chr17:23687230-23687302	n-Tr8|chr17_994_tRNAArg_CCG-	3.33941	A	5.41909	A	2.07969	0.000121673	yes	up
484	chr13:21334439-21334510	n-Ta18|chr13_69_tRNAAla_AGC+	0.599991	B	2.67778	A	2.07779	0.000122607	yes	up
424	chr11:68938109-68938180	n-Tq6|chr11_1817_tRNAGln_CTG-	3.00756	A	5.07717	A	2.06961	0.000122607	yes	up
558	chr13:23545301-23545383	n-Tl22|chr13_952_tRNALeu_CAG-	4.37523	A	6.44421	A	2.06898	0.000122607	yes	up
583	chr14:51684843-51684915	n-Tt17|chr14_704_tRNAThr_TGT-	4.01217	A	6.0702	A	2.05803	0.000132809	yes	up
582	chr14:51684489-51684560	n-Tp4|chr14_705_tRNAPro_AGG-	3.78548	A	5.84319	A	2.05771	0.00013233	yes	up
581	chr14:51683558-51683639	n-Tl8|chr14_188_tRNALeu_AAG+	4.85832	A	6.91469	A	2.05637	0.00013233	yes	up
404	chr11:61221418-61221489	n-Tw5|chr11_1880_tRNATrp_CCA-	4.64781	A	6.70153	A	2.05372	0.00013233	yes	up
107	chr3:96301704-96301777	n-Tn12|chr3_298_tRNAAsn_GTT+	3.65029	A	5.69937	A	2.04908	0.00013233	yes	up
108	chr3:96303435-96303507	n-Tk16|chr3_748_tRNALys_CTT-	3.74787	A	5.79669	A	2.04882	0.000133039	yes	up
561	chr13:23589975-23590046	n-Tw3|chr13_107_tRNATrp_CCA+	2.45397	A	4.49707	A	2.04311	0.000132809	yes	up
61	chr2:122203099-122203170	n-Th3|chr2_1431_tRNAHis_GTG-	4.7771	A	6.81937	A	2.04226	0.000132809	yes	up
29	chr1:173004433-173004503	n-Tg18|chr1_704_tRNAGly_GCC+	1.66512	A	3.70521	A	2.04009	0.000135055	yes	up
15	chr1:172964073-172964146	n-Tn6|chr1_1006_tRNAAsn_GTT-	4.18677	A	6.22242	A	2.03565	0.000135775	yes	up
478	chr13:21264706-21264811	n-Tl9|chr13_998_tRNALeu_CAA_I-	3.64624	A	5.67952	A	2.03328	0.000140299	yes	up
382	chr10:92915723-92915794	n-Td8|chr10_851_tRNAAsp_GTC-	3.9968	A	6.02986	A	2.03306	0.000140299	yes	up
506	chr13:22003182-22003253	n-Td11|chr13_84_tRNAAsp_GTC+	1.0428	B	3.06878	A	2.02598	0.00014341	yes	up
656	chr19:3576263-3576335	n-Ta9|chr19_8_tRNAAla_AGC+	3.56822	A	5.59408	A	2.02586	0.00014341	yes	up
394	chr11:48669782-48669853	n-Tp14|chr11_207_tRNAPro_TGG+	3.96942	A	5.99498	A	2.02556	0.000147926	yes	up
496	chr13:21802863-21802934	n-Tm7|chr13_78_tRNAMetInit_CAT+	4.46436	A	6.48765	A	2.02329	0.000147926	yes	up
142	chr5:31190456-31190544	n-Ty9|chr5_109_tRNATyr_GTA_I+	4.4106	A	6.43043	A	2.01983	0.000147926	yes	up
154	chr5:125885977-125886048	n-Td15|chr5_1316_tRNAAsp_GTC-	2.86924	A	4.88713	A	2.0179	0.000156995	yes	up
439	chr11:97658386-97658457	n-Tc56|chr11_791_tRNACys_GCA+	3.86437	A	5.88112	A	2.01675	0.000154388	yes	up
641	chr17:26012033-26012103	n-Tg7|chr17_113_tRNAGly_CCC+	4.09598	A	6.10366	A	2.00768	0.000157664	yes	up
34	chr1:173012007-173012077	n-Tg19|chr1_706_tRNAGly_GCC+	1.85358	A	3.8612	A	2.00762	0.000157664	yes	up
35	chr1:173031969-173032051	n-Tl21|chr1_993_tRNALeu_CAG-	4.35108	A	6.35103	A	1.99995	0.000163365	yes	up
284	chr8:97227531-97227613	n-Tl17|chr8_414_tRNALeu_CAG+	4.12082	A	6.1173	A	1.99648	0.000171952	yes	up
72	chr3:19528782-19528870	n-Ty2|chr3_28_tRNATyr_GTA_I+	4.76237	A	6.75161	A	1.98924	0.000182373	yes	up
393	chr11:48667121-48667193	n-Tt16|chr11_206_tRNAThr_TGT+	4.38818	A	6.37167	A	1.98348	0.000194577	yes	up
255	chr7:19886593-19886678	n-Ts2|chr7_86_tRNASeC(e)_TCA+	3.30612	A	5.28491	A	1.97878	0.000194577	yes	up
407	chr11:68850505-68850578	n-Ti5|chr11_393_tRNAIle_AAT+	3.97173	A	5.9468	A	1.97507	0.000194577	yes	up
97	chr3:96213992-96214063	n-Th6|chr3_291_tRNAHis_GTG+	2.61557	A	4.59033	A	1.97476	0.000194577	yes	up
364	chr10:30530946-30531017	n-Te9|chr10_81_tRNAGlu_CTC+	3.75575	A	5.72124	A	1.96549	0.000206661	yes	up
409	chr11:68851355-68851428	n-Tt8|chr11_395_tRNAThr_AGT+	3.70139	A	5.66594	A	1.96455	0.000206661	yes	up
481	chr13:21314455-21314526	n-Ta16|chr13_66_tRNAAla_AGC+	4.32456	A	6.28777	A	1.96321	0.000206661	yes	up
464	chr12:72070107-72070179	n-Tk17|chr12_790_tRNALys_CTT-	3.96857	A	5.92788	A	1.95931	0.000206811	yes	up
413	chr11:68855328-68855399	n-Tw7|chr11_398_tRNATrp_CCA+	4.01307	A	5.9698	A	1.95673	0.000206661	yes	up
453	chr11:115275093-115275165	n-Tr18|chr11_1023_tRNAArg_TCG+	4.05581	A	6.00932	A	1.95351	0.000210663	yes	up
569	chr13:23610015-23610096	n-Ts24|chr13_112_tRNASer_TGA+	3.28254	A	5.23421	A	1.95167	0.00020729	yes	up
649	chr17:84261284-84261376	n-Ti17|chr17_516_tRNAIle_TAT_I+	4.20888	A	6.15993	A	1.95104	0.00020729	yes	up
36	chr1:173032502-173032573	n-Td5|chr1_707_tRNAAsp_GTC+	3.48137	A	5.43209	A	1.95072	0.000206811	yes	up
477	chr13:21264220-21264291	n-Tq7|chr13_64_tRNAGln_CTG+	3.23189	A	5.1782	A	1.94631	0.000224579	yes	up
22	chr1:172995489-172995560	n-Td3|chr1_1000_tRNAAsp_GTC-	2.15809	A	4.10376	A	1.94567	0.000210503	yes	up
486	chr13:21346089-21346160	n-Ta28|chr13_70_tRNAAla_CGC+	1.51607	B	3.45053	A	1.93446	0.0002391	yes	up
435	chr11:95720486-95720557	n-Tq16|chr11_1493_tRNAGln_TTG-	4.31066	A	6.2421	A	1.93145	0.0002391	yes	up
585	chr14:51708325-51708397	n-Tt15|chr14_190_tRNAThr_TGT+	4.35625	A	6.2866	A	1.93035	0.0002391	yes	up
51	chr2:57034805-57034875	n-Tg29|chr2_1747_tRNAGly_GCC-	3.47008	A	5.3952	A	1.92512	0.0002391	yes	up
110	chr3:96304932-96305003	n-Tg26|chr3_746_tRNAGly_TCC-	4.41664	A	6.3416	A	1.92496	0.0002391	yes	up
668	chr19:12086078-12086163	n-Tr21|chr19_637_tRNAArg_TCT_I-	3.6553	A	5.57667	A	1.92137	0.0002391	yes	up
564	chr13:23592826-23592907	n-Ts7|chr13_950_tRNASer_AGA-	2.70077	A	4.61926	A	1.91849	0.0002391	yes	up
505	chr13:21999809-21999881	n-Tk23|chr13_83_tRNALys_TTT+	1.30544	B	3.22357	A	1.91813	0.00024456	yes	up
270	chr7:127978993-127979074	n-Tl27|chr7_861_tRNALeu_TAG-	4.00732	A	5.92381	A	1.91649	0.00024456	yes	up
369	chr10:62892224-62892305	n-Ts26|chr10_1095_tRNASer_TGA-	4.42127	A	6.32896	A	1.90769	0.00024585	yes	up
555	chr13:23538011-23538083	n-Tv17|chr13_954_tRNAVal_CAC-	3.99601	A	5.90004	A	1.90402	0.000247517	yes	up
440	chr11:97660220-97660291	n-Tc51|chr11_1442_tRNACys_GCA-	3.07988	A	4.98204	A	1.90216	0.000247916	yes	up
109	chr3:96304289-96304360	n-Th8|chr3_747_tRNAHis_GTG-	3.38909	A	5.28947	A	1.90038	0.000247517	yes	up
517	chr13:22032188-22032259	n-Td12|chr13_979_tRNAAsp_GTC-	3.38892	A	5.28817	A	1.89926	0.00024973	yes	up
289	chr8:113586461-113586531	n-Tg10|chr8_560_tRNAGly_GCC+	3.25525	A	5.15122	A	1.89598	0.000251783	yes	up
27	chr1:173003124-173003195	n-Td7|chr1_997_tRNAAsp_GTC-	1.80394	A	3.69972	A	1.89578	0.000247994	yes	up
32	chr1:173010738-173010809	n-Td6|chr1_994_tRNAAsp_GTC-	1.80394	A	3.69972	A	1.89578	0.000247994	yes	up
267	chr7:105964186-105964257	n-Tp7|chr7_977_tRNAPro_AGG-	4.18503	A	6.07586	A	1.89083	0.000260672	yes	up
143	chr5:31190888-31190960	n-Ta15|chr5_110_tRNAAla_AGC+	4.93471	A	6.81893	A	1.88422	0.000260672	yes	up
499	chr13:21947189-21947262	n-Ti11|chr13_990_tRNAIle_AAT-	3.94846	A	5.82687	A	1.87841	0.000278672	yes	up
538	chr13:23409335-23409407	n-Tm12|chr13_99_tRNAMet_CAT+	1.39556	B	3.26661	A	1.87105	0.000287598	yes	up
602	chr15:57807538-57807610	n-Tm16|chr15_913_tRNAMet_CAT-	4.47573	A	6.34476	A	1.86903	0.000307746	yes	up
81	chr3:84032933-84033003	n-Tg14|chr3_878_tRNAGly_GCC-	0.202515	B	2.06969	A	1.86717	0.000307746	yes	up
264	chr7:65654685-65654756	n-Te17|chr7_337_tRNAGlu_TTC+	3.63446	A	5.49976	A	1.8653	0.000314893	yes	up
562	chr13:23591949-23592020	n-Tm5|chr13_108_tRNAMetInit_CAT+	1.91314	A	3.77553	A	1.86239	0.000314893	yes	up
474	chr13:21261556-21261628	n-Tm15|chr13_999_tRNAMet_CAT-	3.96302	A	5.82411	A	1.8611	0.000326224	yes	up
594	chr14:76552581-76552652	n-Te16|chr14_347_tRNAGlu_TTC+	3.8094	A	5.66273	A	1.85333	0.000340393	yes	up
258	chr7:29158018-29158112	n-Ti16|chr7_156_tRNAIle_TAT_I+	4.51212	A	6.35357	A	1.84145	0.000347408	yes	up
106	chr3:96283314-96283385	n-Tq3|chr3_297_tRNAGln_CTG+	1.22954	B	3.06577	A	1.83623	0.000354482	yes	up
290	chr8:124103129-124103201	n-Tm17|chr8_783_tRNAMet_CAT-	4.51472	A	6.3499	A	1.83517	0.000355263	yes	up
402	chr11:58115679-58115750	n-Te10|chr11_1912_tRNAGlu_CTC-	4.71595	A	6.5509	A	1.83494	0.00035725	yes	up
96	chr3:96206141-96206214	n-Tn10|chr3_289_tRNAAsn_GTT+	1.3899	B	3.22394	A	1.83404	0.000354783	yes	up
26	chr1:173002465-173002536	n-Tg24|chr1_998_tRNAGly_TCC-	2.19	A	4.02371	A	1.83371	0.000354482	yes	up
31	chr1:173010079-173010150	n-Tg23|chr1_995_tRNAGly_TCC-	2.19	A	4.02371	A	1.83371	0.000354482	yes	up
38	chr1:173033174-173033245	n-Te6|chr1_709_tRNAGlu_CTC+	4.10134	A	5.93455	A	1.83322	0.000362732	yes	up
479	chr13:21292073-21292177	n-Tl10|chr13_65_tRNALeu_CAA_I+	4.76177	A	6.59056	A	1.82878	0.000362732	yes	up
521	chr13:22086059-22086140	n-Ts22|chr13_976_tRNASer_GCT-	1.52502	B	3.35205	A	1.82702	0.000363558	yes	up
416	chr11:68876544-68876625	n-Ts17|chr11_1821_tRNASer_GCT-	5.069	A	6.8958	A	1.82681	0.000362732	yes	up
101	chr3:96255348-96255421	n-Tn11|chr3_294_tRNAAsn_GTT+	2.63848	A	4.46425	A	1.82577	0.000362743	yes	up
92	chr3:96155090-96155160	n-Tg5|chr3_755_tRNAGly_CCC-	0.611543	B	2.43043	A	1.81889	0.000382334	yes	up
99	chr3:96232158-96232230	n-Tk15|chr3_292_tRNALys_CTT+	0.99083	B	2.80937	A	1.81854	0.000382334	yes	up
166	chr6:29338824-29338895	n-Tp6|chr6_46_tRNAPro_AGG+	2.32577	A	4.1415	A	1.81573	0.000389817	yes	up
667	chr19:12085576-12085658	n-Tl26|chr19_638_tRNALeu_TAA-	3.78299	A	5.59332	A	1.81033	0.000398632	yes	up
588	chr14:55136533-55136605	n-Tr6|chr14_209_tRNAArg_ACG+	4.98135	A	6.7893	A	1.80796	0.000398632	yes	up
104	chr3:96263061-96263134	n-Tn13|chr3_750_tRNAAsn_GTT-	2.60821	A	4.41612	A	1.80791	0.000394471	yes	up
488	chr13:21356449-21356522	n-Tt11|chr13_72_tRNAThr_CGT+	1.16347	B	2.96894	A	1.80547	0.000416341	yes	up
522	chr13:22088450-22088521	n-Tq1|chr13_975_tRNAGln_CTG-	1.43041	B	3.23497	A	1.80457	0.000398632	yes	up
669	chr19:12086421-12086493	n-Tv21|chr19_109_tRNAVal_TAC+	4.25346	A	6.05601	A	1.80255	0.000412807	yes	up
666	chr19:12084186-12084258	n-Tk30|chr19_639_tRNALys_TTT-	4.148	A	5.95041	A	1.80241	0.000421837	yes	up
415	chr11:68876246-68876319	n-Tt7|chr11_1822_tRNAThr_AGT-	4.94409	A	6.74321	A	1.79912	0.00041362	yes	up
50	chr2:57034489-57034560	n-Ta27|chr2_263_tRNAAla_CGC+	4.45417	A	6.25087	A	1.7967	0.000426677	yes	up
380	chr10:90644157-90644228	n-Tw2|chr10_857_tRNATrp_CCA-	3.59496	A	5.38806	A	1.7931	0.000440056	yes	up
636	chr17:23684327-23684399	n-Tk14|chr17_84_tRNALys_CTT+	3.03011	A	4.81122	A	1.78111	0.000475617	yes	up
111	chr3:96305370-96305441	n-Te13|chr3_745_tRNAGlu_CTC-	4.62541	A	6.39951	A	1.77409	0.000485223	yes	up
475	chr13:21261905-21261986	n-Tl7|chr13_62_tRNALeu_AAG+	4.29586	A	6.06603	A	1.77017	0.000509769	yes	up
451	chr11:115274295-115274367	n-Tr14|chr11_1022_tRNAArg_CCT+	4.4389	A	6.20552	A	1.76662	0.000512547	yes	up
18	chr1:172968745-172968827	n-Tl15|chr1_698_tRNALeu_CAG+	4.78916	A	6.55521	A	1.76606	0.000512547	yes	up
39	chr1:173041574-173041646	n-Tv14|chr1_710_tRNAVal_CAC+	3.70109	A	5.46549	A	1.76441	0.000519371	yes	up
615	chr16:13437416-13437487	n-Tt14|chr16_50_tRNAThr_CGT+	4.43096	A	6.19298	A	1.76202	0.000544057	yes	up
95	chr3:96202982-96203053	n-Tq4|chr3_753_tRNAGln_CTG-	2.16389	A	3.91821	A	1.75432	0.000567658	yes	up
37	chr1:173032887-173032958	n-Tg22|chr1_708_tRNAGly_TCC+	4.59484	A	6.34904	A	1.7542	0.000550297	yes	up
635	chr17:23683443-23683514	n-Tp16|chr17_996_tRNAPro_TGG-	3.30605	A	5.05856	A	1.7525	0.000595705	yes	up
387	chr10:127895520-127895601	n-Ts13|chr10_688_tRNASer_CGA-	4.09388	A	5.84573	A	1.75185	0.000568608	yes	up
260	chr7:36019789-36019862	n-Tt9|chr7_1213_tRNAThr_AGT-	4.28246	A	6.03304	A	1.75058	0.000595705	yes	up
498	chr13:21939891-21939973	n-Tl24|chr13_991_tRNALeu_TAA-	2.35718	A	4.10719	A	1.75001	0.000564418	yes	up
596	chr14:118488747-118488819	n-Tf5|chr14_457_tRNAPhe_GAA-	3.1885	A	4.93004	A	1.74154	0.000611133	yes	up
389	chr11:48632044-48632116	n-Tv15|chr11_204_tRNAVal_CAC+	4.19759	A	5.93892	A	1.74133	0.00059783	yes	up
551	chr13:23528209-23528281	n-Tk11|chr13_103_tRNALys_CTT+	4.00253	A	5.74339	A	1.74087	0.000612986	yes	up
73	chr3:19528995-19529067	n-Ta14|chr3_29_tRNAAla_AGC+	4.8866	A	6.62667	A	1.74007	0.000622058	yes	up
170	chr6:38483931-38484003	n-Tr10|chr6_107_tRNAArg_CCT+	4.36603	A	6.10376	A	1.73773	0.000611345	yes	up
553	chr13:23529978-23530051	n-Ti8|chr13_956_tRNAIle_AAT-	4.61915	A	6.3543	A	1.73514	0.000621665	yes	up
547	chr13:23518964-23519049	n-Ty5|chr13_960_tRNATyr_GTA_I-	1.38293	B	3.10654	A	1.72361	0.000653284	yes	up
425	chr11:68938678-68938750	n-Tk27|chr11_1816_tRNALys_TTT-	4.05176	A	5.769	A	1.71724	0.000756233	yes	up
480	chr13:21307327-21307399	n-Tr9|chr13_997_tRNAArg_CCG-	3.77167	A	5.48716	A	1.71549	0.000710604	yes	up
536	chr13:23399498-23399570	n-Tv19|chr13_98_tRNAVal_CAC+	1.42229	B	3.13632	A	1.71403	0.00071342	yes	up
16	chr1:172967160-172967231	n-Td4|chr1_1005_tRNAAsp_GTC-	3.95688	A	5.66771	A	1.71083	0.000743597	yes	up
417	chr11:68876997-68877068	n-Tw6|chr11_1820_tRNATrp_CCA-	3.35735	A	5.06724	A	1.70989	0.00071342	yes	up
552	chr13:23528863-23528934	n-Tp3|chr13_957_tRNAPro_AGG-	3.11846	A	4.81993	A	1.70148	0.000795746	yes	up
93	chr3:96186834-96186904	n-Tg4|chr3_287_tRNAGly_CCC+	0.72566	B	2.42336	A	1.6977	0.000795583	yes	up
272	chr7:128061031-128061112	n-Tl4|chr7_559_tRNALeu_AAG+	4.48715	A	6.18352	A	1.69636	0.000833743	yes	up
556	chr13:23538661-23538733	n-Tr5|chr13_953_tRNAArg_ACG-	3.70271	A	5.39798	A	1.69527	0.000808369	yes	up
76	chr3:30500192-30500264	n-Tv8|chr3_48_tRNAVal_AAC+	4.71176	A	6.40011	A	1.68834	0.00084683	yes	up
570	chr13:23610919-23610990	n-Tq14|chr13_113_tRNAGln_TTG+	4.21964	A	5.90683	A	1.68719	0.000909689	yes	up
157	chr5:125889842-125889913	n-Ta34|chr5_702_tRNAAla_TGC+	4.20554	A	5.8857	A	1.68016	0.000944778	yes	up
423	chr11:68937743-68937824	n-Tl29|chr11_401_tRNALeu_TAG+	4.8409	A	6.51372	A	1.67282	0.000964059	yes	up
527	chr13:22121092-22121165	n-Ti7|chr13_92_tRNAIle_AAT+	4.43124	A	6.10183	A	1.67059	0.000934562	yes	up
507	chr13:22006707-22006812	n-Tl11|chr13_85_tRNALeu_CAA_I+	2.16204	A	3.82545	A	1.66341	0.000973258	yes	up
492	chr13:21414682-21414755	n-Tt13|chr13_75_tRNAThr_CGT+	1.36659	B	3.01735	A	1.65077	0.00107442	yes	up
90	chr3:96145079-96145150	n-Tq5|chr3_756_tRNAGln_CTG-	1.19363	B	2.84141	A	1.64778	0.00110486	yes	up
422	chr11:68936984-68937070	n-Tr25|chr11_1818_tRNAArg_TCT_I-	2.97342	A	4.62002	A	1.6466	0.00112432	yes	up
241	chr6:86353887-86353957	n-Tg8|chr6_317_tRNAGly_CCC+	3.86681	A	5.50863	A	1.64182	0.00118415	yes	up
12	chr1:167571765-167571836	n-Tp2|chr1_672_tRNAPro_AGG+	3.91401	A	5.5556	A	1.6416	0.00120445	yes	up
390	chr11:48637230-48637303	n-Tg1|chr11_205_tRNAGly_ACC+	3.84003	A	5.47391	A	1.63388	0.00120191	yes	up
595	chr14:79881475-79881546	n-Te14|chr14_359_tRNAGlu_TTC+	4.21256	A	5.84623	A	1.63367	0.00120191	yes	up
557	chr13:23542491-23542564	n-Tt6|chr13_104_tRNAThr_AGT+	4.4565	A	6.08897	A	1.63247	0.00130019	yes	up
2	chr1:34491657-34491728	n-Te21|chr1_1547_tRNAGlu_TTC-	4.05289	A	5.68325	A	1.63037	0.00126068	yes	up
115	chr3:121995866-121995950	n-Tr22|chr3_628_tRNAArg_TCT_I-	4.57442	A	6.19986	A	1.62544	0.00130019	yes	up
573	chr13:23618325-23618397	n-Tr15|chr13_948_tRNAArg_TCG-	3.98494	A	5.60795	A	1.62301	0.0013295	yes	up
21	chr1:172994830-172994901	n-Tg20|chr1_1001_tRNAGly_TCC-	2.34338	A	3.96592	A	1.62254	0.00128758	yes	up
420	chr11:68924421-68924502	n-Ts14|chr11_400_tRNASer_CGA+	3.73749	A	5.35656	A	1.61908	0.00132548	yes	up
559	chr13:23555404-23555475	n-Te15|chr13_105_tRNAGlu_TTC+	3.46668	A	5.08253	A	1.61585	0.0013295	yes	up
9	chr1:134930539-134930611	n-Tk26|chr1_485_tRNALys_TTT+	3.41949	A	5.03411	A	1.61462	0.00142038	yes	up
523	chr13:22107660-22107732	n-Tv3|chr13_974_tRNAVal_AAC-	4.06766	A	5.6808	A	1.61315	0.0014003	yes	up
352	chr9:90021347-90021419	n-Tk18|chr9_1035_tRNALys_CTT-	3.83912	A	5.44977	A	1.61065	0.0014003	yes	up
467	chr12:112083548-112083621	n-Ti6|chr12_470_tRNAIle_AAT+	4.28959	A	5.89956	A	1.60998	0.00139561	yes	up
540	chr13:23492664-23492736	n-Ta12|chr13_966_tRNAAla_AGC-	1.68162	A	3.285	A	1.60339	0.00143488	yes	up
663	chr19:12076726-12076798	n-Tf6|chr19_106_tRNAPhe_GAA+	4.26316	A	5.8656	A	1.60243	0.00146585	yes	up
408	chr11:68850979-68851060	n-Ts4|chr11_394_tRNASer_AGA+	4.28487	A	5.88398	A	1.5991	0.0015537	yes	up
520	chr13:22066901-22066972	n-Tm8|chr13_90_tRNAMetInit_CAT+	4.81668	A	6.41162	A	1.59494	0.00153559	yes	up
153	chr5:125884620-125884691	n-Ta39|chr5_1317_tRNAAla_TGC-	4.75247	A	6.34421	A	1.59174	0.00165656	yes	up
495	chr13:21802449-21802519	n-Tg28|chr13_77_tRNAGly_GCC+	4.33937	A	5.9234	A	1.58403	0.00166808	yes	up
472	chr13:21259473-21259545	n-Tm14|chr13_61_tRNAMet_CAT+	3.59149	A	5.17377	A	1.58229	0.00170047	yes	up
395	chr11:48670139-48670211	n-Tv7|chr11_208_tRNAVal_AAC+	4.26373	A	5.82643	A	1.5627	0.00194961	yes	up
190	chr6:47928996-47929067	n-Tc57|chr6_157_tRNACys_GCA+	4.41379	A	5.97428	A	1.5605	0.00196038	yes	up
19	chr1:172975116-172975186	n-Tg12|chr1_699_tRNAGly_GCC+	4.6175	A	6.17687	A	1.55937	0.00195547	yes	up
470	chr13:21252654-21252725	n-Te11|chr13_1001_tRNAGlu_CTC-	4.54952	A	6.10888	A	1.55935	0.00199343	yes	up
13	chr1:167572402-167572473	n-Tp8|chr1_1022_tRNAPro_CGG-	4.40428	A	5.95879	A	1.55451	0.0019833	yes	up
511	chr13:22016804-22016885	n-Ts25|chr13_984_tRNASer_TGA-	1.82247	A	3.37248	A	1.55001	0.00200888	yes	up
508	chr13:22009031-22009116	n-Tr23|chr13_985_tRNAArg_TCT_I-	2.02361	A	3.56824	A	1.54463	0.00207745	yes	up
163	chr5:150040577-150040650	n-Tn14|chr5_1043_tRNAAsn_GTT-	4.68435	A	6.22444	A	1.54009	0.00215517	yes	up
47	chr2:18508671-18508744	n-Tn9|chr2_1947_tRNAAsn_GTT-	4.29406	A	5.83268	A	1.53861	0.0023036	yes	up
648	chr17:71948611-71948682	n-Tc52|chr17_458_tRNACys_GCA+	2.82316	A	4.35701	A	1.53385	0.00224618	yes	up
346	chr9:64585853-64585924	n-Tq9|chr9_342_tRNAGln_CTG+	4.38862	A	5.91226	A	1.52364	0.00246155	yes	up
412	chr11:68854780-68854851	n-Tg25|chr11_1824_tRNAGly_TCC-	4.88732	A	6.40876	A	1.52144	0.00246155	yes	up
545	chr13:23517515-23517603	n-Ty3|chr13_961_tRNATyr_GTA_I-	2.40741	A	3.9219	A	1.51449	0.00256084	yes	up
526	chr13:22118417-22118489	n-Tv16|chr13_91_tRNAVal_CAC+	3.65502	A	5.16456	A	1.50954	0.00265778	yes	up
670	chr19:12086756-12086828	n-Tv22|chr19_110_tRNAVal_TAC+	3.03582	A	4.53168	A	1.49586	0.00287224	yes	up
566	chr13:23598388-23598459	n-Tw4|chr13_109_tRNATrp_CCA+	3.95028	A	5.44122	A	1.49094	0.00297882	yes	up
665	chr19:12083035-12083107	n-Tf2|chr19_108_tRNAPhe_GAA+	1.02204	B	2.51255	A	1.49051	0.00305887	yes	up
476	chr13:21262075-21262156	n-Tl5|chr13_63_tRNALeu_AAG+	4.3339	A	5.81955	A	1.48565	0.0030877	yes	up
411	chr11:68854486-68854557	n-Td9|chr11_397_tRNAAsp_GTC+	5.11919	A	6.58855	A	1.46936	0.00345117	yes	up
525	chr13:22114288-22114369	n-Ts12|chr13_972_tRNASer_CGA-	4.02499	A	5.49373	A	1.46874	0.00345117	yes	up
502	chr13:21974754-21974826	n-Tf1|chr13_988_tRNAPhe_GAA-	3.39207	A	4.85202	A	1.45995	0.00370879	yes	up
4	chr1:74863321-74863391	n-Tg11|chr1_1392_tRNAGly_GCC-	2.33878	A	3.79336	A	1.45458	0.00372458	yes	up
419	chr11:68923967-68924040	n-Tt5|chr11_399_tRNAThr_AGT+	3.23075	A	4.68533	A	1.45458	0.00382493	yes	up
584	chr14:51702505-51702586	n-Tl28|chr14_703_tRNALeu_TAG-	3.56645	A	5.01565	A	1.4492	0.00382493	yes	up
396	chr11:48670476-48670557	n-Tl6|chr11_2021_tRNALeu_AAG-	3.50847	A	4.93925	A	1.43078	0.00432779	yes	up
524	chr13:22113013-22113085	n-Tr1|chr13_973_tRNAArg_ACG-	4.35836	A	5.78481	A	1.42645	0.00449338	yes	up
442	chr11:97850237-97850308	n-Tc54|chr11_1432_tRNACys_GCA-	4.7664	A	6.18481	A	1.41842	0.00474384	yes	up
392	chr11:48647931-48648002	n-Ta38|chr11_2022_tRNAAla_TGC-	4.98017	A	6.39485	A	1.41467	0.00473261	yes	up
355	chr9:104310997-104311068	n-Te18|chr9_961_tRNAGlu_TTC-	0.509221	B	1.92168	A	1.41246	0.0048803	yes	up
560	chr13:23558945-23559034	n-Ty8|chr13_106_tRNATyr_GTA_I+	3.85809	A	5.26832	A	1.41023	0.00490276	yes	up
504	chr13:21998980-21999051	n-Tm2|chr13_82_tRNAMetinit_CAT+	1.20609	B	2.61157	A	1.40549	0.00490565	yes	up
543	chr13:23504810-23504882	n-Ta7|chr13_963_tRNAAla_AGC-	1.70871	A	3.1053	A	1.39659	0.00523844	yes	up
437	chr11:97631143-97631214	n-Tc18|chr11_1444_tRNACys_GCA-	1.67146	A	3.04595	A	1.37449	0.00590745	yes	up
514	chr13:22025830-22025901	n-Tq8|chr13_982_tRNAGln_CTG-	1.60585	B	2.97876	A	1.37291	0.00598576	yes	up
482	chr13:21325914-21325985	n-Ta17|chr13_67_tRNAAla_AGC+	4.5464	A	5.91793	A	1.37153	0.00622842	yes	up
473	chr13:21259944-21260016	n-Tk28|chr13_1000_tRNALys_TTT-	3.78211	A	5.1511	A	1.36899	0.0065408	yes	up
572	chr13:23613739-23613820	n-Ts18|chr13_115_tRNASer_GCT+	4.59974	A	5.96428	A	1.36454	0.00629468	yes	up
87	chr3:96136663-96136735	n-Tv18|chr3_284_tRNAVal_CAC+	1.17475	B	2.5362	A	1.36145	0.00632753	yes	up
471	chr13:21253274-21253346	n-Tf4|chr13_60_tRNAPhe_GAA+	4.3631	A	5.72273	A	1.35962	0.00659197	yes	up
565	chr13:23595849-23595921	n-Tr17|chr13_949_tRNAArg_TCG-	4.0403	A	5.39635	A	1.35605	0.00659197	yes	up
485	chr13:21341063-21341136	n-Tt3|chr13_996_tRNAThr_AGT-	0.940857	B	2.29238	A	1.35152	0.00671849	yes	up
554	chr13:23530566-23530637	n-Ta29|chr13_955_tRNAAla_CGC-	3.59705	A	4.94541	A	1.34835	0.00721534	yes	up
512	chr13:22019726-22019807	n-Ts6|chr13_88_tRNASer_AGA+	0.947359	B	2.29434	A	1.34698	0.0070042	yes	up
587	chr14:51710322-51710393	n-Tp15|chr14_192_tRNAPro_TGG+	3.84742	A	5.17825	A	1.33083	0.00778744	yes	up
493	chr13:21418586-21418658	n-Tm13|chr13_994_tRNAMet_CAT-	3.97066	A	5.301	A	1.33034	0.00778744	yes	up
664	chr19:12080529-12080601	n-Tk29|chr19_107_tRNALys_TTT+	4.17559	A	5.49618	A	1.32059	0.00827644	yes	up
266	chr7:105963925-105963996	n-Tp18|chr7_441_tRNAPro_TGG+	4.95815	A	6.27475	A	1.3166	0.00832762	yes	up
450	chr11:106874180-106874252	n-Tr7|chr11_945_tRNAArg_CCG+	4.78456	A	6.09888	A	1.31432	0.00850945	yes	up
28	chr1:173003750-173003832	n-Tl19|chr1_703_tRNALeu_CAG+	1.04755	B	2.31425	A	1.2667	0.0110117	yes	null
500	chr13:21947890-21947963	n-Tt4|chr13_81_tRNAThr_AGT+	2.78416	A	4.04094	A	1.25677	0.0126267	yes	null
155	chr5:125886425-125886497	n-Tf7|chr5_1315_tRNAPhe_GAA-	4.78317	A	6.03849	A	1.25532	0.0123767	yes	null
513	chr13:22023038-22023109	n-Tm10|chr13_983_tRNAMetInit_CAT-	0.951732	B	2.18535	A	1.23362	0.0133632	yes	null
544	chr13:23505117-23505189	n-Tv5|chr13_962_tRNAVal_AAC-	1.58932	B	2.81762	A	1.2283	0.0137782	yes	null
510	chr13:22012069-22012140	n-Tq10|chr13_87_tRNAGln_CTG+	3.19087	A	4.39761	A	1.20674	0.0156057	yes	null
541	chr13:23492942-23493014	n-Tv2|chr13_965_tRNAVal_AAC-	1.2314	B	2.4225	A	1.1911	0.0169166	yes	null
441	chr11:97849560-97849631	n-Tc55|chr11_1433_tRNACys_GCA-	4.56786	A	5.7536	A	1.18574	0.0177402	yes	null
519	chr13:22063657-22063729	n-Tk22|chr13_89_tRNALys_TTT+	0.952459	B	2.12163	A	1.16917	0.0189572	yes	null
567	chr13:23609072-23609142	n-Tg27|chr13_110_tRNAGly_GCC+	4.25573	A	5.4186	A	1.16287	0.0198319	yes	null
568	chr13:23609561-23609632	n-Tm6|chr13_111_tRNAMetInit_CAT+	4.69722	A	5.84017	A	1.14295	0.0225027	yes	null
563	chr13:23592391-23592463	n-Tr4|chr13_951_tRNAArg_ACG-	1.09554	B	2.23246	A	1.13693	0.0226494	yes	null
539	chr13:23488929-23489002	n-Ti3|chr13_100_tRNAIle_AAT+	0.944439	B	2.06068	A	1.11624	0.0254068	yes	null
699	chrX:157204042-157204114	n-Tv23|chrX_459_tRNAVal_TAC+	4.61249	A	5.68808	A	1.07559	0.0315962	yes	null
23	chr1:172996115-172996197	n-Tl18|chr1_701_tRNALeu_CAG+	1.1282	B	2.18037	A	1.05217	0.0353799	yes	null
574	chr13:23622217-23622288	n-Tm9|chr13_947_tRNAMetInit_CAT-	4.54544	A	5.58786	A	1.04242	0.0384564	yes	null
33	chr1:173011364-173011446	n-Tl20|chr1_705_tRNALeu_CAG+	1.14216	B	2.1761	A	1.03394	0.038687	yes	null
259	chr7:29579007-29579079	n-Tk24|chr7_1276_tRNALys_TTT-	1.25064	B	2.03437	A	0.783732	0.126688	yes	null
503	chr13:21988807-21988900	n-Ti14|chr13_987_tRNAIle_TAT_I-	1.2541	B	1.88506	A	0.630951	0.230563	yes	null
528	chr13:22121969-22122042	n-Tt1|chr13_971_tRNAThr_AGT-	1.35559	B	1.92057	A	0.564987	0.287657	yes	null

## Sheet: Rn5s
Renaud et al. 2014	Locus description		AVERAGE REPLICATE SCORES				limma KO WT
			WT_R		KO_R		KO_R vs WT_R
number	Locus position with link (NCBI37/mm9)	Locus annotation	mean scores cut-off= 1.6194	Above or Below cut-off	mean scores cut-off= 1.8839	Above or Below cut-off	logFC	adj.P.Val	Above cut-off in at least one	change
336	chr8:126140710-126140828	Rn5S|5S_rRNA	2.49767	A	4.5938	A	2.09613	0.000105887	yes	up
291	chr8:126062686-126062804	Rn5S|5S_rRNA	2.3054	A	4.36774	A	2.06234	0.000122607	yes	up
338	chr8:126144138-126144259	Rn5S_like|5S_from_RepeatMasker	2.30842	A	4.35549	A	2.04707	0.00013233	yes	up
318	chr8:126110142-126110260	Rn5S|5S_rRNA	2.65383	A	4.62941	A	1.97559	0.000193798	yes	up
310	chr8:126096610-126096728	Rn5S|5S_rRNA	2.48956	A	4.45487	A	1.96532	0.000203829	yes	up
294	chr8:126067773-126067891	Rn5S|5S_rRNA	2.64344	A	4.60139	A	1.95795	0.000206661	yes	up
307	chr8:126091537-126091655	Rn5S|5S_rRNA	2.64344	A	4.60139	A	1.95795	0.000206661	yes	up
333	chr8:126135615-126135733	Rn5S|5S_rRNA	2.64344	A	4.60139	A	1.95795	0.000206661	yes	up
334	chr8:126137314-126137432	Rn5S|5S_rRNA	2.5685	A	4.52108	A	1.95258	0.000206811	yes	up
296	chr8:126071165-126071283	Rn5S|5S_rRNA	2.56099	A	4.49738	A	1.93639	0.000224579	yes	up
315	chr8:126105055-126105173	Rn5S|5S_rRNA	2.50632	A	4.44193	A	1.93561	0.000225013	yes	up
308	chr8:126093228-126093346	Rn5S|5S_rRNA	2.33581	A	4.25738	A	1.92157	0.0002391	yes	up
330	chr8:126130510-126130631	Rn5S_like|5S_from_RepeatMasker	2.56575	A	4.48373	A	1.91798	0.0002391	yes	up
322	chr8:126116968-126117089	Rn5S_like|5S_from_RepeatMasker	2.66394	A	4.57386	A	1.90992	0.00024486	yes	up
335	chr8:126138996-126139117	Rn5S_like|5S_from_RepeatMasker	2.66394	A	4.57386	A	1.90992	0.00024486	yes	up
337	chr8:126142433-126142554	Rn5S_like|5S_from_RepeatMasker	2.66394	A	4.57386	A	1.90992	0.00024486	yes	up
300	chr8:126079663-126079781	Rn5S|5S_rRNA	2.66265	A	4.57131	A	1.90865	0.00024486	yes	up
311	chr8:126098297-126098415	Rn5S|5S_rRNA	2.66265	A	4.57131	A	1.90865	0.00024486	yes	up
323	chr8:126118654-126118772	Rn5S|5S_rRNA	2.66265	A	4.57131	A	1.90865	0.00024486	yes	up
298	chr8:126074567-126074685	Rn5S|5S_rRNA	2.58161	A	4.48443	A	1.90282	0.00024585	yes	up
299	chr8:126076264-126076382	Rn5S|5S_rRNA	2.58161	A	4.48443	A	1.90282	0.00024585	yes	up
303	chr8:126084788-126084906	Rn5S|5S_rRNA	2.58161	A	4.48443	A	1.90282	0.00024585	yes	up
324	chr8:126120357-126120475	Rn5S|5S_rRNA	2.58161	A	4.48443	A	1.90282	0.00024585	yes	up
329	chr8:126128848-126128966	Rn5S|5S_rRNA	2.58161	A	4.48443	A	1.90282	0.00024585	yes	up
331	chr8:126132220-126132338	Rn5S|5S_rRNA	2.58161	A	4.48443	A	1.90282	0.00024585	yes	up
293	chr8:126066078-126066196	Rn5S|5S_rRNA	1.71789	A	3.61297	A	1.89508	0.00024973	yes	up
328	chr8:126127147-126127265	Rn5S|5S_rRNA	2.57956	A	4.46833	A	1.88877	0.000257623	yes	up
301	chr8:126081390-126081508	Rn5S|5S_rRNA	2.55217	A	4.43681	A	1.88464	0.000260672	yes	up
313	chr8:126101655-126101773	Rn5S|5S_rRNA	2.55217	A	4.43681	A	1.88464	0.000260672	yes	up
295	chr8:126069478-126069596	Rn5S|5S_rRNA	2.70346	A	4.55148	A	1.84802	0.00033565	yes	up
316	chr8:126106747-126106868	Rn5S_like|5S_from_RepeatMasker	2.45497	A	4.28935	A	1.83438	0.000354783	yes	up
339	chr8:126145828-126145946	Rn5S|5S_rRNA	2.57898	A	4.39798	A	1.819	0.000382334	yes	up
320	chr8:126113554-126113672	Rn5S|5S_rRNA	2.54975	A	4.36541	A	1.81566	0.000382334	yes	up
312	chr8:126099976-126100094	Rn5S|5S_rRNA	2.70282	A	4.51091	A	1.80809	0.000394555	yes	up
297	chr8:126072856-126072974	Rn5S|5S_rRNA	2.34426	A	4.14031	A	1.79605	0.000416341	yes	up
332	chr8:126133917-126134035	Rn5S|5S_rRNA	2.57314	A	4.33735	A	1.76421	0.000516718	yes	up
326	chr8:126123761-126123879	Rn5S|5S_rRNA	2.57455	A	4.30597	A	1.73142	0.000622222	yes	up
314	chr8:126103350-126103468	Rn5S|5S_rRNA	2.3636	A	4.09137	A	1.72777	0.000637	yes	up
325	chr8:126122055-126122176	Rn5S_like|5S_from_RepeatMasker	2.67475	A	4.34627	A	1.67153	0.000926787	yes	up
306	chr8:126089866-126089987	Rn5S_like|5S_from_RepeatMasker	2.1548	A	3.76571	A	1.61092	0.00135552	yes	up
340	chr8:126147537-126147645	Rn5S|5S_rRNA	1.99545	A	3.60296	A	1.60751	0.00139561	yes	up
327	chr8:126125469-126125580	Rn5S_like|5S_from_RepeatMasker	1.98696	A	3.59011	A	1.60315	0.00142038	yes	up
302	chr8:126083101-126083219	Rn5S|5S_rRNA	2.2589	A	3.85379	A	1.59489	0.00150448	yes	up
317	chr8:126108435-126108553	Rn5S|5S_rRNA	1.30921	B	2.77173	A	1.46252	0.00353215	yes	up
321	chr8:126115271-126115389	Rn5S|5S_rRNA	1.26722	B	2.72453	A	1.45731	0.00361371	yes	up
304	chr8:126086495-126086613	Rn5S|5S_rRNA	1.22402	B	2.64198	A	1.41795	0.00462543	yes	up
309	chr8:126094901-126095019	Rn5S|5S_rRNA	1.22402	B	2.64198	A	1.41795	0.00462543	yes	up
305	chr8:126088186-126088304	Rn5S|5S_rRNA	1.55834	B	2.94316	A	1.38482	0.00567544	yes	up
319	chr8:126111859-126111977	Rn5S|5S_rRNA	1.32467	B	2.57584	A	1.25117	0.0120358	yes	null
292	chr8:126064393-126064511	Rn5S|5S_rRNA	1.40802	B	2.61662	A	1.2086	0.0152757	yes	null

## Sheet: Other pol III genes
Renaud et al. 2014	Locus description		AVERAGE REPLICATE SCORES				limma KO WT
			WT_R		KO_R		KO_R vs WT_R
number	Locus position with link (NCBI37/mm9)	Locus annotation	mean scores cut-off= 1.6194	Above or Below cut-off	mean scores cut-off= 1.8839	Above or Below cut-off	logFC	adj.P.Val	Above cut-off in at least one	change
462	chr12:70260298-70260551	Rn7sl|7SLRNA_srpRNA+	5.05901	A	7.0997	A	2.04069	0.000133039	yes	up
463	chr12:70462167-70462478	Rn7sl|7SLRNA_srpRNA-	4.9866	A	6.9173	A	1.9307	0.000235395	yes	up
345	chr9:62981090-62981196	Rnu6|U6+	1.55855	B	3.35257	A	1.79402	0.000421837	yes	up
49	chr2:27395325-27395450	Rnu6atac|U6atac-	4.42866	A	6.18403	A	1.75537	0.000544347	yes	up
351	chr9:78023110-78023440	Rn7sk|7SK-	4.71162	A	6.2038	A	1.49217	0.00291339	yes	up
459	chr12:53704775-53704881	Rnu6|U6-	3.72806	A	5.1467	A	1.41864	0.00465425	yes	up
126	chr4:43505660-43505930	Rmrp|RNase_MRP-	4.4257	A	5.84349	A	1.4178	0.00462543	yes	up
189	chr6:47738068-47738179	Rny1|Y1_RNA-	3.64362	A	5.02742	A	1.3838	0.00570842	yes	up
580	chr14:51427123-51427447	Rpph1|RnasePRNA-	3.30406	A	4.50764	A	1.20358	0.0159576	yes	null
374	chr10:79371940-79372046	Rnu6|U6+	3.23027	A	4.41915	A	1.18888	0.0172297	yes	null
188	chr6:47731623-47731724	Rny3|Y3_RNA+	3.76943	A	4.92144	A	1.15201	0.0209823	yes	null
651	chr18:36961520-36961662	Vaultrc5|Vault+	4.83977	A	5.95248	A	1.11271	0.0259692	yes	null
460	chr12:53705477-53705578	Rnu6|U6-	3.66292	A	4.75934	A	1.09642	0.0284155	yes	null
375	chr10:79448251-79448357	Rnu6|U6+	1.99261	A	2.97913	A	0.986523	0.0492662	yes	null

## Sheet: Rn4.5s
Renaud et al. 2014	Locus description		AVERAGE REPLICATE SCORES				limma KO WT
			WT_R		KO_R		KO_R vs WT_R
number	Locus position with link (NCBI37/mm9)	Locus annotation	mean scores cut-off= 1.6194	Above or Below cut-off	mean scores cut-off= 1.8839	Above or Below cut-off	logFC	adj.P.Val	Above cut-off in at least one	change
251	chr6:128793305-128793400	Rn4.5s|4.5SRNA_scRNA+	4.22916	A	6.68202	A	2.45286	1.56126790373404e-05	yes	up
244	chr6:128710725-128710819	Rn4.5s|4.5SRNA_scRNA-	3.50457	A	5.70396	A	2.19939	5.92953725798226e-05	yes	up
180	chr6:47689877-47689970	Rn4.5s|4.5SRNA_scRNA-	4.34772	A	6.50447	A	2.15675	8.16797197209969e-05	yes	up
248	chr6:128753032-128753126	Rn4.5s|4.5SRNA_scRNA-	4.24885	A	6.39495	A	2.14609	8.30467693274823e-05	yes	up
249	chr6:128788477-128788563	Rn4.5s|4.5SRNA_scRNA+	3.89252	A	5.8815	A	1.98898	0.000182373	yes	up
171	chr6:47600760-47600854	Rn4.5s|4.5SRNA_scRNA-	2.97878	A	4.92517	A	1.94639	0.000214507	yes	up
247	chr6:128749420-128749559	Rn4.5s|4.5SRNA_scRNA-	3.81355	A	5.73668	A	1.92313	0.0002391	yes	up
173	chr6:47609320-47609414	Rn4.5s|4.5SRNA_scRNA-	4.9443	A	6.84485	A	1.90055	0.00024973	yes	up
172	chr6:47604999-47605093	Rn4.5s|4.5SRNA_scRNA-	4.79001	A	6.63524	A	1.84523	0.000347408	yes	up
175	chr6:47617996-47618090	Rn4.5s|4.5SRNA_scRNA-	4.79001	A	6.63524	A	1.84523	0.000347408	yes	up
178	chr6:47630963-47631057	Rn4.5s|4.5SRNA_scRNA-	4.79001	A	6.63524	A	1.84523	0.000347408	yes	up
179	chr6:47635281-47635375	Rn4.5s|4.5SRNA_scRNA-	4.79001	A	6.63524	A	1.84523	0.000347408	yes	up
181	chr6:47694136-47694230	Rn4.5s|4.5SRNA_scRNA-	4.73629	A	6.57611	A	1.83983	0.000362732	yes	up
182	chr6:47698496-47698590	Rn4.5s|4.5SRNA_scRNA-	4.6699	A	6.50044	A	1.83054	0.000376924	yes	up
174	chr6:47613660-47613754	Rn4.5s|4.5SRNA_scRNA-	4.80241	A	6.62301	A	1.8206	0.000382334	yes	up
176	chr6:47622304-47622398	Rn4.5s|4.5SRNA_scRNA-	4.80241	A	6.62301	A	1.8206	0.000382334	yes	up
177	chr6:47626642-47626736	Rn4.5s|4.5SRNA_scRNA-	4.80241	A	6.62301	A	1.8206	0.000382334	yes	up
183	chr6:47702830-47702924	Rn4.5s|4.5SRNA_scRNA-	4.68736	A	6.48353	A	1.79617	0.000444125	yes	up
185	chr6:47713262-47713356	Rn4.5s|4.5SRNA_scRNA-	4.68736	A	6.48353	A	1.79617	0.000444125	yes	up
245	chr6:128714147-128714241	Rn4.5s|4.5SRNA_scRNA-	4.37278	A	6.09226	A	1.71947	0.000691957	yes	up

## Sheet: SINEs
Renaud et al. 2014	Locus description		AVERAGE REPLICATE SCORES				limma KO WT
			WT_R		KO_R		KO_R vs WT_R
number	Locus position with link (NCBI37/mm9)	Locus annotation	mean scores cut-off= 1.6194	Above or Below cut-off	mean scores cut-off= 1.8839	Above or Below cut-off	logFC	adj.P.Val	Above cut-off in at least one	change
243	chr6:128710011-128710362	B4A_SINE_B4-	3.40994	A	5.62909	A	2.21915	5.38936412372916e-05	yes	up
629	chr16:84746464-84746699	B1_Mus1_SINE_Alu+	2.05752	A	4.18372	A	2.1262	8.9273240624828e-05	yes	up
132	chr4:131972358-131972457	B2_Mm1t_B2_SINE+	0.569873	B	2.68192	A	2.11205	0.000105887	yes	up
246	chr6:128748852-128749049	B4A_SINE_B4-	3.87426	A	5.97808	A	2.10382	0.000105887	yes	up
261	chr7:52740591-52740766	B2_Mm2_SINE_B2+	1.63192	A	3.69918	A	2.06726	0.000122607	yes	up
599	chr15:31156406-31156651	B2_Mm2_SINE_B2+	0.765698	B	2.7475	A	1.9818	0.000183016	yes	up
366	chr10:62255334-62255433	B1_Mus1_Alu_SINE+	0.68086	B	2.61144	A	1.93058	0.0002391	yes	up
378	chr10:79786931-79787030	B1F2_Alu_SINE+_and_B2_Mm1a_B2_SINE+	1.22252	B	3.12289	A	1.90038	0.000247916	yes	up
466	chr12:86493988-86494179	B3A_SINE_B2-	2.52059	A	4.38997	A	1.86938	0.000291959	yes	up
144	chr5:33205445-33205544	B1_Mus2_Alu_SINE-	0.417022	B	2.27811	A	1.86109	0.000307746	yes	up
273	chr7:128062206-128062333	MIR_SINE_MIR-	4.37018	A	6.21848	A	1.8483	0.000340971	yes	up
591	chr14:71113711-71113810	B1_Mus1_Alu_SINE+	1.09658	B	2.91168	A	1.8151	0.000382334	yes	up
276	chr7:133824516-133824806	B1_Mus1_SINE_Alu-	2.0196	A	3.83343	A	1.81382	0.000393966	yes	up
601	chr15:41621390-41621489	B1_Mus1_Alu_SINE+	0.859414	B	2.66148	A	1.80207	0.000426677	yes	up
671	chr19:23195036-23195211	B1_Mus1_SINE_Alu+	2.97474	A	4.72739	A	1.75265	0.000553979	yes	up
250	chr6:128788924-128789196	B4A_SINE_B4+	3.93448	A	5.67051	A	1.73603	0.00062291	yes	up
362	chr10:19798427-19798526	B2_Mm1t_B2_SINE+	1.73315	A	3.4526	A	1.71945	0.000691957	yes	up
141	chr5:30439143-30439242	B2_Mm2_B2_SINE-	2.10328	A	3.81733	A	1.71406	0.000710604	yes	up
368	chr10:62866100-62866281	B3_SINE_B2+	3.67633	A	5.35152	A	1.67519	0.000926108	yes	up
64	chr2:164681329-164681428	B2_Mm2_B2_SINE+	2.02629	A	3.69796	A	1.67167	0.000926787	yes	up
138	chr4:141510536-141510635	B4_B4_SINE-	0.71843	B	2.38583	A	1.6674	0.00107442	yes	up
242	chr6:120876571-120876670	B2_Mm1a_B2_SINE-_and_B1_Mus1_Alu_SINE-	1.29609	B	2.93725	A	1.64116	0.00119051	yes	up
593	chr14:74022510-74022609	B1_Mus2_Alu_SINE-	0.691473	B	2.32543	A	1.63395	0.00119051	yes	up
616	chr16:14131871-14132075	B2_Mm1t_SINE_B2-	1.46667	B	3.04727	A	1.5806	0.00170047	yes	up
146	chr5:65926870-65927025	B2_Mm2_SINE_B2+	1.8878	A	3.46203	A	1.57423	0.00173342	yes	up
673	chr19:32703343-32703442	B2_Mm2_B2_SINE+	1.37325	B	2.93121	A	1.55796	0.00196038	yes	up
645	chr17:56545262-56545361	B4_B4_SINE+	0.807246	B	2.35055	A	1.5433	0.0022097	yes	up
621	chr16:31399621-31399720	B2_Mm2_B2_SINE+	1.83405	A	3.36143	A	1.52738	0.00230597	yes	up
357	chr9:109833765-109833864	B1_Mm_Alu_SINE-	0.654484	B	2.15635	A	1.50186	0.00270782	yes	up
385	chr10:126597026-126597125	B1_Mus1_Alu_SINE-	1.36719	B	2.84401	A	1.47682	0.00321626	yes	up
278	chr8:14842649-14843098	B2_Mm2_SINE_B2+	2.99695	A	4.45187	A	1.45492	0.0036992	yes	up
428	chr11:75160470-75160569	B2_Mm1a_B2_SINE+	0.885661	B	2.32483	A	1.43917	0.00409966	yes	up
384	chr10:126508214-126508433	B3_SINE_B2-	2.191	A	3.61557	A	1.42457	0.00446541	yes	up
145	chr5:54383776-54383875	B2_Mm2_B2_SINE-	1.25903	B	2.6813	A	1.42227	0.0044863	yes	up
263	chr7:59763599-59763698	B3_B2_SINE+	1.58486	B	3.0019	A	1.41704	0.00467984	yes	up
271	chr7:127986097-127986293	B1_Mus1_SINE_Alu-	2.11978	A	3.51158	A	1.3918	0.00541885	yes	up
658	chr19:4820900-4821061	B2_Mm1a_SINE_B2+	2.9716	A	4.36299	A	1.39139	0.00549481	yes	up
152	chr5:115002158-115002423	B2_Mm2_SINE_B2-	3.13326	A	4.51587	A	1.38261	0.00571559	yes	up
288	chr8:113522107-113522266	B2_Mm1t_SINE_B2+	1.70029	A	3.07963	A	1.37934	0.00590305	yes	up
169	chr6:38287916-38288126	B2_Mm2_SINE_B2-	2.43284	A	3.81011	A	1.37727	0.00584926	yes	up
386	chr10:127071228-127071327	B1_Mus2_Alu_SINE-	1.39949	B	2.7688	A	1.3693	0.00610363	yes	up
592	chr14:73693701-73693800	B2_Mm1t_B2_SINE+	1.91625	A	3.28504	A	1.36878	0.00613424	yes	up
370	chr10:70786302-70786504	B2_Mm1a_SINE_B2-	1.12929	B	2.48912	A	1.35983	0.00668571	yes	up
418	chr11:68889367-68889466	B2_Mm1t_B2_SINE-_and_B1_Mur3_alu_SINE-	1.22033	B	2.56849	A	1.34816	0.00676835	yes	up
148	chr5:93139643-93139742	B2_Mm2_B2_SINE-	1.81985	A	3.16402	A	1.34417	0.00703148	yes	up
443	chr11:97855307-97855406	B2_Mm2_B2_SINE+	1.81506	A	3.15325	A	1.33818	0.00727633	yes	up
360	chr10:8702849-8702948	B2_Mm2_B2_SINE+	1.13387	B	2.46704	A	1.33317	0.00791936	yes	up
575	chr13:25022629-25022811	B2_Mm1t_SINE_B2+	1.49363	B	2.8173	A	1.32367	0.00793532	yes	up
275	chr7:133786811-133786910	B2_Mm1a_B2_SINE-	1.44315	B	2.76203	A	1.31888	0.00811122	yes	up
630	chr16:91770236-91770335	B2_Mm1t_B2_SINE-	0.8507	B	2.16811	A	1.31741	0.00811122	yes	up
59	chr2:122059558-122059657	B1_Mus2_Alu_SINE-	0.727897	B	2.04109	A	1.31319	0.00833769	yes	up
274	chr7:128147749-128147848	B2_Mm1t_B2_SINE+	0.846648	B	2.14851	A	1.30186	0.0090707	yes	up
269	chr7:117336693-117336856	B1_Mus1_SINE_Alu-	3.05463	A	4.35224	A	1.29761	0.0090924	yes	up
400	chr11:49998672-49998771	B2_Mm2_B2_SINE+	0.959686	B	2.24245	A	1.28277	0.00990478	yes	up
610	chr15:100213624-100213723	ID_B1_B4_SINE-_and_B1_Mur3_Alu_SINE+	1.09923	B	2.37321	A	1.27399	0.0105676	yes	null
371	chr10:74967299-74967451	B3_SINE_B2+	2.72147	A	3.99147	A	1.27	0.0108596	yes	null
589	chr14:55512400-55512584	B1_Mur3_SINE_Alu+	1.65576	A	2.90311	A	1.24735	0.0129054	yes	null
343	chr9:46080760-46081111	B2_Mm1a_SINE_B2-	1.5413	B	2.7664	A	1.22511	0.0140095	yes	null
642	chr17:30794465-30794672	B3_SINE_B2-	2.78553	A	3.98062	A	1.19508	0.0167023	yes	null
160	chr5:137775343-137775442	B1_Mus1_Alu_SINE+	1.59488	B	2.76327	A	1.16839	0.0190932	yes	null
356	chr9:107551368-107551823	B2_Mm2_SINE_B2-	1.19421	B	2.3489	A	1.15469	0.0205612	yes	null
254	chr6:149096989-149097088	B2_Mm1t_B2_SINE-	1.46396	B	2.58643	A	1.12247	0.0245386	yes	null
119	chr4:11181665-11181764	BC1_Mm_scRNA+	1.29539	B	2.40614	A	1.11075	0.0262465	yes	null
347	chr9:65049244-65049401	B2_Mm1a_SINE_B2+	2.67171	A	3.76437	A	1.09266	0.029234	yes	null
159	chr5:135372305-135372576	B3_SINE_B2-	1.47356	B	2.56337	A	1.08981	0.0292127	yes	null
7	chr1:120246867-120247052	B2_Mm2_SINE_B2+	1.86095	A	2.94829	A	1.08734	0.0293615	yes	null
341	chr8:126149708-126149807	B2_Mm2_B2_SINE-	1.38554	B	2.4682	A	1.08266	0.0300575	yes	null
136	chr4:135550206-135550305	B1_Mus1_Alu_SINE+	1.37124	B	2.43191	A	1.06067	0.0338169	yes	null
54	chr2:91078023-91078122	B2_Mm1a_B2_SINE+	0.9867	B	2.01267	A	1.02597	0.0402967	yes	null
117	chr3:146184477-146184576	B1_Mus2_alu_SINE+	1.04262	B	2.06265	A	1.02003	0.0416162	yes	null
65	chr2:173043603-173043702	B1_Mus2_Alu_SINE+	1.57322	B	2.57809	A	1.00487	0.0450058	yes	null
83	chr3:94499511-94499610	B1_Mus2_Alu_SINE-	1.35042	B	2.34888	A	0.998461	0.0463214	yes	null
84	chr3:94739234-94739333	B2_Mm2_B2_SINE-_and_ID_ID_SINE-	1.41228	B	2.40109	A	0.988815	0.0487888	yes	null
675	chr19:57478665-57478829	B2_Mm1a_SINE_B2-	2.13893	A	3.10157	A	0.962646	0.0552154	yes	null
348	chr9:66003087-66003186	B2_Mm2_B2_SINE-	1.29773	B	2.24493	A	0.947197	0.0591972	yes	null
43	chr1:180241842-180241941	B2_Mm2_B2_SINE-	1.34588	B	2.28699	A	0.941109	0.0621694	yes	null
283	chr8:87404850-87404949	B2_Mm2_B2_SINE-	2.04998	A	2.97154	A	0.921555	0.0668154	yes	null
657	chr19:3831713-3831812	B2_Mm1a_B2_SINE-	2.27078	A	3.18236	A	0.911574	0.0701013	yes	null
8	chr1:130008960-130009059	B2_Mm2_B2_SINE+	1.75059	A	2.59438	A	0.843791	0.0965158	yes	null
577	chr13:94385175-94385274	B2_Mm2_B2_SINE-	1.77898	A	2.62078	A	0.841802	0.0979836	yes	null
653	chr18:60961733-60961832	RLTR30_ERV1_LTR+_and_B2_Mm1a_B2_SINE+	1.92514	A	2.71877	A	0.793629	0.123038	yes	null
130	chr4:128780080-128780179	B2_Mm1t_B2_SINE+	1.42222	B	2.1951	A	0.77288	0.132458	yes	null
262	chr7:54241133-54241232	B2_Mm2_B2_SINE-	1.79088	A	2.53959	A	0.74871	0.145333	yes	null
135	chr4:135478326-135478425	B2_Mm2_B2_SINE+	1.47595	B	2.16641	A	0.690461	0.184432	yes	null
429	chr11:75237773-75237872	B1_Mur4_Alu_SINE+	1.46664	B	1.99877	A	0.532132	0.315533	yes	null
349	chr9:66919915-66920014	B2_Mm2_B2_SINE-	2.31546	A	2.83909	A	0.523629	0.324123	yes	null
397	chr11:48676608-48676707	B2_Mm2_B2_SINE+	1.82069	A	1.83399	B	0.0133084	0.984317	yes	null

## Sheet: NA
Renaud et al. 2014	Locus description		AVERAGE REPLICATE SCORES				limma KO WT
			WT_R		KO_R		KO_R vs WT_R
number	Locus position with link (NCBI37/mm9)	Locus annotation	mean scores cut-off= 1.6194	Above or Below cut-off	mean scores cut-off= 1.8839	Above or Below cut-off	logFC	adj.P.Val	Above cut-off in at least one	change
578	chr14:49095552-49095651	NA_26	1.34738	B	3.32304	A	1.97566	0.000206811	yes	up
40	chr1:173073622-173073789	NA_2	1.40388	B	3.29766	A	1.89378	0.00024973	yes	up
280	chr8:73222611-73222710	NA_16	2.0864	A	3.89435	A	1.80795	0.000404846	yes	up
75	chr3:27052969-27053068	NA_4	1.57233	B	3.0937	A	1.52137	0.00246155	yes	up
3	chr1:51376031-51376130	NA_1	1.06653	B	2.25985	A	1.19331	0.0170133	yes	null
433	chr11:87236521-87236620	NA_18	1.89573	A	2.85864	A	0.962905	0.0552154	yes	null
256	chr7:26052529-26052628	NA_13	1.30659	B	2.16146	A	0.854864	0.0923385	yes	null
446	chr11:101488967-101489066	NA_20	1.32555	B	2.09112	A	0.765562	0.137591	yes	null
447	chr11:101519634-101519733	NA_21	1.43986	B	2.09509	A	0.655237	0.20919	yes	null
456	chr12:12817037-12817136	NA_23	1.57278	B	1.94637	A	0.373587	0.502775	yes	null
128	chr4:97438963-97439062	NA_5	1.83019	A	2.16407	A	0.333884	0.553515	yes	null
