# Supplementary material for: MAF1 is a chronic repressor of RNA polymerase III transcription in the mouse
Source: Sci Rep. 2020 Jul 20;10:11956. doi: 10.1038/s41598-020-68665-0 (PMC7371695; doi:10.1038/s41598-020-68665-0)
Supplement: Supplementary file 5 — Supplementary file5 (XLS 908 kb) [file 41598_2020_68665_MOESM5_ESM.xls]

## Sheet: Legend to Table S4
Table S4. Loci above the cut-off in at least one condition shown in Figure 2E, middle panel.

## Sheet: all
Renaud et al. 2014	Locus description		AVERAGE REPLICATE SCORES				limma KO WT
			WT_F8h		KO_F8h		KO_F8h vs WT_F8h
number	Locus position with link (NCBI37/mm9)	Locus annotation	mean scores cut-off= 0.6558	Above or Below cut-off	mean scores cut-off= 0.5622	Above or Below cut-off	logFC	adj.P.Val	Above cut-off in at least one	change
507	chr13:22006707-22006812	n-Tl11|chr13_85_tRNALeu_CAA_I+	0.70078	A	2.73498	A	2.0342	7.92993876138705e-07	yes	up
659	chr19:5038304-5038385	n-Ts20|chr19_711_tRNASer_GCT-	3.21775	A	5.21256	A	1.99482	7.46690796609942e-07	yes	up
81	chr3:84032933-84033003	n-Tg14|chr3_878_tRNAGly_GCC-	-0.582021	B	1.20889	A	1.79091	2.75802587114246e-06	yes	up
113	chr3:97485382-97485453	n-Tq2|chr3_309_tRNAGln_CTG+	-1.02056	B	0.681571	A	1.70213	3.31357155091729e-06	yes	up
634	chr17:23677882-23677953	n-Tp10|chr17_83_tRNAPro_CGG+	0.374403	B	2.06235	A	1.68795	8.20838960193812e-06	yes	up
10	chr1:134930904-134930976	n-Tk25|chr1_1184_tRNALys_TTT-	0.762793	A	2.40164	A	1.63884	4.4830720386135e-06	yes	up
423	chr11:68937743-68937824	n-Tl29|chr11_401_tRNALeu_TAG+	4.26144	A	5.83125	A	1.56981	3.90420232120855e-06	yes	up
154	chr5:125885977-125886048	n-Td15|chr5_1316_tRNAAsp_GTC-	2.67895	A	4.16473	A	1.48578	4.4830720386135e-06	yes	up
287	chr8:113155146-113155216	n-Tg15|chr8_886_tRNAGly_GCC-	-0.742097	B	0.727314	A	1.46941	1.55358715620382e-05	yes	up
442	chr11:97850237-97850308	n-Tc54|chr11_1432_tRNACys_GCA-	3.6407	A	5.07466	A	1.43395	4.71555598417548e-06	yes	up
491	chr13:21371565-21371637	n-Tr16|chr13_74_tRNAArg_TCG+	1.30446	A	2.72977	A	1.42532	4.4830720386135e-06	yes	up
443	chr11:97855307-97855406	B2_Mm2_B2_SINE+	0.5919	B	2.01637	A	1.42447	4.4830720386135e-06	yes	up
54	chr2:91078023-91078122	B2_Mm1a_B2_SINE+	0.0986601	B	1.5137	A	1.41504	3.89828146100045e-05	yes	up
551	chr13:23528209-23528281	n-Tk11|chr13_103_tRNALys_CTT+	2.94561	A	4.31608	A	1.37047	7.98983885526001e-06	yes	up
366	chr10:62255334-62255433	B1_Mus1_Alu_SINE+	-0.399478	B	0.950783	A	1.35026	8.20838960193812e-06	yes	up
107	chr3:96301704-96301777	n-Tn12|chr3_298_tRNAAsn_GTT+	2.28818	A	3.63187	A	1.34369	9.11599753982928e-06	yes	up
561	chr13:23589975-23590046	n-Tw3|chr13_107_tRNATrp_CCA+	0.411838	B	1.72336	A	1.31153	7.98983885526001e-06	yes	up
273	chr7:128062206-128062333	MIR_SINE_MIR-	3.76491	A	5.07178	A	1.30686	8.20838960193812e-06	yes	up
242	chr6:120876571-120876670	B2_Mm1a_B2_SINE-_and_B1_Mus1_Alu_SINE-	-0.406022	B	0.893133	A	1.29915	9.76490093804995e-06	yes	up
61	chr2:122203099-122203170	n-Th3|chr2_1431_tRNAHis_GTG-	4.51757	A	5.80932	A	1.29176	1.04792330713651e-05	yes	up
250	chr6:128788924-128789196	B4A_SINE_B4+	3.55533	A	4.81018	A	1.25485	9.76490093804995e-06	yes	up
584	chr14:51702505-51702586	n-Tl28|chr14_703_tRNALeu_TAG-	1.76543	A	3.01542	A	1.24999	1.36484577465769e-05	yes	up
99	chr3:96232158-96232230	n-Tk15|chr3_292_tRNALys_CTT+	0.687148	A	1.91421	A	1.22706	1.96147903825992e-05	yes	up
358	chr9:123438543-123438615	n-Tr2|chr9_783_tRNAArg_ACG-	4.15188	A	5.34601	A	1.19413	1.36484577465769e-05	yes	up
286	chr8:113154453-113154523	n-Tg16|chr8_887_tRNAGly_GCC-	-0.200579	B	0.991841	A	1.19242	2.39778958847633e-05	yes	up
30	chr1:173009537-173009608	n-Te7|chr1_996_tRNAGlu_CTC-	1.34493	A	2.53428	A	1.18936	1.55358715620382e-05	yes	up
553	chr13:23529978-23530051	n-Ti8|chr13_956_tRNAIle_AAT-	4.21911	A	5.40499	A	1.18588	1.43773163068284e-05	yes	up
171	chr6:47600760-47600854	Rn4.5s|4.5SRNA_scRNA-	2.8632	A	4.04221	A	1.179	1.43773163068284e-05	yes	up
156	chr5:125889386-125889457	n-Td14|chr5_1314_tRNAAsp_GTC-	4.15216	A	5.31736	A	1.1652	1.67785075574063e-05	yes	up
436	chr11:97563763-97563836	n-Tn8|chr11_1446_tRNAAsn_GTT-	3.16232	A	4.32299	A	1.16066	2.82477114898973e-05	yes	up
25	chr1:173001923-173001994	n-Te8|chr1_999_tRNAGlu_CTC-	1.33207	A	2.4902	A	1.15813	1.70523294070601e-05	yes	up
585	chr14:51708325-51708397	n-Tt15|chr14_190_tRNAThr_TGT+	2.45596	A	3.60414	A	1.14818	1.70523294070601e-05	yes	up
471	chr13:21253274-21253346	n-Tf4|chr13_60_tRNAPhe_GAA+	4.23735	A	5.37182	A	1.13447	3.4697878238772e-05	yes	up
20	chr1:172994295-172994366	n-Te5|chr1_1002_tRNAGlu_CTC-	1.10155	A	2.22922	A	1.12767	1.91763125325991e-05	yes	up
144	chr5:33205445-33205544	B1_Mus2_Alu_SINE-	-0.484534	B	0.635893	A	1.12043	1.99202981598466e-05	yes	up
565	chr13:23595849-23595921	n-Tr17|chr13_949_tRNAArg_TCG-	2.33383	A	3.44663	A	1.1128	2.39778958847633e-05	yes	up
566	chr13:23598388-23598459	n-Tw4|chr13_109_tRNATrp_CCA+	2.55129	A	3.66354	A	1.11224	2.09394547531876e-05	yes	up
586	chr14:51709164-51709253	n-Ty10|chr14_191_tRNATyr_GTA_I+	4.10252	A	5.20572	A	1.1032	3.28348919220961e-05	yes	up
244	chr6:128710725-128710819	Rn4.5s|4.5SRNA_scRNA-	3.9763	A	5.0726	A	1.0963	3.4697878238772e-05	yes	up
249	chr6:128788477-128788563	Rn4.5s|4.5SRNA_scRNA+	3.50556	A	4.59898	A	1.09342	2.82156367666064e-05	yes	up
582	chr14:51684489-51684560	n-Tp4|chr14_705_tRNAPro_AGG-	3.79065	A	4.87481	A	1.08415	3.4697878238772e-05	yes	up
508	chr13:22009031-22009116	n-Tr23|chr13_985_tRNAArg_TCT_I-	-0.37411	B	0.708282	A	1.08239	4.63089655328291e-05	yes	up
407	chr11:68850505-68850578	n-Ti5|chr11_393_tRNAIle_AAT+	4.27975	A	5.36182	A	1.08207	2.73507404996501e-05	yes	up
255	chr7:19886593-19886678	n-Ts2|chr7_86_tRNASeC(e)_TCA+	3.29009	A	4.37127	A	1.08119	3.47077507025208e-05	yes	up
529	chr13:22142555-22142636	n-Ts19|chr13_970_tRNASer_GCT-	3.06169	A	4.14148	A	1.07979	3.90499147659579e-05	yes	up
271	chr7:127986097-127986293	B1_Mus1_SINE_Alu-	0.74431	A	1.82356	A	1.07925	2.73507404996501e-05	yes	up
405	chr11:62559517-62559588	n-Tw8|chr11_1849_tRNATrp_CCA-	0.17878	B	1.24922	A	1.07044	0.000100665	yes	up
414	chr11:68875822-68875895	n-Ti4|chr11_1823_tRNAIle_AAT-	3.75121	A	4.82101	A	1.06981	3.20763408419627e-05	yes	up
189	chr6:47738068-47738179	Rny1|Y1_RNA-	3.87163	A	4.93847	A	1.06684	3.4697878238772e-05	yes	up
78	chr3:51163329-51163400	n-Tp5|chr3_93_tRNAPro_AGG+	1.84031	A	2.90532	A	1.06501	3.96391925380657e-05	yes	up
393	chr11:48667121-48667193	n-Tt16|chr11_206_tRNAThr_TGT+	4.10033	A	5.14345	A	1.04312	3.4697878238772e-05	yes	up
270	chr7:127978993-127979074	n-Tl27|chr7_861_tRNALeu_TAG-	4.6776	A	5.71384	A	1.03624	3.48412069301359e-05	yes	up
374	chr10:79371940-79372046	Rnu6|U6+	3.19517	A	4.2276	A	1.03243	3.4697878238772e-05	yes	up
400	chr11:49998672-49998771	B2_Mm2_B2_SINE+	0.380998	B	1.41079	A	1.0298	8.09541228089098e-05	yes	up
629	chr16:84746464-84746699	B1_Mus1_SINE_Alu+	0.731273	A	1.75586	A	1.02459	3.4697878238772e-05	yes	up
562	chr13:23591949-23592020	n-Tm5|chr13_108_tRNAMetInit_CAT+	0.0687317	B	1.09313	A	1.0244	3.4697878238772e-05	yes	up
298	chr8:126074567-126074685	Rn5S|5S_rRNA	1.65386	A	2.67633	A	1.02247	3.4697878238772e-05	yes	up
299	chr8:126076264-126076382	Rn5S|5S_rRNA	1.65386	A	2.67633	A	1.02247	3.4697878238772e-05	yes	up
303	chr8:126084788-126084906	Rn5S|5S_rRNA	1.65386	A	2.67633	A	1.02247	3.4697878238772e-05	yes	up
324	chr8:126120357-126120475	Rn5S|5S_rRNA	1.65386	A	2.67633	A	1.02247	3.4697878238772e-05	yes	up
329	chr8:126128848-126128966	Rn5S|5S_rRNA	1.65386	A	2.67633	A	1.02247	3.4697878238772e-05	yes	up
331	chr8:126132220-126132338	Rn5S|5S_rRNA	1.65386	A	2.67633	A	1.02247	3.4697878238772e-05	yes	up
581	chr14:51683558-51683639	n-Tl8|chr14_188_tRNALeu_AAG+	4.55099	A	5.56841	A	1.01742	4.16887582763683e-05	yes	up
669	chr19:12086421-12086493	n-Tv21|chr19_109_tRNAVal_TAC+	3.79844	A	4.81503	A	1.01659	3.74724360532359e-05	yes	up
490	chr13:21367825-21367898	n-Tt18|chr13_73_tRNAThr_TGT+	-0.258413	B	0.751454	A	1.00987	0.0019961	yes	up
135	chr4:135478326-135478425	B2_Mm2_B2_SINE+	0.127304	B	1.13675	A	1.00945	0.000318101	yes	up
295	chr8:126069478-126069596	Rn5S|5S_rRNA	1.74396	A	2.74946	A	1.00549	3.74724360532359e-05	yes	up
40	chr1:173073622-173073789	NA_2	1.48084	A	2.4843	A	1.00346	0.00011498	yes	up
280	chr8:73222611-73222710	NA_16	1.21774	A	2.21915	A	1.00141	4.63089655328291e-05	yes	up
301	chr8:126081390-126081508	Rn5S|5S_rRNA	1.6531	A	2.65251	A	0.999407	4.17473638009191e-05	yes	up
313	chr8:126101655-126101773	Rn5S|5S_rRNA	1.6531	A	2.65251	A	0.999407	4.17473638009191e-05	yes	up
410	chr11:68853887-68853958	n-Tp9|chr11_396_tRNAPro_CGG+	3.61964	A	4.61875	A	0.999116	3.86162346388277e-05	yes	up
320	chr8:126113554-126113672	Rn5S|5S_rRNA	1.41104	A	2.40916	A	0.998116	3.96391925380657e-05	yes	up
289	chr8:113586461-113586531	n-Tg10|chr8_560_tRNAGly_GCC+	3.38035	A	4.37815	A	0.997805	3.98553570711712e-05	yes	up
76	chr3:30500192-30500264	n-Tv8|chr3_48_tRNAVal_AAC+	3.6714	A	4.66537	A	0.993977	4.16887582763683e-05	yes	up
300	chr8:126079663-126079781	Rn5S|5S_rRNA	1.75391	A	2.7457	A	0.991785	3.98553570711712e-05	yes	up
311	chr8:126098297-126098415	Rn5S|5S_rRNA	1.75391	A	2.7457	A	0.991785	3.98553570711712e-05	yes	up
323	chr8:126118654-126118772	Rn5S|5S_rRNA	1.75391	A	2.7457	A	0.991785	3.98553570711712e-05	yes	up
526	chr13:22118417-22118489	n-Tv16|chr13_91_tRNAVal_CAC+	3.08459	A	4.07273	A	0.988139	3.74724360532359e-05	yes	up
322	chr8:126116968-126117089	Rn5S_like|5S_from_RepeatMasker	1.75648	A	2.73552	A	0.979047	4.16887582763683e-05	yes	up
335	chr8:126138996-126139117	Rn5S_like|5S_from_RepeatMasker	1.75648	A	2.73552	A	0.979047	4.16887582763683e-05	yes	up
337	chr8:126142433-126142554	Rn5S_like|5S_from_RepeatMasker	1.75648	A	2.73552	A	0.979047	4.16887582763683e-05	yes	up
330	chr8:126130510-126130631	Rn5S_like|5S_from_RepeatMasker	1.65363	A	2.6326	A	0.978972	4.16887582763683e-05	yes	up
334	chr8:126137314-126137432	Rn5S|5S_rRNA	1.71791	A	2.69543	A	0.977523	4.16887582763683e-05	yes	up
332	chr8:126133917-126134035	Rn5S|5S_rRNA	1.66862	A	2.64168	A	0.97306	3.96391925380657e-05	yes	up
296	chr8:126071165-126071283	Rn5S|5S_rRNA	1.6632	A	2.63084	A	0.967643	4.23584906876144e-05	yes	up
90	chr3:96145079-96145150	n-Tq5|chr3_756_tRNAGln_CTG-	-0.2842	B	0.681204	A	0.965404	0.000188468	yes	up
641	chr17:26012033-26012103	n-Tg7|chr17_113_tRNAGly_CCC+	4.04863	A	5.01298	A	0.964351	6.53870872300057e-05	yes	up
649	chr17:84261284-84261376	n-Ti17|chr17_516_tRNAIle_TAT_I+	4.10252	A	5.06269	A	0.960176	5.04740537006467e-05	yes	up
47	chr2:18508671-18508744	n-Tn9|chr2_1947_tRNAAsn_GTT-	4.34155	A	5.2944	A	0.95285	5.71936160179884e-05	yes	up
569	chr13:23610015-23610096	n-Ts24|chr13_112_tRNASer_TGA+	3.06266	A	4.00737	A	0.944707	6.9893074766944e-05	yes	up
637	chr17:23685735-23685807	n-Tr11|chr17_995_tRNAArg_CCT-	2.91686	A	3.8595	A	0.942638	7.27138144304306e-05	yes	up
294	chr8:126067773-126067891	Rn5S|5S_rRNA	1.75863	A	2.69943	A	0.940795	5.72576518149297e-05	yes	up
307	chr8:126091537-126091655	Rn5S|5S_rRNA	1.75863	A	2.69943	A	0.940795	5.72576518149297e-05	yes	up
333	chr8:126135615-126135733	Rn5S|5S_rRNA	1.75863	A	2.69943	A	0.940795	5.72576518149297e-05	yes	up
308	chr8:126093228-126093346	Rn5S|5S_rRNA	1.31008	A	2.24379	A	0.933709	5.99455338089549e-05	yes	up
318	chr8:126110142-126110260	Rn5S|5S_rRNA	1.83402	A	2.76547	A	0.931447	6.47458640521103e-05	yes	up
336	chr8:126140710-126140828	Rn5S|5S_rRNA	1.70124	A	2.62772	A	0.926479	6.25044425953134e-05	yes	up
36	chr1:173032502-173032573	n-Td5|chr1_707_tRNAAsp_GTC+	3.48353	A	4.39542	A	0.911896	6.53870872300057e-05	yes	up
252	chr6:128796113-128796212	B2_Mm1a_B2_SINE-	-0.200847	B	0.709151	A	0.909998	0.000531515	yes	up
325	chr8:126122055-126122176	Rn5S_like|5S_from_RepeatMasker	1.83055	A	2.73596	A	0.905405	8.55886282736217e-05	yes	up
293	chr8:126066078-126066196	Rn5S|5S_rRNA	0.927567	A	1.83148	A	0.903908	6.53870872300057e-05	yes	up
315	chr8:126105055-126105173	Rn5S|5S_rRNA	1.52118	A	2.42081	A	0.89963	8.06779023070119e-05	yes	up
549	chr13:23523281-23523353	n-Ta13|chr13_102_tRNAAla_AGC+	4.08367	A	4.98209	A	0.898422	0.000100794	yes	up
26	chr1:173002465-173002536	n-Tg24|chr1_998_tRNAGly_TCC-	1.0356	A	1.93362	A	0.898019	9.02390037768504e-05	yes	up
31	chr1:173010079-173010150	n-Tg23|chr1_995_tRNAGly_TCC-	1.0356	A	1.93362	A	0.898019	9.02390037768504e-05	yes	up
575	chr13:25022629-25022811	B2_Mm1t_SINE_B2+	1.14381	A	2.04136	A	0.897547	0.000137308	yes	up
9	chr1:134930539-134930611	n-Tk26|chr1_485_tRNALys_TTT+	2.77691	A	3.67262	A	0.895711	8.09541228089098e-05	yes	up
699	chrX:157204042-157204114	n-Tv23|chrX_459_tRNAVal_TAC+	4.44731	A	5.34134	A	0.894036	8.40417937260143e-05	yes	up
70	chr3:19527959-19528031	n-Tr3|chr3_1040_tRNAArg_ACG-	3.1377	A	4.03155	A	0.893846	6.84525574877999e-05	yes	up
396	chr11:48670476-48670557	n-Tl6|chr11_2021_tRNALeu_AAG-	2.78735	A	3.67546	A	0.888112	0.00013977	yes	up
297	chr8:126072856-126072974	Rn5S|5S_rRNA	1.19083	A	2.07721	A	0.886384	8.55886282736217e-05	yes	up
632	chr17:23672299-23672371	n-Tk12|chr17_1000_tRNALys_CTT-	0.271787	B	1.14498	A	0.873197	9.5932856643295e-05	yes	up
288	chr8:113522107-113522266	B2_Mm1t_SINE_B2+	1.60686	A	2.47474	A	0.867876	8.55886282736217e-05	yes	up
328	chr8:126127147-126127265	Rn5S|5S_rRNA	1.70449	A	2.572	A	0.867505	9.25126507325608e-05	yes	up
291	chr8:126062686-126062804	Rn5S|5S_rRNA	1.28719	A	2.15173	A	0.864539	9.25126507325608e-05	yes	up
338	chr8:126144138-126144259	Rn5S_like|5S_from_RepeatMasker	1.27999	A	2.14427	A	0.864284	9.25126507325608e-05	yes	up
306	chr8:126089866-126089987	Rn5S_like|5S_from_RepeatMasker	1.16821	A	2.03207	A	0.863861	9.02390037768504e-05	yes	up
499	chr13:21947189-21947262	n-Ti11|chr13_990_tRNAIle_AAT-	2.28965	A	3.15217	A	0.862518	0.000103278	yes	up
667	chr19:12085576-12085658	n-Tl26|chr19_638_tRNALeu_TAA-	3.05117	A	3.91271	A	0.861539	9.02390037768504e-05	yes	up
670	chr19:12086756-12086828	n-Tv22|chr19_110_tRNAVal_TAC+	1.82988	A	2.69091	A	0.861029	9.02390037768504e-05	yes	up
146	chr5:65926870-65927025	B2_Mm2_SINE_B2+	0.493458	B	1.34992	A	0.856464	0.00021722	yes	up
352	chr9:90021347-90021419	n-Tk18|chr9_1035_tRNALys_CTT-	3.165	A	4.01906	A	0.854054	0.000119269	yes	up
452	chr11:115274618-115274690	n-Tr12|chr11_1234_tRNAArg_CCT-	3.57591	A	4.42942	A	0.853506	0.000119269	yes	up
433	chr11:87236521-87236620	NA_18	0.481202	B	1.33433	A	0.853132	0.000137308	yes	up
312	chr8:126099976-126100094	Rn5S|5S_rRNA	1.76389	A	2.61688	A	0.852992	0.000108487	yes	up
188	chr6:47731623-47731724	Rny3|Y3_RNA+	3.77902	A	4.63173	A	0.85271	0.00013977	yes	up
310	chr8:126096610-126096728	Rn5S|5S_rRNA	1.53006	A	2.38227	A	0.852207	0.00011498	yes	up
409	chr11:68851355-68851428	n-Tt8|chr11_395_tRNAThr_AGT+	3.55327	A	4.40039	A	0.847117	0.00014579	yes	up
450	chr11:106874180-106874252	n-Tr7|chr11_945_tRNAArg_CCG+	4.62445	A	5.46642	A	0.841969	0.000155521	yes	up
631	chr17:23670929-23671001	n-Tk13|chr17_82_tRNALys_CTT+	0.709884	A	1.54896	A	0.839074	0.00013977	yes	up
2	chr1:34491657-34491728	n-Te21|chr1_1547_tRNAGlu_TTC-	3.76253	A	4.59502	A	0.832485	0.000155564	yes	up
43	chr1:180241842-180241941	B2_Mm2_B2_SINE-	0.320747	B	1.14838	A	0.827633	0.0018345	yes	up
72	chr3:19528782-19528870	n-Ty2|chr3_28_tRNATyr_GTA_I+	4.69388	A	5.5208	A	0.826924	0.000141447	yes	up
571	chr13:23611482-23611553	n-Tq15|chr13_114_tRNAGln_TTG+	2.80067	A	3.62716	A	0.826492	0.000141447	yes	up
24	chr1:172996762-172996832	n-Tg17|chr1_702_tRNAGly_GCC+	0.422766	B	1.2474	A	0.82463	0.000141447	yes	up
453	chr11:115275093-115275165	n-Tr18|chr11_1023_tRNAArg_TCG+	4.02005	A	4.84387	A	0.823818	0.0002192	yes	up
439	chr11:97658386-97658457	n-Tc56|chr11_791_tRNACys_GCA+	3.50301	A	4.32434	A	0.821328	0.000141447	yes	up
102	chr3:96256418-96256489	n-Th7|chr3_295_tRNAHis_GTG+	1.07099	A	1.89055	A	0.819554	0.000170314	yes	up
314	chr8:126103350-126103468	Rn5S|5S_rRNA	1.27189	A	2.0892	A	0.81731	0.000141447	yes	up
560	chr13:23558945-23559034	n-Ty8|chr13_106_tRNATyr_GTA_I+	3.36879	A	4.18475	A	0.815967	0.000163869	yes	up
241	chr6:86353887-86353957	n-Tg8|chr6_317_tRNAGly_CCC+	3.54727	A	4.36154	A	0.814273	0.000137308	yes	up
392	chr11:48647931-48648002	n-Ta38|chr11_2022_tRNAAla_TGC-	5.13405	A	5.9464	A	0.812348	0.000187628	yes	up
610	chr15:100213624-100213723	ID_B1_B4_SINE-_and_B1_Mur3_Alu_SINE+	0.508998	B	1.31547	A	0.806477	0.000210248	yes	up
391	chr11:48647385-48647457	n-Tk10|chr11_2023_tRNALys_CTT-	3.83372	A	4.63603	A	0.802306	0.000170485	yes	up
440	chr11:97660220-97660291	n-Tc51|chr11_1442_tRNACys_GCA-	3.32824	A	4.1299	A	0.801657	0.000209873	yes	up
251	chr6:128793305-128793400	Rn4.5s|4.5SRNA_scRNA+	4.54745	A	5.34885	A	0.801407	0.000152634	yes	up
435	chr11:95720486-95720557	n-Tq16|chr11_1493_tRNAGln_TTG-	4.39775	A	5.19863	A	0.800875	0.000203192	yes	up
518	chr13:22032783-22032864	n-Ts8|chr13_978_tRNASer_AGA-	0.853918	A	1.65398	A	0.800062	0.000216627	yes	up
511	chr13:22016804-22016885	n-Ts25|chr13_984_tRNASer_TGA-	-0.194753	B	0.595769	A	0.790522	0.00162809	yes	up
389	chr11:48632044-48632116	n-Tv15|chr11_204_tRNAVal_CAC+	3.91107	A	4.69811	A	0.787038	0.000242991	yes	up
346	chr9:64585853-64585924	n-Tq9|chr9_342_tRNAGln_CTG+	4.58846	A	5.37545	A	0.786991	0.000179007	yes	up
557	chr13:23542491-23542564	n-Tt6|chr13_104_tRNAThr_AGT+	3.8302	A	4.61657	A	0.786368	0.000232036	yes	up
285	chr8:97227904-97227986	n-Tl16|chr8_1008_tRNALeu_CAG-	4.94333	A	5.72696	A	0.78363	0.000209873	yes	up
163	chr5:150040577-150040650	n-Tn14|chr5_1043_tRNAAsn_GTT-	3.88037	A	4.65999	A	0.779621	0.000200688	yes	up
546	chr13:23518374-23518461	n-Ty4|chr13_101_tRNATyr_GTA_I+	0.554984	B	1.33382	A	0.778837	0.00183207	yes	up
463	chr12:70462167-70462478	Rn7sl|7SLRNA_srpRNA-	4.92777	A	5.70382	A	0.776047	0.000205636	yes	up
501	chr13:21973902-21973975	n-Ti10|chr13_989_tRNAIle_AAT-	1.46948	A	2.24303	A	0.773549	0.000195624	yes	up
71	chr3:19528355-19528447	n-Ty1|chr3_27_tRNATyr_GTA_I+	3.48434	A	4.25063	A	0.766291	0.000203748	yes	up
451	chr11:115274295-115274367	n-Tr14|chr11_1022_tRNAArg_CCT+	4.26691	A	5.03106	A	0.76415	0.000257262	yes	up
673	chr19:32703343-32703442	B2_Mm2_B2_SINE+	0.677548	A	1.4411	A	0.76355	0.00034259	yes	up
596	chr14:118488747-118488819	n-Tf5|chr14_457_tRNAPhe_GAA-	2.84991	A	3.61343	A	0.763516	0.000430883	yes	up
658	chr19:4820900-4821061	B2_Mm1a_SINE_B2+	1.8437	A	2.59695	A	0.753255	0.000566658	yes	up
106	chr3:96283314-96283385	n-Tq3|chr3_297_tRNAGln_CTG+	0.0786608	B	0.829271	A	0.75061	0.000360319	yes	up
437	chr11:97631143-97631214	n-Tc18|chr11_1444_tRNACys_GCA-	0.658875	A	1.40598	A	0.747106	0.000534016	yes	up
593	chr14:74022510-74022609	B1_Mus2_Alu_SINE-	0.587169	B	1.33409	A	0.746925	0.00038219	yes	up
15	chr1:172964073-172964146	n-Tn6|chr1_1006_tRNAAsn_GTT-	3.51419	A	4.26057	A	0.746377	0.000237803	yes	up
554	chr13:23530566-23530637	n-Ta29|chr13_955_tRNAAla_CGC-	3.14188	A	3.88809	A	0.746213	0.000282082	yes	up
666	chr19:12084186-12084258	n-Tk30|chr19_639_tRNALys_TTT-	2.81911	A	3.56488	A	0.745771	0.000280773	yes	up
572	chr13:23613739-23613820	n-Ts18|chr13_115_tRNASer_GCT+	3.53466	A	4.27843	A	0.743774	0.000375429	yes	up
275	chr7:133786811-133786910	B2_Mm1a_B2_SINE-	1.3073	A	2.04875	A	0.741453	0.000474597	yes	up
62	chr2:122203704-122203775	n-Th5|chr2_586_tRNAHis_GTG+	4.97569	A	5.71638	A	0.740692	0.00030835	yes	up
109	chr3:96304289-96304360	n-Th8|chr3_747_tRNAHis_GTG-	3.4433	A	4.17757	A	0.734271	0.000430883	yes	up
110	chr3:96304932-96305003	n-Tg26|chr3_746_tRNAGly_TCC-	3.9723	A	4.70224	A	0.729944	0.00034259	yes	up
524	chr13:22113013-22113085	n-Tr1|chr13_973_tRNAArg_ACG-	3.69926	A	4.42619	A	0.726932	0.000434538	yes	up
386	chr10:127071228-127071327	B1_Mus2_Alu_SINE-	0.294387	B	1.01867	A	0.724288	0.00259059	yes	up
345	chr9:62981090-62981196	Rnu6|U6+	2.19673	A	2.92057	A	0.723848	0.000356665	yes	up
190	chr6:47928996-47929067	n-Tc57|chr6_157_tRNACys_GCA+	3.79528	A	4.51858	A	0.7233	0.000356665	yes	up
59	chr2:122059558-122059657	B1_Mus2_Alu_SINE-	-0.0891168	B	0.633474	A	0.722591	0.00168477	yes	up
316	chr8:126106747-126106868	Rn5S_like|5S_from_RepeatMasker	1.29492	A	2.01424	A	0.719323	0.00034259	yes	up
663	chr19:12076726-12076798	n-Tf6|chr19_106_tRNAPhe_GAA+	2.70053	A	3.41782	A	0.717285	0.00034259	yes	up
77	chr3:51162276-51162347	n-Tp17|chr3_92_tRNAPro_TGG+	2.43109	A	3.14624	A	0.715153	0.000479719	yes	up
326	chr8:126123761-126123879	Rn5S|5S_rRNA	1.38011	A	2.09339	A	0.713274	0.00053193	yes	up
380	chr10:90644157-90644228	n-Tw2|chr10_857_tRNATrp_CCA-	3.71321	A	4.42536	A	0.712145	0.000407073	yes	up
153	chr5:125884620-125884691	n-Ta39|chr5_1317_tRNAAla_TGC-	4.10144	A	4.79994	A	0.698492	0.000439361	yes	up
104	chr3:96263061-96263134	n-Tn13|chr3_750_tRNAAsn_GTT-	1.09582	A	1.78628	A	0.69046	0.000522994	yes	up
267	chr7:105964186-105964257	n-Tp7|chr7_977_tRNAPro_AGG-	3.58434	A	4.27375	A	0.689403	0.000527868	yes	up
382	chr10:92915723-92915794	n-Td8|chr10_851_tRNAAsp_GTC-	4.33069	A	5.01755	A	0.686862	0.000519834	yes	up
272	chr7:128061031-128061112	n-Tl4|chr7_559_tRNALeu_AAG+	3.20424	A	3.89036	A	0.686122	0.000575096	yes	up
302	chr8:126083101-126083219	Rn5S|5S_rRNA	0.99099	A	1.67383	A	0.682837	0.000531864	yes	up
671	chr19:23195036-23195211	B1_Mus1_SINE_Alu+	1.03184	A	1.71315	A	0.68131	0.000499025	yes	up
95	chr3:96202982-96203053	n-Tq4|chr3_753_tRNAGln_CTG-	1.3549	A	2.03346	A	0.678561	0.000563222	yes	up
21	chr1:172994830-172994901	n-Tg20|chr1_1001_tRNAGly_TCC-	0.926864	A	1.60144	A	0.674574	0.000577824	yes	up
339	chr8:126145828-126145946	Rn5S|5S_rRNA	1.79228	A	2.46623	A	0.673956	0.000526429	yes	up
573	chr13:23618325-23618397	n-Tr15|chr13_948_tRNAArg_TCG-	4.13802	A	4.81122	A	0.673198	0.000856861	yes	up
531	chr13:23377270-23377342	n-Tv4|chr13_93_tRNAVal_AAC+	0.612221	B	1.28386	A	0.671639	0.00057266	yes	up
35	chr1:173031969-173032051	n-Tl21|chr1_993_tRNALeu_CAG-	4.3387	A	5.00951	A	0.670809	0.000876679	yes	up
390	chr11:48637230-48637303	n-Tg1|chr11_205_tRNAGly_ACC+	2.33444	A	3.00524	A	0.670804	0.00054417	yes	up
668	chr19:12086078-12086163	n-Tr21|chr19_637_tRNAArg_TCT_I-	3.96658	A	4.63609	A	0.669509	0.000568077	yes	up
340	chr8:126147537-126147645	Rn5S|5S_rRNA	0.976938	A	1.62421	A	0.647267	0.000866179	yes	up
265	chr7:86611305-86611377	n-Tr19|chr7_387_tRNAArg_TCG+	4.6188	A	5.26213	A	0.643328	0.000876679	yes	up
599	chr15:31156406-31156651	B2_Mm2_SINE_B2+	0.650752	B	1.29399	A	0.643236	0.00173331	yes	up
583	chr14:51684843-51684915	n-Tt17|chr14_704_tRNAThr_TGT-	3.85867	A	4.50165	A	0.642979	0.00125035	yes	up
101	chr3:96255348-96255421	n-Tn11|chr3_294_tRNAAsn_GTT+	1.24579	A	1.88642	A	0.640626	0.000896007	yes	up
418	chr11:68889367-68889466	B2_Mm1t_B2_SINE-_and_B1_Mur3_alu_SINE-	0.865654	A	1.50425	A	0.638598	0.00162522	yes	up
22	chr1:172995489-172995560	n-Td3|chr1_1000_tRNAAsp_GTC-	0.6	B	1.2375	A	0.637497	0.00145398	yes	up
327	chr8:126125469-126125580	Rn5S_like|5S_from_RepeatMasker	0.980832	A	1.61673	A	0.635897	0.000984534	yes	up
413	chr11:68855328-68855399	n-Tw7|chr11_398_tRNATrp_CCA+	5.29564	A	5.92542	A	0.629771	0.000856861	yes	up
559	chr13:23555404-23555475	n-Te15|chr13_105_tRNAGlu_TTC+	1.46076	A	2.08318	A	0.622422	0.00315391	yes	up
525	chr13:22114288-22114369	n-Ts12|chr13_972_tRNASer_CGA-	3.6666	A	4.28843	A	0.621833	0.00121153	yes	up
12	chr1:167571765-167571836	n-Tp2|chr1_672_tRNAPro_AGG+	3.27526	A	3.89577	A	0.620517	0.00104583	yes	up
49	chr2:27395325-27395450	Rnu6atac|U6atac-	5.2353	A	5.85392	A	0.618628	0.00128551	yes	up
34	chr1:173012007-173012077	n-Tg19|chr1_706_tRNAGly_GCC+	0.282175	B	0.899379	A	0.617204	0.00104583	yes	up
462	chr12:70260298-70260551	Rn7sl|7SLRNA_srpRNA+	4.93865	A	5.55203	A	0.613379	0.00117034	yes	up
128	chr4:97438963-97439062	NA_5	0.582474	B	1.19497	A	0.612491	0.00445175	yes	up
527	chr13:22121092-22121165	n-Ti7|chr13_92_tRNAIle_AAT+	3.65143	A	4.26219	A	0.610765	0.00123284	yes	up
552	chr13:23528863-23528934	n-Tp3|chr13_957_tRNAPro_AGG-	2.15787	A	2.76536	A	0.607494	0.00153594	yes	up
482	chr13:21325914-21325985	n-Ta17|chr13_67_tRNAAla_AGC+	3.95313	A	4.55989	A	0.606753	0.00153955	yes	up
148	chr5:93139643-93139742	B2_Mm2_B2_SINE-	1.49069	A	2.09095	A	0.600256	0.00202184	yes	up
564	chr13:23592826-23592907	n-Ts7|chr13_950_tRNASer_AGA-	0.945457	A	1.54546	A	0.600005	0.00183207	yes	up
387	chr10:127895520-127895601	n-Ts13|chr10_688_tRNASer_CGA-	4.12039	A	4.71923	A	0.598834	0.00155305	yes	up
259	chr7:29579007-29579079	n-Tk24|chr7_1276_tRNALys_TTT-	0.273651	B	0.871972	A	0.598321	0.0015257	yes	up
533	chr13:23390650-23390722	n-Tv6|chr13_95_tRNAVal_AAC+	0.545261	B	1.14247	A	0.597212	0.00151518	yes	up
516	chr13:22028963-22029044	n-Ts10|chr13_980_tRNASer_AGA-	1.28817	A	1.88169	A	0.593521	0.00155652	yes	up
7	chr1:120246867-120247052	B2_Mm2_SINE_B2+	2.68519	A	3.27149	A	0.586294	0.00181995	yes	up
103	chr3:96261993-96262064	n-Th9|chr3_751_tRNAHis_GTG-	0.923096	A	1.50905	A	0.585956	0.0018345	yes	up
556	chr13:23538661-23538733	n-Tr5|chr13_953_tRNAArg_ACG-	3.00436	A	3.58894	A	0.584573	0.00145398	yes	up
412	chr11:68854780-68854851	n-Tg25|chr11_1824_tRNAGly_TCC-	4.57934	A	5.16127	A	0.581925	0.00199353	yes	up
483	chr13:21332814-21332885	n-Ta40|chr13_68_tRNAAla_TGC+	1.13282	A	1.71039	A	0.577568	0.0016699	yes	up
260	chr7:36019789-36019862	n-Tt9|chr7_1213_tRNAThr_AGT-	4.2326	A	4.80989	A	0.57729	0.00198962	yes	up
635	chr17:23683443-23683514	n-Tp16|chr17_996_tRNAPro_TGG-	3.10566	A	3.6752	A	0.569535	0.00196084	yes	up
51	chr2:57034805-57034875	n-Tg29|chr2_1747_tRNAGly_GCC-	3.6902	A	4.25662	A	0.566427	0.00215925	yes	up
126	chr4:43505660-43505930	Rmrp|RNase_MRP-	4.3127	A	4.8713	A	0.558594	0.00236645	yes	up
375	chr10:79448251-79448357	Rnu6|U6+	1.90404	A	2.46213	A	0.55809	0.00349746	yes	up
403	chr11:58115976-58116082	n-Tl12|chr11_1911_tRNALeu_CAA_I-	4.95023	A	5.50375	A	0.553518	0.00224511	yes	up
278	chr8:14842649-14843098	B2_Mm2_SINE_B2+	2.87857	A	3.43074	A	0.552169	0.00281245	yes	up
369	chr10:62892224-62892305	n-Ts26|chr10_1095_tRNASer_TGA-	4.67765	A	5.2298	A	0.552148	0.00221548	yes	up
550	chr13:23524859-23524946	n-Ty7|chr13_958_tRNATyr_GTA_I-	4.44264	A	4.99339	A	0.550758	0.00462474	yes	up
408	chr11:68850979-68851060	n-Ts4|chr11_394_tRNASer_AGA+	4.54611	A	5.09637	A	0.550253	0.00265671	yes	up
254	chr6:149096989-149097088	B2_Mm1t_B2_SINE-	0.127534	B	0.677542	A	0.550009	0.00306027	yes	up
595	chr14:79881475-79881546	n-Te14|chr14_359_tRNAGlu_TTC+	3.51959	A	4.06554	A	0.545951	0.00418235	yes	up
500	chr13:21947890-21947963	n-Tt4|chr13_81_tRNAThr_AGT+	1.42875	A	1.9737	A	0.544951	0.00312791	yes	up
376	chr10:79711709-79711781	n-Tf3|chr10_961_tRNAPhe_GAA-	4.57475	A	5.11156	A	0.536807	0.00358137	yes	up
544	chr13:23505117-23505189	n-Tv5|chr13_962_tRNAVal_AAC-	0.503379	B	1.03627	A	0.532895	0.00448863	yes	up
284	chr8:97227531-97227613	n-Tl17|chr8_414_tRNALeu_CAG+	3.87769	A	4.40764	A	0.529945	0.00556539	yes	up
496	chr13:21802863-21802934	n-Tm7|chr13_78_tRNAMetInit_CAT+	4.81558	A	5.33873	A	0.523142	0.0036912	yes	up
115	chr3:121995866-121995950	n-Tr22|chr3_628_tRNAArg_TCT_I-	3.9282	A	4.44815	A	0.519953	0.00495657	yes	up
422	chr11:68936984-68937070	n-Tr25|chr11_1818_tRNAArg_TCT_I-	2.64698	A	3.16689	A	0.519903	0.00655253	yes	up
117	chr3:146184477-146184576	B1_Mus2_alu_SINE+	0.129048	B	0.64829	A	0.519241	0.0417061	yes	null
657	chr19:3831713-3831812	B2_Mm1a_B2_SINE-	2.79605	A	3.31437	A	0.51832	0.00386184	yes	up
417	chr11:68876997-68877068	n-Tw6|chr11_1820_tRNATrp_CCA-	4.03875	A	4.55707	A	0.518318	0.00444468	yes	up
246	chr6:128748852-128749049	B4A_SINE_B4-	4.09903	A	4.61437	A	0.515343	0.00407711	yes	up
615	chr16:13437416-13437487	n-Tt14|chr16_50_tRNAThr_CGT+	4.40438	A	4.91926	A	0.514879	0.00401467	yes	up
493	chr13:21418586-21418658	n-Tm13|chr13_994_tRNAMet_CAT-	2.23117	A	2.74456	A	0.513393	0.00343494	yes	up
404	chr11:61221418-61221489	n-Tw5|chr11_1880_tRNATrp_CCA-	4.69044	A	5.20218	A	0.511745	0.00386184	yes	up
29	chr1:173004433-173004503	n-Tg18|chr1_704_tRNAGly_GCC+	0.281317	B	0.789759	A	0.508442	0.00444468	yes	up
457	chr12:32635403-32635502	NA_24	0.105892	B	0.613961	A	0.508069	0.00550517	yes	up
362	chr10:19798427-19798526	B2_Mm1t_B2_SINE+	0.704648	A	1.20628	A	0.501637	0.00497327	yes	up
651	chr18:36961520-36961662	Vaultrc5|Vault+	4.73885	A	5.23662	A	0.497775	0.00650833	yes	up
27	chr1:173003124-173003195	n-Td7|chr1_997_tRNAAsp_GTC-	0.25638	B	0.753228	A	0.496847	0.00534169	yes	up
32	chr1:173010738-173010809	n-Td6|chr1_994_tRNAAsp_GTC-	0.25638	B	0.753228	A	0.496847	0.00534169	yes	up
394	chr11:48669782-48669853	n-Tp14|chr11_207_tRNAPro_TGG+	4.23108	A	4.72472	A	0.493636	0.00546629	yes	up
540	chr13:23492664-23492736	n-Ta12|chr13_966_tRNAAla_AGC-	0.290802	B	0.783251	A	0.492449	0.0322899	yes	null
577	chr13:94385175-94385274	B2_Mm2_B2_SINE-	0.876233	A	1.36728	A	0.491043	0.00603781	yes	up
373	chr10:79355503-79355602	B2_Mm1a_B2_SINE-	0.437294	B	0.927727	A	0.490434	0.00830681	yes	up
594	chr14:76552581-76552652	n-Te16|chr14_347_tRNAGlu_TTC+	3.82506	A	4.31454	A	0.489476	0.0049002	yes	up
17	chr1:172968128-172968199	n-Tg21|chr1_1004_tRNAGly_TCC-	4.00983	A	4.49865	A	0.488818	0.00682449	yes	up
64	chr2:164681329-164681428	B2_Mm2_B2_SINE+	1.64209	A	2.12888	A	0.486788	0.0300885	yes	null
424	chr11:68938109-68938180	n-Tq6|chr11_1817_tRNAGln_CTG-	2.95987	A	3.44582	A	0.485945	0.00580727	yes	up
425	chr11:68938678-68938750	n-Tk27|chr11_1816_tRNALys_TTT-	4.08475	A	4.56791	A	0.483163	0.00973737	yes	up
675	chr19:57478665-57478829	B2_Mm1a_SINE_B2-	1.89845	A	2.36607	A	0.46762	0.00638983	yes	up
487	chr13:21351637-21351708	n-Ta19|chr13_71_tRNAAla_AGC+	1.57543	A	2.04065	A	0.465229	0.0310533	yes	null
520	chr13:22066901-22066972	n-Tm8|chr13_90_tRNAMetInit_CAT+	4.90107	A	5.36237	A	0.461297	0.0076126	yes	up
537	chr13:23400921-23400994	n-Ti9|chr13_968_tRNAIle_AAT-	0.294872	B	0.755915	A	0.461043	0.0458911	yes	null
112	chr3:96962008-96962079	n-Te12|chr3_303_tRNAGlu_CTC+	3.11316	A	3.57101	A	0.457853	0.00762142	yes	up
97	chr3:96213992-96214063	n-Th6|chr3_291_tRNAHis_GTG+	2.4517	A	2.90709	A	0.455389	0.00708524	yes	up
155	chr5:125886425-125886497	n-Tf7|chr5_1315_tRNAPhe_GAA-	4.28299	A	4.73636	A	0.453369	0.00950311	yes	up
305	chr8:126088186-126088304	Rn5S|5S_rRNA	0.238948	B	0.691861	A	0.452914	0.00784278	yes	up
486	chr13:21346089-21346160	n-Ta28|chr13_70_tRNAAla_CGC+	1.1273	A	1.57883	A	0.451526	0.0092078	yes	up
276	chr7:133824516-133824806	B1_Mus1_SINE_Alu-	0.577926	B	1.02818	A	0.450257	0.0116595	yes	null
37	chr1:173032887-173032958	n-Tg22|chr1_708_tRNAGly_TCC+	4.68821	A	5.13737	A	0.449158	0.00943919	yes	up
19	chr1:172975116-172975186	n-Tg12|chr1_699_tRNAGly_GCC+	4.91969	A	5.36651	A	0.44682	0.0104891	yes	null
370	chr10:70786302-70786504	B2_Mm1a_SINE_B2-	0.634808	B	1.07628	A	0.441474	0.00881686	yes	up
464	chr12:72070107-72070179	n-Tk17|chr12_790_tRNALys_CTT-	3.77077	A	4.2094	A	0.438631	0.012715	yes	null
535	chr13:23391991-23392063	n-Tv12|chr13_97_tRNAVal_CAC+	0.941506	A	1.3628	A	0.421294	0.0141232	yes	null
570	chr13:23610919-23610990	n-Tq14|chr13_113_tRNAGln_TTG+	3.55109	A	3.96766	A	0.416573	0.0135762	yes	null
495	chr13:21802449-21802519	n-Tg28|chr13_77_tRNAGly_GCC+	4.10659	A	4.51939	A	0.412806	0.0181009	yes	null
18	chr1:172968745-172968827	n-Tl15|chr1_698_tRNALeu_CAG+	4.87863	A	5.2843	A	0.40567	0.0146043	yes	null
638	chr17:23687230-23687302	n-Tr8|chr17_994_tRNAArg_CCG-	3.784	A	4.18814	A	0.404143	0.013529	yes	null
602	chr15:57807538-57807610	n-Tm16|chr15_913_tRNAMet_CAT-	4.59539	A	4.99708	A	0.401698	0.020429	yes	null
378	chr10:79786931-79787030	B1F2_Alu_SINE+_and_B2_Mm1a_B2_SINE+	2.03882	A	2.43968	A	0.400861	0.0312033	yes	null
360	chr10:8702849-8702948	B2_Mm2_B2_SINE+	0.24986	B	0.64266	A	0.3928	0.0465298	yes	null
419	chr11:68923967-68924040	n-Tt5|chr11_399_tRNAThr_AGT+	0.735355	A	1.12581	A	0.390455	0.0174386	yes	null
545	chr13:23517515-23517603	n-Ty3|chr13_961_tRNATyr_GTA_I-	1.8612	A	2.24899	A	0.387795	0.0181009	yes	null
304	chr8:126086495-126086613	Rn5S|5S_rRNA	0.178561	B	0.56621	A	0.387649	0.0168565	yes	null
309	chr8:126094901-126095019	Rn5S|5S_rRNA	0.178561	B	0.56621	A	0.387649	0.0168565	yes	null
478	chr13:21264706-21264811	n-Tl9|chr13_998_tRNALeu_CAA_I-	2.43366	A	2.8171	A	0.383433	0.0183374	yes	null
460	chr12:53705477-53705578	Rnu6|U6-	3.47227	A	3.85387	A	0.381594	0.029689	yes	null
321	chr8:126115271-126115389	Rn5S|5S_rRNA	0.255773	B	0.635901	A	0.380129	0.0192995	yes	null
502	chr13:21974754-21974826	n-Tf1|chr13_988_tRNAPhe_GAA-	2.02601	A	2.40577	A	0.379757	0.0206229	yes	null
574	chr13:23622217-23622288	n-Tm9|chr13_947_tRNAMetInit_CAT-	3.83064	A	4.20123	A	0.370582	0.0208722	yes	null
467	chr12:112083548-112083621	n-Ti6|chr12_470_tRNAIle_AAT+	4.7612	A	5.13145	A	0.370254	0.0284835	yes	null
587	chr14:51710322-51710393	n-Tp15|chr14_192_tRNAPro_TGG+	3.70139	A	4.07076	A	0.36937	0.0301211	yes	null
555	chr13:23538011-23538083	n-Tv17|chr13_954_tRNAVal_CAC-	3.58393	A	3.95282	A	0.368896	0.0335275	yes	null
152	chr5:115002158-115002423	B2_Mm2_SINE_B2-	2.54232	A	2.90769	A	0.365371	0.0259445	yes	null
395	chr11:48670139-48670211	n-Tv7|chr11_208_tRNAVal_AAC+	4.18164	A	4.54075	A	0.359117	0.0266443	yes	null
601	chr15:41621390-41621489	B1_Mus1_Alu_SINE+	0.606848	B	0.964103	A	0.357256	0.0426361	yes	null
349	chr9:66919915-66920014	B2_Mm2_B2_SINE-	0.974482	A	1.327	A	0.352521	0.0292678	yes	null
142	chr5:31190456-31190544	n-Ty9|chr5_109_tRNATyr_GTA_I+	5.08213	A	5.43439	A	0.352261	0.0333942	yes	null
248	chr6:128753032-128753126	Rn4.5s|4.5SRNA_scRNA-	5.10298	A	5.44671	A	0.34373	0.0299051	yes	null
621	chr16:31399621-31399720	B2_Mm2_B2_SINE+	0.934983	A	1.27073	A	0.335743	0.0498506	yes	null
368	chr10:62866100-62866281	B3_SINE_B2+	2.99345	A	3.32537	A	0.331924	0.044927	yes	null
290	chr8:124103129-124103201	n-Tm17|chr8_783_tRNAMet_CAT-	5.50559	A	5.83569	A	0.330099	0.0393497	yes	null
111	chr3:96305370-96305441	n-Te13|chr3_745_tRNAGlu_CTC-	4.98092	A	5.31044	A	0.329515	0.0465298	yes	null
170	chr6:38483931-38484003	n-Tr10|chr6_107_tRNAArg_CCT+	5.0119	A	5.33614	A	0.324243	0.0433615	yes	null
523	chr13:22107660-22107732	n-Tv3|chr13_974_tRNAVal_AAC-	3.99666	A	4.31758	A	0.320925	0.0501018	yes	null
421	chr11:68932296-68932366	n-Tg13|chr11_1819_tRNAGly_GCC-	4.56669	A	4.88449	A	0.3178	0.0500995	yes	null
402	chr11:58115679-58115750	n-Te10|chr11_1912_tRNAGlu_CTC-	4.9697	A	5.26713	A	0.297433	0.0627769	yes	null
347	chr9:65049244-65049401	B2_Mm1a_SINE_B2+	1.43184	A	1.728	A	0.296157	0.090405	yes	null
351	chr9:78023110-78023440	Rn7sk|7SK-	5.58364	A	5.87635	A	0.292715	0.0650999	yes	null
169	chr6:38287916-38288126	B2_Mm2_SINE_B2-	2.4244	A	2.71525	A	0.29085	0.076262	yes	null
39	chr1:173041574-173041646	n-Tv14|chr1_710_tRNAVal_CAC+	3.77538	A	4.06501	A	0.28963	0.0694487	yes	null
364	chr10:30530946-30531017	n-Te9|chr10_81_tRNAGlu_CTC+	4.08961	A	4.37488	A	0.285273	0.0726411	yes	null
532	chr13:23377518-23377590	n-Ta10|chr13_94_tRNAAla_AGC+	0.75616	A	1.03393	A	0.277775	0.0823253	yes	null
132	chr4:131972358-131972457	B2_Mm1t_B2_SINE+	0.589758	B	0.866508	A	0.27675	0.1271	yes	null
656	chr19:3576263-3576335	n-Ta9|chr19_8_tRNAAla_AGC+	3.73075	A	4.00528	A	0.274529	0.0847118	yes	null
50	chr2:57034489-57034560	n-Ta27|chr2_263_tRNAAla_CGC+	4.3672	A	4.63965	A	0.272446	0.0769234	yes	null
381	chr10:90644842-90644913	n-Td16|chr10_856_tRNAAsp_GTC-	4.27455	A	4.54248	A	0.267928	0.0847118	yes	null
243	chr6:128710011-128710362	B4A_SINE_B4-	4.18557	A	4.43258	A	0.247004	0.11956	yes	null
130	chr4:128780080-128780179	B2_Mm1t_B2_SINE+	0.467814	B	0.713343	A	0.245528	0.205303	yes	null
377	chr10:79711904-79711977	n-Tn7|chr10_381_tRNAAsn_GTT+	4.55977	A	4.80518	A	0.245416	0.123813	yes	null
143	chr5:31190888-31190960	n-Ta15|chr5_110_tRNAAla_AGC+	5.09427	A	5.33785	A	0.243578	0.119061	yes	null
416	chr11:68876544-68876625	n-Ts17|chr11_1821_tRNASer_GCT-	5.48082	A	5.72093	A	0.24011	0.121894	yes	null
588	chr14:55136533-55136605	n-Tr6|chr14_209_tRNAArg_ACG+	5.22606	A	5.46547	A	0.239414	0.123244	yes	null
4	chr1:74863321-74863391	n-Tg11|chr1_1392_tRNAGly_GCC-	1.6603	A	1.89213	A	0.23183	0.148253	yes	null
57	chr2:118872486-118872567	n-Ts21|chr2_1509_tRNASer_GCT-	5.56934	A	5.79633	A	0.226991	0.141795	yes	null
459	chr12:53704775-53704881	Rnu6|U6-	4.08611	A	4.30828	A	0.222171	0.158059	yes	null
38	chr1:173033174-173033245	n-Te6|chr1_709_tRNAGlu_CTC+	3.96625	A	4.1882	A	0.221952	0.159768	yes	null
411	chr11:68854486-68854557	n-Td9|chr11_397_tRNAAsp_GTC+	4.64781	A	4.8651	A	0.217284	0.175192	yes	null
466	chr12:86493988-86494179	B3A_SINE_B2-	0.975547	A	1.19252	A	0.216976	0.205379	yes	null
269	chr7:117336693-117336856	B1_Mus1_SINE_Alu-	0.963692	A	1.17346	A	0.209765	0.201016	yes	null
348	chr9:66003087-66003186	B2_Mm2_B2_SINE-	0.716754	A	0.923056	A	0.206302	0.215991	yes	null
183	chr6:47702830-47702924	Rn4.5s|4.5SRNA_scRNA-	4.48132	A	4.67996	A	0.198643	0.202631	yes	null
185	chr6:47713262-47713356	Rn4.5s|4.5SRNA_scRNA-	4.48132	A	4.67996	A	0.198643	0.202631	yes	null
118	chr4:10801211-10801292	n-Ts9|chr4_16_tRNASer_AGA+	3.05599	A	3.24824	A	0.192254	0.207918	yes	null
642	chr17:30794465-30794672	B3_SINE_B2-	1.35844	A	1.54682	A	0.188374	0.210629	yes	null
73	chr3:19528995-19529067	n-Ta14|chr3_29_tRNAAla_AGC+	5.04545	A	5.22495	A	0.179497	0.246242	yes	null
477	chr13:21264220-21264291	n-Tq7|chr13_64_tRNAGln_CTG+	3.20701	A	3.36898	A	0.161967	0.290305	yes	null
266	chr7:105963925-105963996	n-Tp18|chr7_441_tRNAPro_TGG+	4.55224	A	4.70918	A	0.15694	0.302248	yes	null
415	chr11:68876246-68876319	n-Tt7|chr11_1822_tRNAThr_AGT-	5.26623	A	5.41132	A	0.145085	0.370717	yes	null
664	chr19:12080529-12080601	n-Tk29|chr19_107_tRNALys_TTT+	3.84147	A	3.98335	A	0.141881	0.409867	yes	null
141	chr5:30439143-30439242	B2_Mm2_B2_SINE-	1.19499	A	1.32851	A	0.133511	0.37685	yes	null
648	chr17:71948611-71948682	n-Tc52|chr17_458_tRNACys_GCA+	2.65764	A	2.78816	A	0.130529	0.391038	yes	null
488	chr13:21356449-21356522	n-Tt11|chr13_72_tRNAThr_CGT+	0.468709	B	0.597131	A	0.128422	0.399556	yes	null
174	chr6:47613660-47613754	Rn4.5s|4.5SRNA_scRNA-	4.67778	A	4.80522	A	0.127436	0.414659	yes	null
176	chr6:47622304-47622398	Rn4.5s|4.5SRNA_scRNA-	4.67778	A	4.80522	A	0.127436	0.414659	yes	null
177	chr6:47626642-47626736	Rn4.5s|4.5SRNA_scRNA-	4.67778	A	4.80522	A	0.127436	0.414659	yes	null
515	chr13:22027366-22027437	n-Td13|chr13_981_tRNAAsp_GTC-	0.690147	A	0.815608	A	0.12546	0.414659	yes	null
166	chr6:29338824-29338895	n-Tp6|chr6_46_tRNAPro_AGG+	3.0068	A	3.13092	A	0.124117	0.425454	yes	null
510	chr13:22012069-22012140	n-Tq10|chr13_87_tRNAGln_CTG+	1.49324	A	1.61502	A	0.12178	0.425454	yes	null
180	chr6:47689877-47689970	Rn4.5s|4.5SRNA_scRNA-	4.62039	A	4.73653	A	0.116143	0.442654	yes	null
262	chr7:54241133-54241232	B2_Mm2_B2_SINE-	1.08455	A	1.19439	A	0.109841	0.491973	yes	null
172	chr6:47604999-47605093	Rn4.5s|4.5SRNA_scRNA-	4.6744	A	4.78137	A	0.106965	0.49184	yes	null
175	chr6:47617996-47618090	Rn4.5s|4.5SRNA_scRNA-	4.6744	A	4.78137	A	0.106965	0.49184	yes	null
178	chr6:47630963-47631057	Rn4.5s|4.5SRNA_scRNA-	4.6744	A	4.78137	A	0.106965	0.49184	yes	null
179	chr6:47635281-47635375	Rn4.5s|4.5SRNA_scRNA-	4.6744	A	4.78137	A	0.106965	0.49184	yes	null
108	chr3:96303435-96303507	n-Tk16|chr3_748_tRNALys_CTT-	3.74577	A	3.85174	A	0.105968	0.497083	yes	null
481	chr13:21314455-21314526	n-Ta16|chr13_66_tRNAAla_AGC+	4.57746	A	4.67425	A	0.0967943	0.532607	yes	null
181	chr6:47694136-47694230	Rn4.5s|4.5SRNA_scRNA-	4.59918	A	4.69294	A	0.0937591	0.549989	yes	null
139	chr4:148800836-148800935	NA_7	0.677246	A	0.765814	A	0.0885685	0.610153	yes	null
173	chr6:47609320-47609414	Rn4.5s|4.5SRNA_scRNA-	4.82193	A	4.90287	A	0.0809419	0.610153	yes	null
361	chr10:12642369-12642451	n-Tl25|chr10_1316_tRNALeu_TAA-	3.92783	A	3.98873	A	0.0609027	0.715303	yes	null
558	chr13:23545301-23545383	n-Tl22|chr13_952_tRNALeu_CAG-	4.8637	A	4.9208	A	0.0570953	0.725612	yes	null
247	chr6:128749420-128749559	Rn4.5s|4.5SRNA_scRNA-	4.439	A	4.49085	A	0.0518532	0.740083	yes	null
431	chr11:79518152-79518223	n-Tt12|chr11_550_tRNAThr_CGT+	4.39389	A	4.44508	A	0.0511828	0.753279	yes	null
8	chr1:130008960-130009059	B2_Mm2_B2_SINE+	0.919636	A	0.957108	A	0.0374725	0.846156	yes	null
343	chr9:46080760-46081111	B2_Mm1a_SINE_B2-	1.14032	A	1.17261	A	0.0322931	0.846156	yes	null
568	chr13:23609561-23609632	n-Tm6|chr13_111_tRNAMetInit_CAT+	4.44631	A	4.47845	A	0.0321303	0.848877	yes	null
258	chr7:29158018-29158112	n-Ti16|chr7_156_tRNAIle_TAT_I+	5.1252	A	5.14981	A	0.0246087	0.877914	yes	null
157	chr5:125889842-125889913	n-Ta34|chr5_702_tRNAAla_TGC+	3.97927	A	3.99764	A	0.0183639	0.916065	yes	null
441	chr11:97849560-97849631	n-Tc55|chr11_1433_tRNACys_GCA-	4.37636	A	4.37409	A	-0.00226981	0.986554	yes	null
182	chr6:47698496-47698590	Rn4.5s|4.5SRNA_scRNA-	4.63866	A	4.62741	A	-0.0112424	0.944493	yes	null
567	chr13:23609072-23609142	n-Tg27|chr13_110_tRNAGly_GCC+	4.80777	A	4.79622	A	-0.0115523	0.942074	yes	null
521	chr13:22086059-22086140	n-Ts22|chr13_976_tRNASer_GCT-	1.41335	A	1.39942	A	-0.013933	0.940246	yes	null
82	chr3:90279782-90279853	n-Tm11|chr3_792_tRNAMetInit_CAT-	5.10273	A	5.05799	A	-0.0447337	0.774146	yes	null
3	chr1:51376031-51376130	NA_1	0.87593	A	0.817487	A	-0.0584425	0.711625	yes	null
420	chr11:68924421-68924502	n-Ts14|chr11_400_tRNASer_CGA+	3.01466	A	2.92708	A	-0.0875764	0.596235	yes	null
479	chr13:21292073-21292177	n-Tl10|chr13_65_tRNALeu_CAA_I+	4.01711	A	3.90297	A	-0.114144	0.455014	yes	null
384	chr10:126508214-126508433	B3_SINE_B2-	1.26039	A	1.13936	A	-0.121033	0.439101	yes	null
16	chr1:172967160-172967231	n-Td4|chr1_1005_tRNAAsp_GTC-	3.95455	A	3.8274	A	-0.127148	0.422181	yes	null
509	chr13:22011084-22011165	n-Ts5|chr13_86_tRNASer_AGA+	2.85222	A	2.71149	A	-0.140724	0.383315	yes	null
245	chr6:128714147-128714241	Rn4.5s|4.5SRNA_scRNA-	5.38764	A	5.24251	A	-0.145132	0.356421	yes	null
13	chr1:167572402-167572473	n-Tp8|chr1_1022_tRNAPro_CGG-	4.58298	A	4.41252	A	-0.170462	0.341839	yes	null
371	chr10:74967299-74967451	B3_SINE_B2+	2.6123	A	2.43148	A	-0.180817	0.22703	yes	null
63	chr2:154878649-154878748	B1F2_Alu_SINE-	1.24033	A	1.03505	A	-0.205285	0.179755	yes	null
517	chr13:22032188-22032259	n-Td12|chr13_979_tRNAAsp_GTC-	3.58061	A	3.37379	A	-0.206816	0.190986	yes	null
475	chr13:21261905-21261986	n-Tl7|chr13_62_tRNALeu_AAG+	4.39786	A	4.18027	A	-0.217595	0.158877	yes	null
474	chr13:21261556-21261628	n-Tm15|chr13_999_tRNAMet_CAT-	4.28386	A	4.0623	A	-0.221561	0.158059	yes	null
283	chr8:87404850-87404949	B2_Mm2_B2_SINE-	0.863673	A	0.604423	A	-0.25925	0.101084	yes	null
589	chr14:55512400-55512584	B1_Mur3_SINE_Alu+	1.57323	A	1.30207	A	-0.271163	0.0837831	yes	null
472	chr13:21259473-21259545	n-Tm14|chr13_61_tRNAMet_CAT+	2.62139	A	2.26135	A	-0.360039	0.0253288	yes	null
473	chr13:21259944-21260016	n-Tk28|chr13_1000_tRNALys_TTT-	3.35879	A	2.98645	A	-0.372338	0.024772	yes	null
66	chr2:180926179-180926278	B2_Mm1t_B2_SINE-	1.34561	A	0.968584	A	-0.377028	0.0242651	yes	null
75	chr3:27052969-27053068	NA_4	1.5559	A	1.15912	A	-0.396779	0.027662	yes	null
434	chr11:94023628-94023727	NA_19	0.925515	A	0.496089	B	-0.429426	0.0117976	yes	null
578	chr14:49095552-49095651	NA_26	2.48228	A	2.05099	A	-0.431292	0.0115198	yes	null
470	chr13:21252654-21252725	n-Te11|chr13_1001_tRNAGlu_CTC-	4.82646	A	4.39218	A	-0.434279	0.0142635	yes	null
653	chr18:60961733-60961832	RLTR30_ERV1_LTR+_and_B2_Mm1a_B2_SINE+	1.46645	A	1.03204	A	-0.434401	0.0183374	yes	null
636	chr17:23684327-23684399	n-Tk14|chr17_84_tRNALys_CTT+	3.39915	A	2.95055	A	-0.448606	0.0103433	yes	null
164	chr6:5446594-5446693	NA_8	1.3603	A	0.909102	A	-0.451196	0.00923324	yes	down
580	chr14:51427123-51427447	Rpph1|RnasePRNA-	3.62646	A	3.14717	A	-0.479288	0.00638983	yes	down
476	chr13:21262075-21262156	n-Tl5|chr13_63_tRNALeu_AAG+	4.28849	A	3.78643	A	-0.50206	0.00583032	yes	down
277	chr7:133920329-133920428	NA_15	0.994649	A	0.437364	B	-0.557285	0.00386184	yes	down
264	chr7:65654685-65654756	n-Te17|chr7_337_tRNAGlu_TTC+	4.74913	A	4.186	A	-0.563136	0.00229163	yes	down
616	chr16:14131871-14132075	B2_Mm1t_SINE_B2-	1.82812	A	1.23823	A	-0.589887	0.00534169	yes	down
60	chr2:122201230-122201301	n-Th4|chr2_1432_tRNAHis_GTG-	5.35019	A	4.66582	A	-0.684366	0.000499025	yes	down
256	chr7:26052529-26052628	NA_13	1.02484	A	0.325104	B	-0.699737	0.00125072	yes	down
430	chr11:75257391-75257490	NA_17	0.804456	A	-0.0112626	B	-0.815719	0.000141447	yes	down
480	chr13:21307327-21307399	n-Tr9|chr13_997_tRNAArg_CCG-	3.75521	A	2.59726	A	-1.15794	2.22549503045981e-05	yes	down

## Sheet: tRNA
Renaud et al. 2014	Locus description		AVERAGE REPLICATE SCORES				limma KO WT
			WT_F8h		KO_F8h		KO_F8h vs WT_F8h
number	Locus position with link (NCBI37/mm9)	Locus annotation	mean scores cut-off= 0.6558	Above or Below cut-off	mean scores cut-off= 0.5622	Above or Below cut-off	logFC	adj.P.Val	Above cut-off in at least one	change
507	chr13:22006707-22006812	n-Tl11|chr13_85_tRNALeu_CAA_I+	0.70078	A	2.73498	A	2.0342	7.92993876138705e-07	yes	up
659	chr19:5038304-5038385	n-Ts20|chr19_711_tRNASer_GCT-	3.21775	A	5.21256	A	1.99482	7.46690796609942e-07	yes	up
81	chr3:84032933-84033003	n-Tg14|chr3_878_tRNAGly_GCC-	-0.582021	B	1.20889	A	1.79091	2.75802587114246e-06	yes	up
113	chr3:97485382-97485453	n-Tq2|chr3_309_tRNAGln_CTG+	-1.02056	B	0.681571	A	1.70213	3.31357155091729e-06	yes	up
634	chr17:23677882-23677953	n-Tp10|chr17_83_tRNAPro_CGG+	0.374403	B	2.06235	A	1.68795	8.20838960193812e-06	yes	up
10	chr1:134930904-134930976	n-Tk25|chr1_1184_tRNALys_TTT-	0.762793	A	2.40164	A	1.63884	4.4830720386135e-06	yes	up
423	chr11:68937743-68937824	n-Tl29|chr11_401_tRNALeu_TAG+	4.26144	A	5.83125	A	1.56981	3.90420232120855e-06	yes	up
154	chr5:125885977-125886048	n-Td15|chr5_1316_tRNAAsp_GTC-	2.67895	A	4.16473	A	1.48578	4.4830720386135e-06	yes	up
287	chr8:113155146-113155216	n-Tg15|chr8_886_tRNAGly_GCC-	-0.742097	B	0.727314	A	1.46941	1.55358715620382e-05	yes	up
442	chr11:97850237-97850308	n-Tc54|chr11_1432_tRNACys_GCA-	3.6407	A	5.07466	A	1.43395	4.71555598417548e-06	yes	up
491	chr13:21371565-21371637	n-Tr16|chr13_74_tRNAArg_TCG+	1.30446	A	2.72977	A	1.42532	4.4830720386135e-06	yes	up
551	chr13:23528209-23528281	n-Tk11|chr13_103_tRNALys_CTT+	2.94561	A	4.31608	A	1.37047	7.98983885526001e-06	yes	up
107	chr3:96301704-96301777	n-Tn12|chr3_298_tRNAAsn_GTT+	2.28818	A	3.63187	A	1.34369	9.11599753982928e-06	yes	up
561	chr13:23589975-23590046	n-Tw3|chr13_107_tRNATrp_CCA+	0.411838	B	1.72336	A	1.31153	7.98983885526001e-06	yes	up
61	chr2:122203099-122203170	n-Th3|chr2_1431_tRNAHis_GTG-	4.51757	A	5.80932	A	1.29176	1.04792330713651e-05	yes	up
584	chr14:51702505-51702586	n-Tl28|chr14_703_tRNALeu_TAG-	1.76543	A	3.01542	A	1.24999	1.36484577465769e-05	yes	up
99	chr3:96232158-96232230	n-Tk15|chr3_292_tRNALys_CTT+	0.687148	A	1.91421	A	1.22706	1.96147903825992e-05	yes	up
358	chr9:123438543-123438615	n-Tr2|chr9_783_tRNAArg_ACG-	4.15188	A	5.34601	A	1.19413	1.36484577465769e-05	yes	up
286	chr8:113154453-113154523	n-Tg16|chr8_887_tRNAGly_GCC-	-0.200579	B	0.991841	A	1.19242	2.39778958847633e-05	yes	up
30	chr1:173009537-173009608	n-Te7|chr1_996_tRNAGlu_CTC-	1.34493	A	2.53428	A	1.18936	1.55358715620382e-05	yes	up
553	chr13:23529978-23530051	n-Ti8|chr13_956_tRNAIle_AAT-	4.21911	A	5.40499	A	1.18588	1.43773163068284e-05	yes	up
156	chr5:125889386-125889457	n-Td14|chr5_1314_tRNAAsp_GTC-	4.15216	A	5.31736	A	1.1652	1.67785075574063e-05	yes	up
436	chr11:97563763-97563836	n-Tn8|chr11_1446_tRNAAsn_GTT-	3.16232	A	4.32299	A	1.16066	2.82477114898973e-05	yes	up
25	chr1:173001923-173001994	n-Te8|chr1_999_tRNAGlu_CTC-	1.33207	A	2.4902	A	1.15813	1.70523294070601e-05	yes	up
585	chr14:51708325-51708397	n-Tt15|chr14_190_tRNAThr_TGT+	2.45596	A	3.60414	A	1.14818	1.70523294070601e-05	yes	up
471	chr13:21253274-21253346	n-Tf4|chr13_60_tRNAPhe_GAA+	4.23735	A	5.37182	A	1.13447	3.4697878238772e-05	yes	up
20	chr1:172994295-172994366	n-Te5|chr1_1002_tRNAGlu_CTC-	1.10155	A	2.22922	A	1.12767	1.91763125325991e-05	yes	up
565	chr13:23595849-23595921	n-Tr17|chr13_949_tRNAArg_TCG-	2.33383	A	3.44663	A	1.1128	2.39778958847633e-05	yes	up
566	chr13:23598388-23598459	n-Tw4|chr13_109_tRNATrp_CCA+	2.55129	A	3.66354	A	1.11224	2.09394547531876e-05	yes	up
586	chr14:51709164-51709253	n-Ty10|chr14_191_tRNATyr_GTA_I+	4.10252	A	5.20572	A	1.1032	3.28348919220961e-05	yes	up
582	chr14:51684489-51684560	n-Tp4|chr14_705_tRNAPro_AGG-	3.79065	A	4.87481	A	1.08415	3.4697878238772e-05	yes	up
508	chr13:22009031-22009116	n-Tr23|chr13_985_tRNAArg_TCT_I-	-0.37411	B	0.708282	A	1.08239	4.63089655328291e-05	yes	up
407	chr11:68850505-68850578	n-Ti5|chr11_393_tRNAIle_AAT+	4.27975	A	5.36182	A	1.08207	2.73507404996501e-05	yes	up
255	chr7:19886593-19886678	n-Ts2|chr7_86_tRNASeC(e)_TCA+	3.29009	A	4.37127	A	1.08119	3.47077507025208e-05	yes	up
529	chr13:22142555-22142636	n-Ts19|chr13_970_tRNASer_GCT-	3.06169	A	4.14148	A	1.07979	3.90499147659579e-05	yes	up
405	chr11:62559517-62559588	n-Tw8|chr11_1849_tRNATrp_CCA-	0.17878	B	1.24922	A	1.07044	0.000100665	yes	up
414	chr11:68875822-68875895	n-Ti4|chr11_1823_tRNAIle_AAT-	3.75121	A	4.82101	A	1.06981	3.20763408419627e-05	yes	up
78	chr3:51163329-51163400	n-Tp5|chr3_93_tRNAPro_AGG+	1.84031	A	2.90532	A	1.06501	3.96391925380657e-05	yes	up
393	chr11:48667121-48667193	n-Tt16|chr11_206_tRNAThr_TGT+	4.10033	A	5.14345	A	1.04312	3.4697878238772e-05	yes	up
270	chr7:127978993-127979074	n-Tl27|chr7_861_tRNALeu_TAG-	4.6776	A	5.71384	A	1.03624	3.48412069301359e-05	yes	up
562	chr13:23591949-23592020	n-Tm5|chr13_108_tRNAMetInit_CAT+	0.0687317	B	1.09313	A	1.0244	3.4697878238772e-05	yes	up
581	chr14:51683558-51683639	n-Tl8|chr14_188_tRNALeu_AAG+	4.55099	A	5.56841	A	1.01742	4.16887582763683e-05	yes	up
669	chr19:12086421-12086493	n-Tv21|chr19_109_tRNAVal_TAC+	3.79844	A	4.81503	A	1.01659	3.74724360532359e-05	yes	up
490	chr13:21367825-21367898	n-Tt18|chr13_73_tRNAThr_TGT+	-0.258413	B	0.751454	A	1.00987	0.0019961	yes	up
410	chr11:68853887-68853958	n-Tp9|chr11_396_tRNAPro_CGG+	3.61964	A	4.61875	A	0.999116	3.86162346388277e-05	yes	up
289	chr8:113586461-113586531	n-Tg10|chr8_560_tRNAGly_GCC+	3.38035	A	4.37815	A	0.997805	3.98553570711712e-05	yes	up
76	chr3:30500192-30500264	n-Tv8|chr3_48_tRNAVal_AAC+	3.6714	A	4.66537	A	0.993977	4.16887582763683e-05	yes	up
526	chr13:22118417-22118489	n-Tv16|chr13_91_tRNAVal_CAC+	3.08459	A	4.07273	A	0.988139	3.74724360532359e-05	yes	up
90	chr3:96145079-96145150	n-Tq5|chr3_756_tRNAGln_CTG-	-0.2842	B	0.681204	A	0.965404	0.000188468	yes	up
641	chr17:26012033-26012103	n-Tg7|chr17_113_tRNAGly_CCC+	4.04863	A	5.01298	A	0.964351	6.53870872300057e-05	yes	up
649	chr17:84261284-84261376	n-Ti17|chr17_516_tRNAIle_TAT_I+	4.10252	A	5.06269	A	0.960176	5.04740537006467e-05	yes	up
47	chr2:18508671-18508744	n-Tn9|chr2_1947_tRNAAsn_GTT-	4.34155	A	5.2944	A	0.95285	5.71936160179884e-05	yes	up
569	chr13:23610015-23610096	n-Ts24|chr13_112_tRNASer_TGA+	3.06266	A	4.00737	A	0.944707	6.9893074766944e-05	yes	up
637	chr17:23685735-23685807	n-Tr11|chr17_995_tRNAArg_CCT-	2.91686	A	3.8595	A	0.942638	7.27138144304306e-05	yes	up
36	chr1:173032502-173032573	n-Td5|chr1_707_tRNAAsp_GTC+	3.48353	A	4.39542	A	0.911896	6.53870872300057e-05	yes	up
549	chr13:23523281-23523353	n-Ta13|chr13_102_tRNAAla_AGC+	4.08367	A	4.98209	A	0.898422	0.000100794	yes	up
26	chr1:173002465-173002536	n-Tg24|chr1_998_tRNAGly_TCC-	1.0356	A	1.93362	A	0.898019	9.02390037768504e-05	yes	up
31	chr1:173010079-173010150	n-Tg23|chr1_995_tRNAGly_TCC-	1.0356	A	1.93362	A	0.898019	9.02390037768504e-05	yes	up
9	chr1:134930539-134930611	n-Tk26|chr1_485_tRNALys_TTT+	2.77691	A	3.67262	A	0.895711	8.09541228089098e-05	yes	up
699	chrX:157204042-157204114	n-Tv23|chrX_459_tRNAVal_TAC+	4.44731	A	5.34134	A	0.894036	8.40417937260143e-05	yes	up
70	chr3:19527959-19528031	n-Tr3|chr3_1040_tRNAArg_ACG-	3.1377	A	4.03155	A	0.893846	6.84525574877999e-05	yes	up
396	chr11:48670476-48670557	n-Tl6|chr11_2021_tRNALeu_AAG-	2.78735	A	3.67546	A	0.888112	0.00013977	yes	up
632	chr17:23672299-23672371	n-Tk12|chr17_1000_tRNALys_CTT-	0.271787	B	1.14498	A	0.873197	9.5932856643295e-05	yes	up
499	chr13:21947189-21947262	n-Ti11|chr13_990_tRNAIle_AAT-	2.28965	A	3.15217	A	0.862518	0.000103278	yes	up
667	chr19:12085576-12085658	n-Tl26|chr19_638_tRNALeu_TAA-	3.05117	A	3.91271	A	0.861539	9.02390037768504e-05	yes	up
670	chr19:12086756-12086828	n-Tv22|chr19_110_tRNAVal_TAC+	1.82988	A	2.69091	A	0.861029	9.02390037768504e-05	yes	up
352	chr9:90021347-90021419	n-Tk18|chr9_1035_tRNALys_CTT-	3.165	A	4.01906	A	0.854054	0.000119269	yes	up
452	chr11:115274618-115274690	n-Tr12|chr11_1234_tRNAArg_CCT-	3.57591	A	4.42942	A	0.853506	0.000119269	yes	up
409	chr11:68851355-68851428	n-Tt8|chr11_395_tRNAThr_AGT+	3.55327	A	4.40039	A	0.847117	0.00014579	yes	up
450	chr11:106874180-106874252	n-Tr7|chr11_945_tRNAArg_CCG+	4.62445	A	5.46642	A	0.841969	0.000155521	yes	up
631	chr17:23670929-23671001	n-Tk13|chr17_82_tRNALys_CTT+	0.709884	A	1.54896	A	0.839074	0.00013977	yes	up
2	chr1:34491657-34491728	n-Te21|chr1_1547_tRNAGlu_TTC-	3.76253	A	4.59502	A	0.832485	0.000155564	yes	up
72	chr3:19528782-19528870	n-Ty2|chr3_28_tRNATyr_GTA_I+	4.69388	A	5.5208	A	0.826924	0.000141447	yes	up
571	chr13:23611482-23611553	n-Tq15|chr13_114_tRNAGln_TTG+	2.80067	A	3.62716	A	0.826492	0.000141447	yes	up
24	chr1:172996762-172996832	n-Tg17|chr1_702_tRNAGly_GCC+	0.422766	B	1.2474	A	0.82463	0.000141447	yes	up
453	chr11:115275093-115275165	n-Tr18|chr11_1023_tRNAArg_TCG+	4.02005	A	4.84387	A	0.823818	0.0002192	yes	up
439	chr11:97658386-97658457	n-Tc56|chr11_791_tRNACys_GCA+	3.50301	A	4.32434	A	0.821328	0.000141447	yes	up
102	chr3:96256418-96256489	n-Th7|chr3_295_tRNAHis_GTG+	1.07099	A	1.89055	A	0.819554	0.000170314	yes	up
560	chr13:23558945-23559034	n-Ty8|chr13_106_tRNATyr_GTA_I+	3.36879	A	4.18475	A	0.815967	0.000163869	yes	up
241	chr6:86353887-86353957	n-Tg8|chr6_317_tRNAGly_CCC+	3.54727	A	4.36154	A	0.814273	0.000137308	yes	up
392	chr11:48647931-48648002	n-Ta38|chr11_2022_tRNAAla_TGC-	5.13405	A	5.9464	A	0.812348	0.000187628	yes	up
391	chr11:48647385-48647457	n-Tk10|chr11_2023_tRNALys_CTT-	3.83372	A	4.63603	A	0.802306	0.000170485	yes	up
440	chr11:97660220-97660291	n-Tc51|chr11_1442_tRNACys_GCA-	3.32824	A	4.1299	A	0.801657	0.000209873	yes	up
435	chr11:95720486-95720557	n-Tq16|chr11_1493_tRNAGln_TTG-	4.39775	A	5.19863	A	0.800875	0.000203192	yes	up
518	chr13:22032783-22032864	n-Ts8|chr13_978_tRNASer_AGA-	0.853918	A	1.65398	A	0.800062	0.000216627	yes	up
511	chr13:22016804-22016885	n-Ts25|chr13_984_tRNASer_TGA-	-0.194753	B	0.595769	A	0.790522	0.00162809	yes	up
389	chr11:48632044-48632116	n-Tv15|chr11_204_tRNAVal_CAC+	3.91107	A	4.69811	A	0.787038	0.000242991	yes	up
346	chr9:64585853-64585924	n-Tq9|chr9_342_tRNAGln_CTG+	4.58846	A	5.37545	A	0.786991	0.000179007	yes	up
557	chr13:23542491-23542564	n-Tt6|chr13_104_tRNAThr_AGT+	3.8302	A	4.61657	A	0.786368	0.000232036	yes	up
285	chr8:97227904-97227986	n-Tl16|chr8_1008_tRNALeu_CAG-	4.94333	A	5.72696	A	0.78363	0.000209873	yes	up
163	chr5:150040577-150040650	n-Tn14|chr5_1043_tRNAAsn_GTT-	3.88037	A	4.65999	A	0.779621	0.000200688	yes	up
546	chr13:23518374-23518461	n-Ty4|chr13_101_tRNATyr_GTA_I+	0.554984	B	1.33382	A	0.778837	0.00183207	yes	up
501	chr13:21973902-21973975	n-Ti10|chr13_989_tRNAIle_AAT-	1.46948	A	2.24303	A	0.773549	0.000195624	yes	up
71	chr3:19528355-19528447	n-Ty1|chr3_27_tRNATyr_GTA_I+	3.48434	A	4.25063	A	0.766291	0.000203748	yes	up
451	chr11:115274295-115274367	n-Tr14|chr11_1022_tRNAArg_CCT+	4.26691	A	5.03106	A	0.76415	0.000257262	yes	up
596	chr14:118488747-118488819	n-Tf5|chr14_457_tRNAPhe_GAA-	2.84991	A	3.61343	A	0.763516	0.000430883	yes	up
106	chr3:96283314-96283385	n-Tq3|chr3_297_tRNAGln_CTG+	0.0786608	B	0.829271	A	0.75061	0.000360319	yes	up
437	chr11:97631143-97631214	n-Tc18|chr11_1444_tRNACys_GCA-	0.658875	A	1.40598	A	0.747106	0.000534016	yes	up
15	chr1:172964073-172964146	n-Tn6|chr1_1006_tRNAAsn_GTT-	3.51419	A	4.26057	A	0.746377	0.000237803	yes	up
554	chr13:23530566-23530637	n-Ta29|chr13_955_tRNAAla_CGC-	3.14188	A	3.88809	A	0.746213	0.000282082	yes	up
666	chr19:12084186-12084258	n-Tk30|chr19_639_tRNALys_TTT-	2.81911	A	3.56488	A	0.745771	0.000280773	yes	up
572	chr13:23613739-23613820	n-Ts18|chr13_115_tRNASer_GCT+	3.53466	A	4.27843	A	0.743774	0.000375429	yes	up
62	chr2:122203704-122203775	n-Th5|chr2_586_tRNAHis_GTG+	4.97569	A	5.71638	A	0.740692	0.00030835	yes	up
109	chr3:96304289-96304360	n-Th8|chr3_747_tRNAHis_GTG-	3.4433	A	4.17757	A	0.734271	0.000430883	yes	up
110	chr3:96304932-96305003	n-Tg26|chr3_746_tRNAGly_TCC-	3.9723	A	4.70224	A	0.729944	0.00034259	yes	up
524	chr13:22113013-22113085	n-Tr1|chr13_973_tRNAArg_ACG-	3.69926	A	4.42619	A	0.726932	0.000434538	yes	up
190	chr6:47928996-47929067	n-Tc57|chr6_157_tRNACys_GCA+	3.79528	A	4.51858	A	0.7233	0.000356665	yes	up
663	chr19:12076726-12076798	n-Tf6|chr19_106_tRNAPhe_GAA+	2.70053	A	3.41782	A	0.717285	0.00034259	yes	up
77	chr3:51162276-51162347	n-Tp17|chr3_92_tRNAPro_TGG+	2.43109	A	3.14624	A	0.715153	0.000479719	yes	up
380	chr10:90644157-90644228	n-Tw2|chr10_857_tRNATrp_CCA-	3.71321	A	4.42536	A	0.712145	0.000407073	yes	up
153	chr5:125884620-125884691	n-Ta39|chr5_1317_tRNAAla_TGC-	4.10144	A	4.79994	A	0.698492	0.000439361	yes	up
104	chr3:96263061-96263134	n-Tn13|chr3_750_tRNAAsn_GTT-	1.09582	A	1.78628	A	0.69046	0.000522994	yes	up
267	chr7:105964186-105964257	n-Tp7|chr7_977_tRNAPro_AGG-	3.58434	A	4.27375	A	0.689403	0.000527868	yes	up
382	chr10:92915723-92915794	n-Td8|chr10_851_tRNAAsp_GTC-	4.33069	A	5.01755	A	0.686862	0.000519834	yes	up
272	chr7:128061031-128061112	n-Tl4|chr7_559_tRNALeu_AAG+	3.20424	A	3.89036	A	0.686122	0.000575096	yes	up
95	chr3:96202982-96203053	n-Tq4|chr3_753_tRNAGln_CTG-	1.3549	A	2.03346	A	0.678561	0.000563222	yes	up
21	chr1:172994830-172994901	n-Tg20|chr1_1001_tRNAGly_TCC-	0.926864	A	1.60144	A	0.674574	0.000577824	yes	up
573	chr13:23618325-23618397	n-Tr15|chr13_948_tRNAArg_TCG-	4.13802	A	4.81122	A	0.673198	0.000856861	yes	up
531	chr13:23377270-23377342	n-Tv4|chr13_93_tRNAVal_AAC+	0.612221	B	1.28386	A	0.671639	0.00057266	yes	up
35	chr1:173031969-173032051	n-Tl21|chr1_993_tRNALeu_CAG-	4.3387	A	5.00951	A	0.670809	0.000876679	yes	up
390	chr11:48637230-48637303	n-Tg1|chr11_205_tRNAGly_ACC+	2.33444	A	3.00524	A	0.670804	0.00054417	yes	up
668	chr19:12086078-12086163	n-Tr21|chr19_637_tRNAArg_TCT_I-	3.96658	A	4.63609	A	0.669509	0.000568077	yes	up
265	chr7:86611305-86611377	n-Tr19|chr7_387_tRNAArg_TCG+	4.6188	A	5.26213	A	0.643328	0.000876679	yes	up
583	chr14:51684843-51684915	n-Tt17|chr14_704_tRNAThr_TGT-	3.85867	A	4.50165	A	0.642979	0.00125035	yes	up
101	chr3:96255348-96255421	n-Tn11|chr3_294_tRNAAsn_GTT+	1.24579	A	1.88642	A	0.640626	0.000896007	yes	up
22	chr1:172995489-172995560	n-Td3|chr1_1000_tRNAAsp_GTC-	0.6	B	1.2375	A	0.637497	0.00145398	yes	up
413	chr11:68855328-68855399	n-Tw7|chr11_398_tRNATrp_CCA+	5.29564	A	5.92542	A	0.629771	0.000856861	yes	up
559	chr13:23555404-23555475	n-Te15|chr13_105_tRNAGlu_TTC+	1.46076	A	2.08318	A	0.622422	0.00315391	yes	up
525	chr13:22114288-22114369	n-Ts12|chr13_972_tRNASer_CGA-	3.6666	A	4.28843	A	0.621833	0.00121153	yes	up
12	chr1:167571765-167571836	n-Tp2|chr1_672_tRNAPro_AGG+	3.27526	A	3.89577	A	0.620517	0.00104583	yes	up
34	chr1:173012007-173012077	n-Tg19|chr1_706_tRNAGly_GCC+	0.282175	B	0.899379	A	0.617204	0.00104583	yes	up
527	chr13:22121092-22121165	n-Ti7|chr13_92_tRNAIle_AAT+	3.65143	A	4.26219	A	0.610765	0.00123284	yes	up
552	chr13:23528863-23528934	n-Tp3|chr13_957_tRNAPro_AGG-	2.15787	A	2.76536	A	0.607494	0.00153594	yes	up
482	chr13:21325914-21325985	n-Ta17|chr13_67_tRNAAla_AGC+	3.95313	A	4.55989	A	0.606753	0.00153955	yes	up
564	chr13:23592826-23592907	n-Ts7|chr13_950_tRNASer_AGA-	0.945457	A	1.54546	A	0.600005	0.00183207	yes	up
387	chr10:127895520-127895601	n-Ts13|chr10_688_tRNASer_CGA-	4.12039	A	4.71923	A	0.598834	0.00155305	yes	up
259	chr7:29579007-29579079	n-Tk24|chr7_1276_tRNALys_TTT-	0.273651	B	0.871972	A	0.598321	0.0015257	yes	up
533	chr13:23390650-23390722	n-Tv6|chr13_95_tRNAVal_AAC+	0.545261	B	1.14247	A	0.597212	0.00151518	yes	up
516	chr13:22028963-22029044	n-Ts10|chr13_980_tRNASer_AGA-	1.28817	A	1.88169	A	0.593521	0.00155652	yes	up
103	chr3:96261993-96262064	n-Th9|chr3_751_tRNAHis_GTG-	0.923096	A	1.50905	A	0.585956	0.0018345	yes	up
556	chr13:23538661-23538733	n-Tr5|chr13_953_tRNAArg_ACG-	3.00436	A	3.58894	A	0.584573	0.00145398	yes	up
412	chr11:68854780-68854851	n-Tg25|chr11_1824_tRNAGly_TCC-	4.57934	A	5.16127	A	0.581925	0.00199353	yes	up
483	chr13:21332814-21332885	n-Ta40|chr13_68_tRNAAla_TGC+	1.13282	A	1.71039	A	0.577568	0.0016699	yes	up
260	chr7:36019789-36019862	n-Tt9|chr7_1213_tRNAThr_AGT-	4.2326	A	4.80989	A	0.57729	0.00198962	yes	up
635	chr17:23683443-23683514	n-Tp16|chr17_996_tRNAPro_TGG-	3.10566	A	3.6752	A	0.569535	0.00196084	yes	up
51	chr2:57034805-57034875	n-Tg29|chr2_1747_tRNAGly_GCC-	3.6902	A	4.25662	A	0.566427	0.00215925	yes	up
403	chr11:58115976-58116082	n-Tl12|chr11_1911_tRNALeu_CAA_I-	4.95023	A	5.50375	A	0.553518	0.00224511	yes	up
369	chr10:62892224-62892305	n-Ts26|chr10_1095_tRNASer_TGA-	4.67765	A	5.2298	A	0.552148	0.00221548	yes	up
550	chr13:23524859-23524946	n-Ty7|chr13_958_tRNATyr_GTA_I-	4.44264	A	4.99339	A	0.550758	0.00462474	yes	up
408	chr11:68850979-68851060	n-Ts4|chr11_394_tRNASer_AGA+	4.54611	A	5.09637	A	0.550253	0.00265671	yes	up
595	chr14:79881475-79881546	n-Te14|chr14_359_tRNAGlu_TTC+	3.51959	A	4.06554	A	0.545951	0.00418235	yes	up
500	chr13:21947890-21947963	n-Tt4|chr13_81_tRNAThr_AGT+	1.42875	A	1.9737	A	0.544951	0.00312791	yes	up
376	chr10:79711709-79711781	n-Tf3|chr10_961_tRNAPhe_GAA-	4.57475	A	5.11156	A	0.536807	0.00358137	yes	up
544	chr13:23505117-23505189	n-Tv5|chr13_962_tRNAVal_AAC-	0.503379	B	1.03627	A	0.532895	0.00448863	yes	up
284	chr8:97227531-97227613	n-Tl17|chr8_414_tRNALeu_CAG+	3.87769	A	4.40764	A	0.529945	0.00556539	yes	up
496	chr13:21802863-21802934	n-Tm7|chr13_78_tRNAMetInit_CAT+	4.81558	A	5.33873	A	0.523142	0.0036912	yes	up
115	chr3:121995866-121995950	n-Tr22|chr3_628_tRNAArg_TCT_I-	3.9282	A	4.44815	A	0.519953	0.00495657	yes	up
422	chr11:68936984-68937070	n-Tr25|chr11_1818_tRNAArg_TCT_I-	2.64698	A	3.16689	A	0.519903	0.00655253	yes	up
417	chr11:68876997-68877068	n-Tw6|chr11_1820_tRNATrp_CCA-	4.03875	A	4.55707	A	0.518318	0.00444468	yes	up
615	chr16:13437416-13437487	n-Tt14|chr16_50_tRNAThr_CGT+	4.40438	A	4.91926	A	0.514879	0.00401467	yes	up
493	chr13:21418586-21418658	n-Tm13|chr13_994_tRNAMet_CAT-	2.23117	A	2.74456	A	0.513393	0.00343494	yes	up
404	chr11:61221418-61221489	n-Tw5|chr11_1880_tRNATrp_CCA-	4.69044	A	5.20218	A	0.511745	0.00386184	yes	up
29	chr1:173004433-173004503	n-Tg18|chr1_704_tRNAGly_GCC+	0.281317	B	0.789759	A	0.508442	0.00444468	yes	up
27	chr1:173003124-173003195	n-Td7|chr1_997_tRNAAsp_GTC-	0.25638	B	0.753228	A	0.496847	0.00534169	yes	up
32	chr1:173010738-173010809	n-Td6|chr1_994_tRNAAsp_GTC-	0.25638	B	0.753228	A	0.496847	0.00534169	yes	up
394	chr11:48669782-48669853	n-Tp14|chr11_207_tRNAPro_TGG+	4.23108	A	4.72472	A	0.493636	0.00546629	yes	up
540	chr13:23492664-23492736	n-Ta12|chr13_966_tRNAAla_AGC-	0.290802	B	0.783251	A	0.492449	0.0322899	yes	null
594	chr14:76552581-76552652	n-Te16|chr14_347_tRNAGlu_TTC+	3.82506	A	4.31454	A	0.489476	0.0049002	yes	up
17	chr1:172968128-172968199	n-Tg21|chr1_1004_tRNAGly_TCC-	4.00983	A	4.49865	A	0.488818	0.00682449	yes	up
424	chr11:68938109-68938180	n-Tq6|chr11_1817_tRNAGln_CTG-	2.95987	A	3.44582	A	0.485945	0.00580727	yes	up
425	chr11:68938678-68938750	n-Tk27|chr11_1816_tRNALys_TTT-	4.08475	A	4.56791	A	0.483163	0.00973737	yes	up
487	chr13:21351637-21351708	n-Ta19|chr13_71_tRNAAla_AGC+	1.57543	A	2.04065	A	0.465229	0.0310533	yes	null
520	chr13:22066901-22066972	n-Tm8|chr13_90_tRNAMetInit_CAT+	4.90107	A	5.36237	A	0.461297	0.0076126	yes	up
537	chr13:23400921-23400994	n-Ti9|chr13_968_tRNAIle_AAT-	0.294872	B	0.755915	A	0.461043	0.0458911	yes	null
112	chr3:96962008-96962079	n-Te12|chr3_303_tRNAGlu_CTC+	3.11316	A	3.57101	A	0.457853	0.00762142	yes	up
97	chr3:96213992-96214063	n-Th6|chr3_291_tRNAHis_GTG+	2.4517	A	2.90709	A	0.455389	0.00708524	yes	up
155	chr5:125886425-125886497	n-Tf7|chr5_1315_tRNAPhe_GAA-	4.28299	A	4.73636	A	0.453369	0.00950311	yes	up
486	chr13:21346089-21346160	n-Ta28|chr13_70_tRNAAla_CGC+	1.1273	A	1.57883	A	0.451526	0.0092078	yes	up
37	chr1:173032887-173032958	n-Tg22|chr1_708_tRNAGly_TCC+	4.68821	A	5.13737	A	0.449158	0.00943919	yes	up
19	chr1:172975116-172975186	n-Tg12|chr1_699_tRNAGly_GCC+	4.91969	A	5.36651	A	0.44682	0.0104891	yes	null
464	chr12:72070107-72070179	n-Tk17|chr12_790_tRNALys_CTT-	3.77077	A	4.2094	A	0.438631	0.012715	yes	null
535	chr13:23391991-23392063	n-Tv12|chr13_97_tRNAVal_CAC+	0.941506	A	1.3628	A	0.421294	0.0141232	yes	null
570	chr13:23610919-23610990	n-Tq14|chr13_113_tRNAGln_TTG+	3.55109	A	3.96766	A	0.416573	0.0135762	yes	null
495	chr13:21802449-21802519	n-Tg28|chr13_77_tRNAGly_GCC+	4.10659	A	4.51939	A	0.412806	0.0181009	yes	null
18	chr1:172968745-172968827	n-Tl15|chr1_698_tRNALeu_CAG+	4.87863	A	5.2843	A	0.40567	0.0146043	yes	null
638	chr17:23687230-23687302	n-Tr8|chr17_994_tRNAArg_CCG-	3.784	A	4.18814	A	0.404143	0.013529	yes	null
602	chr15:57807538-57807610	n-Tm16|chr15_913_tRNAMet_CAT-	4.59539	A	4.99708	A	0.401698	0.020429	yes	null
419	chr11:68923967-68924040	n-Tt5|chr11_399_tRNAThr_AGT+	0.735355	A	1.12581	A	0.390455	0.0174386	yes	null
545	chr13:23517515-23517603	n-Ty3|chr13_961_tRNATyr_GTA_I-	1.8612	A	2.24899	A	0.387795	0.0181009	yes	null
478	chr13:21264706-21264811	n-Tl9|chr13_998_tRNALeu_CAA_I-	2.43366	A	2.8171	A	0.383433	0.0183374	yes	null
502	chr13:21974754-21974826	n-Tf1|chr13_988_tRNAPhe_GAA-	2.02601	A	2.40577	A	0.379757	0.0206229	yes	null
574	chr13:23622217-23622288	n-Tm9|chr13_947_tRNAMetInit_CAT-	3.83064	A	4.20123	A	0.370582	0.0208722	yes	null
467	chr12:112083548-112083621	n-Ti6|chr12_470_tRNAIle_AAT+	4.7612	A	5.13145	A	0.370254	0.0284835	yes	null
587	chr14:51710322-51710393	n-Tp15|chr14_192_tRNAPro_TGG+	3.70139	A	4.07076	A	0.36937	0.0301211	yes	null
555	chr13:23538011-23538083	n-Tv17|chr13_954_tRNAVal_CAC-	3.58393	A	3.95282	A	0.368896	0.0335275	yes	null
395	chr11:48670139-48670211	n-Tv7|chr11_208_tRNAVal_AAC+	4.18164	A	4.54075	A	0.359117	0.0266443	yes	null
142	chr5:31190456-31190544	n-Ty9|chr5_109_tRNATyr_GTA_I+	5.08213	A	5.43439	A	0.352261	0.0333942	yes	null
290	chr8:124103129-124103201	n-Tm17|chr8_783_tRNAMet_CAT-	5.50559	A	5.83569	A	0.330099	0.0393497	yes	null
111	chr3:96305370-96305441	n-Te13|chr3_745_tRNAGlu_CTC-	4.98092	A	5.31044	A	0.329515	0.0465298	yes	null
170	chr6:38483931-38484003	n-Tr10|chr6_107_tRNAArg_CCT+	5.0119	A	5.33614	A	0.324243	0.0433615	yes	null
523	chr13:22107660-22107732	n-Tv3|chr13_974_tRNAVal_AAC-	3.99666	A	4.31758	A	0.320925	0.0501018	yes	null
421	chr11:68932296-68932366	n-Tg13|chr11_1819_tRNAGly_GCC-	4.56669	A	4.88449	A	0.3178	0.0500995	yes	null
402	chr11:58115679-58115750	n-Te10|chr11_1912_tRNAGlu_CTC-	4.9697	A	5.26713	A	0.297433	0.0627769	yes	null
39	chr1:173041574-173041646	n-Tv14|chr1_710_tRNAVal_CAC+	3.77538	A	4.06501	A	0.28963	0.0694487	yes	null
364	chr10:30530946-30531017	n-Te9|chr10_81_tRNAGlu_CTC+	4.08961	A	4.37488	A	0.285273	0.0726411	yes	null
532	chr13:23377518-23377590	n-Ta10|chr13_94_tRNAAla_AGC+	0.75616	A	1.03393	A	0.277775	0.0823253	yes	null
656	chr19:3576263-3576335	n-Ta9|chr19_8_tRNAAla_AGC+	3.73075	A	4.00528	A	0.274529	0.0847118	yes	null
50	chr2:57034489-57034560	n-Ta27|chr2_263_tRNAAla_CGC+	4.3672	A	4.63965	A	0.272446	0.0769234	yes	null
381	chr10:90644842-90644913	n-Td16|chr10_856_tRNAAsp_GTC-	4.27455	A	4.54248	A	0.267928	0.0847118	yes	null
377	chr10:79711904-79711977	n-Tn7|chr10_381_tRNAAsn_GTT+	4.55977	A	4.80518	A	0.245416	0.123813	yes	null
143	chr5:31190888-31190960	n-Ta15|chr5_110_tRNAAla_AGC+	5.09427	A	5.33785	A	0.243578	0.119061	yes	null
416	chr11:68876544-68876625	n-Ts17|chr11_1821_tRNASer_GCT-	5.48082	A	5.72093	A	0.24011	0.121894	yes	null
588	chr14:55136533-55136605	n-Tr6|chr14_209_tRNAArg_ACG+	5.22606	A	5.46547	A	0.239414	0.123244	yes	null
4	chr1:74863321-74863391	n-Tg11|chr1_1392_tRNAGly_GCC-	1.6603	A	1.89213	A	0.23183	0.148253	yes	null
57	chr2:118872486-118872567	n-Ts21|chr2_1509_tRNASer_GCT-	5.56934	A	5.79633	A	0.226991	0.141795	yes	null
38	chr1:173033174-173033245	n-Te6|chr1_709_tRNAGlu_CTC+	3.96625	A	4.1882	A	0.221952	0.159768	yes	null
411	chr11:68854486-68854557	n-Td9|chr11_397_tRNAAsp_GTC+	4.64781	A	4.8651	A	0.217284	0.175192	yes	null
118	chr4:10801211-10801292	n-Ts9|chr4_16_tRNASer_AGA+	3.05599	A	3.24824	A	0.192254	0.207918	yes	null
73	chr3:19528995-19529067	n-Ta14|chr3_29_tRNAAla_AGC+	5.04545	A	5.22495	A	0.179497	0.246242	yes	null
477	chr13:21264220-21264291	n-Tq7|chr13_64_tRNAGln_CTG+	3.20701	A	3.36898	A	0.161967	0.290305	yes	null
266	chr7:105963925-105963996	n-Tp18|chr7_441_tRNAPro_TGG+	4.55224	A	4.70918	A	0.15694	0.302248	yes	null
415	chr11:68876246-68876319	n-Tt7|chr11_1822_tRNAThr_AGT-	5.26623	A	5.41132	A	0.145085	0.370717	yes	null
664	chr19:12080529-12080601	n-Tk29|chr19_107_tRNALys_TTT+	3.84147	A	3.98335	A	0.141881	0.409867	yes	null
648	chr17:71948611-71948682	n-Tc52|chr17_458_tRNACys_GCA+	2.65764	A	2.78816	A	0.130529	0.391038	yes	null
488	chr13:21356449-21356522	n-Tt11|chr13_72_tRNAThr_CGT+	0.468709	B	0.597131	A	0.128422	0.399556	yes	null
515	chr13:22027366-22027437	n-Td13|chr13_981_tRNAAsp_GTC-	0.690147	A	0.815608	A	0.12546	0.414659	yes	null
166	chr6:29338824-29338895	n-Tp6|chr6_46_tRNAPro_AGG+	3.0068	A	3.13092	A	0.124117	0.425454	yes	null
510	chr13:22012069-22012140	n-Tq10|chr13_87_tRNAGln_CTG+	1.49324	A	1.61502	A	0.12178	0.425454	yes	null
108	chr3:96303435-96303507	n-Tk16|chr3_748_tRNALys_CTT-	3.74577	A	3.85174	A	0.105968	0.497083	yes	null
481	chr13:21314455-21314526	n-Ta16|chr13_66_tRNAAla_AGC+	4.57746	A	4.67425	A	0.0967943	0.532607	yes	null
361	chr10:12642369-12642451	n-Tl25|chr10_1316_tRNALeu_TAA-	3.92783	A	3.98873	A	0.0609027	0.715303	yes	null
558	chr13:23545301-23545383	n-Tl22|chr13_952_tRNALeu_CAG-	4.8637	A	4.9208	A	0.0570953	0.725612	yes	null
431	chr11:79518152-79518223	n-Tt12|chr11_550_tRNAThr_CGT+	4.39389	A	4.44508	A	0.0511828	0.753279	yes	null
568	chr13:23609561-23609632	n-Tm6|chr13_111_tRNAMetInit_CAT+	4.44631	A	4.47845	A	0.0321303	0.848877	yes	null
258	chr7:29158018-29158112	n-Ti16|chr7_156_tRNAIle_TAT_I+	5.1252	A	5.14981	A	0.0246087	0.877914	yes	null
157	chr5:125889842-125889913	n-Ta34|chr5_702_tRNAAla_TGC+	3.97927	A	3.99764	A	0.0183639	0.916065	yes	null
441	chr11:97849560-97849631	n-Tc55|chr11_1433_tRNACys_GCA-	4.37636	A	4.37409	A	-0.00226981	0.986554	yes	null
567	chr13:23609072-23609142	n-Tg27|chr13_110_tRNAGly_GCC+	4.80777	A	4.79622	A	-0.0115523	0.942074	yes	null
521	chr13:22086059-22086140	n-Ts22|chr13_976_tRNASer_GCT-	1.41335	A	1.39942	A	-0.013933	0.940246	yes	null
82	chr3:90279782-90279853	n-Tm11|chr3_792_tRNAMetInit_CAT-	5.10273	A	5.05799	A	-0.0447337	0.774146	yes	null
420	chr11:68924421-68924502	n-Ts14|chr11_400_tRNASer_CGA+	3.01466	A	2.92708	A	-0.0875764	0.596235	yes	null
479	chr13:21292073-21292177	n-Tl10|chr13_65_tRNALeu_CAA_I+	4.01711	A	3.90297	A	-0.114144	0.455014	yes	null
16	chr1:172967160-172967231	n-Td4|chr1_1005_tRNAAsp_GTC-	3.95455	A	3.8274	A	-0.127148	0.422181	yes	null
509	chr13:22011084-22011165	n-Ts5|chr13_86_tRNASer_AGA+	2.85222	A	2.71149	A	-0.140724	0.383315	yes	null
13	chr1:167572402-167572473	n-Tp8|chr1_1022_tRNAPro_CGG-	4.58298	A	4.41252	A	-0.170462	0.341839	yes	null
517	chr13:22032188-22032259	n-Td12|chr13_979_tRNAAsp_GTC-	3.58061	A	3.37379	A	-0.206816	0.190986	yes	null
475	chr13:21261905-21261986	n-Tl7|chr13_62_tRNALeu_AAG+	4.39786	A	4.18027	A	-0.217595	0.158877	yes	null
474	chr13:21261556-21261628	n-Tm15|chr13_999_tRNAMet_CAT-	4.28386	A	4.0623	A	-0.221561	0.158059	yes	null
472	chr13:21259473-21259545	n-Tm14|chr13_61_tRNAMet_CAT+	2.62139	A	2.26135	A	-0.360039	0.0253288	yes	null
473	chr13:21259944-21260016	n-Tk28|chr13_1000_tRNALys_TTT-	3.35879	A	2.98645	A	-0.372338	0.024772	yes	null
470	chr13:21252654-21252725	n-Te11|chr13_1001_tRNAGlu_CTC-	4.82646	A	4.39218	A	-0.434279	0.0142635	yes	null
636	chr17:23684327-23684399	n-Tk14|chr17_84_tRNALys_CTT+	3.39915	A	2.95055	A	-0.448606	0.0103433	yes	null
476	chr13:21262075-21262156	n-Tl5|chr13_63_tRNALeu_AAG+	4.28849	A	3.78643	A	-0.50206	0.00583032	yes	down
264	chr7:65654685-65654756	n-Te17|chr7_337_tRNAGlu_TTC+	4.74913	A	4.186	A	-0.563136	0.00229163	yes	down
60	chr2:122201230-122201301	n-Th4|chr2_1432_tRNAHis_GTG-	5.35019	A	4.66582	A	-0.684366	0.000499025	yes	down
480	chr13:21307327-21307399	n-Tr9|chr13_997_tRNAArg_CCG-	3.75521	A	2.59726	A	-1.15794	2.22549503045981e-05	yes	down

## Sheet: Rn5s
Renaud et al. 2014	Locus description		AVERAGE REPLICATE SCORES				limma KO WT
			WT_F8h		KO_F8h		KO_F8h vs WT_F8h
number	Locus position with link (NCBI37/mm9)	Locus annotation	mean scores cut-off= 0.6558	Above or Below cut-off	mean scores cut-off= 0.5622	Above or Below cut-off	logFC	adj.P.Val	Above cut-off in at least one	change
298	chr8:126074567-126074685	Rn5S|5S_rRNA	1.65386	A	2.67633	A	1.02247	3.4697878238772e-05	yes	up
299	chr8:126076264-126076382	Rn5S|5S_rRNA	1.65386	A	2.67633	A	1.02247	3.4697878238772e-05	yes	up
303	chr8:126084788-126084906	Rn5S|5S_rRNA	1.65386	A	2.67633	A	1.02247	3.4697878238772e-05	yes	up
324	chr8:126120357-126120475	Rn5S|5S_rRNA	1.65386	A	2.67633	A	1.02247	3.4697878238772e-05	yes	up
329	chr8:126128848-126128966	Rn5S|5S_rRNA	1.65386	A	2.67633	A	1.02247	3.4697878238772e-05	yes	up
331	chr8:126132220-126132338	Rn5S|5S_rRNA	1.65386	A	2.67633	A	1.02247	3.4697878238772e-05	yes	up
295	chr8:126069478-126069596	Rn5S|5S_rRNA	1.74396	A	2.74946	A	1.00549	3.74724360532359e-05	yes	up
301	chr8:126081390-126081508	Rn5S|5S_rRNA	1.6531	A	2.65251	A	0.999407	4.17473638009191e-05	yes	up
313	chr8:126101655-126101773	Rn5S|5S_rRNA	1.6531	A	2.65251	A	0.999407	4.17473638009191e-05	yes	up
320	chr8:126113554-126113672	Rn5S|5S_rRNA	1.41104	A	2.40916	A	0.998116	3.96391925380657e-05	yes	up
300	chr8:126079663-126079781	Rn5S|5S_rRNA	1.75391	A	2.7457	A	0.991785	3.98553570711712e-05	yes	up
311	chr8:126098297-126098415	Rn5S|5S_rRNA	1.75391	A	2.7457	A	0.991785	3.98553570711712e-05	yes	up
323	chr8:126118654-126118772	Rn5S|5S_rRNA	1.75391	A	2.7457	A	0.991785	3.98553570711712e-05	yes	up
322	chr8:126116968-126117089	Rn5S_like|5S_from_RepeatMasker	1.75648	A	2.73552	A	0.979047	4.16887582763683e-05	yes	up
335	chr8:126138996-126139117	Rn5S_like|5S_from_RepeatMasker	1.75648	A	2.73552	A	0.979047	4.16887582763683e-05	yes	up
337	chr8:126142433-126142554	Rn5S_like|5S_from_RepeatMasker	1.75648	A	2.73552	A	0.979047	4.16887582763683e-05	yes	up
330	chr8:126130510-126130631	Rn5S_like|5S_from_RepeatMasker	1.65363	A	2.6326	A	0.978972	4.16887582763683e-05	yes	up
334	chr8:126137314-126137432	Rn5S|5S_rRNA	1.71791	A	2.69543	A	0.977523	4.16887582763683e-05	yes	up
332	chr8:126133917-126134035	Rn5S|5S_rRNA	1.66862	A	2.64168	A	0.97306	3.96391925380657e-05	yes	up
296	chr8:126071165-126071283	Rn5S|5S_rRNA	1.6632	A	2.63084	A	0.967643	4.23584906876144e-05	yes	up
294	chr8:126067773-126067891	Rn5S|5S_rRNA	1.75863	A	2.69943	A	0.940795	5.72576518149297e-05	yes	up
307	chr8:126091537-126091655	Rn5S|5S_rRNA	1.75863	A	2.69943	A	0.940795	5.72576518149297e-05	yes	up
333	chr8:126135615-126135733	Rn5S|5S_rRNA	1.75863	A	2.69943	A	0.940795	5.72576518149297e-05	yes	up
308	chr8:126093228-126093346	Rn5S|5S_rRNA	1.31008	A	2.24379	A	0.933709	5.99455338089549e-05	yes	up
318	chr8:126110142-126110260	Rn5S|5S_rRNA	1.83402	A	2.76547	A	0.931447	6.47458640521103e-05	yes	up
336	chr8:126140710-126140828	Rn5S|5S_rRNA	1.70124	A	2.62772	A	0.926479	6.25044425953134e-05	yes	up
325	chr8:126122055-126122176	Rn5S_like|5S_from_RepeatMasker	1.83055	A	2.73596	A	0.905405	8.55886282736217e-05	yes	up
293	chr8:126066078-126066196	Rn5S|5S_rRNA	0.927567	A	1.83148	A	0.903908	6.53870872300057e-05	yes	up
315	chr8:126105055-126105173	Rn5S|5S_rRNA	1.52118	A	2.42081	A	0.89963	8.06779023070119e-05	yes	up
297	chr8:126072856-126072974	Rn5S|5S_rRNA	1.19083	A	2.07721	A	0.886384	8.55886282736217e-05	yes	up
328	chr8:126127147-126127265	Rn5S|5S_rRNA	1.70449	A	2.572	A	0.867505	9.25126507325608e-05	yes	up
291	chr8:126062686-126062804	Rn5S|5S_rRNA	1.28719	A	2.15173	A	0.864539	9.25126507325608e-05	yes	up
338	chr8:126144138-126144259	Rn5S_like|5S_from_RepeatMasker	1.27999	A	2.14427	A	0.864284	9.25126507325608e-05	yes	up
306	chr8:126089866-126089987	Rn5S_like|5S_from_RepeatMasker	1.16821	A	2.03207	A	0.863861	9.02390037768504e-05	yes	up
312	chr8:126099976-126100094	Rn5S|5S_rRNA	1.76389	A	2.61688	A	0.852992	0.000108487	yes	up
310	chr8:126096610-126096728	Rn5S|5S_rRNA	1.53006	A	2.38227	A	0.852207	0.00011498	yes	up
314	chr8:126103350-126103468	Rn5S|5S_rRNA	1.27189	A	2.0892	A	0.81731	0.000141447	yes	up
316	chr8:126106747-126106868	Rn5S_like|5S_from_RepeatMasker	1.29492	A	2.01424	A	0.719323	0.00034259	yes	up
326	chr8:126123761-126123879	Rn5S|5S_rRNA	1.38011	A	2.09339	A	0.713274	0.00053193	yes	up
302	chr8:126083101-126083219	Rn5S|5S_rRNA	0.99099	A	1.67383	A	0.682837	0.000531864	yes	up
339	chr8:126145828-126145946	Rn5S|5S_rRNA	1.79228	A	2.46623	A	0.673956	0.000526429	yes	up
340	chr8:126147537-126147645	Rn5S|5S_rRNA	0.976938	A	1.62421	A	0.647267	0.000866179	yes	up
327	chr8:126125469-126125580	Rn5S_like|5S_from_RepeatMasker	0.980832	A	1.61673	A	0.635897	0.000984534	yes	up
305	chr8:126088186-126088304	Rn5S|5S_rRNA	0.238948	B	0.691861	A	0.452914	0.00784278	yes	up
304	chr8:126086495-126086613	Rn5S|5S_rRNA	0.178561	B	0.56621	A	0.387649	0.0168565	yes	null
309	chr8:126094901-126095019	Rn5S|5S_rRNA	0.178561	B	0.56621	A	0.387649	0.0168565	yes	null
321	chr8:126115271-126115389	Rn5S|5S_rRNA	0.255773	B	0.635901	A	0.380129	0.0192995	yes	null

## Sheet: Other pol III genes
Renaud et al. 2014	Locus description		AVERAGE REPLICATE SCORES				limma KO WT
			WT_F8h		KO_F8h		KO_F8h vs WT_F8h
number	Locus position with link (NCBI37/mm9)	Locus annotation	mean scores cut-off= 0.6558	Above or Below cut-off	mean scores cut-off= 0.5622	Above or Below cut-off	logFC	adj.P.Val	Above cut-off in at least one	change
189	chr6:47738068-47738179	Rny1|Y1_RNA-	3.87163	A	4.93847	A	1.06684	3.4697878238772e-05	yes	up
374	chr10:79371940-79372046	Rnu6|U6+	3.19517	A	4.2276	A	1.03243	3.4697878238772e-05	yes	up
188	chr6:47731623-47731724	Rny3|Y3_RNA+	3.77902	A	4.63173	A	0.85271	0.00013977	yes	up
463	chr12:70462167-70462478	Rn7sl|7SLRNA_srpRNA-	4.92777	A	5.70382	A	0.776047	0.000205636	yes	up
345	chr9:62981090-62981196	Rnu6|U6+	2.19673	A	2.92057	A	0.723848	0.000356665	yes	up
49	chr2:27395325-27395450	Rnu6atac|U6atac-	5.2353	A	5.85392	A	0.618628	0.00128551	yes	up
462	chr12:70260298-70260551	Rn7sl|7SLRNA_srpRNA+	4.93865	A	5.55203	A	0.613379	0.00117034	yes	up
126	chr4:43505660-43505930	Rmrp|RNase_MRP-	4.3127	A	4.8713	A	0.558594	0.00236645	yes	up
375	chr10:79448251-79448357	Rnu6|U6+	1.90404	A	2.46213	A	0.55809	0.00349746	yes	up
651	chr18:36961520-36961662	Vaultrc5|Vault+	4.73885	A	5.23662	A	0.497775	0.00650833	yes	up
460	chr12:53705477-53705578	Rnu6|U6-	3.47227	A	3.85387	A	0.381594	0.029689	yes	null
351	chr9:78023110-78023440	Rn7sk|7SK-	5.58364	A	5.87635	A	0.292715	0.0650999	yes	null
459	chr12:53704775-53704881	Rnu6|U6-	4.08611	A	4.30828	A	0.222171	0.158059	yes	null
580	chr14:51427123-51427447	Rpph1|RnasePRNA-	3.62646	A	3.14717	A	-0.479288	0.00638983	yes	down

## Sheet: Rn4.5s
Renaud et al. 2014	Locus description		AVERAGE REPLICATE SCORES				limma KO WT
			WT_F8h		KO_F8h		KO_F8h vs WT_F8h
number	Locus position with link (NCBI37/mm9)	Locus annotation	mean scores cut-off= 0.6558	Above or Below cut-off	mean scores cut-off= 0.5622	Above or Below cut-off	logFC	adj.P.Val	Above cut-off in at least one	change
171	chr6:47600760-47600854	Rn4.5s|4.5SRNA_scRNA-	2.8632	A	4.04221	A	1.179	1.43773163068284e-05	yes	up
244	chr6:128710725-128710819	Rn4.5s|4.5SRNA_scRNA-	3.9763	A	5.0726	A	1.0963	3.4697878238772e-05	yes	up
249	chr6:128788477-128788563	Rn4.5s|4.5SRNA_scRNA+	3.50556	A	4.59898	A	1.09342	2.82156367666064e-05	yes	up
251	chr6:128793305-128793400	Rn4.5s|4.5SRNA_scRNA+	4.54745	A	5.34885	A	0.801407	0.000152634	yes	up
248	chr6:128753032-128753126	Rn4.5s|4.5SRNA_scRNA-	5.10298	A	5.44671	A	0.34373	0.0299051	yes	null
183	chr6:47702830-47702924	Rn4.5s|4.5SRNA_scRNA-	4.48132	A	4.67996	A	0.198643	0.202631	yes	null
185	chr6:47713262-47713356	Rn4.5s|4.5SRNA_scRNA-	4.48132	A	4.67996	A	0.198643	0.202631	yes	null
174	chr6:47613660-47613754	Rn4.5s|4.5SRNA_scRNA-	4.67778	A	4.80522	A	0.127436	0.414659	yes	null
176	chr6:47622304-47622398	Rn4.5s|4.5SRNA_scRNA-	4.67778	A	4.80522	A	0.127436	0.414659	yes	null
177	chr6:47626642-47626736	Rn4.5s|4.5SRNA_scRNA-	4.67778	A	4.80522	A	0.127436	0.414659	yes	null
180	chr6:47689877-47689970	Rn4.5s|4.5SRNA_scRNA-	4.62039	A	4.73653	A	0.116143	0.442654	yes	null
172	chr6:47604999-47605093	Rn4.5s|4.5SRNA_scRNA-	4.6744	A	4.78137	A	0.106965	0.49184	yes	null
175	chr6:47617996-47618090	Rn4.5s|4.5SRNA_scRNA-	4.6744	A	4.78137	A	0.106965	0.49184	yes	null
178	chr6:47630963-47631057	Rn4.5s|4.5SRNA_scRNA-	4.6744	A	4.78137	A	0.106965	0.49184	yes	null
179	chr6:47635281-47635375	Rn4.5s|4.5SRNA_scRNA-	4.6744	A	4.78137	A	0.106965	0.49184	yes	null
181	chr6:47694136-47694230	Rn4.5s|4.5SRNA_scRNA-	4.59918	A	4.69294	A	0.0937591	0.549989	yes	null
173	chr6:47609320-47609414	Rn4.5s|4.5SRNA_scRNA-	4.82193	A	4.90287	A	0.0809419	0.610153	yes	null
247	chr6:128749420-128749559	Rn4.5s|4.5SRNA_scRNA-	4.439	A	4.49085	A	0.0518532	0.740083	yes	null
182	chr6:47698496-47698590	Rn4.5s|4.5SRNA_scRNA-	4.63866	A	4.62741	A	-0.0112424	0.944493	yes	null
245	chr6:128714147-128714241	Rn4.5s|4.5SRNA_scRNA-	5.38764	A	5.24251	A	-0.145132	0.356421	yes	null

## Sheet: SINEs
Renaud et al. 2014	Locus description		AVERAGE REPLICATE SCORES				limma KO WT
			WT_F8h		KO_F8h		KO_F8h vs WT_F8h
number	Locus position with link (NCBI37/mm9)	Locus annotation	mean scores cut-off= 0.6558	Above or Below cut-off	mean scores cut-off= 0.5622	Above or Below cut-off	logFC	adj.P.Val	Above cut-off in at least one	change
443	chr11:97855307-97855406	B2_Mm2_B2_SINE+	0.5919	B	2.01637	A	1.42447	4.4830720386135e-06	yes	up
54	chr2:91078023-91078122	B2_Mm1a_B2_SINE+	0.0986601	B	1.5137	A	1.41504	3.89828146100045e-05	yes	up
366	chr10:62255334-62255433	B1_Mus1_Alu_SINE+	-0.399478	B	0.950783	A	1.35026	8.20838960193812e-06	yes	up
273	chr7:128062206-128062333	MIR_SINE_MIR-	3.76491	A	5.07178	A	1.30686	8.20838960193812e-06	yes	up
242	chr6:120876571-120876670	B2_Mm1a_B2_SINE-_and_B1_Mus1_Alu_SINE-	-0.406022	B	0.893133	A	1.29915	9.76490093804995e-06	yes	up
250	chr6:128788924-128789196	B4A_SINE_B4+	3.55533	A	4.81018	A	1.25485	9.76490093804995e-06	yes	up
144	chr5:33205445-33205544	B1_Mus2_Alu_SINE-	-0.484534	B	0.635893	A	1.12043	1.99202981598466e-05	yes	up
271	chr7:127986097-127986293	B1_Mus1_SINE_Alu-	0.74431	A	1.82356	A	1.07925	2.73507404996501e-05	yes	up
400	chr11:49998672-49998771	B2_Mm2_B2_SINE+	0.380998	B	1.41079	A	1.0298	8.09541228089098e-05	yes	up
629	chr16:84746464-84746699	B1_Mus1_SINE_Alu+	0.731273	A	1.75586	A	1.02459	3.4697878238772e-05	yes	up
135	chr4:135478326-135478425	B2_Mm2_B2_SINE+	0.127304	B	1.13675	A	1.00945	0.000318101	yes	up
252	chr6:128796113-128796212	B2_Mm1a_B2_SINE-	-0.200847	B	0.709151	A	0.909998	0.000531515	yes	up
575	chr13:25022629-25022811	B2_Mm1t_SINE_B2+	1.14381	A	2.04136	A	0.897547	0.000137308	yes	up
288	chr8:113522107-113522266	B2_Mm1t_SINE_B2+	1.60686	A	2.47474	A	0.867876	8.55886282736217e-05	yes	up
146	chr5:65926870-65927025	B2_Mm2_SINE_B2+	0.493458	B	1.34992	A	0.856464	0.00021722	yes	up
43	chr1:180241842-180241941	B2_Mm2_B2_SINE-	0.320747	B	1.14838	A	0.827633	0.0018345	yes	up
610	chr15:100213624-100213723	ID_B1_B4_SINE-_and_B1_Mur3_Alu_SINE+	0.508998	B	1.31547	A	0.806477	0.000210248	yes	up
673	chr19:32703343-32703442	B2_Mm2_B2_SINE+	0.677548	A	1.4411	A	0.76355	0.00034259	yes	up
658	chr19:4820900-4821061	B2_Mm1a_SINE_B2+	1.8437	A	2.59695	A	0.753255	0.000566658	yes	up
593	chr14:74022510-74022609	B1_Mus2_Alu_SINE-	0.587169	B	1.33409	A	0.746925	0.00038219	yes	up
275	chr7:133786811-133786910	B2_Mm1a_B2_SINE-	1.3073	A	2.04875	A	0.741453	0.000474597	yes	up
386	chr10:127071228-127071327	B1_Mus2_Alu_SINE-	0.294387	B	1.01867	A	0.724288	0.00259059	yes	up
59	chr2:122059558-122059657	B1_Mus2_Alu_SINE-	-0.0891168	B	0.633474	A	0.722591	0.00168477	yes	up
671	chr19:23195036-23195211	B1_Mus1_SINE_Alu+	1.03184	A	1.71315	A	0.68131	0.000499025	yes	up
599	chr15:31156406-31156651	B2_Mm2_SINE_B2+	0.650752	B	1.29399	A	0.643236	0.00173331	yes	up
418	chr11:68889367-68889466	B2_Mm1t_B2_SINE-_and_B1_Mur3_alu_SINE-	0.865654	A	1.50425	A	0.638598	0.00162522	yes	up
148	chr5:93139643-93139742	B2_Mm2_B2_SINE-	1.49069	A	2.09095	A	0.600256	0.00202184	yes	up
7	chr1:120246867-120247052	B2_Mm2_SINE_B2+	2.68519	A	3.27149	A	0.586294	0.00181995	yes	up
278	chr8:14842649-14843098	B2_Mm2_SINE_B2+	2.87857	A	3.43074	A	0.552169	0.00281245	yes	up
254	chr6:149096989-149097088	B2_Mm1t_B2_SINE-	0.127534	B	0.677542	A	0.550009	0.00306027	yes	up
117	chr3:146184477-146184576	B1_Mus2_alu_SINE+	0.129048	B	0.64829	A	0.519241	0.0417061	yes	null
657	chr19:3831713-3831812	B2_Mm1a_B2_SINE-	2.79605	A	3.31437	A	0.51832	0.00386184	yes	up
246	chr6:128748852-128749049	B4A_SINE_B4-	4.09903	A	4.61437	A	0.515343	0.00407711	yes	up
362	chr10:19798427-19798526	B2_Mm1t_B2_SINE+	0.704648	A	1.20628	A	0.501637	0.00497327	yes	up
577	chr13:94385175-94385274	B2_Mm2_B2_SINE-	0.876233	A	1.36728	A	0.491043	0.00603781	yes	up
373	chr10:79355503-79355602	B2_Mm1a_B2_SINE-	0.437294	B	0.927727	A	0.490434	0.00830681	yes	up
64	chr2:164681329-164681428	B2_Mm2_B2_SINE+	1.64209	A	2.12888	A	0.486788	0.0300885	yes	null
675	chr19:57478665-57478829	B2_Mm1a_SINE_B2-	1.89845	A	2.36607	A	0.46762	0.00638983	yes	up
276	chr7:133824516-133824806	B1_Mus1_SINE_Alu-	0.577926	B	1.02818	A	0.450257	0.0116595	yes	null
370	chr10:70786302-70786504	B2_Mm1a_SINE_B2-	0.634808	B	1.07628	A	0.441474	0.00881686	yes	up
378	chr10:79786931-79787030	B1F2_Alu_SINE+_and_B2_Mm1a_B2_SINE+	2.03882	A	2.43968	A	0.400861	0.0312033	yes	null
360	chr10:8702849-8702948	B2_Mm2_B2_SINE+	0.24986	B	0.64266	A	0.3928	0.0465298	yes	null
152	chr5:115002158-115002423	B2_Mm2_SINE_B2-	2.54232	A	2.90769	A	0.365371	0.0259445	yes	null
601	chr15:41621390-41621489	B1_Mus1_Alu_SINE+	0.606848	B	0.964103	A	0.357256	0.0426361	yes	null
349	chr9:66919915-66920014	B2_Mm2_B2_SINE-	0.974482	A	1.327	A	0.352521	0.0292678	yes	null
621	chr16:31399621-31399720	B2_Mm2_B2_SINE+	0.934983	A	1.27073	A	0.335743	0.0498506	yes	null
368	chr10:62866100-62866281	B3_SINE_B2+	2.99345	A	3.32537	A	0.331924	0.044927	yes	null
347	chr9:65049244-65049401	B2_Mm1a_SINE_B2+	1.43184	A	1.728	A	0.296157	0.090405	yes	null
169	chr6:38287916-38288126	B2_Mm2_SINE_B2-	2.4244	A	2.71525	A	0.29085	0.076262	yes	null
132	chr4:131972358-131972457	B2_Mm1t_B2_SINE+	0.589758	B	0.866508	A	0.27675	0.1271	yes	null
243	chr6:128710011-128710362	B4A_SINE_B4-	4.18557	A	4.43258	A	0.247004	0.11956	yes	null
130	chr4:128780080-128780179	B2_Mm1t_B2_SINE+	0.467814	B	0.713343	A	0.245528	0.205303	yes	null
466	chr12:86493988-86494179	B3A_SINE_B2-	0.975547	A	1.19252	A	0.216976	0.205379	yes	null
269	chr7:117336693-117336856	B1_Mus1_SINE_Alu-	0.963692	A	1.17346	A	0.209765	0.201016	yes	null
348	chr9:66003087-66003186	B2_Mm2_B2_SINE-	0.716754	A	0.923056	A	0.206302	0.215991	yes	null
642	chr17:30794465-30794672	B3_SINE_B2-	1.35844	A	1.54682	A	0.188374	0.210629	yes	null
141	chr5:30439143-30439242	B2_Mm2_B2_SINE-	1.19499	A	1.32851	A	0.133511	0.37685	yes	null
262	chr7:54241133-54241232	B2_Mm2_B2_SINE-	1.08455	A	1.19439	A	0.109841	0.491973	yes	null
8	chr1:130008960-130009059	B2_Mm2_B2_SINE+	0.919636	A	0.957108	A	0.0374725	0.846156	yes	null
343	chr9:46080760-46081111	B2_Mm1a_SINE_B2-	1.14032	A	1.17261	A	0.0322931	0.846156	yes	null
384	chr10:126508214-126508433	B3_SINE_B2-	1.26039	A	1.13936	A	-0.121033	0.439101	yes	null
371	chr10:74967299-74967451	B3_SINE_B2+	2.6123	A	2.43148	A	-0.180817	0.22703	yes	null
63	chr2:154878649-154878748	B1F2_Alu_SINE-	1.24033	A	1.03505	A	-0.205285	0.179755	yes	null
283	chr8:87404850-87404949	B2_Mm2_B2_SINE-	0.863673	A	0.604423	A	-0.25925	0.101084	yes	null
589	chr14:55512400-55512584	B1_Mur3_SINE_Alu+	1.57323	A	1.30207	A	-0.271163	0.0837831	yes	null
66	chr2:180926179-180926278	B2_Mm1t_B2_SINE-	1.34561	A	0.968584	A	-0.377028	0.0242651	yes	null
653	chr18:60961733-60961832	RLTR30_ERV1_LTR+_and_B2_Mm1a_B2_SINE+	1.46645	A	1.03204	A	-0.434401	0.0183374	yes	null
616	chr16:14131871-14132075	B2_Mm1t_SINE_B2-	1.82812	A	1.23823	A	-0.589887	0.00534169	yes	down

## Sheet: NA
Renaud et al. 2014	Locus description		AVERAGE REPLICATE SCORES				limma KO WT
			WT_F8h		KO_F8h		KO_F8h vs WT_F8h
number	Locus position with link (NCBI37/mm9)	Locus annotation	mean scores cut-off= 0.6558	Above or Below cut-off	mean scores cut-off= 0.5622	Above or Below cut-off	logFC	adj.P.Val	Above cut-off in at least one	change
40	chr1:173073622-173073789	NA_2	1.48084	A	2.4843	A	1.00346	0.00011498	yes	up
280	chr8:73222611-73222710	NA_16	1.21774	A	2.21915	A	1.00141	4.63089655328291e-05	yes	up
433	chr11:87236521-87236620	NA_18	0.481202	B	1.33433	A	0.853132	0.000137308	yes	up
128	chr4:97438963-97439062	NA_5	0.582474	B	1.19497	A	0.612491	0.00445175	yes	up
457	chr12:32635403-32635502	NA_24	0.105892	B	0.613961	A	0.508069	0.00550517	yes	up
139	chr4:148800836-148800935	NA_7	0.677246	A	0.765814	A	0.0885685	0.610153	yes	null
3	chr1:51376031-51376130	NA_1	0.87593	A	0.817487	A	-0.0584425	0.711625	yes	null
75	chr3:27052969-27053068	NA_4	1.5559	A	1.15912	A	-0.396779	0.027662	yes	null
434	chr11:94023628-94023727	NA_19	0.925515	A	0.496089	B	-0.429426	0.0117976	yes	null
578	chr14:49095552-49095651	NA_26	2.48228	A	2.05099	A	-0.431292	0.0115198	yes	null
164	chr6:5446594-5446693	NA_8	1.3603	A	0.909102	A	-0.451196	0.00923324	yes	down
277	chr7:133920329-133920428	NA_15	0.994649	A	0.437364	B	-0.557285	0.00386184	yes	down
256	chr7:26052529-26052628	NA_13	1.02484	A	0.325104	B	-0.699737	0.00125072	yes	down
430	chr11:75257391-75257490	NA_17	0.804456	A	-0.0112626	B	-0.815719	0.000141447	yes	down
