# Supplementary material for: MAF1 is a chronic repressor of RNA polymerase III transcription in the mouse
Source: Sci Rep. 2020 Jul 20;10:11956. doi: 10.1038/s41598-020-68665-0 (PMC7371695; doi:10.1038/s41598-020-68665-0)
Supplement: Supplementary file 6 — Supplementary file6 (XLS 1024 kb) [file 41598_2020_68665_MOESM6_ESM.xls]

## Sheet: Legend to Table S5
Table S5. Loci above the cut-off in at least one condition shown in Figure 1E, right panel.

## Sheet: all
Renaud et al. 2014	Locus description		AVERAGE REPLICATE SCORES				limma KO
			KO_R		KO_F8h		KO_F8h vs KO_R
number	Locus position with link (NCBI37/mm9)	Locus annotation	mean scores cut-off= 1.8839	Above or Below cut-off	mean scores cut-off= 0.5622	Above or Below cut-off	logFC	adj.P.Val	Above cut-off in at least one	change
498	chr13:21939891-21939973	n-Tl24|chr13_991_tRNALeu_TAA-	4.10719	A	0.340486	B	-3.76671	0.00107449	yes	down
505	chr13:21999809-21999881	n-Tk23|chr13_83_tRNALys_TTT+	3.22357	A	-0.421623	B	-3.64519	0.00107449	yes	down
419	chr11:68923967-68924040	n-Tt5|chr11_399_tRNAThr_AGT+	4.68533	A	1.12581	A	-3.55952	0.00107449	yes	down
492	chr13:21414682-21414755	n-Tt13|chr13_75_tRNAThr_CGT+	3.01735	A	-0.406382	B	-3.42373	0.00107449	yes	down
518	chr13:22032783-22032864	n-Ts8|chr13_978_tRNASer_AGA-	5.0486	A	1.65398	A	-3.39462	0.00107449	yes	down
506	chr13:22003182-22003253	n-Td11|chr13_84_tRNAAsp_GTC+	3.06878	A	-0.284394	B	-3.35317	0.00120195	yes	down
159	chr5:135372305-135372576	B3_SINE_B2-	2.56337	A	-0.762071	B	-3.32544	0.00107449	yes	down
261	chr7:52740591-52740766	B2_Mm2_SINE_B2+	3.69918	A	0.473712	B	-3.22547	0.00107449	yes	down
546	chr13:23518374-23518461	n-Ty4|chr13_101_tRNATyr_GTA_I+	4.54762	A	1.33382	A	-3.2138	0.00107449	yes	down
466	chr12:86493988-86494179	B3A_SINE_B2-	4.38997	A	1.19252	A	-3.19745	0.00107449	yes	down
269	chr7:117336693-117336856	B1_Mus1_SINE_Alu-	4.35224	A	1.17346	A	-3.17878	0.00107449	yes	down
538	chr13:23409335-23409407	n-Tm12|chr13_99_tRNAMet_CAT+	3.26661	A	0.0992071	B	-3.16741	0.00107449	yes	down
537	chr13:23400921-23400994	n-Ti9|chr13_968_tRNAIle_AAT-	3.861	A	0.755915	A	-3.10509	0.00107449	yes	down
522	chr13:22088450-22088521	n-Tq1|chr13_975_tRNAGln_CTG-	3.23497	A	0.156618	B	-3.07835	0.00107449	yes	down
564	chr13:23592826-23592907	n-Ts7|chr13_950_tRNASer_AGA-	4.61926	A	1.54546	A	-3.0738	0.00107449	yes	down
509	chr13:22011084-22011165	n-Ts5|chr13_86_tRNASer_AGA+	5.74169	A	2.71149	A	-3.0302	0.00107449	yes	down
501	chr13:21973902-21973975	n-Ti10|chr13_989_tRNAIle_AAT-	5.26055	A	2.24303	A	-3.01752	0.00107449	yes	down
515	chr13:22027366-22027437	n-Td13|chr13_981_tRNAAsp_GTC-	3.8315	A	0.815608	A	-3.01589	0.00107449	yes	down
534	chr13:23390930-23391002	n-Ta11|chr13_96_tRNAAla_AGC+	3.01002	A	-0.00484702	B	-3.01486	0.00107449	yes	down
671	chr19:23195036-23195211	B1_Mus1_SINE_Alu+	4.72739	A	1.71315	A	-3.01424	0.00107449	yes	down
559	chr13:23555404-23555475	n-Te15|chr13_105_tRNAGlu_TTC+	5.08253	A	2.08318	A	-2.99936	0.00107449	yes	down
516	chr13:22028963-22029044	n-Ts10|chr13_980_tRNASer_AGA-	4.84435	A	1.88169	A	-2.96267	0.00107449	yes	down
34	chr1:173012007-173012077	n-Tg19|chr1_706_tRNAGly_GCC+	3.8612	A	0.899379	A	-2.96182	0.00107449	yes	down
27	chr1:173003124-173003195	n-Td7|chr1_997_tRNAAsp_GTC-	3.69972	A	0.753228	A	-2.9465	0.00107449	yes	down
32	chr1:173010738-173010809	n-Td6|chr1_994_tRNAAsp_GTC-	3.69972	A	0.753228	A	-2.9465	0.00107449	yes	down
29	chr1:173004433-173004503	n-Tg18|chr1_704_tRNAGly_GCC+	3.70521	A	0.789759	A	-2.91545	0.00107449	yes	down
472	chr13:21259473-21259545	n-Tm14|chr13_61_tRNAMet_CAT+	5.17377	A	2.26135	A	-2.91243	0.00113545	yes	down
24	chr1:172996762-172996832	n-Tg17|chr1_702_tRNAGly_GCC+	4.15001	A	1.2474	A	-2.90261	0.00107449	yes	down
480	chr13:21307327-21307399	n-Tr9|chr13_997_tRNAArg_CCG-	5.48716	A	2.59726	A	-2.88989	0.00111228	yes	down
547	chr13:23518964-23519049	n-Ty5|chr13_960_tRNATyr_GTA_I-	3.10654	A	0.217967	B	-2.88857	0.00118814	yes	down
512	chr13:22019726-22019807	n-Ts6|chr13_88_tRNASer_AGA+	2.29434	A	-0.587909	B	-2.88224	0.00107449	yes	down
514	chr13:22025830-22025901	n-Tq8|chr13_982_tRNAGln_CTG-	2.97876	A	0.106758	B	-2.872	0.00107449	yes	down
22	chr1:172995489-172995560	n-Td3|chr1_1000_tRNAAsp_GTC-	4.10376	A	1.2375	A	-2.86626	0.00107449	yes	down
485	chr13:21341063-21341136	n-Tt3|chr13_996_tRNAThr_AGT-	2.29238	A	-0.572166	B	-2.86455	0.00107449	yes	down
478	chr13:21264706-21264811	n-Tl9|chr13_998_tRNALeu_CAA_I-	5.67952	A	2.8171	A	-2.86242	0.00107449	yes	down
508	chr13:22009031-22009116	n-Tr23|chr13_985_tRNAArg_TCT_I-	3.56824	A	0.708282	A	-2.85995	0.00107449	yes	down
138	chr4:141510536-141510635	B4_B4_SINE-	2.38583	A	-0.471147	B	-2.85698	0.00126442	yes	down
276	chr7:133824516-133824806	B1_Mus1_SINE_Alu-	3.83343	A	1.02818	A	-2.80524	0.00113545	yes	down
510	chr13:22012069-22012140	n-Tq10|chr13_87_tRNAGln_CTG+	4.39761	A	1.61502	A	-2.78259	0.00107449	yes	down
536	chr13:23399498-23399570	n-Tv19|chr13_98_tRNAVal_CAC+	3.13632	A	0.356225	B	-2.7801	0.00130996	yes	down
511	chr13:22016804-22016885	n-Ts25|chr13_984_tRNASer_TGA-	3.37248	A	0.595769	A	-2.77671	0.00107449	yes	down
561	chr13:23589975-23590046	n-Tw3|chr13_107_tRNATrp_CCA+	4.49707	A	1.72336	A	-2.77371	0.00107449	yes	down
533	chr13:23390650-23390722	n-Tv6|chr13_95_tRNAVal_AAC+	3.91011	A	1.14247	A	-2.76764	0.00107449	yes	down
665	chr19:12083035-12083107	n-Tf2|chr19_108_tRNAPhe_GAA+	2.51255	A	-0.241542	B	-2.75409	0.00120195	yes	down
532	chr13:23377518-23377590	n-Ta10|chr13_94_tRNAAla_AGC+	3.7801	A	1.03393	A	-2.74616	0.00111228	yes	down
645	chr17:56545262-56545361	B4_B4_SINE+	2.35055	A	-0.392175	B	-2.74272	0.00107449	yes	down
592	chr14:73693701-73693800	B2_Mm1t_B2_SINE+	3.28504	A	0.553548	B	-2.73149	0.00107449	yes	down
543	chr13:23504810-23504882	n-Ta7|chr13_963_tRNAAla_AGC-	3.1053	A	0.37397	B	-2.73133	0.00113545	yes	down
103	chr3:96261993-96262064	n-Th9|chr3_751_tRNAHis_GTG-	4.23974	A	1.50905	A	-2.73068	0.00107449	yes	down
535	chr13:23391991-23392063	n-Tv12|chr13_97_tRNAVal_CAC+	4.0833	A	1.3628	A	-2.7205	0.00107449	yes	down
483	chr13:21332814-21332885	n-Ta40|chr13_68_tRNAAla_TGC+	4.42945	A	1.71039	A	-2.71907	0.00113545	yes	down
479	chr13:21292073-21292177	n-Tl10|chr13_65_tRNALeu_CAA_I+	6.59056	A	3.90297	A	-2.68759	0.00110827	yes	down
585	chr14:51708325-51708397	n-Tt15|chr14_190_tRNAThr_TGT+	6.2866	A	3.60414	A	-2.68246	0.00143076	yes	down
562	chr13:23591949-23592020	n-Tm5|chr13_108_tRNAMetInit_CAT+	3.77553	A	1.09313	A	-2.6824	0.00126192	yes	down
96	chr3:96206141-96206214	n-Tn10|chr3_289_tRNAAsn_GTT+	3.22394	A	0.545297	B	-2.67865	0.00113545	yes	down
487	chr13:21351637-21351708	n-Ta19|chr13_71_tRNAAla_AGC+	4.71788	A	2.04065	A	-2.67722	0.00143076	yes	down
499	chr13:21947189-21947262	n-Ti11|chr13_990_tRNAIle_AAT-	5.82687	A	3.15217	A	-2.6747	0.00113545	yes	down
632	chr17:23672299-23672371	n-Tk12|chr17_1000_tRNALys_CTT-	3.77541	A	1.14498	A	-2.63042	0.00107449	yes	down
104	chr3:96263061-96263134	n-Tn13|chr3_750_tRNAAsn_GTT-	4.41612	A	1.78628	A	-2.62984	0.00107449	yes	down
484	chr13:21334439-21334510	n-Ta18|chr13_69_tRNAAla_AGC+	2.67778	A	0.074751	B	-2.60303	0.00107449	yes	down
263	chr7:59763599-59763698	B3_B2_SINE+	3.0019	A	0.406053	B	-2.59585	0.00126192	yes	down
101	chr3:96255348-96255421	n-Tn11|chr3_294_tRNAAsn_GTT+	4.46425	A	1.88642	A	-2.57783	0.00107449	yes	down
65	chr2:173043603-173043702	B1_Mus2_Alu_SINE+	2.57809	A	0.00416593	B	-2.57392	0.00124354	yes	down
145	chr5:54383776-54383875	B2_Mm2_B2_SINE-	2.6813	A	0.110815	B	-2.57049	0.00107449	yes	down
493	chr13:21418586-21418658	n-Tm13|chr13_994_tRNAMet_CAT-	5.301	A	2.74456	A	-2.55644	0.00143076	yes	down
591	chr14:71113711-71113810	B1_Mus1_Alu_SINE+	2.91168	A	0.370786	B	-2.54089	0.00107449	yes	down
92	chr3:96155090-96155160	n-Tg5|chr3_755_tRNAGly_CCC-	2.43043	A	-0.106387	B	-2.53682	0.00111937	yes	down
385	chr10:126597026-126597125	B1_Mus1_Alu_SINE-	2.84401	A	0.31784	B	-2.52617	0.00113545	yes	down
160	chr5:137775343-137775442	B1_Mus1_Alu_SINE+	2.76327	A	0.260649	B	-2.50262	0.00113545	yes	down
540	chr13:23492664-23492736	n-Ta12|chr13_966_tRNAAla_AGC-	3.285	A	0.783251	A	-2.50175	0.00126753	yes	down
428	chr11:75160470-75160569	B2_Mm1a_B2_SINE+	2.32483	A	-0.16951	B	-2.49434	0.00119768	yes	down
141	chr5:30439143-30439242	B2_Mm2_B2_SINE-	3.81733	A	1.32851	A	-2.48882	0.00123358	yes	down
541	chr13:23492942-23493014	n-Tv2|chr13_965_tRNAVal_AAC-	2.4225	A	-0.0543614	B	-2.47686	0.00143076	yes	down
384	chr10:126508214-126508433	B3_SINE_B2-	3.61557	A	1.13936	A	-2.47621	0.00113545	yes	down
390	chr11:48637230-48637303	n-Tg1|chr11_205_tRNAGly_ACC+	5.47391	A	3.00524	A	-2.46867	0.00124354	yes	down
98	chr3:96227956-96228026	n-Tg6|chr3_752_tRNAGly_CCC-	2.95355	A	0.485666	B	-2.46788	0.00113545	yes	down
93	chr3:96186834-96186904	n-Tg4|chr3_287_tRNAGly_CCC+	2.42336	A	-0.0431577	B	-2.46652	0.00113545	yes	down
341	chr8:126149708-126149807	B2_Mm2_B2_SINE-	2.4682	A	0.00241843	B	-2.46578	0.00113545	yes	down
663	chr19:12076726-12076798	n-Tf6|chr19_106_tRNAPhe_GAA+	5.8656	A	3.41782	A	-2.44778	0.00143076	yes	down
502	chr13:21974754-21974826	n-Tf1|chr13_988_tRNAPhe_GAA-	4.85202	A	2.40577	A	-2.44626	0.00164513	yes	down
642	chr17:30794465-30794672	B3_SINE_B2-	3.98062	A	1.54682	A	-2.4338	0.00126753	yes	down
420	chr11:68924421-68924502	n-Ts14|chr11_400_tRNASer_CGA+	5.35656	A	2.92708	A	-2.42948	0.00138192	yes	down
629	chr16:84746464-84746699	B1_Mus1_SINE_Alu+	4.18372	A	1.75586	A	-2.42786	0.00113545	yes	down
504	chr13:21998980-21999051	n-Tm2|chr13_82init_tRNAMet_CAT+	2.61157	A	0.195639	B	-2.41593	0.00113545	yes	down
503	chr13:21988807-21988900	n-Ti14|chr13_987_tRNAIle_TAT_I-	1.88506	A	-0.519191	B	-2.40425	0.00181777	yes	down
118	chr4:10801211-10801292	n-Ts9|chr4_16_tRNASer_AGA+	5.64361	A	3.24824	A	-2.39537	0.00155881	yes	down
630	chr16:91770236-91770335	B2_Mm1t_B2_SINE-	2.16811	A	-0.217494	B	-2.3856	0.00113545	yes	down
666	chr19:12084186-12084258	n-Tk30|chr19_639_tRNALys_TTT-	5.95041	A	3.56488	A	-2.38553	0.0020666	yes	down
488	chr13:21356449-21356522	n-Tt11|chr13_72_tRNAThr_CGT+	2.96894	A	0.597131	A	-2.3718	0.00126378	yes	down
283	chr8:87404850-87404949	B2_Mm2_B2_SINE-	2.97154	A	0.604423	A	-2.36711	0.00117007	yes	down
447	chr11:101519634-101519733	NA_21	2.09509	A	-0.271342	B	-2.36643	0.00113545	yes	down
21	chr1:172994830-172994901	n-Tg20|chr1_1001_tRNAGly_TCC-	3.96592	A	1.60144	A	-2.36448	0.00126753	yes	down
33	chr1:173011364-173011446	n-Tl20|chr1_705_tRNALeu_CAG+	2.1761	A	-0.156948	B	-2.33305	0.00119605	yes	down
102	chr3:96256418-96256489	n-Th7|chr3_295_tRNAHis_GTG+	4.21371	A	1.89055	A	-2.32316	0.00123358	yes	down
539	chr13:23488929-23489002	n-Ti3|chr13_100_tRNAIle_AAT+	2.06068	A	-0.2591	B	-2.31978	0.00124354	yes	down
519	chr13:22063657-22063729	n-Tk22|chr13_89_tRNALys_TTT+	2.12163	A	-0.196443	B	-2.31807	0.00124354	yes	down
292	chr8:126064393-126064511	Rn5S|5S_rRNA	2.61662	A	0.32214	B	-2.29448	0.00120195	yes	down
272	chr7:128061031-128061112	n-Tl4|chr7_559_tRNALeu_AAG+	6.18352	A	3.89036	A	-2.29315	0.00215087	yes	down
361	chr10:12642369-12642451	n-Tl25|chr10_1316_tRNALeu_TAA-	6.26998	A	3.98873	A	-2.28125	0.00164513	yes	down
316	chr8:126106747-126106868	Rn5S_like|5S_from_RepeatMasker	4.28935	A	2.01424	A	-2.27511	0.00126442	yes	down
549	chr13:23523281-23523353	n-Ta13|chr13_102_tRNAAla_AGC+	7.25406	A	4.98209	A	-2.27197	0.00155374	yes	down
305	chr8:126088186-126088304	Rn5S|5S_rRNA	2.94316	A	0.691861	A	-2.2513	0.00126192	yes	down
362	chr10:19798427-19798526	B2_Mm1t_B2_SINE+	3.4526	A	1.20628	A	-2.24631	0.00185115	yes	down
28	chr1:173003750-173003832	n-Tl19|chr1_703_tRNALeu_CAG+	2.31425	A	0.0697489	B	-2.2445	0.00129157	yes	down
106	chr3:96283314-96283385	n-Tq3|chr3_297_tRNAGln_CTG+	3.06577	A	0.829271	A	-2.2365	0.00140631	yes	down
274	chr7:128147749-128147848	B2_Mm1t_B2_SINE+	2.14851	A	-0.0811635	B	-2.22967	0.00126753	yes	down
319	chr8:126111859-126111977	Rn5S|5S_rRNA	2.57584	A	0.356473	B	-2.21937	0.00126192	yes	down
291	chr8:126062686-126062804	Rn5S|5S_rRNA	4.36774	A	2.15173	A	-2.21601	0.00132929	yes	down
317	chr8:126108435-126108553	Rn5S|5S_rRNA	2.77173	A	0.558189	B	-2.21354	0.00126192	yes	down
326	chr8:126123761-126123879	Rn5S|5S_rRNA	4.30597	A	2.09339	A	-2.21259	0.00131365	yes	down
338	chr8:126144138-126144259	Rn5S_like|5S_from_RepeatMasker	4.35549	A	2.14427	A	-2.21122	0.00132929	yes	down
87	chr3:96136663-96136735	n-Tv18|chr3_284_tRNAVal_CAC+	2.5362	A	0.327033	B	-2.20917	0.00126753	yes	down
513	chr13:22023038-22023109	n-Tm10|chr13_983_tRNAMetInit_CAT-	2.18535	A	-0.018895	B	-2.20424	0.00162073	yes	down
23	chr1:172996115-172996197	n-Tl18|chr1_701_tRNALeu_CAG+	2.18037	A	-0.0215451	B	-2.20192	0.00126442	yes	down
563	chr13:23592391-23592463	n-Tr4|chr13_951_tRNAArg_ACG-	2.23246	A	0.0421214	B	-2.19034	0.00126753	yes	down
357	chr9:109833765-109833864	B1_Mm_Alu_SINE-	2.15635	A	-0.0286703	B	-2.18502	0.00126753	yes	down
302	chr8:126083101-126083219	Rn5S|5S_rRNA	3.85379	A	1.67383	A	-2.17996	0.00149514	yes	down
531	chr13:23377270-23377342	n-Tv4|chr13_93_tRNAVal_AAC+	3.45512	A	1.28386	A	-2.17126	0.00170828	yes	down
473	chr13:21259944-21260016	n-Tk28|chr13_1000_tRNALys_TTT-	5.1511	A	2.98645	A	-2.16465	0.00357649	yes	down
90	chr3:96145079-96145150	n-Tq5|chr3_756_tRNAGln_CTG-	2.84141	A	0.681204	A	-2.1602	0.00198391	yes	down
429	chr11:75237773-75237872	B1_Mur4_Alu_SINE+	1.99877	A	-0.141745	B	-2.14052	0.00132929	yes	down
446	chr11:101488967-101489066	NA_20	2.09112	A	-0.0436398	B	-2.13476	0.00186383	yes	down
146	chr5:65926870-65927025	B2_Mm2_SINE_B2+	3.46203	A	1.34992	A	-2.11211	0.00149514	yes	down
621	chr16:31399621-31399720	B2_Mm2_B2_SINE+	3.36143	A	1.27073	A	-2.0907	0.00153522	yes	down
26	chr1:173002465-173002536	n-Tg24|chr1_998_tRNAGly_TCC-	4.02371	A	1.93362	A	-2.09009	0.00148098	yes	down
31	chr1:173010079-173010150	n-Tg23|chr1_995_tRNAGly_TCC-	4.02371	A	1.93362	A	-2.09009	0.00148098	yes	down
321	chr8:126115271-126115389	Rn5S|5S_rRNA	2.72453	A	0.635901	A	-2.08863	0.00143076	yes	down
356	chr9:107551368-107551823	B2_Mm2_SINE_B2-	2.3489	A	0.271531	B	-2.07737	0.00154591	yes	down
304	chr8:126086495-126086613	Rn5S|5S_rRNA	2.64198	A	0.56621	A	-2.07577	0.00143076	yes	down
309	chr8:126094901-126095019	Rn5S|5S_rRNA	2.64198	A	0.56621	A	-2.07577	0.00143076	yes	down
310	chr8:126096610-126096728	Rn5S|5S_rRNA	4.45487	A	2.38227	A	-2.0726	0.00181777	yes	down
107	chr3:96301704-96301777	n-Tn12|chr3_298_tRNAAsn_GTT+	5.69937	A	3.63187	A	-2.0675	0.00198391	yes	down
500	chr13:21947890-21947963	n-Tt4|chr13_81_tRNAThr_AGT+	4.04094	A	1.9737	A	-2.06723	0.00474129	yes	down
297	chr8:126072856-126072974	Rn5S|5S_rRNA	4.14031	A	2.07721	A	-2.0631	0.00154591	yes	down
377	chr10:79711904-79711977	n-Tn7|chr10_381_tRNAAsn_GTT+	6.86366	A	4.80518	A	-2.05847	0.00232986	yes	down
528	chr13:22121969-22122042	n-Tt1|chr13_971_tRNAThr_AGT-	1.92057	A	-0.136639	B	-2.05721	0.00198391	yes	down
552	chr13:23528863-23528934	n-Tp3|chr13_957_tRNAPro_AGG-	4.81993	A	2.76536	A	-2.05457	0.00302161	yes	down
83	chr3:94499511-94499610	B1_Mus2_Alu_SINE-	2.34888	A	0.303879	B	-2.045	0.00149514	yes	down
242	chr6:120876571-120876670	B2_Mm1a_B2_SINE-_and_B1_Mus1_Alu_SINE-	2.93725	A	0.893133	A	-2.04411	0.00162073	yes	down
634	chr17:23677882-23677953	n-Tp10|chr17_83_tRNAPro_CGG+	4.10635	A	2.06235	A	-2.044	0.00221099	yes	down
347	chr9:65049244-65049401	B2_Mm1a_SINE_B2+	3.76437	A	1.728	A	-2.03637	0.00258452	yes	down
476	chr13:21262075-21262156	n-Tl5|chr13_63_tRNALeu_AAG+	5.81955	A	3.78643	A	-2.03313	0.00240511	yes	down
631	chr17:23670929-23671001	n-Tk13|chr17_82_tRNALys_CTT+	3.57627	A	1.54896	A	-2.02731	0.00198391	yes	down
368	chr10:62866100-62866281	B3_SINE_B2+	5.35152	A	3.32537	A	-2.02615	0.00229073	yes	down
315	chr8:126105055-126105173	Rn5S|5S_rRNA	4.44193	A	2.42081	A	-2.02112	0.00198391	yes	down
308	chr8:126093228-126093346	Rn5S|5S_rRNA	4.25738	A	2.24379	A	-2.01359	0.00170828	yes	down
314	chr8:126103350-126103468	Rn5S|5S_rRNA	4.09137	A	2.0892	A	-2.00217	0.0019105	yes	down
584	chr14:51702505-51702586	n-Tl28|chr14_703_tRNALeu_TAG-	5.01565	A	3.01542	A	-2.00023	0.00217432	yes	down
340	chr8:126147537-126147645	Rn5S|5S_rRNA	3.60296	A	1.62421	A	-1.97876	0.00198391	yes	down
327	chr8:126125469-126125580	Rn5S_like|5S_from_RepeatMasker	3.59011	A	1.61673	A	-1.97338	0.00198391	yes	down
136	chr4:135550206-135550305	B1_Mus1_Alu_SINE+	2.43191	A	0.460203	B	-1.97171	0.00181694	yes	down
355	chr9:104310997-104311068	n-Te18|chr9_961_tRNAGlu_TTC-	1.92168	A	-0.0445573	B	-1.96624	0.00232986	yes	down
336	chr8:126140710-126140828	Rn5S|5S_rRNA	4.5938	A	2.62772	A	-1.96608	0.00198391	yes	down
15	chr1:172964073-172964146	n-Tn6|chr1_1006_tRNAAsn_GTT-	6.22242	A	4.26057	A	-1.96185	0.0020666	yes	down
320	chr8:126113554-126113672	Rn5S|5S_rRNA	4.36541	A	2.40916	A	-1.95625	0.00213587	yes	down
521	chr13:22086059-22086140	n-Ts22|chr13_976_tRNASer_GCT-	3.35205	A	1.39942	A	-1.95263	0.00214185	yes	down
84	chr3:94739234-94739333	B2_Mm2_B2_SINE-_and_ID_ID_SINE-	2.40109	A	0.448605	B	-1.95249	0.0020666	yes	down
565	chr13:23595849-23595921	n-Tr17|chr13_949_tRNAArg_TCG-	5.39635	A	3.44663	A	-1.94972	0.00233673	yes	down
555	chr13:23538011-23538083	n-Tv17|chr13_954_tRNAVal_CAC-	5.90004	A	3.95282	A	-1.94721	0.00264646	yes	down
108	chr3:96303435-96303507	n-Tk16|chr3_748_tRNALys_CTT-	5.79669	A	3.85174	A	-1.94495	0.00327156	yes	down
173	chr6:47609320-47609414	Rn4.5s|4.5SRNA_scRNA-	6.84485	A	4.90287	A	-1.94198	0.00273265	yes	down
570	chr13:23610919-23610990	n-Tq14|chr13_113_tRNAGln_TTG+	5.90683	A	3.96766	A	-1.93916	0.00478227	yes	down
75	chr3:27052969-27053068	NA_4	3.0937	A	1.15912	A	-1.93458	0.00243009	yes	down
339	chr8:126145828-126145946	Rn5S|5S_rRNA	4.39798	A	2.46623	A	-1.93175	0.0020666	yes	down
571	chr13:23611482-23611553	n-Tq15|chr13_114_tRNAGln_TTG+	5.54397	A	3.62716	A	-1.91681	0.00340846	yes	down
517	chr13:22032188-22032259	n-Td12|chr13_979_tRNAAsp_GTC-	5.28817	A	3.37379	A	-1.91438	0.00297836	yes	down
254	chr6:149096989-149097088	B2_Mm1t_B2_SINE-	2.58643	A	0.677542	A	-1.90889	0.00221099	yes	down
294	chr8:126067773-126067891	Rn5S|5S_rRNA	4.60139	A	2.69943	A	-1.90196	0.00221099	yes	down
307	chr8:126091537-126091655	Rn5S|5S_rRNA	4.60139	A	2.69943	A	-1.90196	0.00221099	yes	down
333	chr8:126135615-126135733	Rn5S|5S_rRNA	4.60139	A	2.69943	A	-1.90196	0.00221099	yes	down
10	chr1:134930904-134930976	n-Tk25|chr1_1184_tRNALys_TTT-	4.30353	A	2.40164	A	-1.9019	0.00332909	yes	down
4	chr1:74863321-74863391	n-Tg11|chr1_1392_tRNAGly_GCC-	3.79336	A	1.89213	A	-1.90123	0.00273265	yes	down
328	chr8:126127147-126127265	Rn5S|5S_rRNA	4.46833	A	2.572	A	-1.89633	0.00221099	yes	down
312	chr8:126099976-126100094	Rn5S|5S_rRNA	4.51091	A	2.61688	A	-1.89403	0.00221099	yes	down
157	chr5:125889842-125889913	n-Ta34|chr5_702_tRNAAla_TGC+	5.8857	A	3.99764	A	-1.88806	0.00482229	yes	down
475	chr13:21261905-21261986	n-Tl7|chr13_62_tRNALeu_AAG+	6.06603	A	4.18027	A	-1.88576	0.0029733	yes	down
95	chr3:96202982-96203053	n-Tq4|chr3_753_tRNAGln_CTG-	3.91821	A	2.03346	A	-1.88476	0.00322012	yes	down
181	chr6:47694136-47694230	Rn4.5s|4.5SRNA_scRNA-	6.57611	A	4.69294	A	-1.88318	0.0042612	yes	down
182	chr6:47698496-47698590	Rn4.5s|4.5SRNA_scRNA-	6.50044	A	4.62741	A	-1.87303	0.00377907	yes	down
486	chr13:21346089-21346160	n-Ta28|chr13_70_tRNAAla_CGC+	3.45053	A	1.57883	A	-1.8717	0.00488177	yes	down
296	chr8:126071165-126071283	Rn5S|5S_rRNA	4.49738	A	2.63084	A	-1.86654	0.00232986	yes	down
318	chr8:126110142-126110260	Rn5S|5S_rRNA	4.62941	A	2.76547	A	-1.86394	0.00233673	yes	down
376	chr10:79711709-79711781	n-Tf3|chr10_961_tRNAPhe_GAA-	6.9732	A	5.11156	A	-1.86165	0.00339776	yes	down
70	chr3:19527959-19528031	n-Tr3|chr3_1040_tRNAArg_ACG-	5.89229	A	4.03155	A	-1.86074	0.00288094	yes	down
636	chr17:23684327-23684399	n-Tk14|chr17_84_tRNALys_CTT+	4.81122	A	2.95055	A	-1.86067	0.00327156	yes	down
381	chr10:90644842-90644913	n-Td16|chr10_856_tRNAAsp_GTC-	6.40297	A	4.54248	A	-1.86048	0.00419858	yes	down
172	chr6:47604999-47605093	Rn4.5s|4.5SRNA_scRNA-	6.63524	A	4.78137	A	-1.85387	0.00302161	yes	down
175	chr6:47617996-47618090	Rn4.5s|4.5SRNA_scRNA-	6.63524	A	4.78137	A	-1.85387	0.00302161	yes	down
178	chr6:47630963-47631057	Rn4.5s|4.5SRNA_scRNA-	6.63524	A	4.78137	A	-1.85387	0.00302161	yes	down
179	chr6:47635281-47635375	Rn4.5s|4.5SRNA_scRNA-	6.63524	A	4.78137	A	-1.85387	0.00302161	yes	down
330	chr8:126130510-126130631	Rn5S_like|5S_from_RepeatMasker	4.48373	A	2.6326	A	-1.85113	0.00235046	yes	down
119	chr4:11181665-11181764	BC1_Mm_scRNA+	2.40614	A	0.556406	B	-1.84973	0.00243009	yes	down
670	chr19:12086756-12086828	n-Tv22|chr19_110_tRNAVal_TAC+	4.53168	A	2.69091	A	-1.84077	0.00281476	yes	down
16	chr1:172967160-172967231	n-Td4|chr1_1005_tRNAAsp_GTC-	5.66771	A	3.8274	A	-1.84031	0.00318234	yes	down
527	chr13:22121092-22121165	n-Ti7|chr13_92_tRNAIle_AAT+	6.10183	A	4.26219	A	-1.83964	0.00245964	yes	down
322	chr8:126116968-126117089	Rn5S_like|5S_from_RepeatMasker	4.57386	A	2.73552	A	-1.83834	0.00240137	yes	down
335	chr8:126138996-126139117	Rn5S_like|5S_from_RepeatMasker	4.57386	A	2.73552	A	-1.83834	0.00240137	yes	down
337	chr8:126142433-126142554	Rn5S_like|5S_from_RepeatMasker	4.57386	A	2.73552	A	-1.83834	0.00240137	yes	down
256	chr7:26052529-26052628	NA_13	2.16146	A	0.325104	B	-1.83635	0.0025146	yes	down
334	chr8:126137314-126137432	Rn5S|5S_rRNA	4.52108	A	2.69543	A	-1.82565	0.00240511	yes	down
300	chr8:126079663-126079781	Rn5S|5S_rRNA	4.57131	A	2.7457	A	-1.82561	0.00240511	yes	down
311	chr8:126098297-126098415	Rn5S|5S_rRNA	4.57131	A	2.7457	A	-1.82561	0.00240511	yes	down
323	chr8:126118654-126118772	Rn5S|5S_rRNA	4.57131	A	2.7457	A	-1.82561	0.00240511	yes	down
25	chr1:173001923-173001994	n-Te8|chr1_999_tRNAGlu_CTC-	4.31519	A	2.4902	A	-1.82499	0.00240137	yes	down
360	chr10:8702849-8702948	B2_Mm2_B2_SINE+	2.46704	A	0.64266	A	-1.82438	0.00221099	yes	down
174	chr6:47613660-47613754	Rn4.5s|4.5SRNA_scRNA-	6.62301	A	4.80522	A	-1.81779	0.00326678	yes	down
176	chr6:47622304-47622398	Rn4.5s|4.5SRNA_scRNA-	6.62301	A	4.80522	A	-1.81779	0.00326678	yes	down
177	chr6:47626642-47626736	Rn4.5s|4.5SRNA_scRNA-	6.62301	A	4.80522	A	-1.81779	0.00326678	yes	down
132	chr4:131972358-131972457	B2_Mm1t_B2_SINE+	2.68192	A	0.866508	A	-1.81541	0.00248871	yes	down
477	chr13:21264220-21264291	n-Tq7|chr13_64_tRNAGln_CTG+	5.1782	A	3.36898	A	-1.80922	0.00450118	yes	down
556	chr13:23538661-23538733	n-Tr5|chr13_953_tRNAArg_ACG-	5.39798	A	3.58894	A	-1.80905	0.00330398	yes	down
616	chr16:14131871-14132075	B2_Mm1t_SINE_B2-	3.04727	A	1.23823	A	-1.80904	0.00368507	yes	down
298	chr8:126074567-126074685	Rn5S|5S_rRNA	4.48443	A	2.67633	A	-1.8081	0.00240511	yes	down
299	chr8:126076264-126076382	Rn5S|5S_rRNA	4.48443	A	2.67633	A	-1.8081	0.00240511	yes	down
303	chr8:126084788-126084906	Rn5S|5S_rRNA	4.48443	A	2.67633	A	-1.8081	0.00240511	yes	down
324	chr8:126120357-126120475	Rn5S|5S_rRNA	4.48443	A	2.67633	A	-1.8081	0.00240511	yes	down
329	chr8:126128848-126128966	Rn5S|5S_rRNA	4.48443	A	2.67633	A	-1.8081	0.00240511	yes	down
331	chr8:126132220-126132338	Rn5S|5S_rRNA	4.48443	A	2.67633	A	-1.8081	0.00240511	yes	down
183	chr6:47702830-47702924	Rn4.5s|4.5SRNA_scRNA-	6.48353	A	4.67996	A	-1.80357	0.00461645	yes	down
185	chr6:47713262-47713356	Rn4.5s|4.5SRNA_scRNA-	6.48353	A	4.67996	A	-1.80357	0.00461645	yes	down
267	chr7:105964186-105964257	n-Tp7|chr7_977_tRNAPro_AGG-	6.07586	A	4.27375	A	-1.80211	0.00408438	yes	down
295	chr8:126069478-126069596	Rn5S|5S_rRNA	4.55148	A	2.74946	A	-1.80202	0.00245798	yes	down
20	chr1:172994295-172994366	n-Te5|chr1_1002_tRNAGlu_CTC-	4.03113	A	2.22922	A	-1.80191	0.00240137	yes	down
71	chr3:19528355-19528447	n-Ty1|chr3_27_tRNATyr_GTA_I+	6.04478	A	4.25063	A	-1.79415	0.00360726	yes	down
301	chr8:126081390-126081508	Rn5S|5S_rRNA	4.43681	A	2.65251	A	-1.7843	0.00248871	yes	down
313	chr8:126101655-126101773	Rn5S|5S_rRNA	4.43681	A	2.65251	A	-1.7843	0.00248871	yes	down
60	chr2:122201230-122201301	n-Th4|chr2_1432_tRNAHis_GTG-	6.44885	A	4.66582	A	-1.78303	0.00232986	yes	down
293	chr8:126066078-126066196	Rn5S|5S_rRNA	3.61297	A	1.83148	A	-1.78149	0.00233673	yes	down
544	chr13:23505117-23505189	n-Tv5|chr13_962_tRNAVal_AAC-	2.81762	A	1.03627	A	-1.78135	0.00273265	yes	down
595	chr14:79881475-79881546	n-Te14|chr14_359_tRNAGlu_TTC+	5.84623	A	4.06554	A	-1.7807	0.00318165	yes	down
566	chr13:23598388-23598459	n-Tw4|chr13_109_tRNATrp_CCA+	5.44122	A	3.66354	A	-1.77769	0.00354511	yes	down
180	chr6:47689877-47689970	Rn4.5s|4.5SRNA_scRNA-	6.50447	A	4.73653	A	-1.76794	0.00297836	yes	down
658	chr19:4820900-4821061	B2_Mm1a_SINE_B2+	4.36299	A	2.59695	A	-1.76604	0.00377907	yes	down
474	chr13:21261556-21261628	n-Tm15|chr13_999_tRNAMet_CAT-	5.82411	A	4.0623	A	-1.76182	0.00585989	yes	down
115	chr3:121995866-121995950	n-Tr22|chr3_628_tRNAArg_TCT_I-	6.19986	A	4.44815	A	-1.75171	0.00354511	yes	down
386	chr10:127071228-127071327	B1_Mus2_Alu_SINE-	2.7688	A	1.01867	A	-1.75012	0.00240511	yes	down
38	chr1:173033174-173033245	n-Te6|chr1_709_tRNAGlu_CTC+	5.93455	A	4.1882	A	-1.74635	0.00451206	yes	down
76	chr3:30500192-30500264	n-Tv8|chr3_48_tRNAVal_AAC+	6.40011	A	4.66537	A	-1.73473	0.00400163	yes	down
306	chr8:126089866-126089987	Rn5S_like|5S_from_RepeatMasker	3.76571	A	2.03207	A	-1.73365	0.00243009	yes	down
411	chr11:68854486-68854557	n-Td9|chr11_397_tRNAAsp_GTC+	6.58855	A	4.8651	A	-1.72345	0.00451206	yes	down
30	chr1:173009537-173009608	n-Te7|chr1_996_tRNAGlu_CTC-	4.25401	A	2.53428	A	-1.71973	0.00281476	yes	down
464	chr12:72070107-72070179	n-Tk17|chr12_790_tRNALys_CTT-	5.92788	A	4.2094	A	-1.71848	0.00520122	yes	down
470	chr13:21252654-21252725	n-Te11|chr13_1001_tRNAGlu_CTC-	6.10888	A	4.39218	A	-1.7167	0.00652229	yes	down
284	chr8:97227531-97227613	n-Tl17|chr8_414_tRNALeu_CAG+	6.1173	A	4.40764	A	-1.70966	0.0035046	yes	down
601	chr15:41621390-41621489	B1_Mus1_Alu_SINE+	2.66148	A	0.964103	A	-1.69738	0.00318234	yes	down
332	chr8:126133917-126134035	Rn5S|5S_rRNA	4.33735	A	2.64168	A	-1.69567	0.00299825	yes	down
271	chr7:127986097-127986293	B1_Mus1_SINE_Alu-	3.51158	A	1.82356	A	-1.68802	0.00330398	yes	down
653	chr18:60961733-60961832	RLTR30_ERV1_LTR+_and_B2_Mm1a_B2_SINE+	2.71877	A	1.03204	A	-1.68672	0.00640957	yes	down
572	chr13:23613739-23613820	n-Ts18|chr13_115_tRNASer_GCT+	5.96428	A	4.27843	A	-1.68585	0.00360164	yes	down
97	chr3:96213992-96214063	n-Th6|chr3_291_tRNAHis_GTG+	4.59033	A	2.90709	A	-1.68324	0.00273079	yes	down
667	chr19:12085576-12085658	n-Tl26|chr19_638_tRNALeu_TAA-	5.59332	A	3.91271	A	-1.68061	0.00530167	yes	down
280	chr8:73222611-73222710	NA_16	3.89435	A	2.21915	A	-1.6752	0.00271312	yes	down
545	chr13:23517515-23517603	n-Ty3|chr13_961_tRNATyr_GTA_I-	3.9219	A	2.24899	A	-1.67291	0.00440352	yes	down
405	chr11:62559517-62559588	n-Tw8|chr11_1849_tRNATrp_CCA-	2.91095	A	1.24922	A	-1.66173	0.00377907	yes	down
366	chr10:62255334-62255433	B1_Mus1_Alu_SINE+	2.61144	A	0.950783	A	-1.66066	0.00377907	yes	down
12	chr1:167571765-167571836	n-Tp2|chr1_672_tRNAPro_AGG+	5.5556	A	3.89577	A	-1.65983	0.0072774	yes	down
144	chr5:33205445-33205544	B1_Mus2_Alu_SINE-	2.27811	A	0.635893	A	-1.64222	0.00291024	yes	down
437	chr11:97631143-97631214	n-Tc18|chr11_1444_tRNACys_GCA-	3.04595	A	1.40598	A	-1.63997	0.00357649	yes	down
110	chr3:96304932-96305003	n-Tg26|chr3_746_tRNAGly_TCC-	6.3416	A	4.70224	A	-1.63936	0.00444164	yes	down
431	chr11:79518152-79518223	n-Tt12|chr11_550_tRNAThr_CGT+	6.08279	A	4.44508	A	-1.63772	0.00376649	yes	down
8	chr1:130008960-130009059	B2_Mm2_B2_SINE+	2.59438	A	0.957108	A	-1.63728	0.00357649	yes	down
424	chr11:68938109-68938180	n-Tq6|chr11_1817_tRNAGln_CTG-	5.07717	A	3.44582	A	-1.63135	0.00450118	yes	down
481	chr13:21314455-21314526	n-Ta16|chr13_66_tRNAAla_AGC+	6.28777	A	4.67425	A	-1.61352	0.00590237	yes	down
50	chr2:57034489-57034560	n-Ta27|chr2_263_tRNAAla_CGC+	6.25087	A	4.63965	A	-1.61122	0.00533707	yes	down
325	chr8:126122055-126122176	Rn5S_like|5S_from_RepeatMasker	4.34627	A	2.73596	A	-1.61031	0.0035046	yes	down
152	chr5:115002158-115002423	B2_Mm2_SINE_B2-	4.51587	A	2.90769	A	-1.60818	0.00469572	yes	down
589	chr14:55512400-55512584	B1_Mur3_SINE_Alu+	2.90311	A	1.30207	A	-1.60104	0.00339776	yes	down
343	chr9:46080760-46081111	B2_Mm1a_SINE_B2-	2.7664	A	1.17261	A	-1.59379	0.00354511	yes	down
656	chr19:3576263-3576335	n-Ta9|chr19_8_tRNAAla_AGC+	5.59408	A	4.00528	A	-1.5888	0.00431202	yes	down
529	chr13:22142555-22142636	n-Ts19|chr13_970_tRNASer_GCT-	5.7289	A	4.14148	A	-1.58741	0.00357649	yes	down
391	chr11:48647385-48647457	n-Tk10|chr11_2023_tRNALys_CTT-	6.20815	A	4.63603	A	-1.57212	0.00793372	yes	down
64	chr2:164681329-164681428	B2_Mm2_B2_SINE+	3.69796	A	2.12888	A	-1.56908	0.0042612	yes	down
648	chr17:71948611-71948682	n-Tc52|chr17_458_tRNACys_GCA+	4.35701	A	2.78816	A	-1.56884	0.00460096	yes	down
583	chr14:51684843-51684915	n-Tt17|chr14_704_tRNAThr_TGT-	6.0702	A	4.50165	A	-1.56855	0.00816156	yes	down
266	chr7:105963925-105963996	n-Tp18|chr7_441_tRNAPro_TGG+	6.27475	A	4.70918	A	-1.56557	0.00682406	yes	down
163	chr5:150040577-150040650	n-Tn14|chr5_1043_tRNAAsn_GTT-	6.22444	A	4.65999	A	-1.56445	0.00460096	yes	down
371	chr10:74967299-74967451	B3_SINE_B2+	3.99147	A	2.43148	A	-1.55999	0.00377907	yes	down
439	chr11:97658386-97658457	n-Tc56|chr11_791_tRNACys_GCA+	5.88112	A	4.32434	A	-1.55679	0.00637915	yes	down
462	chr12:70260298-70260551	Rn7sl|7SLRNA_srpRNA+	7.0997	A	5.55203	A	-1.54767	0.00428652	yes	down
13	chr1:167572402-167572473	n-Tp8|chr1_1022_tRNAPro_CGG-	5.95879	A	4.41252	A	-1.54627	0.00586637	yes	down
153	chr5:125884620-125884691	n-Ta39|chr5_1317_tRNAAla_TGC-	6.34421	A	4.79994	A	-1.54428	0.00849303	yes	down
414	chr11:68875822-68875895	n-Ti4|chr11_1823_tRNAIle_AAT-	6.36152	A	4.82101	A	-1.54051	0.00720883	yes	down
456	chr12:12817037-12817136	NA_23	1.94637	A	0.419499	B	-1.52687	0.00562111	yes	down
433	chr11:87236521-87236620	NA_18	2.85864	A	1.33433	A	-1.5243	0.00482229	yes	down
558	chr13:23545301-23545383	n-Tl22|chr13_952_tRNALeu_CAG-	6.44421	A	4.9208	A	-1.52342	0.00513025	yes	down
664	chr19:12080529-12080601	n-Tk29|chr19_107_tRNALys_TTT+	5.49618	A	3.98335	A	-1.51283	0.00917716	yes	down
62	chr2:122203704-122203775	n-Th5|chr2_586_tRNAHis_GTG+	7.22869	A	5.71638	A	-1.5123	0.00377907	yes	down
349	chr9:66919915-66920014	B2_Mm2_B2_SINE-	2.83909	A	1.327	A	-1.51208	0.00377907	yes	down
17	chr1:172968128-172968199	n-Tg21|chr1_1004_tRNAGly_TCC-	6.00891	A	4.49865	A	-1.51026	0.00709167	yes	down
404	chr11:61221418-61221489	n-Tw5|chr11_1880_tRNATrp_CCA-	6.70153	A	5.20218	A	-1.49934	0.00533362	yes	down
673	chr19:32703343-32703442	B2_Mm2_B2_SINE+	2.93121	A	1.4411	A	-1.49011	0.00438202	yes	down
130	chr4:128780080-128780179	B2_Mm1t_B2_SINE+	2.1951	A	0.713343	A	-1.48176	0.00640957	yes	down
143	chr5:31190888-31190960	n-Ta15|chr5_110_tRNAAla_AGC+	6.81893	A	5.33785	A	-1.48108	0.00461488	yes	down
557	chr13:23542491-23542564	n-Tt6|chr13_104_tRNAThr_AGT+	6.08897	A	4.61657	A	-1.47239	0.0142826	yes	null
586	chr14:51709164-51709253	n-Ty10|chr14_191_tRNATyr_GTA_I+	6.66344	A	5.20572	A	-1.45771	0.00720883	yes	down
190	chr6:47928996-47929067	n-Tc57|chr6_157_tRNACys_GCA+	5.97428	A	4.51858	A	-1.45571	0.00961098	yes	down
599	chr15:31156406-31156651	B2_Mm2_SINE_B2+	2.7475	A	1.29399	A	-1.45351	0.0044014	yes	down
422	chr11:68936984-68937070	n-Tr25|chr11_1818_tRNAArg_TCT_I-	4.62002	A	3.16689	A	-1.45314	0.00888536	yes	down
637	chr17:23685735-23685807	n-Tr11|chr17_995_tRNAArg_CCT-	5.31063	A	3.8595	A	-1.45113	0.0056874	yes	down
3	chr1:51376031-51376130	NA_1	2.25985	A	0.817487	A	-1.44236	0.00672324	yes	down
352	chr9:90021347-90021419	n-Tk18|chr9_1035_tRNALys_CTT-	5.44977	A	4.01906	A	-1.43071	0.00926551	yes	down
551	chr13:23528209-23528281	n-Tk11|chr13_103_tRNALys_CTT+	5.74339	A	4.31608	A	-1.42732	0.0111817	yes	null
117	chr3:146184477-146184576	B1_Mus2_alu_SINE+	2.06265	A	0.64829	A	-1.41436	0.0108407	yes	null
370	chr10:70786302-70786504	B2_Mm1a_SINE_B2-	2.48912	A	1.07628	A	-1.41284	0.00535108	yes	down
59	chr2:122059558-122059657	B1_Mus2_Alu_SINE-	2.04109	A	0.633474	A	-1.40761	0.00640957	yes	down
495	chr13:21802449-21802519	n-Tg28|chr13_77_tRNAGly_GCC+	5.9234	A	4.51939	A	-1.40401	0.0113644	yes	null
73	chr3:19528995-19529067	n-Ta14|chr3_29_tRNAAla_AGC+	6.62667	A	5.22495	A	-1.40172	0.0132771	yes	null
39	chr1:173041574-173041646	n-Tv14|chr1_710_tRNAVal_CAC+	5.46549	A	4.06501	A	-1.40049	0.00816551	yes	down
574	chr13:23622217-23622288	n-Tm9|chr13_947_tRNAMetInit_CAT-	5.58786	A	4.20123	A	-1.38664	0.0165983	yes	null
635	chr17:23683443-23683514	n-Tp16|chr17_996_tRNAPro_TGG-	5.05856	A	3.6752	A	-1.38336	0.0144006	yes	null
441	chr11:97849560-97849631	n-Tc55|chr11_1433_tRNACys_GCA-	5.7536	A	4.37409	A	-1.37951	0.0134772	yes	null
246	chr6:128748852-128749049	B4A_SINE_B4-	5.97808	A	4.61437	A	-1.36371	0.0124911	yes	null
523	chr13:22107660-22107732	n-Tv3|chr13_974_tRNAVal_AAC-	5.6808	A	4.31758	A	-1.36322	0.0142431	yes	null
568	chr13:23609561-23609632	n-Tm6|chr13_111_tRNAMetInit_CAT+	5.84017	A	4.47845	A	-1.36172	0.0141329	yes	null
9	chr1:134930539-134930611	n-Tk26|chr1_485_tRNALys_TTT+	5.03411	A	3.67262	A	-1.3615	0.0172306	yes	null
580	chr14:51427123-51427447	Rpph1|RnasePRNA-	4.50764	A	3.14717	A	-1.36047	0.0101606	yes	null
524	chr13:22113013-22113085	n-Tr1|chr13_973_tRNAArg_ACG-	5.78481	A	4.42619	A	-1.35862	0.0119224	yes	null
482	chr13:21325914-21325985	n-Ta17|chr13_67_tRNAAla_AGC+	5.91793	A	4.55989	A	-1.35804	0.0116552	yes	null
594	chr14:76552581-76552652	n-Te16|chr14_347_tRNAGlu_TTC+	5.66273	A	4.31454	A	-1.34819	0.0147827	yes	null
602	chr15:57807538-57807610	n-Tm16|chr15_913_tRNAMet_CAT-	6.34476	A	4.99708	A	-1.34768	0.0145256	yes	null
364	chr10:30530946-30531017	n-Te9|chr10_81_tRNAGlu_CTC+	5.72124	A	4.37488	A	-1.34636	0.0126896	yes	null
581	chr14:51683558-51683639	n-Tl8|chr14_188_tRNALeu_AAG+	6.91469	A	5.56841	A	-1.34628	0.0130625	yes	null
262	chr7:54241133-54241232	B2_Mm2_B2_SINE-	2.53959	A	1.19439	A	-1.3452	0.00652229	yes	down
35	chr1:173031969-173032051	n-Tl21|chr1_993_tRNALeu_CAG-	6.35103	A	5.00951	A	-1.34152	0.00774112	yes	down
286	chr8:113154453-113154523	n-Tg16|chr8_887_tRNAGly_GCC-	2.33005	A	0.991841	A	-1.33821	0.00672324	yes	down
251	chr6:128793305-128793400	Rn4.5s|4.5SRNA_scRNA+	6.68202	A	5.34885	A	-1.33317	0.0120052	yes	null
415	chr11:68876246-68876319	n-Tt7|chr11_1822_tRNAThr_AGT-	6.74321	A	5.41132	A	-1.3319	0.00792167	yes	down
588	chr14:55136533-55136605	n-Tr6|chr14_209_tRNAArg_ACG+	6.7893	A	5.46547	A	-1.32383	0.0105781	yes	null
348	chr9:66003087-66003186	B2_Mm2_B2_SINE-	2.24493	A	0.923056	A	-1.32188	0.00680736	yes	down
112	chr3:96962008-96962079	n-Te12|chr3_303_tRNAGlu_CTC+	4.89278	A	3.57101	A	-1.32177	0.00796739	yes	down
596	chr14:118488747-118488819	n-Tf5|chr14_457_tRNAPhe_GAA-	4.93004	A	3.61343	A	-1.31662	0.0133349	yes	null
264	chr7:65654685-65654756	n-Te17|chr7_337_tRNAGlu_TTC+	5.49976	A	4.186	A	-1.31376	0.0166146	yes	null
155	chr5:125886425-125886497	n-Tf7|chr5_1315_tRNAPhe_GAA-	6.03849	A	4.73636	A	-1.30213	0.0204972	yes	null
156	chr5:125889386-125889457	n-Td14|chr5_1314_tRNAAsp_GTC-	6.61903	A	5.31736	A	-1.30167	0.0127625	yes	null
78	chr3:51163329-51163400	n-Tp5|chr3_93_tRNAPro_AGG+	4.2023	A	2.90532	A	-1.29698	0.00999705	yes	down
395	chr11:48670139-48670211	n-Tv7|chr11_208_tRNAVal_AAC+	5.82643	A	4.54075	A	-1.28568	0.0150732	yes	null
402	chr11:58115679-58115750	n-Te10|chr11_1912_tRNAGlu_CTC-	6.5509	A	5.26713	A	-1.28377	0.0127625	yes	null
249	chr6:128788477-128788563	Rn4.5s|4.5SRNA_scRNA+	5.8815	A	4.59898	A	-1.28253	0.0126896	yes	null
615	chr16:13437416-13437487	n-Tt14|chr16_50_tRNAThr_CGT+	6.19298	A	4.91926	A	-1.27372	0.0155806	yes	null
578	chr14:49095552-49095651	NA_26	3.32304	A	2.05099	A	-1.27205	0.0119448	yes	null
18	chr1:172968745-172968827	n-Tl15|chr1_698_tRNALeu_CAG+	6.55521	A	5.2843	A	-1.27091	0.0106413	yes	null
394	chr11:48669782-48669853	n-Tp14|chr11_207_tRNAPro_TGG+	5.99498	A	4.72472	A	-1.27026	0.0165324	yes	null
409	chr11:68851355-68851428	n-Tt8|chr11_395_tRNAThr_AGT+	5.66594	A	4.40039	A	-1.26555	0.0150506	yes	null
396	chr11:48670476-48670557	n-Tl6|chr11_2021_tRNALeu_AAG-	4.93925	A	3.67546	A	-1.26379	0.0102642	yes	null
577	chr13:94385175-94385274	B2_Mm2_B2_SINE-	2.62078	A	1.36728	A	-1.25351	0.0116552	yes	null
412	chr11:68854780-68854851	n-Tg25|chr11_1824_tRNAGly_TCC-	6.40876	A	5.16127	A	-1.24749	0.0147827	yes	null
247	chr6:128749420-128749559	Rn4.5s|4.5SRNA_scRNA-	5.73668	A	4.49085	A	-1.24584	0.010451	yes	null
669	chr19:12086421-12086493	n-Tv21|chr19_109_tRNAVal_TAC+	6.05601	A	4.81503	A	-1.24097	0.0132992	yes	null
389	chr11:48632044-48632116	n-Tv15|chr11_204_tRNAVal_CAC+	5.93892	A	4.69811	A	-1.24081	0.0124444	yes	null
82	chr3:90279782-90279853	n-Tm11|chr3_792_tRNAMetInit_CAT-	6.29377	A	5.05799	A	-1.23577	0.0166364	yes	null
638	chr17:23687230-23687302	n-Tr8|chr17_994_tRNAArg_CCG-	5.41909	A	4.18814	A	-1.23095	0.0180003	yes	null
72	chr3:19528782-19528870	n-Ty2|chr3_28_tRNATyr_GTA_I+	6.75161	A	5.5208	A	-1.2308	0.0149398	yes	null
410	chr11:68853887-68853958	n-Tp9|chr11_396_tRNAPro_CGG+	5.84943	A	4.61875	A	-1.23067	0.0196291	yes	null
452	chr11:115274618-115274690	n-Tr12|chr11_1234_tRNAArg_CCT-	5.65852	A	4.42942	A	-1.2291	0.0106413	yes	null
393	chr11:48667121-48667193	n-Tt16|chr11_206_tRNAThr_TGT+	6.37167	A	5.14345	A	-1.22822	0.0223786	yes	null
569	chr13:23610015-23610096	n-Ts24|chr13_112_tRNASer_TGA+	5.23421	A	4.00737	A	-1.22684	0.0127625	yes	null
358	chr9:123438543-123438615	n-Tr2|chr9_783_tRNAArg_ACG-	6.57134	A	5.34601	A	-1.22533	0.0115692	yes	null
260	chr7:36019789-36019862	n-Tt9|chr7_1213_tRNAThr_AGT-	6.03304	A	4.80989	A	-1.22315	0.019578	yes	null
285	chr8:97227904-97227986	n-Tl16|chr8_1008_tRNALeu_CAG-	6.9421	A	5.72696	A	-1.21514	0.0155806	yes	null
463	chr12:70462167-70462478	Rn7sl|7SLRNA_srpRNA-	6.9173	A	5.70382	A	-1.21349	0.0127625	yes	null
37	chr1:173032887-173032958	n-Tg22|chr1_708_tRNAGly_TCC+	6.34904	A	5.13737	A	-1.21167	0.0119448	yes	null
525	chr13:22114288-22114369	n-Ts12|chr13_972_tRNASer_CGA-	5.49373	A	4.28843	A	-1.2053	0.0147123	yes	null
258	chr7:29158018-29158112	n-Ti16|chr7_156_tRNAIle_TAT_I+	6.35357	A	5.14981	A	-1.20376	0.0116552	yes	null
425	chr11:68938678-68938750	n-Tk27|chr11_1816_tRNALys_TTT-	5.769	A	4.56791	A	-1.20109	0.0330907	yes	null
243	chr6:128710011-128710362	B4A_SINE_B4-	5.62909	A	4.43258	A	-1.19651	0.0156357	yes	null
265	chr7:86611305-86611377	n-Tr19|chr7_387_tRNAArg_TCG+	6.45002	A	5.26213	A	-1.18789	0.0157618	yes	null
416	chr11:68876544-68876625	n-Ts17|chr11_1821_tRNASer_GCT-	6.8958	A	5.72093	A	-1.17487	0.0105065	yes	null
451	chr11:115274295-115274367	n-Tr14|chr11_1022_tRNAArg_CCT+	6.20552	A	5.03106	A	-1.17446	0.0147044	yes	null
453	chr11:115275093-115275165	n-Tr18|chr11_1023_tRNAArg_TCG+	6.00932	A	4.84387	A	-1.16544	0.0229362	yes	null
252	chr6:128796113-128796212	B2_Mm1a_B2_SINE-	1.87329	B	0.709151	A	-1.16414	0.0198744	yes	null
259	chr7:29579007-29579079	n-Tk24|chr7_1276_tRNALys_TTT-	2.03437	A	0.871972	A	-1.1624	0.0108407	yes	null
496	chr13:21802863-21802934	n-Tm7|chr13_78_tRNAMetInit_CAT+	6.48765	A	5.33873	A	-1.14892	0.020546	yes	null
421	chr11:68932296-68932366	n-Tg13|chr11_1819_tRNAGly_GCC-	6.03247	A	4.88449	A	-1.14798	0.0252276	yes	null
241	chr6:86353887-86353957	n-Tg8|chr6_317_tRNAGly_CCC+	5.50863	A	4.36154	A	-1.14709	0.0219741	yes	null
273	chr7:128062206-128062333	MIR_SINE_MIR-	6.21848	A	5.07178	A	-1.14671	0.0187023	yes	null
57	chr2:118872486-118872567	n-Ts21|chr2_1509_tRNASer_GCT-	6.93829	A	5.79633	A	-1.14195	0.0138957	yes	null
43	chr1:180241842-180241941	B2_Mm2_B2_SINE-	2.28699	A	1.14838	A	-1.1386	0.0121469	yes	null
51	chr2:57034805-57034875	n-Tg29|chr2_1747_tRNAGly_GCC-	5.3952	A	4.25662	A	-1.13858	0.0169445	yes	null
443	chr11:97855307-97855406	B2_Mm2_B2_SINE+	3.15325	A	2.01637	A	-1.13688	0.0152413	yes	null
387	chr10:127895520-127895601	n-Ts13|chr10_688_tRNASer_CGA-	5.84573	A	4.71923	A	-1.1265	0.0217231	yes	null
109	chr3:96304289-96304360	n-Th8|chr3_747_tRNAHis_GTG-	5.28947	A	4.17757	A	-1.1119	0.0152413	yes	null
490	chr13:21367825-21367898	n-Tt18|chr13_73_tRNAThr_TGT+	1.86285	B	0.751454	A	-1.11139	0.0276816	yes	null
442	chr11:97850237-97850308	n-Tc54|chr11_1432_tRNACys_GCA-	6.18481	A	5.07466	A	-1.11016	0.0301164	yes	null
403	chr11:58115976-58116082	n-Tl12|chr11_1911_tRNALeu_CAA_I-	6.61275	A	5.50375	A	-1.109	0.0157618	yes	null
587	chr14:51710322-51710393	n-Tp15|chr14_192_tRNAPro_TGG+	5.17825	A	4.07076	A	-1.10749	0.0255767	yes	null
369	chr10:62892224-62892305	n-Ts26|chr10_1095_tRNASer_TGA-	6.32896	A	5.2298	A	-1.09916	0.0171909	yes	null
649	chr17:84261284-84261376	n-Ti17|chr17_516_tRNAIle_TAT_I+	6.15993	A	5.06269	A	-1.09724	0.0168445	yes	null
169	chr6:38287916-38288126	B2_Mm2_SINE_B2-	3.81011	A	2.71525	A	-1.09486	0.0147044	yes	null
526	chr13:22118417-22118489	n-Tv16|chr13_91_tRNAVal_CAC+	5.16456	A	4.07273	A	-1.09183	0.0211885	yes	null
641	chr17:26012033-26012103	n-Tg7|chr17_113_tRNAGly_CCC+	6.10366	A	5.01298	A	-1.09068	0.02015	yes	null
507	chr13:22006707-22006812	n-Tl11|chr13_85_tRNALeu_CAA_I+	3.82545	A	2.73498	A	-1.09047	0.0147123	yes	null
111	chr3:96305370-96305441	n-Te13|chr3_745_tRNAGlu_CTC-	6.39951	A	5.31044	A	-1.08907	0.0142431	yes	null
2	chr1:34491657-34491728	n-Te21|chr1_1547_tRNAGlu_TTC-	5.68325	A	4.59502	A	-1.08824	0.0279649	yes	null
560	chr13:23558945-23559034	n-Ty8|chr13_106_tRNATyr_GTA_I+	5.26832	A	4.18475	A	-1.08356	0.0244727	yes	null
148	chr5:93139643-93139742	B2_Mm2_B2_SINE-	3.16402	A	2.09095	A	-1.07307	0.0172913	yes	null
418	chr11:68889367-68889466	B2_Mm1t_B2_SINE-_and_B1_Mur3_alu_SINE-	2.56849	A	1.50425	A	-1.06423	0.0165625	yes	null
610	chr15:100213624-100213723	ID_B1_B4_SINE-_and_B1_Mur3_Alu_SINE+	2.37321	A	1.31547	A	-1.05774	0.0173881	yes	null
554	chr13:23530566-23530637	n-Ta29|chr13_955_tRNAAla_CGC-	4.94541	A	3.88809	A	-1.05732	0.0426071	yes	null
520	chr13:22066901-22066972	n-Tm8|chr13_90_tRNAMetInit_CAT+	6.41162	A	5.36237	A	-1.04925	0.0274323	yes	null
435	chr11:95720486-95720557	n-Tq16|chr11_1493_tRNAGln_TTG-	6.2421	A	5.19863	A	-1.04348	0.0421383	yes	null
36	chr1:173032502-173032573	n-Td5|chr1_707_tRNAAsp_GTC+	5.43209	A	4.39542	A	-1.03667	0.0158911	yes	null
135	chr4:135478326-135478425	B2_Mm2_B2_SINE+	2.16641	A	1.13675	A	-1.02966	0.0182337	yes	null
278	chr8:14842649-14843098	B2_Mm2_SINE_B2+	4.45187	A	3.43074	A	-1.02113	0.0217231	yes	null
382	chr10:92915723-92915794	n-Td8|chr10_851_tRNAAsp_GTC-	6.02986	A	5.01755	A	-1.01231	0.0273865	yes	null
166	chr6:29338824-29338895	n-Tp6|chr6_46_tRNAPro_AGG+	4.1415	A	3.13092	A	-1.01058	0.0304921	yes	null
61	chr2:122203099-122203170	n-Th3|chr2_1431_tRNAHis_GTG-	6.81937	A	5.80932	A	-1.01005	0.0189635	yes	null
142	chr5:31190456-31190544	n-Ty9|chr5_109_tRNATyr_GTA_I+	6.43043	A	5.43439	A	-0.996045	0.0275126	yes	null
593	chr14:74022510-74022609	B1_Mus2_Alu_SINE-	2.32543	A	1.33409	A	-0.991333	0.0192435	yes	null
126	chr4:43505660-43505930	Rmrp|RNase_MRP-	5.84349	A	4.8713	A	-0.972198	0.0253891	yes	null
128	chr4:97438963-97439062	NA_5	2.16407	A	1.19497	A	-0.969107	0.0313125	yes	null
582	chr14:51684489-51684560	n-Tp4|chr14_705_tRNAPro_AGG-	5.84319	A	4.87481	A	-0.968387	0.0419208	yes	null
380	chr10:90644157-90644228	n-Tw2|chr10_857_tRNATrp_CCA-	5.38806	A	4.42536	A	-0.962704	0.0393625	yes	null
113	chr3:97485382-97485453	n-Tq2|chr3_309_tRNAGln_CTG+	1.64211	B	0.681571	A	-0.960539	0.0217231	yes	null
553	chr13:23529978-23530051	n-Ti8|chr13_956_tRNAIle_AAT-	6.3543	A	5.40499	A	-0.949307	0.0316467	yes	null
248	chr6:128753032-128753126	Rn4.5s|4.5SRNA_scRNA-	6.39495	A	5.44671	A	-0.948238	0.0304457	yes	null
550	chr13:23524859-23524946	n-Ty7|chr13_958_tRNATyr_GTA_I-	5.93635	A	4.99339	A	-0.942959	0.0399937	yes	null
668	chr19:12086078-12086163	n-Tr21|chr19_637_tRNAArg_TCT_I-	5.57667	A	4.63609	A	-0.940575	0.0347421	yes	null
491	chr13:21371565-21371637	n-Tr16|chr13_74_tRNAArg_TCG+	3.65084	A	2.72977	A	-0.921071	0.0267077	yes	null
255	chr7:19886593-19886678	n-Ts2|chr7_86_tRNASeC(e)_TCA+	5.28491	A	4.37127	A	-0.913632	0.0393625	yes	null
77	chr3:51162276-51162347	n-Tp17|chr3_92_tRNAPro_TGG+	4.05655	A	3.14624	A	-0.910305	0.0289653	yes	null
287	chr8:113155146-113155216	n-Tg15|chr8_886_tRNAGly_GCC-	1.63294	B	0.727314	A	-0.905624	0.0370699	yes	null
460	chr12:53705477-53705578	Rnu6|U6-	4.75934	A	3.85387	A	-0.905471	0.0414881	yes	null
99	chr3:96232158-96232230	n-Tk15|chr3_292_tRNALys_CTT+	2.80937	A	1.91421	A	-0.895168	0.0339883	yes	null
171	chr6:47600760-47600854	Rn4.5s|4.5SRNA_scRNA-	4.92517	A	4.04221	A	-0.882965	0.0275126	yes	null
81	chr3:84032933-84033003	n-Tg14|chr3_878_tRNAGly_GCC-	2.06969	A	1.20889	A	-0.860801	0.0304921	yes	null
250	chr6:128788924-128789196	B4A_SINE_B4+	5.67051	A	4.81018	A	-0.860326	0.0467414	yes	null
440	chr11:97660220-97660291	n-Tc51|chr11_1442_tRNACys_GCA-	4.98204	A	4.1299	A	-0.852138	0.0444189	yes	null
245	chr6:128714147-128714241	Rn4.5s|4.5SRNA_scRNA-	6.09226	A	5.24251	A	-0.849749	0.048263	yes	null
459	chr12:53704775-53704881	Rnu6|U6-	5.1467	A	4.30828	A	-0.83842	0.0479646	yes	null
400	chr11:49998672-49998771	B2_Mm2_B2_SINE+	2.24245	A	1.41079	A	-0.831657	0.0379257	yes	null
40	chr1:173073622-173073789	NA_2	3.29766	A	2.4843	A	-0.813357	0.0444189	yes	null
19	chr1:172975116-172975186	n-Tg12|chr1_699_tRNAGly_GCC+	6.17687	A	5.36651	A	-0.810363	0.0579764	yes	null
573	chr13:23618325-23618397	n-Tr15|chr13_948_tRNAArg_TCG-	5.60795	A	4.81122	A	-0.796729	0.0845019	yes	null
408	chr11:68850979-68851060	n-Ts4|chr11_394_tRNASer_AGA+	5.88398	A	5.09637	A	-0.787609	0.0779339	yes	null
575	chr13:25022629-25022811	B2_Mm1t_SINE_B2+	2.8173	A	2.04136	A	-0.77594	0.0551086	yes	null
289	chr8:113586461-113586531	n-Tg10|chr8_560_tRNAGly_GCC+	5.15122	A	4.37815	A	-0.773071	0.0603047	yes	null
467	chr12:112083548-112083621	n-Ti6|chr12_470_tRNAIle_AAT+	5.89956	A	5.13145	A	-0.768109	0.0666522	yes	null
170	chr6:38483931-38484003	n-Tr10|chr6_107_tRNAArg_CCT+	6.10376	A	5.33614	A	-0.767617	0.0594702	yes	null
373	chr10:79355503-79355602	B2_Mm1a_B2_SINE-	1.67768	B	0.927727	A	-0.749955	0.0462409	yes	null
675	chr19:57478665-57478829	B2_Mm1a_SINE_B2-	3.10157	A	2.36607	A	-0.735503	0.0650961	yes	null
154	chr5:125885977-125886048	n-Td15|chr5_1316_tRNAAsp_GTC-	4.88713	A	4.16473	A	-0.722405	0.0858534	yes	null
651	chr18:36961520-36961662	Vaultrc5|Vault+	5.95248	A	5.23662	A	-0.715855	0.0779339	yes	null
275	chr7:133786811-133786910	B2_Mm1a_B2_SINE-	2.76203	A	2.04875	A	-0.713281	0.0582866	yes	null
378	chr10:79786931-79787030	B1F2_Alu_SINE+_and_B2_Mm1a_B2_SINE+	3.12289	A	2.43968	A	-0.683211	0.0876962	yes	null
423	chr11:68937743-68937824	n-Tl29|chr11_401_tRNALeu_TAG+	6.51372	A	5.83125	A	-0.682467	0.116822	yes	null
457	chr12:32635403-32635502	NA_24	1.27358	B	0.613961	A	-0.659622	0.100004	yes	null
450	chr11:106874180-106874252	n-Tr7|chr11_945_tRNAArg_CCG+	6.09888	A	5.46642	A	-0.632458	0.138776	yes	null
244	chr6:128710725-128710819	Rn4.5s|4.5SRNA_scRNA-	5.70396	A	5.0726	A	-0.631355	0.0892188	yes	null
567	chr13:23609072-23609142	n-Tg27|chr13_110_tRNAGly_GCC+	5.4186	A	4.79622	A	-0.622379	0.115689	yes	null
436	chr11:97563763-97563836	n-Tn8|chr11_1446_tRNAAsn_GTT-	4.9321	A	4.32299	A	-0.609112	0.107939	yes	null
288	chr8:113522107-113522266	B2_Mm1t_SINE_B2+	3.07963	A	2.47474	A	-0.604893	0.106603	yes	null
139	chr4:148800836-148800935	NA_7	1.36829	B	0.765814	A	-0.602478	0.22328	yes	null
407	chr11:68850505-68850578	n-Ti5|chr11_393_tRNAIle_AAT+	5.9468	A	5.36182	A	-0.58498	0.138672	yes	null
47	chr2:18508671-18508744	n-Tn9|chr2_1947_tRNAAsn_GTT-	5.83268	A	5.2944	A	-0.538277	0.217359	yes	null
346	chr9:64585853-64585924	n-Tq9|chr9_342_tRNAGln_CTG+	5.91226	A	5.37545	A	-0.536809	0.185703	yes	null
375	chr10:79448251-79448357	Rnu6|U6+	2.97913	A	2.46213	A	-0.517004	0.149573	yes	null
290	chr8:124103129-124103201	n-Tm17|chr8_783_tRNAMet_CAT-	6.3499	A	5.83569	A	-0.514206	0.168269	yes	null
417	chr11:68876997-68877068	n-Tw6|chr11_1820_tRNATrp_CCA-	5.06724	A	4.55707	A	-0.510169	0.143095	yes	null
54	chr2:91078023-91078122	B2_Mm1a_B2_SINE+	2.01267	A	1.5137	A	-0.49897	0.169892	yes	null
66	chr2:180926179-180926278	B2_Mm1t_B2_SINE-	1.46366	B	0.968584	A	-0.495074	0.147082	yes	null
659	chr19:5038304-5038385	n-Ts20|chr19_711_tRNASer_GCT-	5.66377	A	5.21256	A	-0.451202	0.18369	yes	null
392	chr11:48647931-48648002	n-Ta38|chr11_2022_tRNAAla_TGC-	6.39485	A	5.9464	A	-0.448446	0.220492	yes	null
345	chr9:62981090-62981196	Rnu6|U6+	3.35257	A	2.92057	A	-0.431997	0.205094	yes	null
471	chr13:21253274-21253346	n-Tf4|chr13_60_tRNAPhe_GAA+	5.72273	A	5.37182	A	-0.350904	0.373785	yes	null
699	chrX:157204042-157204114	n-Tv23|chrX_459_tRNAVal_TAC+	5.68808	A	5.34134	A	-0.346739	0.338885	yes	null
49	chr2:27395325-27395450	Rnu6atac|U6atac-	6.18403	A	5.85392	A	-0.330109	0.325504	yes	null
351	chr9:78023110-78023440	Rn7sk|7SK-	6.2038	A	5.87635	A	-0.327443	0.328975	yes	null
188	chr6:47731623-47731724	Rny3|Y3_RNA+	4.92144	A	4.63173	A	-0.289711	0.415361	yes	null
164	chr6:5446594-5446693	NA_8	1.14183	B	0.909102	A	-0.232726	0.649199	yes	null
270	chr7:127978993-127979074	n-Tl27|chr7_861_tRNALeu_TAG-	5.92381	A	5.71384	A	-0.209968	0.547135	yes	null
63	chr2:154878649-154878748	B1F2_Alu_SINE-	1.23058	B	1.03505	A	-0.195526	0.629281	yes	null
374	chr10:79371940-79372046	Rnu6|U6+	4.41915	A	4.2276	A	-0.191553	0.583875	yes	null
189	chr6:47738068-47738179	Rny1|Y1_RNA-	5.02742	A	4.93847	A	-0.0889472	0.793743	yes	null
413	chr11:68855328-68855399	n-Tw7|chr11_398_tRNATrp_CCA+	5.9698	A	5.92542	A	-0.0443794	0.891007	yes	null
657	chr19:3831713-3831812	B2_Mm1a_B2_SINE-	3.18236	A	3.31437	A	0.13201	0.673746	yes	null
7	chr1:120246867-120247052	B2_Mm2_SINE_B2+	2.94829	A	3.27149	A	0.323194	0.325504	yes	null

## Sheet: tRNA
Renaud et al. 2014	Locus description		AVERAGE REPLICATE SCORES				limma KO
			KO_R		KO_F8h		KO_F8h vs KO_R
number	Locus position with link (NCBI37/mm9)	Locus annotation	mean scores cut-off= 1.8839	Above or Below cut-off	mean scores cut-off= 0.5622	Above or Below cut-off	logFC	adj.P.Val	Above cut-off in at least one	change
498	chr13:21939891-21939973	n-Tl24|chr13_991_tRNALeu_TAA-	4.10719	A	0.340486	B	-3.76671	0.00107449	yes	down
505	chr13:21999809-21999881	n-Tk23|chr13_83_tRNALys_TTT+	3.22357	A	-0.421623	B	-3.64519	0.00107449	yes	down
419	chr11:68923967-68924040	n-Tt5|chr11_399_tRNAThr_AGT+	4.68533	A	1.12581	A	-3.55952	0.00107449	yes	down
492	chr13:21414682-21414755	n-Tt13|chr13_75_tRNAThr_CGT+	3.01735	A	-0.406382	B	-3.42373	0.00107449	yes	down
518	chr13:22032783-22032864	n-Ts8|chr13_978_tRNASer_AGA-	5.0486	A	1.65398	A	-3.39462	0.00107449	yes	down
506	chr13:22003182-22003253	n-Td11|chr13_84_tRNAAsp_GTC+	3.06878	A	-0.284394	B	-3.35317	0.00120195	yes	down
546	chr13:23518374-23518461	n-Ty4|chr13_101_tRNATyr_GTA_I+	4.54762	A	1.33382	A	-3.2138	0.00107449	yes	down
538	chr13:23409335-23409407	n-Tm12|chr13_99_tRNAMet_CAT+	3.26661	A	0.0992071	B	-3.16741	0.00107449	yes	down
537	chr13:23400921-23400994	n-Ti9|chr13_968_tRNAIle_AAT-	3.861	A	0.755915	A	-3.10509	0.00107449	yes	down
522	chr13:22088450-22088521	n-Tq1|chr13_975_tRNAGln_CTG-	3.23497	A	0.156618	B	-3.07835	0.00107449	yes	down
564	chr13:23592826-23592907	n-Ts7|chr13_950_tRNASer_AGA-	4.61926	A	1.54546	A	-3.0738	0.00107449	yes	down
509	chr13:22011084-22011165	n-Ts5|chr13_86_tRNASer_AGA+	5.74169	A	2.71149	A	-3.0302	0.00107449	yes	down
501	chr13:21973902-21973975	n-Ti10|chr13_989_tRNAIle_AAT-	5.26055	A	2.24303	A	-3.01752	0.00107449	yes	down
515	chr13:22027366-22027437	n-Td13|chr13_981_tRNAAsp_GTC-	3.8315	A	0.815608	A	-3.01589	0.00107449	yes	down
534	chr13:23390930-23391002	n-Ta11|chr13_96_tRNAAla_AGC+	3.01002	A	-0.00484702	B	-3.01486	0.00107449	yes	down
559	chr13:23555404-23555475	n-Te15|chr13_105_tRNAGlu_TTC+	5.08253	A	2.08318	A	-2.99936	0.00107449	yes	down
516	chr13:22028963-22029044	n-Ts10|chr13_980_tRNASer_AGA-	4.84435	A	1.88169	A	-2.96267	0.00107449	yes	down
34	chr1:173012007-173012077	n-Tg19|chr1_706_tRNAGly_GCC+	3.8612	A	0.899379	A	-2.96182	0.00107449	yes	down
27	chr1:173003124-173003195	n-Td7|chr1_997_tRNAAsp_GTC-	3.69972	A	0.753228	A	-2.9465	0.00107449	yes	down
32	chr1:173010738-173010809	n-Td6|chr1_994_tRNAAsp_GTC-	3.69972	A	0.753228	A	-2.9465	0.00107449	yes	down
29	chr1:173004433-173004503	n-Tg18|chr1_704_tRNAGly_GCC+	3.70521	A	0.789759	A	-2.91545	0.00107449	yes	down
472	chr13:21259473-21259545	n-Tm14|chr13_61_tRNAMet_CAT+	5.17377	A	2.26135	A	-2.91243	0.00113545	yes	down
24	chr1:172996762-172996832	n-Tg17|chr1_702_tRNAGly_GCC+	4.15001	A	1.2474	A	-2.90261	0.00107449	yes	down
480	chr13:21307327-21307399	n-Tr9|chr13_997_tRNAArg_CCG-	5.48716	A	2.59726	A	-2.88989	0.00111228	yes	down
547	chr13:23518964-23519049	n-Ty5|chr13_960_tRNATyr_GTA_I-	3.10654	A	0.217967	B	-2.88857	0.00118814	yes	down
512	chr13:22019726-22019807	n-Ts6|chr13_88_tRNASer_AGA+	2.29434	A	-0.587909	B	-2.88224	0.00107449	yes	down
514	chr13:22025830-22025901	n-Tq8|chr13_982_tRNAGln_CTG-	2.97876	A	0.106758	B	-2.872	0.00107449	yes	down
22	chr1:172995489-172995560	n-Td3|chr1_1000_tRNAAsp_GTC-	4.10376	A	1.2375	A	-2.86626	0.00107449	yes	down
485	chr13:21341063-21341136	n-Tt3|chr13_996_tRNAThr_AGT-	2.29238	A	-0.572166	B	-2.86455	0.00107449	yes	down
478	chr13:21264706-21264811	n-Tl9|chr13_998_tRNALeu_CAA_I-	5.67952	A	2.8171	A	-2.86242	0.00107449	yes	down
508	chr13:22009031-22009116	n-Tr23|chr13_985_tRNAArg_TCT_I-	3.56824	A	0.708282	A	-2.85995	0.00107449	yes	down
510	chr13:22012069-22012140	n-Tq10|chr13_87_tRNAGln_CTG+	4.39761	A	1.61502	A	-2.78259	0.00107449	yes	down
536	chr13:23399498-23399570	n-Tv19|chr13_98_tRNAVal_CAC+	3.13632	A	0.356225	B	-2.7801	0.00130996	yes	down
511	chr13:22016804-22016885	n-Ts25|chr13_984_tRNASer_TGA-	3.37248	A	0.595769	A	-2.77671	0.00107449	yes	down
561	chr13:23589975-23590046	n-Tw3|chr13_107_tRNATrp_CCA+	4.49707	A	1.72336	A	-2.77371	0.00107449	yes	down
533	chr13:23390650-23390722	n-Tv6|chr13_95_tRNAVal_AAC+	3.91011	A	1.14247	A	-2.76764	0.00107449	yes	down
665	chr19:12083035-12083107	n-Tf2|chr19_108_tRNAPhe_GAA+	2.51255	A	-0.241542	B	-2.75409	0.00120195	yes	down
532	chr13:23377518-23377590	n-Ta10|chr13_94_tRNAAla_AGC+	3.7801	A	1.03393	A	-2.74616	0.00111228	yes	down
543	chr13:23504810-23504882	n-Ta7|chr13_963_tRNAAla_AGC-	3.1053	A	0.37397	B	-2.73133	0.00113545	yes	down
103	chr3:96261993-96262064	n-Th9|chr3_751_tRNAHis_GTG-	4.23974	A	1.50905	A	-2.73068	0.00107449	yes	down
535	chr13:23391991-23392063	n-Tv12|chr13_97_tRNAVal_CAC+	4.0833	A	1.3628	A	-2.7205	0.00107449	yes	down
483	chr13:21332814-21332885	n-Ta40|chr13_68_tRNAAla_TGC+	4.42945	A	1.71039	A	-2.71907	0.00113545	yes	down
479	chr13:21292073-21292177	n-Tl10|chr13_65_tRNALeu_CAA_I+	6.59056	A	3.90297	A	-2.68759	0.00110827	yes	down
585	chr14:51708325-51708397	n-Tt15|chr14_190_tRNAThr_TGT+	6.2866	A	3.60414	A	-2.68246	0.00143076	yes	down
562	chr13:23591949-23592020	n-Tm5|chr13_108_tRNAMetInit_CAT+	3.77553	A	1.09313	A	-2.6824	0.00126192	yes	down
96	chr3:96206141-96206214	n-Tn10|chr3_289_tRNAAsn_GTT+	3.22394	A	0.545297	B	-2.67865	0.00113545	yes	down
487	chr13:21351637-21351708	n-Ta19|chr13_71_tRNAAla_AGC+	4.71788	A	2.04065	A	-2.67722	0.00143076	yes	down
499	chr13:21947189-21947262	n-Ti11|chr13_990_tRNAIle_AAT-	5.82687	A	3.15217	A	-2.6747	0.00113545	yes	down
632	chr17:23672299-23672371	n-Tk12|chr17_1000_tRNALys_CTT-	3.77541	A	1.14498	A	-2.63042	0.00107449	yes	down
104	chr3:96263061-96263134	n-Tn13|chr3_750_tRNAAsn_GTT-	4.41612	A	1.78628	A	-2.62984	0.00107449	yes	down
484	chr13:21334439-21334510	n-Ta18|chr13_69_tRNAAla_AGC+	2.67778	A	0.074751	B	-2.60303	0.00107449	yes	down
101	chr3:96255348-96255421	n-Tn11|chr3_294_tRNAAsn_GTT+	4.46425	A	1.88642	A	-2.57783	0.00107449	yes	down
493	chr13:21418586-21418658	n-Tm13|chr13_994_tRNAMet_CAT-	5.301	A	2.74456	A	-2.55644	0.00143076	yes	down
92	chr3:96155090-96155160	n-Tg5|chr3_755_tRNAGly_CCC-	2.43043	A	-0.106387	B	-2.53682	0.00111937	yes	down
540	chr13:23492664-23492736	n-Ta12|chr13_966_tRNAAla_AGC-	3.285	A	0.783251	A	-2.50175	0.00126753	yes	down
541	chr13:23492942-23493014	n-Tv2|chr13_965_tRNAVal_AAC-	2.4225	A	-0.0543614	B	-2.47686	0.00143076	yes	down
390	chr11:48637230-48637303	n-Tg1|chr11_205_tRNAGly_ACC+	5.47391	A	3.00524	A	-2.46867	0.00124354	yes	down
98	chr3:96227956-96228026	n-Tg6|chr3_752_tRNAGly_CCC-	2.95355	A	0.485666	B	-2.46788	0.00113545	yes	down
93	chr3:96186834-96186904	n-Tg4|chr3_287_tRNAGly_CCC+	2.42336	A	-0.0431577	B	-2.46652	0.00113545	yes	down
663	chr19:12076726-12076798	n-Tf6|chr19_106_tRNAPhe_GAA+	5.8656	A	3.41782	A	-2.44778	0.00143076	yes	down
502	chr13:21974754-21974826	n-Tf1|chr13_988_tRNAPhe_GAA-	4.85202	A	2.40577	A	-2.44626	0.00164513	yes	down
420	chr11:68924421-68924502	n-Ts14|chr11_400_tRNASer_CGA+	5.35656	A	2.92708	A	-2.42948	0.00138192	yes	down
504	chr13:21998980-21999051	n-Tm2|chr13_82_tRNAMetinit_CAT+	2.61157	A	0.195639	B	-2.41593	0.00113545	yes	down
503	chr13:21988807-21988900	n-Ti14|chr13_987_tRNAIle_TAT_I-	1.88506	A	-0.519191	B	-2.40425	0.00181777	yes	down
118	chr4:10801211-10801292	n-Ts9|chr4_16_tRNASer_AGA+	5.64361	A	3.24824	A	-2.39537	0.00155881	yes	down
666	chr19:12084186-12084258	n-Tk30|chr19_639_tRNALys_TTT-	5.95041	A	3.56488	A	-2.38553	0.0020666	yes	down
488	chr13:21356449-21356522	n-Tt11|chr13_72_tRNAThr_CGT+	2.96894	A	0.597131	A	-2.3718	0.00126378	yes	down
21	chr1:172994830-172994901	n-Tg20|chr1_1001_tRNAGly_TCC-	3.96592	A	1.60144	A	-2.36448	0.00126753	yes	down
33	chr1:173011364-173011446	n-Tl20|chr1_705_tRNALeu_CAG+	2.1761	A	-0.156948	B	-2.33305	0.00119605	yes	down
102	chr3:96256418-96256489	n-Th7|chr3_295_tRNAHis_GTG+	4.21371	A	1.89055	A	-2.32316	0.00123358	yes	down
539	chr13:23488929-23489002	n-Ti3|chr13_100_tRNAIle_AAT+	2.06068	A	-0.2591	B	-2.31978	0.00124354	yes	down
519	chr13:22063657-22063729	n-Tk22|chr13_89_tRNALys_TTT+	2.12163	A	-0.196443	B	-2.31807	0.00124354	yes	down
272	chr7:128061031-128061112	n-Tl4|chr7_559_tRNALeu_AAG+	6.18352	A	3.89036	A	-2.29315	0.00215087	yes	down
361	chr10:12642369-12642451	n-Tl25|chr10_1316_tRNALeu_TAA-	6.26998	A	3.98873	A	-2.28125	0.00164513	yes	down
549	chr13:23523281-23523353	n-Ta13|chr13_102_tRNAAla_AGC+	7.25406	A	4.98209	A	-2.27197	0.00155374	yes	down
28	chr1:173003750-173003832	n-Tl19|chr1_703_tRNALeu_CAG+	2.31425	A	0.0697489	B	-2.2445	0.00129157	yes	down
106	chr3:96283314-96283385	n-Tq3|chr3_297_tRNAGln_CTG+	3.06577	A	0.829271	A	-2.2365	0.00140631	yes	down
87	chr3:96136663-96136735	n-Tv18|chr3_284_tRNAVal_CAC+	2.5362	A	0.327033	B	-2.20917	0.00126753	yes	down
513	chr13:22023038-22023109	n-Tm10|chr13_983_tRNAMetInit_CAT-	2.18535	A	-0.018895	B	-2.20424	0.00162073	yes	down
23	chr1:172996115-172996197	n-Tl18|chr1_701_tRNALeu_CAG+	2.18037	A	-0.0215451	B	-2.20192	0.00126442	yes	down
563	chr13:23592391-23592463	n-Tr4|chr13_951_tRNAArg_ACG-	2.23246	A	0.0421214	B	-2.19034	0.00126753	yes	down
531	chr13:23377270-23377342	n-Tv4|chr13_93_tRNAVal_AAC+	3.45512	A	1.28386	A	-2.17126	0.00170828	yes	down
473	chr13:21259944-21260016	n-Tk28|chr13_1000_tRNALys_TTT-	5.1511	A	2.98645	A	-2.16465	0.00357649	yes	down
90	chr3:96145079-96145150	n-Tq5|chr3_756_tRNAGln_CTG-	2.84141	A	0.681204	A	-2.1602	0.00198391	yes	down
26	chr1:173002465-173002536	n-Tg24|chr1_998_tRNAGly_TCC-	4.02371	A	1.93362	A	-2.09009	0.00148098	yes	down
31	chr1:173010079-173010150	n-Tg23|chr1_995_tRNAGly_TCC-	4.02371	A	1.93362	A	-2.09009	0.00148098	yes	down
107	chr3:96301704-96301777	n-Tn12|chr3_298_tRNAAsn_GTT+	5.69937	A	3.63187	A	-2.0675	0.00198391	yes	down
500	chr13:21947890-21947963	n-Tt4|chr13_81_tRNAThr_AGT+	4.04094	A	1.9737	A	-2.06723	0.00474129	yes	down
377	chr10:79711904-79711977	n-Tn7|chr10_381_tRNAAsn_GTT+	6.86366	A	4.80518	A	-2.05847	0.00232986	yes	down
528	chr13:22121969-22122042	n-Tt1|chr13_971_tRNAThr_AGT-	1.92057	A	-0.136639	B	-2.05721	0.00198391	yes	down
552	chr13:23528863-23528934	n-Tp3|chr13_957_tRNAPro_AGG-	4.81993	A	2.76536	A	-2.05457	0.00302161	yes	down
634	chr17:23677882-23677953	n-Tp10|chr17_83_tRNAPro_CGG+	4.10635	A	2.06235	A	-2.044	0.00221099	yes	down
476	chr13:21262075-21262156	n-Tl5|chr13_63_tRNALeu_AAG+	5.81955	A	3.78643	A	-2.03313	0.00240511	yes	down
631	chr17:23670929-23671001	n-Tk13|chr17_82_tRNALys_CTT+	3.57627	A	1.54896	A	-2.02731	0.00198391	yes	down
584	chr14:51702505-51702586	n-Tl28|chr14_703_tRNALeu_TAG-	5.01565	A	3.01542	A	-2.00023	0.00217432	yes	down
355	chr9:104310997-104311068	n-Te18|chr9_961_tRNAGlu_TTC-	1.92168	A	-0.0445573	B	-1.96624	0.00232986	yes	down
15	chr1:172964073-172964146	n-Tn6|chr1_1006_tRNAAsn_GTT-	6.22242	A	4.26057	A	-1.96185	0.0020666	yes	down
521	chr13:22086059-22086140	n-Ts22|chr13_976_tRNASer_GCT-	3.35205	A	1.39942	A	-1.95263	0.00214185	yes	down
565	chr13:23595849-23595921	n-Tr17|chr13_949_tRNAArg_TCG-	5.39635	A	3.44663	A	-1.94972	0.00233673	yes	down
555	chr13:23538011-23538083	n-Tv17|chr13_954_tRNAVal_CAC-	5.90004	A	3.95282	A	-1.94721	0.00264646	yes	down
108	chr3:96303435-96303507	n-Tk16|chr3_748_tRNALys_CTT-	5.79669	A	3.85174	A	-1.94495	0.00327156	yes	down
570	chr13:23610919-23610990	n-Tq14|chr13_113_tRNAGln_TTG+	5.90683	A	3.96766	A	-1.93916	0.00478227	yes	down
571	chr13:23611482-23611553	n-Tq15|chr13_114_tRNAGln_TTG+	5.54397	A	3.62716	A	-1.91681	0.00340846	yes	down
517	chr13:22032188-22032259	n-Td12|chr13_979_tRNAAsp_GTC-	5.28817	A	3.37379	A	-1.91438	0.00297836	yes	down
10	chr1:134930904-134930976	n-Tk25|chr1_1184_tRNALys_TTT-	4.30353	A	2.40164	A	-1.9019	0.00332909	yes	down
4	chr1:74863321-74863391	n-Tg11|chr1_1392_tRNAGly_GCC-	3.79336	A	1.89213	A	-1.90123	0.00273265	yes	down
157	chr5:125889842-125889913	n-Ta34|chr5_702_tRNAAla_TGC+	5.8857	A	3.99764	A	-1.88806	0.00482229	yes	down
475	chr13:21261905-21261986	n-Tl7|chr13_62_tRNALeu_AAG+	6.06603	A	4.18027	A	-1.88576	0.0029733	yes	down
95	chr3:96202982-96203053	n-Tq4|chr3_753_tRNAGln_CTG-	3.91821	A	2.03346	A	-1.88476	0.00322012	yes	down
486	chr13:21346089-21346160	n-Ta28|chr13_70_tRNAAla_CGC+	3.45053	A	1.57883	A	-1.8717	0.00488177	yes	down
376	chr10:79711709-79711781	n-Tf3|chr10_961_tRNAPhe_GAA-	6.9732	A	5.11156	A	-1.86165	0.00339776	yes	down
70	chr3:19527959-19528031	n-Tr3|chr3_1040_tRNAArg_ACG-	5.89229	A	4.03155	A	-1.86074	0.00288094	yes	down
636	chr17:23684327-23684399	n-Tk14|chr17_84_tRNALys_CTT+	4.81122	A	2.95055	A	-1.86067	0.00327156	yes	down
381	chr10:90644842-90644913	n-Td16|chr10_856_tRNAAsp_GTC-	6.40297	A	4.54248	A	-1.86048	0.00419858	yes	down
670	chr19:12086756-12086828	n-Tv22|chr19_110_tRNAVal_TAC+	4.53168	A	2.69091	A	-1.84077	0.00281476	yes	down
16	chr1:172967160-172967231	n-Td4|chr1_1005_tRNAAsp_GTC-	5.66771	A	3.8274	A	-1.84031	0.00318234	yes	down
527	chr13:22121092-22121165	n-Ti7|chr13_92_tRNAIle_AAT+	6.10183	A	4.26219	A	-1.83964	0.00245964	yes	down
25	chr1:173001923-173001994	n-Te8|chr1_999_tRNAGlu_CTC-	4.31519	A	2.4902	A	-1.82499	0.00240137	yes	down
477	chr13:21264220-21264291	n-Tq7|chr13_64_tRNAGln_CTG+	5.1782	A	3.36898	A	-1.80922	0.00450118	yes	down
556	chr13:23538661-23538733	n-Tr5|chr13_953_tRNAArg_ACG-	5.39798	A	3.58894	A	-1.80905	0.00330398	yes	down
267	chr7:105964186-105964257	n-Tp7|chr7_977_tRNAPro_AGG-	6.07586	A	4.27375	A	-1.80211	0.00408438	yes	down
20	chr1:172994295-172994366	n-Te5|chr1_1002_tRNAGlu_CTC-	4.03113	A	2.22922	A	-1.80191	0.00240137	yes	down
71	chr3:19528355-19528447	n-Ty1|chr3_27_tRNATyr_GTA_I+	6.04478	A	4.25063	A	-1.79415	0.00360726	yes	down
60	chr2:122201230-122201301	n-Th4|chr2_1432_tRNAHis_GTG-	6.44885	A	4.66582	A	-1.78303	0.00232986	yes	down
544	chr13:23505117-23505189	n-Tv5|chr13_962_tRNAVal_AAC-	2.81762	A	1.03627	A	-1.78135	0.00273265	yes	down
595	chr14:79881475-79881546	n-Te14|chr14_359_tRNAGlu_TTC+	5.84623	A	4.06554	A	-1.7807	0.00318165	yes	down
566	chr13:23598388-23598459	n-Tw4|chr13_109_tRNATrp_CCA+	5.44122	A	3.66354	A	-1.77769	0.00354511	yes	down
474	chr13:21261556-21261628	n-Tm15|chr13_999_tRNAMet_CAT-	5.82411	A	4.0623	A	-1.76182	0.00585989	yes	down
115	chr3:121995866-121995950	n-Tr22|chr3_628_tRNAArg_TCT_I-	6.19986	A	4.44815	A	-1.75171	0.00354511	yes	down
38	chr1:173033174-173033245	n-Te6|chr1_709_tRNAGlu_CTC+	5.93455	A	4.1882	A	-1.74635	0.00451206	yes	down
76	chr3:30500192-30500264	n-Tv8|chr3_48_tRNAVal_AAC+	6.40011	A	4.66537	A	-1.73473	0.00400163	yes	down
411	chr11:68854486-68854557	n-Td9|chr11_397_tRNAAsp_GTC+	6.58855	A	4.8651	A	-1.72345	0.00451206	yes	down
30	chr1:173009537-173009608	n-Te7|chr1_996_tRNAGlu_CTC-	4.25401	A	2.53428	A	-1.71973	0.00281476	yes	down
464	chr12:72070107-72070179	n-Tk17|chr12_790_tRNALys_CTT-	5.92788	A	4.2094	A	-1.71848	0.00520122	yes	down
470	chr13:21252654-21252725	n-Te11|chr13_1001_tRNAGlu_CTC-	6.10888	A	4.39218	A	-1.7167	0.00652229	yes	down
284	chr8:97227531-97227613	n-Tl17|chr8_414_tRNALeu_CAG+	6.1173	A	4.40764	A	-1.70966	0.0035046	yes	down
572	chr13:23613739-23613820	n-Ts18|chr13_115_tRNASer_GCT+	5.96428	A	4.27843	A	-1.68585	0.00360164	yes	down
97	chr3:96213992-96214063	n-Th6|chr3_291_tRNAHis_GTG+	4.59033	A	2.90709	A	-1.68324	0.00273079	yes	down
667	chr19:12085576-12085658	n-Tl26|chr19_638_tRNALeu_TAA-	5.59332	A	3.91271	A	-1.68061	0.00530167	yes	down
545	chr13:23517515-23517603	n-Ty3|chr13_961_tRNATyr_GTA_I-	3.9219	A	2.24899	A	-1.67291	0.00440352	yes	down
405	chr11:62559517-62559588	n-Tw8|chr11_1849_tRNATrp_CCA-	2.91095	A	1.24922	A	-1.66173	0.00377907	yes	down
12	chr1:167571765-167571836	n-Tp2|chr1_672_tRNAPro_AGG+	5.5556	A	3.89577	A	-1.65983	0.0072774	yes	down
437	chr11:97631143-97631214	n-Tc18|chr11_1444_tRNACys_GCA-	3.04595	A	1.40598	A	-1.63997	0.00357649	yes	down
110	chr3:96304932-96305003	n-Tg26|chr3_746_tRNAGly_TCC-	6.3416	A	4.70224	A	-1.63936	0.00444164	yes	down
431	chr11:79518152-79518223	n-Tt12|chr11_550_tRNAThr_CGT+	6.08279	A	4.44508	A	-1.63772	0.00376649	yes	down
424	chr11:68938109-68938180	n-Tq6|chr11_1817_tRNAGln_CTG-	5.07717	A	3.44582	A	-1.63135	0.00450118	yes	down
481	chr13:21314455-21314526	n-Ta16|chr13_66_tRNAAla_AGC+	6.28777	A	4.67425	A	-1.61352	0.00590237	yes	down
50	chr2:57034489-57034560	n-Ta27|chr2_263_tRNAAla_CGC+	6.25087	A	4.63965	A	-1.61122	0.00533707	yes	down
656	chr19:3576263-3576335	n-Ta9|chr19_8_tRNAAla_AGC+	5.59408	A	4.00528	A	-1.5888	0.00431202	yes	down
529	chr13:22142555-22142636	n-Ts19|chr13_970_tRNASer_GCT-	5.7289	A	4.14148	A	-1.58741	0.00357649	yes	down
391	chr11:48647385-48647457	n-Tk10|chr11_2023_tRNALys_CTT-	6.20815	A	4.63603	A	-1.57212	0.00793372	yes	down
648	chr17:71948611-71948682	n-Tc52|chr17_458_tRNACys_GCA+	4.35701	A	2.78816	A	-1.56884	0.00460096	yes	down
583	chr14:51684843-51684915	n-Tt17|chr14_704_tRNAThr_TGT-	6.0702	A	4.50165	A	-1.56855	0.00816156	yes	down
266	chr7:105963925-105963996	n-Tp18|chr7_441_tRNAPro_TGG+	6.27475	A	4.70918	A	-1.56557	0.00682406	yes	down
163	chr5:150040577-150040650	n-Tn14|chr5_1043_tRNAAsn_GTT-	6.22444	A	4.65999	A	-1.56445	0.00460096	yes	down
439	chr11:97658386-97658457	n-Tc56|chr11_791_tRNACys_GCA+	5.88112	A	4.32434	A	-1.55679	0.00637915	yes	down
13	chr1:167572402-167572473	n-Tp8|chr1_1022_tRNAPro_CGG-	5.95879	A	4.41252	A	-1.54627	0.00586637	yes	down
153	chr5:125884620-125884691	n-Ta39|chr5_1317_tRNAAla_TGC-	6.34421	A	4.79994	A	-1.54428	0.00849303	yes	down
414	chr11:68875822-68875895	n-Ti4|chr11_1823_tRNAIle_AAT-	6.36152	A	4.82101	A	-1.54051	0.00720883	yes	down
558	chr13:23545301-23545383	n-Tl22|chr13_952_tRNALeu_CAG-	6.44421	A	4.9208	A	-1.52342	0.00513025	yes	down
664	chr19:12080529-12080601	n-Tk29|chr19_107_tRNALys_TTT+	5.49618	A	3.98335	A	-1.51283	0.00917716	yes	down
62	chr2:122203704-122203775	n-Th5|chr2_586_tRNAHis_GTG+	7.22869	A	5.71638	A	-1.5123	0.00377907	yes	down
17	chr1:172968128-172968199	n-Tg21|chr1_1004_tRNAGly_TCC-	6.00891	A	4.49865	A	-1.51026	0.00709167	yes	down
404	chr11:61221418-61221489	n-Tw5|chr11_1880_tRNATrp_CCA-	6.70153	A	5.20218	A	-1.49934	0.00533362	yes	down
143	chr5:31190888-31190960	n-Ta15|chr5_110_tRNAAla_AGC+	6.81893	A	5.33785	A	-1.48108	0.00461488	yes	down
557	chr13:23542491-23542564	n-Tt6|chr13_104_tRNAThr_AGT+	6.08897	A	4.61657	A	-1.47239	0.0142826	yes	null
586	chr14:51709164-51709253	n-Ty10|chr14_191_tRNATyr_GTA_I+	6.66344	A	5.20572	A	-1.45771	0.00720883	yes	down
190	chr6:47928996-47929067	n-Tc57|chr6_157_tRNACys_GCA+	5.97428	A	4.51858	A	-1.45571	0.00961098	yes	down
422	chr11:68936984-68937070	n-Tr25|chr11_1818_tRNAArg_TCT_I-	4.62002	A	3.16689	A	-1.45314	0.00888536	yes	down
637	chr17:23685735-23685807	n-Tr11|chr17_995_tRNAArg_CCT-	5.31063	A	3.8595	A	-1.45113	0.0056874	yes	down
352	chr9:90021347-90021419	n-Tk18|chr9_1035_tRNALys_CTT-	5.44977	A	4.01906	A	-1.43071	0.00926551	yes	down
551	chr13:23528209-23528281	n-Tk11|chr13_103_tRNALys_CTT+	5.74339	A	4.31608	A	-1.42732	0.0111817	yes	null
495	chr13:21802449-21802519	n-Tg28|chr13_77_tRNAGly_GCC+	5.9234	A	4.51939	A	-1.40401	0.0113644	yes	null
73	chr3:19528995-19529067	n-Ta14|chr3_29_tRNAAla_AGC+	6.62667	A	5.22495	A	-1.40172	0.0132771	yes	null
39	chr1:173041574-173041646	n-Tv14|chr1_710_tRNAVal_CAC+	5.46549	A	4.06501	A	-1.40049	0.00816551	yes	down
574	chr13:23622217-23622288	n-Tm9|chr13_947_tRNAMetInit_CAT-	5.58786	A	4.20123	A	-1.38664	0.0165983	yes	null
635	chr17:23683443-23683514	n-Tp16|chr17_996_tRNAPro_TGG-	5.05856	A	3.6752	A	-1.38336	0.0144006	yes	null
441	chr11:97849560-97849631	n-Tc55|chr11_1433_tRNACys_GCA-	5.7536	A	4.37409	A	-1.37951	0.0134772	yes	null
523	chr13:22107660-22107732	n-Tv3|chr13_974_tRNAVal_AAC-	5.6808	A	4.31758	A	-1.36322	0.0142431	yes	null
568	chr13:23609561-23609632	n-Tm6|chr13_111_tRNAMetInit_CAT+	5.84017	A	4.47845	A	-1.36172	0.0141329	yes	null
9	chr1:134930539-134930611	n-Tk26|chr1_485_tRNALys_TTT+	5.03411	A	3.67262	A	-1.3615	0.0172306	yes	null
524	chr13:22113013-22113085	n-Tr1|chr13_973_tRNAArg_ACG-	5.78481	A	4.42619	A	-1.35862	0.0119224	yes	null
482	chr13:21325914-21325985	n-Ta17|chr13_67_tRNAAla_AGC+	5.91793	A	4.55989	A	-1.35804	0.0116552	yes	null
594	chr14:76552581-76552652	n-Te16|chr14_347_tRNAGlu_TTC+	5.66273	A	4.31454	A	-1.34819	0.0147827	yes	null
602	chr15:57807538-57807610	n-Tm16|chr15_913_tRNAMet_CAT-	6.34476	A	4.99708	A	-1.34768	0.0145256	yes	null
364	chr10:30530946-30531017	n-Te9|chr10_81_tRNAGlu_CTC+	5.72124	A	4.37488	A	-1.34636	0.0126896	yes	null
581	chr14:51683558-51683639	n-Tl8|chr14_188_tRNALeu_AAG+	6.91469	A	5.56841	A	-1.34628	0.0130625	yes	null
35	chr1:173031969-173032051	n-Tl21|chr1_993_tRNALeu_CAG-	6.35103	A	5.00951	A	-1.34152	0.00774112	yes	down
286	chr8:113154453-113154523	n-Tg16|chr8_887_tRNAGly_GCC-	2.33005	A	0.991841	A	-1.33821	0.00672324	yes	down
415	chr11:68876246-68876319	n-Tt7|chr11_1822_tRNAThr_AGT-	6.74321	A	5.41132	A	-1.3319	0.00792167	yes	down
588	chr14:55136533-55136605	n-Tr6|chr14_209_tRNAArg_ACG+	6.7893	A	5.46547	A	-1.32383	0.0105781	yes	null
112	chr3:96962008-96962079	n-Te12|chr3_303_tRNAGlu_CTC+	4.89278	A	3.57101	A	-1.32177	0.00796739	yes	down
596	chr14:118488747-118488819	n-Tf5|chr14_457_tRNAPhe_GAA-	4.93004	A	3.61343	A	-1.31662	0.0133349	yes	null
264	chr7:65654685-65654756	n-Te17|chr7_337_tRNAGlu_TTC+	5.49976	A	4.186	A	-1.31376	0.0166146	yes	null
155	chr5:125886425-125886497	n-Tf7|chr5_1315_tRNAPhe_GAA-	6.03849	A	4.73636	A	-1.30213	0.0204972	yes	null
156	chr5:125889386-125889457	n-Td14|chr5_1314_tRNAAsp_GTC-	6.61903	A	5.31736	A	-1.30167	0.0127625	yes	null
78	chr3:51163329-51163400	n-Tp5|chr3_93_tRNAPro_AGG+	4.2023	A	2.90532	A	-1.29698	0.00999705	yes	down
395	chr11:48670139-48670211	n-Tv7|chr11_208_tRNAVal_AAC+	5.82643	A	4.54075	A	-1.28568	0.0150732	yes	null
402	chr11:58115679-58115750	n-Te10|chr11_1912_tRNAGlu_CTC-	6.5509	A	5.26713	A	-1.28377	0.0127625	yes	null
615	chr16:13437416-13437487	n-Tt14|chr16_50_tRNAThr_CGT+	6.19298	A	4.91926	A	-1.27372	0.0155806	yes	null
18	chr1:172968745-172968827	n-Tl15|chr1_698_tRNALeu_CAG+	6.55521	A	5.2843	A	-1.27091	0.0106413	yes	null
394	chr11:48669782-48669853	n-Tp14|chr11_207_tRNAPro_TGG+	5.99498	A	4.72472	A	-1.27026	0.0165324	yes	null
409	chr11:68851355-68851428	n-Tt8|chr11_395_tRNAThr_AGT+	5.66594	A	4.40039	A	-1.26555	0.0150506	yes	null
396	chr11:48670476-48670557	n-Tl6|chr11_2021_tRNALeu_AAG-	4.93925	A	3.67546	A	-1.26379	0.0102642	yes	null
412	chr11:68854780-68854851	n-Tg25|chr11_1824_tRNAGly_TCC-	6.40876	A	5.16127	A	-1.24749	0.0147827	yes	null
669	chr19:12086421-12086493	n-Tv21|chr19_109_tRNAVal_TAC+	6.05601	A	4.81503	A	-1.24097	0.0132992	yes	null
389	chr11:48632044-48632116	n-Tv15|chr11_204_tRNAVal_CAC+	5.93892	A	4.69811	A	-1.24081	0.0124444	yes	null
82	chr3:90279782-90279853	n-Tm11|chr3_792_tRNAMetInit_CAT-	6.29377	A	5.05799	A	-1.23577	0.0166364	yes	null
638	chr17:23687230-23687302	n-Tr8|chr17_994_tRNAArg_CCG-	5.41909	A	4.18814	A	-1.23095	0.0180003	yes	null
72	chr3:19528782-19528870	n-Ty2|chr3_28_tRNATyr_GTA_I+	6.75161	A	5.5208	A	-1.2308	0.0149398	yes	null
410	chr11:68853887-68853958	n-Tp9|chr11_396_tRNAPro_CGG+	5.84943	A	4.61875	A	-1.23067	0.0196291	yes	null
452	chr11:115274618-115274690	n-Tr12|chr11_1234_tRNAArg_CCT-	5.65852	A	4.42942	A	-1.2291	0.0106413	yes	null
393	chr11:48667121-48667193	n-Tt16|chr11_206_tRNAThr_TGT+	6.37167	A	5.14345	A	-1.22822	0.0223786	yes	null
569	chr13:23610015-23610096	n-Ts24|chr13_112_tRNASer_TGA+	5.23421	A	4.00737	A	-1.22684	0.0127625	yes	null
358	chr9:123438543-123438615	n-Tr2|chr9_783_tRNAArg_ACG-	6.57134	A	5.34601	A	-1.22533	0.0115692	yes	null
260	chr7:36019789-36019862	n-Tt9|chr7_1213_tRNAThr_AGT-	6.03304	A	4.80989	A	-1.22315	0.019578	yes	null
285	chr8:97227904-97227986	n-Tl16|chr8_1008_tRNALeu_CAG-	6.9421	A	5.72696	A	-1.21514	0.0155806	yes	null
37	chr1:173032887-173032958	n-Tg22|chr1_708_tRNAGly_TCC+	6.34904	A	5.13737	A	-1.21167	0.0119448	yes	null
525	chr13:22114288-22114369	n-Ts12|chr13_972_tRNASer_CGA-	5.49373	A	4.28843	A	-1.2053	0.0147123	yes	null
258	chr7:29158018-29158112	n-Ti16|chr7_156_tRNAIle_TAT_I+	6.35357	A	5.14981	A	-1.20376	0.0116552	yes	null
425	chr11:68938678-68938750	n-Tk27|chr11_1816_tRNALys_TTT-	5.769	A	4.56791	A	-1.20109	0.0330907	yes	null
265	chr7:86611305-86611377	n-Tr19|chr7_387_tRNAArg_TCG+	6.45002	A	5.26213	A	-1.18789	0.0157618	yes	null
416	chr11:68876544-68876625	n-Ts17|chr11_1821_tRNASer_GCT-	6.8958	A	5.72093	A	-1.17487	0.0105065	yes	null
451	chr11:115274295-115274367	n-Tr14|chr11_1022_tRNAArg_CCT+	6.20552	A	5.03106	A	-1.17446	0.0147044	yes	null
453	chr11:115275093-115275165	n-Tr18|chr11_1023_tRNAArg_TCG+	6.00932	A	4.84387	A	-1.16544	0.0229362	yes	null
259	chr7:29579007-29579079	n-Tk24|chr7_1276_tRNALys_TTT-	2.03437	A	0.871972	A	-1.1624	0.0108407	yes	null
496	chr13:21802863-21802934	n-Tm7|chr13_78_tRNAMetInit_CAT+	6.48765	A	5.33873	A	-1.14892	0.020546	yes	null
421	chr11:68932296-68932366	n-Tg13|chr11_1819_tRNAGly_GCC-	6.03247	A	4.88449	A	-1.14798	0.0252276	yes	null
241	chr6:86353887-86353957	n-Tg8|chr6_317_tRNAGly_CCC+	5.50863	A	4.36154	A	-1.14709	0.0219741	yes	null
57	chr2:118872486-118872567	n-Ts21|chr2_1509_tRNASer_GCT-	6.93829	A	5.79633	A	-1.14195	0.0138957	yes	null
51	chr2:57034805-57034875	n-Tg29|chr2_1747_tRNAGly_GCC-	5.3952	A	4.25662	A	-1.13858	0.0169445	yes	null
387	chr10:127895520-127895601	n-Ts13|chr10_688_tRNASer_CGA-	5.84573	A	4.71923	A	-1.1265	0.0217231	yes	null
109	chr3:96304289-96304360	n-Th8|chr3_747_tRNAHis_GTG-	5.28947	A	4.17757	A	-1.1119	0.0152413	yes	null
490	chr13:21367825-21367898	n-Tt18|chr13_73_tRNAThr_TGT+	1.86285	B	0.751454	A	-1.11139	0.0276816	yes	null
442	chr11:97850237-97850308	n-Tc54|chr11_1432_tRNACys_GCA-	6.18481	A	5.07466	A	-1.11016	0.0301164	yes	null
403	chr11:58115976-58116082	n-Tl12|chr11_1911_tRNALeu_CAA_I-	6.61275	A	5.50375	A	-1.109	0.0157618	yes	null
587	chr14:51710322-51710393	n-Tp15|chr14_192_tRNAPro_TGG+	5.17825	A	4.07076	A	-1.10749	0.0255767	yes	null
369	chr10:62892224-62892305	n-Ts26|chr10_1095_tRNASer_TGA-	6.32896	A	5.2298	A	-1.09916	0.0171909	yes	null
649	chr17:84261284-84261376	n-Ti17|chr17_516_tRNAIle_TAT_I+	6.15993	A	5.06269	A	-1.09724	0.0168445	yes	null
526	chr13:22118417-22118489	n-Tv16|chr13_91_tRNAVal_CAC+	5.16456	A	4.07273	A	-1.09183	0.0211885	yes	null
641	chr17:26012033-26012103	n-Tg7|chr17_113_tRNAGly_CCC+	6.10366	A	5.01298	A	-1.09068	0.02015	yes	null
507	chr13:22006707-22006812	n-Tl11|chr13_85_tRNALeu_CAA_I+	3.82545	A	2.73498	A	-1.09047	0.0147123	yes	null
111	chr3:96305370-96305441	n-Te13|chr3_745_tRNAGlu_CTC-	6.39951	A	5.31044	A	-1.08907	0.0142431	yes	null
2	chr1:34491657-34491728	n-Te21|chr1_1547_tRNAGlu_TTC-	5.68325	A	4.59502	A	-1.08824	0.0279649	yes	null
560	chr13:23558945-23559034	n-Ty8|chr13_106_tRNATyr_GTA_I+	5.26832	A	4.18475	A	-1.08356	0.0244727	yes	null
554	chr13:23530566-23530637	n-Ta29|chr13_955_tRNAAla_CGC-	4.94541	A	3.88809	A	-1.05732	0.0426071	yes	null
520	chr13:22066901-22066972	n-Tm8|chr13_90_tRNAMetInit_CAT+	6.41162	A	5.36237	A	-1.04925	0.0274323	yes	null
435	chr11:95720486-95720557	n-Tq16|chr11_1493_tRNAGln_TTG-	6.2421	A	5.19863	A	-1.04348	0.0421383	yes	null
36	chr1:173032502-173032573	n-Td5|chr1_707_tRNAAsp_GTC+	5.43209	A	4.39542	A	-1.03667	0.0158911	yes	null
382	chr10:92915723-92915794	n-Td8|chr10_851_tRNAAsp_GTC-	6.02986	A	5.01755	A	-1.01231	0.0273865	yes	null
166	chr6:29338824-29338895	n-Tp6|chr6_46_tRNAPro_AGG+	4.1415	A	3.13092	A	-1.01058	0.0304921	yes	null
61	chr2:122203099-122203170	n-Th3|chr2_1431_tRNAHis_GTG-	6.81937	A	5.80932	A	-1.01005	0.0189635	yes	null
142	chr5:31190456-31190544	n-Ty9|chr5_109_tRNATyr_GTA_I+	6.43043	A	5.43439	A	-0.996045	0.0275126	yes	null
582	chr14:51684489-51684560	n-Tp4|chr14_705_tRNAPro_AGG-	5.84319	A	4.87481	A	-0.968387	0.0419208	yes	null
380	chr10:90644157-90644228	n-Tw2|chr10_857_tRNATrp_CCA-	5.38806	A	4.42536	A	-0.962704	0.0393625	yes	null
113	chr3:97485382-97485453	n-Tq2|chr3_309_tRNAGln_CTG+	1.64211	B	0.681571	A	-0.960539	0.0217231	yes	null
553	chr13:23529978-23530051	n-Ti8|chr13_956_tRNAIle_AAT-	6.3543	A	5.40499	A	-0.949307	0.0316467	yes	null
550	chr13:23524859-23524946	n-Ty7|chr13_958_tRNATyr_GTA_I-	5.93635	A	4.99339	A	-0.942959	0.0399937	yes	null
668	chr19:12086078-12086163	n-Tr21|chr19_637_tRNAArg_TCT_I-	5.57667	A	4.63609	A	-0.940575	0.0347421	yes	null
491	chr13:21371565-21371637	n-Tr16|chr13_74_tRNAArg_TCG+	3.65084	A	2.72977	A	-0.921071	0.0267077	yes	null
255	chr7:19886593-19886678	n-Ts2|chr7_86_tRNASeC(e)_TCA+	5.28491	A	4.37127	A	-0.913632	0.0393625	yes	null
77	chr3:51162276-51162347	n-Tp17|chr3_92_tRNAPro_TGG+	4.05655	A	3.14624	A	-0.910305	0.0289653	yes	null
287	chr8:113155146-113155216	n-Tg15|chr8_886_tRNAGly_GCC-	1.63294	B	0.727314	A	-0.905624	0.0370699	yes	null
99	chr3:96232158-96232230	n-Tk15|chr3_292_tRNALys_CTT+	2.80937	A	1.91421	A	-0.895168	0.0339883	yes	null
81	chr3:84032933-84033003	n-Tg14|chr3_878_tRNAGly_GCC-	2.06969	A	1.20889	A	-0.860801	0.0304921	yes	null
440	chr11:97660220-97660291	n-Tc51|chr11_1442_tRNACys_GCA-	4.98204	A	4.1299	A	-0.852138	0.0444189	yes	null
19	chr1:172975116-172975186	n-Tg12|chr1_699_tRNAGly_GCC+	6.17687	A	5.36651	A	-0.810363	0.0579764	yes	null
573	chr13:23618325-23618397	n-Tr15|chr13_948_tRNAArg_TCG-	5.60795	A	4.81122	A	-0.796729	0.0845019	yes	null
408	chr11:68850979-68851060	n-Ts4|chr11_394_tRNASer_AGA+	5.88398	A	5.09637	A	-0.787609	0.0779339	yes	null
289	chr8:113586461-113586531	n-Tg10|chr8_560_tRNAGly_GCC+	5.15122	A	4.37815	A	-0.773071	0.0603047	yes	null
467	chr12:112083548-112083621	n-Ti6|chr12_470_tRNAIle_AAT+	5.89956	A	5.13145	A	-0.768109	0.0666522	yes	null
170	chr6:38483931-38484003	n-Tr10|chr6_107_tRNAArg_CCT+	6.10376	A	5.33614	A	-0.767617	0.0594702	yes	null
154	chr5:125885977-125886048	n-Td15|chr5_1316_tRNAAsp_GTC-	4.88713	A	4.16473	A	-0.722405	0.0858534	yes	null
423	chr11:68937743-68937824	n-Tl29|chr11_401_tRNALeu_TAG+	6.51372	A	5.83125	A	-0.682467	0.116822	yes	null
450	chr11:106874180-106874252	n-Tr7|chr11_945_tRNAArg_CCG+	6.09888	A	5.46642	A	-0.632458	0.138776	yes	null
567	chr13:23609072-23609142	n-Tg27|chr13_110_tRNAGly_GCC+	5.4186	A	4.79622	A	-0.622379	0.115689	yes	null
436	chr11:97563763-97563836	n-Tn8|chr11_1446_tRNAAsn_GTT-	4.9321	A	4.32299	A	-0.609112	0.107939	yes	null
407	chr11:68850505-68850578	n-Ti5|chr11_393_tRNAIle_AAT+	5.9468	A	5.36182	A	-0.58498	0.138672	yes	null
47	chr2:18508671-18508744	n-Tn9|chr2_1947_tRNAAsn_GTT-	5.83268	A	5.2944	A	-0.538277	0.217359	yes	null
346	chr9:64585853-64585924	n-Tq9|chr9_342_tRNAGln_CTG+	5.91226	A	5.37545	A	-0.536809	0.185703	yes	null
290	chr8:124103129-124103201	n-Tm17|chr8_783_tRNAMet_CAT-	6.3499	A	5.83569	A	-0.514206	0.168269	yes	null
417	chr11:68876997-68877068	n-Tw6|chr11_1820_tRNATrp_CCA-	5.06724	A	4.55707	A	-0.510169	0.143095	yes	null
659	chr19:5038304-5038385	n-Ts20|chr19_711_tRNASer_GCT-	5.66377	A	5.21256	A	-0.451202	0.18369	yes	null
392	chr11:48647931-48648002	n-Ta38|chr11_2022_tRNAAla_TGC-	6.39485	A	5.9464	A	-0.448446	0.220492	yes	null
471	chr13:21253274-21253346	n-Tf4|chr13_60_tRNAPhe_GAA+	5.72273	A	5.37182	A	-0.350904	0.373785	yes	null
699	chrX:157204042-157204114	n-Tv23|chrX_459_tRNAVal_TAC+	5.68808	A	5.34134	A	-0.346739	0.338885	yes	null
270	chr7:127978993-127979074	n-Tl27|chr7_861_tRNALeu_TAG-	5.92381	A	5.71384	A	-0.209968	0.547135	yes	null
413	chr11:68855328-68855399	n-Tw7|chr11_398_tRNATrp_CCA+	5.9698	A	5.92542	A	-0.0443794	0.891007	yes	null

## Sheet: Rn5s
Renaud et al. 2014	Locus description		AVERAGE REPLICATE SCORES				limma KO
			KO_R		KO_F8h		KO_F8h vs KO_R
number	Locus position with link (NCBI37/mm9)	Locus annotation	mean scores cut-off= 1.8839	Above or Below cut-off	mean scores cut-off= 0.5622	Above or Below cut-off	logFC	adj.P.Val	Above cut-off in at least one	change
292	chr8:126064393-126064511	Rn5S|5S_rRNA	2.61662	A	0.32214	B	-2.29448	0.00120195	yes	down
316	chr8:126106747-126106868	Rn5S_like|5S_from_RepeatMasker	4.28935	A	2.01424	A	-2.27511	0.00126442	yes	down
305	chr8:126088186-126088304	Rn5S|5S_rRNA	2.94316	A	0.691861	A	-2.2513	0.00126192	yes	down
319	chr8:126111859-126111977	Rn5S|5S_rRNA	2.57584	A	0.356473	B	-2.21937	0.00126192	yes	down
291	chr8:126062686-126062804	Rn5S|5S_rRNA	4.36774	A	2.15173	A	-2.21601	0.00132929	yes	down
317	chr8:126108435-126108553	Rn5S|5S_rRNA	2.77173	A	0.558189	B	-2.21354	0.00126192	yes	down
326	chr8:126123761-126123879	Rn5S|5S_rRNA	4.30597	A	2.09339	A	-2.21259	0.00131365	yes	down
338	chr8:126144138-126144259	Rn5S_like|5S_from_RepeatMasker	4.35549	A	2.14427	A	-2.21122	0.00132929	yes	down
302	chr8:126083101-126083219	Rn5S|5S_rRNA	3.85379	A	1.67383	A	-2.17996	0.00149514	yes	down
321	chr8:126115271-126115389	Rn5S|5S_rRNA	2.72453	A	0.635901	A	-2.08863	0.00143076	yes	down
304	chr8:126086495-126086613	Rn5S|5S_rRNA	2.64198	A	0.56621	A	-2.07577	0.00143076	yes	down
309	chr8:126094901-126095019	Rn5S|5S_rRNA	2.64198	A	0.56621	A	-2.07577	0.00143076	yes	down
310	chr8:126096610-126096728	Rn5S|5S_rRNA	4.45487	A	2.38227	A	-2.0726	0.00181777	yes	down
297	chr8:126072856-126072974	Rn5S|5S_rRNA	4.14031	A	2.07721	A	-2.0631	0.00154591	yes	down
315	chr8:126105055-126105173	Rn5S|5S_rRNA	4.44193	A	2.42081	A	-2.02112	0.00198391	yes	down
308	chr8:126093228-126093346	Rn5S|5S_rRNA	4.25738	A	2.24379	A	-2.01359	0.00170828	yes	down
314	chr8:126103350-126103468	Rn5S|5S_rRNA	4.09137	A	2.0892	A	-2.00217	0.0019105	yes	down
340	chr8:126147537-126147645	Rn5S|5S_rRNA	3.60296	A	1.62421	A	-1.97876	0.00198391	yes	down
327	chr8:126125469-126125580	Rn5S_like|5S_from_RepeatMasker	3.59011	A	1.61673	A	-1.97338	0.00198391	yes	down
336	chr8:126140710-126140828	Rn5S|5S_rRNA	4.5938	A	2.62772	A	-1.96608	0.00198391	yes	down
320	chr8:126113554-126113672	Rn5S|5S_rRNA	4.36541	A	2.40916	A	-1.95625	0.00213587	yes	down
339	chr8:126145828-126145946	Rn5S|5S_rRNA	4.39798	A	2.46623	A	-1.93175	0.0020666	yes	down
294	chr8:126067773-126067891	Rn5S|5S_rRNA	4.60139	A	2.69943	A	-1.90196	0.00221099	yes	down
307	chr8:126091537-126091655	Rn5S|5S_rRNA	4.60139	A	2.69943	A	-1.90196	0.00221099	yes	down
333	chr8:126135615-126135733	Rn5S|5S_rRNA	4.60139	A	2.69943	A	-1.90196	0.00221099	yes	down
328	chr8:126127147-126127265	Rn5S|5S_rRNA	4.46833	A	2.572	A	-1.89633	0.00221099	yes	down
312	chr8:126099976-126100094	Rn5S|5S_rRNA	4.51091	A	2.61688	A	-1.89403	0.00221099	yes	down
296	chr8:126071165-126071283	Rn5S|5S_rRNA	4.49738	A	2.63084	A	-1.86654	0.00232986	yes	down
318	chr8:126110142-126110260	Rn5S|5S_rRNA	4.62941	A	2.76547	A	-1.86394	0.00233673	yes	down
330	chr8:126130510-126130631	Rn5S_like|5S_from_RepeatMasker	4.48373	A	2.6326	A	-1.85113	0.00235046	yes	down
322	chr8:126116968-126117089	Rn5S_like|5S_from_RepeatMasker	4.57386	A	2.73552	A	-1.83834	0.00240137	yes	down
335	chr8:126138996-126139117	Rn5S_like|5S_from_RepeatMasker	4.57386	A	2.73552	A	-1.83834	0.00240137	yes	down
337	chr8:126142433-126142554	Rn5S_like|5S_from_RepeatMasker	4.57386	A	2.73552	A	-1.83834	0.00240137	yes	down
334	chr8:126137314-126137432	Rn5S|5S_rRNA	4.52108	A	2.69543	A	-1.82565	0.00240511	yes	down
300	chr8:126079663-126079781	Rn5S|5S_rRNA	4.57131	A	2.7457	A	-1.82561	0.00240511	yes	down
311	chr8:126098297-126098415	Rn5S|5S_rRNA	4.57131	A	2.7457	A	-1.82561	0.00240511	yes	down
323	chr8:126118654-126118772	Rn5S|5S_rRNA	4.57131	A	2.7457	A	-1.82561	0.00240511	yes	down
298	chr8:126074567-126074685	Rn5S|5S_rRNA	4.48443	A	2.67633	A	-1.8081	0.00240511	yes	down
299	chr8:126076264-126076382	Rn5S|5S_rRNA	4.48443	A	2.67633	A	-1.8081	0.00240511	yes	down
303	chr8:126084788-126084906	Rn5S|5S_rRNA	4.48443	A	2.67633	A	-1.8081	0.00240511	yes	down
324	chr8:126120357-126120475	Rn5S|5S_rRNA	4.48443	A	2.67633	A	-1.8081	0.00240511	yes	down
329	chr8:126128848-126128966	Rn5S|5S_rRNA	4.48443	A	2.67633	A	-1.8081	0.00240511	yes	down
331	chr8:126132220-126132338	Rn5S|5S_rRNA	4.48443	A	2.67633	A	-1.8081	0.00240511	yes	down
295	chr8:126069478-126069596	Rn5S|5S_rRNA	4.55148	A	2.74946	A	-1.80202	0.00245798	yes	down
301	chr8:126081390-126081508	Rn5S|5S_rRNA	4.43681	A	2.65251	A	-1.7843	0.00248871	yes	down
313	chr8:126101655-126101773	Rn5S|5S_rRNA	4.43681	A	2.65251	A	-1.7843	0.00248871	yes	down
293	chr8:126066078-126066196	Rn5S|5S_rRNA	3.61297	A	1.83148	A	-1.78149	0.00233673	yes	down
306	chr8:126089866-126089987	Rn5S_like|5S_from_RepeatMasker	3.76571	A	2.03207	A	-1.73365	0.00243009	yes	down
332	chr8:126133917-126134035	Rn5S|5S_rRNA	4.33735	A	2.64168	A	-1.69567	0.00299825	yes	down
325	chr8:126122055-126122176	Rn5S_like|5S_from_RepeatMasker	4.34627	A	2.73596	A	-1.61031	0.0035046	yes	down

## Sheet: Other pol III genes
Renaud et al. 2014	Locus description		AVERAGE REPLICATE SCORES				limma KO
			KO_R		KO_F8h		KO_F8h vs KO_R
number	Locus position with link (NCBI37/mm9)	Locus annotation	mean scores cut-off= 1.8839	Above or Below cut-off	mean scores cut-off= 0.5622	Above or Below cut-off	logFC	adj.P.Val	Above cut-off in at least one	change
462	chr12:70260298-70260551	Rn7sl|7SLRNA_srpRNA+	7.0997	A	5.55203	A	-1.54767	0.00428652	yes	down
580	chr14:51427123-51427447	Rpph1|RnasePRNA-	4.50764	A	3.14717	A	-1.36047	0.0101606	yes	null
463	chr12:70462167-70462478	Rn7sl|7SLRNA_srpRNA-	6.9173	A	5.70382	A	-1.21349	0.0127625	yes	null
126	chr4:43505660-43505930	Rmrp|RNase_MRP-	5.84349	A	4.8713	A	-0.972198	0.0253891	yes	null
460	chr12:53705477-53705578	Rnu6|U6-	4.75934	A	3.85387	A	-0.905471	0.0414881	yes	null
459	chr12:53704775-53704881	Rnu6|U6-	5.1467	A	4.30828	A	-0.83842	0.0479646	yes	null
651	chr18:36961520-36961662	Vaultrc5|Vault+	5.95248	A	5.23662	A	-0.715855	0.0779339	yes	null
375	chr10:79448251-79448357	Rnu6|U6+	2.97913	A	2.46213	A	-0.517004	0.149573	yes	null
345	chr9:62981090-62981196	Rnu6|U6+	3.35257	A	2.92057	A	-0.431997	0.205094	yes	null
49	chr2:27395325-27395450	Rnu6atac|U6atac-	6.18403	A	5.85392	A	-0.330109	0.325504	yes	null
351	chr9:78023110-78023440	Rn7sk|7SK-	6.2038	A	5.87635	A	-0.327443	0.328975	yes	null
188	chr6:47731623-47731724	Rny3|Y3_RNA+	4.92144	A	4.63173	A	-0.289711	0.415361	yes	null
374	chr10:79371940-79372046	Rnu6|U6+	4.41915	A	4.2276	A	-0.191553	0.583875	yes	null
189	chr6:47738068-47738179	Rny1|Y1_RNA-	5.02742	A	4.93847	A	-0.0889472	0.793743	yes	null

## Sheet: Rn4.5s
Renaud et al. 2014	Locus description		AVERAGE REPLICATE SCORES				limma KO
			KO_R		KO_F8h		KO_F8h vs KO_R
number	Locus position with link (NCBI37/mm9)	Locus annotation	mean scores cut-off= 1.8839	Above or Below cut-off	mean scores cut-off= 0.5622	Above or Below cut-off	logFC	adj.P.Val	Above cut-off in at least one	change
173	chr6:47609320-47609414	Rn4.5s|4.5SRNA_scRNA-	6.84485	A	4.90287	A	-1.94198	0.00273265	yes	down
181	chr6:47694136-47694230	Rn4.5s|4.5SRNA_scRNA-	6.57611	A	4.69294	A	-1.88318	0.0042612	yes	down
182	chr6:47698496-47698590	Rn4.5s|4.5SRNA_scRNA-	6.50044	A	4.62741	A	-1.87303	0.00377907	yes	down
172	chr6:47604999-47605093	Rn4.5s|4.5SRNA_scRNA-	6.63524	A	4.78137	A	-1.85387	0.00302161	yes	down
175	chr6:47617996-47618090	Rn4.5s|4.5SRNA_scRNA-	6.63524	A	4.78137	A	-1.85387	0.00302161	yes	down
178	chr6:47630963-47631057	Rn4.5s|4.5SRNA_scRNA-	6.63524	A	4.78137	A	-1.85387	0.00302161	yes	down
179	chr6:47635281-47635375	Rn4.5s|4.5SRNA_scRNA-	6.63524	A	4.78137	A	-1.85387	0.00302161	yes	down
174	chr6:47613660-47613754	Rn4.5s|4.5SRNA_scRNA-	6.62301	A	4.80522	A	-1.81779	0.00326678	yes	down
176	chr6:47622304-47622398	Rn4.5s|4.5SRNA_scRNA-	6.62301	A	4.80522	A	-1.81779	0.00326678	yes	down
177	chr6:47626642-47626736	Rn4.5s|4.5SRNA_scRNA-	6.62301	A	4.80522	A	-1.81779	0.00326678	yes	down
183	chr6:47702830-47702924	Rn4.5s|4.5SRNA_scRNA-	6.48353	A	4.67996	A	-1.80357	0.00461645	yes	down
185	chr6:47713262-47713356	Rn4.5s|4.5SRNA_scRNA-	6.48353	A	4.67996	A	-1.80357	0.00461645	yes	down
180	chr6:47689877-47689970	Rn4.5s|4.5SRNA_scRNA-	6.50447	A	4.73653	A	-1.76794	0.00297836	yes	down
251	chr6:128793305-128793400	Rn4.5s|4.5SRNA_scRNA+	6.68202	A	5.34885	A	-1.33317	0.0120052	yes	null
249	chr6:128788477-128788563	Rn4.5s|4.5SRNA_scRNA+	5.8815	A	4.59898	A	-1.28253	0.0126896	yes	null
247	chr6:128749420-128749559	Rn4.5s|4.5SRNA_scRNA-	5.73668	A	4.49085	A	-1.24584	0.010451	yes	null
248	chr6:128753032-128753126	Rn4.5s|4.5SRNA_scRNA-	6.39495	A	5.44671	A	-0.948238	0.0304457	yes	null
171	chr6:47600760-47600854	Rn4.5s|4.5SRNA_scRNA-	4.92517	A	4.04221	A	-0.882965	0.0275126	yes	null
245	chr6:128714147-128714241	Rn4.5s|4.5SRNA_scRNA-	6.09226	A	5.24251	A	-0.849749	0.048263	yes	null
244	chr6:128710725-128710819	Rn4.5s|4.5SRNA_scRNA-	5.70396	A	5.0726	A	-0.631355	0.0892188	yes	null

## Sheet: SINEs
Renaud et al. 2014	Locus description		AVERAGE REPLICATE SCORES				limma KO
			KO_R		KO_F8h		KO_F8h vs KO_R
number	Locus position with link (NCBI37/mm9)	Locus annotation	mean scores cut-off= 1.8839	Above or Below cut-off	mean scores cut-off= 0.5622	Above or Below cut-off	logFC	adj.P.Val	Above cut-off in at least one	change
159	chr5:135372305-135372576	B3_SINE_B2-	2.56337	A	-0.762071	B	-3.32544	0.00107449	yes	down
261	chr7:52740591-52740766	B2_Mm2_SINE_B2+	3.69918	A	0.473712	B	-3.22547	0.00107449	yes	down
466	chr12:86493988-86494179	B3A_SINE_B2-	4.38997	A	1.19252	A	-3.19745	0.00107449	yes	down
269	chr7:117336693-117336856	B1_Mus1_SINE_Alu-	4.35224	A	1.17346	A	-3.17878	0.00107449	yes	down
671	chr19:23195036-23195211	B1_Mus1_SINE_Alu+	4.72739	A	1.71315	A	-3.01424	0.00107449	yes	down
138	chr4:141510536-141510635	B4_B4_SINE-	2.38583	A	-0.471147	B	-2.85698	0.00126442	yes	down
276	chr7:133824516-133824806	B1_Mus1_SINE_Alu-	3.83343	A	1.02818	A	-2.80524	0.00113545	yes	down
645	chr17:56545262-56545361	B4_B4_SINE+	2.35055	A	-0.392175	B	-2.74272	0.00107449	yes	down
592	chr14:73693701-73693800	B2_Mm1t_B2_SINE+	3.28504	A	0.553548	B	-2.73149	0.00107449	yes	down
263	chr7:59763599-59763698	B3_B2_SINE+	3.0019	A	0.406053	B	-2.59585	0.00126192	yes	down
65	chr2:173043603-173043702	B1_Mus2_Alu_SINE+	2.57809	A	0.00416593	B	-2.57392	0.00124354	yes	down
145	chr5:54383776-54383875	B2_Mm2_B2_SINE-	2.6813	A	0.110815	B	-2.57049	0.00107449	yes	down
591	chr14:71113711-71113810	B1_Mus1_Alu_SINE+	2.91168	A	0.370786	B	-2.54089	0.00107449	yes	down
385	chr10:126597026-126597125	B1_Mus1_Alu_SINE-	2.84401	A	0.31784	B	-2.52617	0.00113545	yes	down
160	chr5:137775343-137775442	B1_Mus1_Alu_SINE+	2.76327	A	0.260649	B	-2.50262	0.00113545	yes	down
428	chr11:75160470-75160569	B2_Mm1a_B2_SINE+	2.32483	A	-0.16951	B	-2.49434	0.00119768	yes	down
141	chr5:30439143-30439242	B2_Mm2_B2_SINE-	3.81733	A	1.32851	A	-2.48882	0.00123358	yes	down
384	chr10:126508214-126508433	B3_SINE_B2-	3.61557	A	1.13936	A	-2.47621	0.00113545	yes	down
341	chr8:126149708-126149807	B2_Mm2_B2_SINE-	2.4682	A	0.00241843	B	-2.46578	0.00113545	yes	down
642	chr17:30794465-30794672	B3_SINE_B2-	3.98062	A	1.54682	A	-2.4338	0.00126753	yes	down
629	chr16:84746464-84746699	B1_Mus1_SINE_Alu+	4.18372	A	1.75586	A	-2.42786	0.00113545	yes	down
630	chr16:91770236-91770335	B2_Mm1t_B2_SINE-	2.16811	A	-0.217494	B	-2.3856	0.00113545	yes	down
283	chr8:87404850-87404949	B2_Mm2_B2_SINE-	2.97154	A	0.604423	A	-2.36711	0.00117007	yes	down
362	chr10:19798427-19798526	B2_Mm1t_B2_SINE+	3.4526	A	1.20628	A	-2.24631	0.00185115	yes	down
274	chr7:128147749-128147848	B2_Mm1t_B2_SINE+	2.14851	A	-0.0811635	B	-2.22967	0.00126753	yes	down
357	chr9:109833765-109833864	B1_Mm_Alu_SINE-	2.15635	A	-0.0286703	B	-2.18502	0.00126753	yes	down
429	chr11:75237773-75237872	B1_Mur4_Alu_SINE+	1.99877	A	-0.141745	B	-2.14052	0.00132929	yes	down
146	chr5:65926870-65927025	B2_Mm2_SINE_B2+	3.46203	A	1.34992	A	-2.11211	0.00149514	yes	down
621	chr16:31399621-31399720	B2_Mm2_B2_SINE+	3.36143	A	1.27073	A	-2.0907	0.00153522	yes	down
356	chr9:107551368-107551823	B2_Mm2_SINE_B2-	2.3489	A	0.271531	B	-2.07737	0.00154591	yes	down
83	chr3:94499511-94499610	B1_Mus2_Alu_SINE-	2.34888	A	0.303879	B	-2.045	0.00149514	yes	down
242	chr6:120876571-120876670	B2_Mm1a_B2_SINE-_and_B1_Mus1_Alu_SINE-	2.93725	A	0.893133	A	-2.04411	0.00162073	yes	down
347	chr9:65049244-65049401	B2_Mm1a_SINE_B2+	3.76437	A	1.728	A	-2.03637	0.00258452	yes	down
368	chr10:62866100-62866281	B3_SINE_B2+	5.35152	A	3.32537	A	-2.02615	0.00229073	yes	down
136	chr4:135550206-135550305	B1_Mus1_Alu_SINE+	2.43191	A	0.460203	B	-1.97171	0.00181694	yes	down
84	chr3:94739234-94739333	B2_Mm2_B2_SINE-_and_ID_ID_SINE-	2.40109	A	0.448605	B	-1.95249	0.0020666	yes	down
254	chr6:149096989-149097088	B2_Mm1t_B2_SINE-	2.58643	A	0.677542	A	-1.90889	0.00221099	yes	down
119	chr4:11181665-11181764	BC1_Mm_scRNA+	2.40614	A	0.556406	B	-1.84973	0.00243009	yes	down
360	chr10:8702849-8702948	B2_Mm2_B2_SINE+	2.46704	A	0.64266	A	-1.82438	0.00221099	yes	down
132	chr4:131972358-131972457	B2_Mm1t_B2_SINE+	2.68192	A	0.866508	A	-1.81541	0.00248871	yes	down
616	chr16:14131871-14132075	B2_Mm1t_SINE_B2-	3.04727	A	1.23823	A	-1.80904	0.00368507	yes	down
658	chr19:4820900-4821061	B2_Mm1a_SINE_B2+	4.36299	A	2.59695	A	-1.76604	0.00377907	yes	down
386	chr10:127071228-127071327	B1_Mus2_Alu_SINE-	2.7688	A	1.01867	A	-1.75012	0.00240511	yes	down
601	chr15:41621390-41621489	B1_Mus1_Alu_SINE+	2.66148	A	0.964103	A	-1.69738	0.00318234	yes	down
271	chr7:127986097-127986293	B1_Mus1_SINE_Alu-	3.51158	A	1.82356	A	-1.68802	0.00330398	yes	down
653	chr18:60961733-60961832	RLTR30_ERV1_LTR+_and_B2_Mm1a_B2_SINE+	2.71877	A	1.03204	A	-1.68672	0.00640957	yes	down
366	chr10:62255334-62255433	B1_Mus1_Alu_SINE+	2.61144	A	0.950783	A	-1.66066	0.00377907	yes	down
144	chr5:33205445-33205544	B1_Mus2_Alu_SINE-	2.27811	A	0.635893	A	-1.64222	0.00291024	yes	down
8	chr1:130008960-130009059	B2_Mm2_B2_SINE+	2.59438	A	0.957108	A	-1.63728	0.00357649	yes	down
152	chr5:115002158-115002423	B2_Mm2_SINE_B2-	4.51587	A	2.90769	A	-1.60818	0.00469572	yes	down
589	chr14:55512400-55512584	B1_Mur3_SINE_Alu+	2.90311	A	1.30207	A	-1.60104	0.00339776	yes	down
343	chr9:46080760-46081111	B2_Mm1a_SINE_B2-	2.7664	A	1.17261	A	-1.59379	0.00354511	yes	down
64	chr2:164681329-164681428	B2_Mm2_B2_SINE+	3.69796	A	2.12888	A	-1.56908	0.0042612	yes	down
371	chr10:74967299-74967451	B3_SINE_B2+	3.99147	A	2.43148	A	-1.55999	0.00377907	yes	down
349	chr9:66919915-66920014	B2_Mm2_B2_SINE-	2.83909	A	1.327	A	-1.51208	0.00377907	yes	down
673	chr19:32703343-32703442	B2_Mm2_B2_SINE+	2.93121	A	1.4411	A	-1.49011	0.00438202	yes	down
130	chr4:128780080-128780179	B2_Mm1t_B2_SINE+	2.1951	A	0.713343	A	-1.48176	0.00640957	yes	down
599	chr15:31156406-31156651	B2_Mm2_SINE_B2+	2.7475	A	1.29399	A	-1.45351	0.0044014	yes	down
117	chr3:146184477-146184576	B1_Mus2_alu_SINE+	2.06265	A	0.64829	A	-1.41436	0.0108407	yes	null
370	chr10:70786302-70786504	B2_Mm1a_SINE_B2-	2.48912	A	1.07628	A	-1.41284	0.00535108	yes	down
59	chr2:122059558-122059657	B1_Mus2_Alu_SINE-	2.04109	A	0.633474	A	-1.40761	0.00640957	yes	down
246	chr6:128748852-128749049	B4A_SINE_B4-	5.97808	A	4.61437	A	-1.36371	0.0124911	yes	null
262	chr7:54241133-54241232	B2_Mm2_B2_SINE-	2.53959	A	1.19439	A	-1.3452	0.00652229	yes	down
348	chr9:66003087-66003186	B2_Mm2_B2_SINE-	2.24493	A	0.923056	A	-1.32188	0.00680736	yes	down
577	chr13:94385175-94385274	B2_Mm2_B2_SINE-	2.62078	A	1.36728	A	-1.25351	0.0116552	yes	null
243	chr6:128710011-128710362	B4A_SINE_B4-	5.62909	A	4.43258	A	-1.19651	0.0156357	yes	null
252	chr6:128796113-128796212	B2_Mm1a_B2_SINE-	1.87329	B	0.709151	A	-1.16414	0.0198744	yes	null
273	chr7:128062206-128062333	MIR_SINE_MIR-	6.21848	A	5.07178	A	-1.14671	0.0187023	yes	null
43	chr1:180241842-180241941	B2_Mm2_B2_SINE-	2.28699	A	1.14838	A	-1.1386	0.0121469	yes	null
443	chr11:97855307-97855406	B2_Mm2_B2_SINE+	3.15325	A	2.01637	A	-1.13688	0.0152413	yes	null
169	chr6:38287916-38288126	B2_Mm2_SINE_B2-	3.81011	A	2.71525	A	-1.09486	0.0147044	yes	null
148	chr5:93139643-93139742	B2_Mm2_B2_SINE-	3.16402	A	2.09095	A	-1.07307	0.0172913	yes	null
418	chr11:68889367-68889466	B2_Mm1t_B2_SINE-_and_B1_Mur3_alu_SINE-	2.56849	A	1.50425	A	-1.06423	0.0165625	yes	null
610	chr15:100213624-100213723	ID_B1_B4_SINE-_and_B1_Mur3_Alu_SINE+	2.37321	A	1.31547	A	-1.05774	0.0173881	yes	null
135	chr4:135478326-135478425	B2_Mm2_B2_SINE+	2.16641	A	1.13675	A	-1.02966	0.0182337	yes	null
278	chr8:14842649-14843098	B2_Mm2_SINE_B2+	4.45187	A	3.43074	A	-1.02113	0.0217231	yes	null
593	chr14:74022510-74022609	B1_Mus2_Alu_SINE-	2.32543	A	1.33409	A	-0.991333	0.0192435	yes	null
250	chr6:128788924-128789196	B4A_SINE_B4+	5.67051	A	4.81018	A	-0.860326	0.0467414	yes	null
400	chr11:49998672-49998771	B2_Mm2_B2_SINE+	2.24245	A	1.41079	A	-0.831657	0.0379257	yes	null
575	chr13:25022629-25022811	B2_Mm1t_SINE_B2+	2.8173	A	2.04136	A	-0.77594	0.0551086	yes	null
373	chr10:79355503-79355602	B2_Mm1a_B2_SINE-	1.67768	B	0.927727	A	-0.749955	0.0462409	yes	null
675	chr19:57478665-57478829	B2_Mm1a_SINE_B2-	3.10157	A	2.36607	A	-0.735503	0.0650961	yes	null
275	chr7:133786811-133786910	B2_Mm1a_B2_SINE-	2.76203	A	2.04875	A	-0.713281	0.0582866	yes	null
378	chr10:79786931-79787030	B1F2_Alu_SINE+_and_B2_Mm1a_B2_SINE+	3.12289	A	2.43968	A	-0.683211	0.0876962	yes	null
288	chr8:113522107-113522266	B2_Mm1t_SINE_B2+	3.07963	A	2.47474	A	-0.604893	0.106603	yes	null
54	chr2:91078023-91078122	B2_Mm1a_B2_SINE+	2.01267	A	1.5137	A	-0.49897	0.169892	yes	null
66	chr2:180926179-180926278	B2_Mm1t_B2_SINE-	1.46366	B	0.968584	A	-0.495074	0.147082	yes	null
63	chr2:154878649-154878748	B1F2_Alu_SINE-	1.23058	B	1.03505	A	-0.195526	0.629281	yes	null
657	chr19:3831713-3831812	B2_Mm1a_B2_SINE-	3.18236	A	3.31437	A	0.13201	0.673746	yes	null
7	chr1:120246867-120247052	B2_Mm2_SINE_B2+	2.94829	A	3.27149	A	0.323194	0.325504	yes	null

## Sheet: NA
Renaud et al. 2014	Locus description		AVERAGE REPLICATE SCORES				limma KO
			KO_R		KO_F8h		KO_F8h vs KO_R
number	Locus position with link (NCBI37/mm9)	Locus annotation	mean scores cut-off= 1.8839	Above or Below cut-off	mean scores cut-off= 0.5622	Above or Below cut-off	logFC	adj.P.Val	Above cut-off in at least one	change
447	chr11:101519634-101519733	NA_21	2.09509	A	-0.271342	B	-2.36643	0.00113545	yes	down
446	chr11:101488967-101489066	NA_20	2.09112	A	-0.0436398	B	-2.13476	0.00186383	yes	down
75	chr3:27052969-27053068	NA_4	3.0937	A	1.15912	A	-1.93458	0.00243009	yes	down
256	chr7:26052529-26052628	NA_13	2.16146	A	0.325104	B	-1.83635	0.0025146	yes	down
280	chr8:73222611-73222710	NA_16	3.89435	A	2.21915	A	-1.6752	0.00271312	yes	down
456	chr12:12817037-12817136	NA_23	1.94637	A	0.419499	B	-1.52687	0.00562111	yes	down
433	chr11:87236521-87236620	NA_18	2.85864	A	1.33433	A	-1.5243	0.00482229	yes	down
3	chr1:51376031-51376130	NA_1	2.25985	A	0.817487	A	-1.44236	0.00672324	yes	down
578	chr14:49095552-49095651	NA_26	3.32304	A	2.05099	A	-1.27205	0.0119448	yes	null
128	chr4:97438963-97439062	NA_5	2.16407	A	1.19497	A	-0.969107	0.0313125	yes	null
40	chr1:173073622-173073789	NA_2	3.29766	A	2.4843	A	-0.813357	0.0444189	yes	null
457	chr12:32635403-32635502	NA_24	1.27358	B	0.613961	A	-0.659622	0.100004	yes	null
139	chr4:148800836-148800935	NA_7	1.36829	B	0.765814	A	-0.602478	0.22328	yes	null
164	chr6:5446594-5446693	NA_8	1.14183	B	0.909102	A	-0.232726	0.649199	yes	null
