# Supplementary material for: MAF1 is a chronic repressor of RNA polymerase III transcription in the mouse
Source: Sci Rep. 2020 Jul 20;10:11956. doi: 10.1038/s41598-020-68665-0 (PMC7371695; doi:10.1038/s41598-020-68665-0)
Supplement: Supplementary file 7 — Supplementary file7 (XLSX 1621 kb) [file 41598_2020_68665_MOESM7_ESM.xlsx]

## Sheet: Sheet1
Table S6. RNA-seq analysis of fed liver from wild-type and Maf1-/- mice.

## Sheet: All 12056 genes
Ensembl_ID	Gene_name	logFC	AveExpr	t	P.Value	adj.P.Val	B
ENSMUSG00000109179	Gm35339	5.674	1.77314	17.0345	1.95359e-09	1.41337e-05	11.6593
ENSMUSG00000007892	Rplp1	-2.04332	5.26529	-16.7528	2.34467e-09	1.41337e-05	11.5139
ENSMUSG00000002043	Trappc6a	-1.40847	1.02711	-13.0446	3.51646e-08	0.000141315	9.22383
ENSMUSG00000020238	Ncln	-1.4093	3.88324	-12.3893	6.09057e-08	0.000177411	8.73267
ENSMUSG00000001435	Col18a1	-1.04544	8.30197	-12.1706	7.35779e-08	0.000177411	8.56185
ENSMUSG00000022568	Scrib	-1.20908	2.93089	-11.8475	9.78105e-08	0.000196534	8.3029
ENSMUSG00000019139	Isyna1	-1.48525	0.469641	-11.5828	1.24124e-07	0.000203494	8.08469
ENSMUSG00000036622	Atp13a2	-1.34536	2.13871	-11.4904	1.35033e-07	0.000203494	8.00723
ENSMUSG00000003344	Btbd2	-1.09502	2.61934	-11.2113	1.748e-07	0.000227142	7.76884
ENSMUSG00000026791	Slc2a8	-1.21963	1.7516	-11.1313	1.88405e-07	0.000227142	7.69935
ENSMUSG00000034216	Vps18	-1.1435	2.4183	-10.9888	2.15574e-07	0.000236269	7.57414
ENSMUSG00000004054	Map3k11	-1.35751	2.90155	-10.6855	2.88563e-07	0.000262456	7.30178
ENSMUSG00000030530	Furin	-0.992753	5.68861	-10.5365	3.33888e-07	0.000262456	7.16485
ENSMUSG00000033434	Gtpbp6	-1.44256	0.50292	-10.5338	3.34753e-07	0.000262456	7.16242
ENSMUSG00000071711	Mpst	-1.27203	4.00668	-10.4073	3.79416e-07	0.000262456	7.04454
ENSMUSG00000020167	Tcf3	-1.2731	1.94559	-10.3577	3.98621e-07	0.000262456	6.99798
ENSMUSG00000003345	Csnk1g2	-1.17809	3.93761	-10.3472	4.02827e-07	0.000262456	6.98807
ENSMUSG00000003123	Lipe	-1.00469	2.54606	-10.3287	4.1036e-07	0.000262456	6.97059
ENSMUSG00000040488	Ltbp4	-1.43593	2.80849	-10.299	4.22743e-07	0.000262456	6.94251
ENSMUSG00000002781	Tmem143	-1.09222	2.79384	-10.2566	4.41124e-07	0.000262456	6.90229
ENSMUSG00000063802	Hspbp1	-1.44391	2.13992	-10.2212	4.57165e-07	0.000262456	6.86851
ENSMUSG00000033020	Polr2f	-1.45074	1.92052	-10.0496	5.44255e-07	0.00028047	6.70325
ENSMUSG00000040482	Dxo	-0.822417	2.90561	-10.0116	5.65917e-07	0.00028047	6.66618
ENSMUSG00000040525	Cblc	-1.15442	2.41252	-9.98467	5.81775e-07	0.00028047	6.63992
ENSMUSG00000052837	Junb	-2.62947	0.480714	-9.94384	6.06779e-07	0.00028047	6.5999
ENSMUSG00000038838	Vars2	-0.816155	3.31207	-9.91096	6.27756e-07	0.00028047	6.56756
ENSMUSG00000025508	Rplp2	-1.73353	3.89474	-9.83735	6.77611e-07	0.00028047	6.49475
ENSMUSG00000024958	Gpr137	-1.07078	2.29759	-9.82429	6.8689e-07	0.00028047	6.48179
ENSMUSG00000020868	Xylt2	-1.01251	2.8503	-9.80405	7.01554e-07	0.00028047	6.46164
ENSMUSG00000001270	Ckb	-1.24267	0.413025	-9.79885	7.05375e-07	0.00028047	6.45646
ENSMUSG00000035027	Map2k2	-1.35449	4.32628	-9.74482	7.46424e-07	0.00028047	6.40247
ENSMUSG00000060601	Nr1h2	-1.17802	2.78051	-9.71162	7.72921e-07	0.00028047	6.36914
ENSMUSG00000024773	Atg2a	-1.33116	3.82426	-9.70733	7.76412e-07	0.00028047	6.36483
ENSMUSG00000037095	Lrg1	-1.33234	5.92421	-9.6742	8.04007e-07	0.00028047	6.33145
ENSMUSG00000031834	Pik3r2	-0.982525	3.069	-9.66222	8.14238e-07	0.00028047	6.31935
ENSMUSG00000033128	Gga1	-1.09219	2.70721	-9.56261	9.04988e-07	0.00030307	6.21818
ENSMUSG00000035890	Rnf126	-1.43625	1.48159	-9.52028	9.46801e-07	0.000307766	6.17487
ENSMUSG00000063268	Parp10	-0.830342	3.56968	-9.48247	9.85918e-07	0.000307766	6.13603
ENSMUSG00000068267	Cenpb	-0.84024	5.21242	-9.47337	9.95594e-07	0.000307766	6.12666
ENSMUSG00000001249	Hpn	-0.912914	6.7581	-9.39574	1.08239e-06	0.000318696	6.04636
ENSMUSG00000040964	Arhgef10l	-1.30387	3.15653	-9.39451	1.08382e-06	0.000318696	6.04509
ENSMUSG00000027466	Rbck1	-0.856448	3.96417	-9.368	1.11535e-06	0.000320159	6.01751
ENSMUSG00000047423	AI837181	-0.98882	2.59603	-9.25711	1.25835e-06	0.000349938	5.90137
ENSMUSG00000025579	Gaa	-1.01547	5.45344	-9.24355	1.27715e-06	0.000349938	5.88708
ENSMUSG00000028670	Lypla2	-1.18913	3.36503	-9.19768	1.34301e-06	0.000354781	5.83858
ENSMUSG00000028980	H6pd	-0.850112	7.77461	-9.19048	1.35368e-06	0.000354781	5.83095
ENSMUSG00000110444	RP23-114B10.6	0.782823	4.22007	9.16315	1.39501e-06	0.000357834	5.80192
ENSMUSG00000046711	Hmga1	-1.075	1.90261	-9.12315	1.45797e-06	0.000366194	5.75929
ENSMUSG00000035637	Grhpr	-1.02132	6.15647	-9.06681	1.5519e-06	0.000378397	5.69894
ENSMUSG00000097971	Gm26917	-1.25664	7.69604	-9.02476	1.62624e-06	0.000378397	5.65367
ENSMUSG00000028975	Pex14	-0.908207	4.53181	-9.01712	1.64015e-06	0.000378397	5.64543
ENSMUSG00000029713	Gnb2	-1.05229	4.65524	-9.01647	1.64135e-06	0.000378397	5.64472
ENSMUSG00000020329	Polrmt	-1.18005	2.65815	-9.00447	1.66349e-06	0.000378397	5.63175
ENSMUSG00000029163	Emilin1	-1.17768	3.10959	-8.97196	1.72507e-06	0.000383734	5.59655
ENSMUSG00000060279	Ap2a1	-0.903426	3.56666	-8.95579	1.75661e-06	0.000383734	5.57899
ENSMUSG00000070002	Ell	-1.0688	3.18618	-8.93407	1.79997e-06	0.000383734	5.55536
ENSMUSG00000030834	Abcc6	-0.892222	5.51665	-8.91813	1.83253e-06	0.000383734	5.53799
ENSMUSG00000041736	Tspo	-1.09885	3.3359	-8.91157	1.8461e-06	0.000383734	5.53083
ENSMUSG00000024395	Lims2	-1.04634	4.37319	-8.81582	2.05715e-06	0.000418921	5.42578
ENSMUSG00000023990	Tfeb	-1.06828	0.87519	-8.80403	2.08488e-06	0.000418921	5.41278
ENSMUSG00000029060	Mib2	-1.18311	2.63684	-8.76752	2.17333e-06	0.000421363	5.3724
ENSMUSG00000038704	Aspdh	-1.09535	4.71195	-8.76158	2.1881e-06	0.000421363	5.36582
ENSMUSG00000020782	Llgl2	-1.4828	2.65735	-8.75608	2.20188e-06	0.000421363	5.35971
ENSMUSG00000022565	Plec	-0.932737	5.44687	-8.70055	2.34628e-06	0.000441981	5.29793
ENSMUSG00000045374	Wdr81	-0.972822	4.19135	-8.68006	2.40211e-06	0.000445537	5.27504
ENSMUSG00000030122	Ptms	-1.07594	5.75259	-8.66296	2.44978e-06	0.000447493	5.25591
ENSMUSG00000074063	Osgin1	-1.52044	5.22535	-8.64333	2.50578e-06	0.000450891	5.23389
ENSMUSG00000013858	Tmem259	-0.897697	4.65758	-8.61478	2.58972e-06	0.000454269	5.20179
ENSMUSG00000000326	Comt	-0.846018	8.51774	-8.61138	2.59992e-06	0.000454269	5.19796
ENSMUSG00000022791	Tnk2	-1.26195	2.53823	-8.59534	2.64859e-06	0.000456163	5.17988
ENSMUSG00000041958	Pigs	-0.740096	3.31158	-8.5719	2.72148e-06	0.000458091	5.15341
ENSMUSG00000010607	Pigyl	-1.44888	0.954871	-8.55892	2.76277e-06	0.000458091	5.13873
ENSMUSG00000033707	Lrrc24	-0.783308	3.05386	-8.5432	2.8137e-06	0.000458091	5.1209
ENSMUSG00000028042	Zbtb7b	-0.971604	5.02269	-8.54091	2.82122e-06	0.000458091	5.1183
ENSMUSG00000002984	Tomm40	-0.883436	3.48603	-8.53225	2.84977e-06	0.000458091	5.10848
ENSMUSG00000017221	Psmd3	-0.778099	5.5946	-8.49828	2.96486e-06	0.00047032	5.06983
ENSMUSG00000017307	Acot8	-1.03321	2.46437	-8.46914	3.06755e-06	0.000480291	5.03658
ENSMUSG00000061286	Exosc5	-0.992686	2.44226	-8.41484	3.26931e-06	0.000505317	4.97432
ENSMUSG00000024339	Tap2	-0.906622	3.00107	-8.39841	3.33314e-06	0.000508662	4.95542
ENSMUSG00000035268	Pkig	-0.968312	2.03834	-8.30447	3.72473e-06	0.000560663	4.84671
ENSMUSG00000033819	Ppp1r16a	-1.16684	2.7047	-8.29499	3.7669e-06	0.000560663	4.83568
ENSMUSG00000072825	Cep170b	-1.07341	4.0002	-8.26697	3.89465e-06	0.00056551	4.803
ENSMUSG00000032485	Scap	-1.04372	5.46576	-8.25731	3.93973e-06	0.00056551	4.79172
ENSMUSG00000029599	Ddx54	-0.972515	3.91216	-8.25721	3.94018e-06	0.00056551	4.79161
ENSMUSG00000030339	Ltbr	-0.787273	5.77938	-8.22638	4.08795e-06	0.000572338	4.75552
ENSMUSG00000051403	Ppp1r37	-1.03353	4.32878	-8.21891	4.12465e-06	0.000572338	4.74675
ENSMUSG00000007721	Ccdc124	-1.29604	2.73323	-8.2127	4.15541e-06	0.000572338	4.73947
ENSMUSG00000030741	Spns1	-0.952955	2.76217	-8.2062	4.1879e-06	0.000572338	4.73183
ENSMUSG00000046811	Gltpd2	-1.13982	3.76738	-8.19765	4.23105e-06	0.000572338	4.72177
ENSMUSG00000040857	Erf	-1.11691	2.70556	-8.1895	4.2726e-06	0.000572338	4.71218
ENSMUSG00000035754	Wdr18	-0.760341	4.49691	-8.17716	4.33634e-06	0.000574493	4.69765
ENSMUSG00000029102	Hgfac	-0.915233	6.18994	-8.16126	4.41999e-06	0.000579211	4.6789
ENSMUSG00000003363	Pld3	-0.965515	2.75325	-8.13883	4.54101e-06	0.00058867	4.65238
ENSMUSG00000029716	Tfr2	-0.766716	7.414	-8.10409	4.73549e-06	0.000596985	4.6112
ENSMUSG00000061482	Hist1h4d	-2.86892	1.10726	-8.09823	4.76913e-06	0.000596985	4.60424
ENSMUSG00000035203	Epn1	-0.874776	5.18226	-8.09397	4.79378e-06	0.000596985	4.59918
ENSMUSG00000089756	Zfp966	1.05507	3.11923	8.09158	4.80767e-06	0.000596985	4.59633
ENSMUSG00000002833	Hdgfrp2	-0.740544	3.70714	-8.08388	4.85273e-06	0.000596985	4.58717
ENSMUSG00000074277	Phldb3	-1.49355	0.95933	-8.0727	4.9189e-06	0.000599013	4.57386
ENSMUSG00000022175	Lrp10	-0.796096	4.17163	-8.04187	5.10649e-06	0.000615638	4.53706
ENSMUSG00000092837	Rpph1	-2.31871	6.90803	-8.02863	5.18943e-06	0.000619443	4.52122
ENSMUSG00000048758	Rpl29	-1.10025	5.38906	-8.0196	5.24682e-06	0.000620154	4.5104
ENSMUSG00000004931	Apba3	-1.29841	3.69766	-7.99778	5.38826e-06	0.000627813	4.48423
ENSMUSG00000040945	Rcc2	-0.816138	3.6277	-7.98815	5.45199e-06	0.000627813	4.47266
ENSMUSG00000034917	Tjp3	-1.02701	3.97847	-7.98493	5.47352e-06	0.000627813	4.46878
ENSMUSG00000037622	Wdtc1	-1.04727	4.63551	-7.97657	5.52976e-06	0.000627813	4.45872
ENSMUSG00000032120	C2cd2l	-0.912794	3.96787	-7.95628	5.66882e-06	0.000627813	4.43427
ENSMUSG00000017664	Slc35c2	-0.821353	3.06666	-7.956	5.67078e-06	0.000627813	4.43393
ENSMUSG00000031865	Dctn1	-1.04211	3.72354	-7.94786	5.72758e-06	0.000627813	4.42412
ENSMUSG00000030681	Mvp	-0.920005	4.46288	-7.94476	5.74943e-06	0.000627813	4.42037
ENSMUSG00000060981	Hist1h4h	-2.95733	0.339793	-7.94039	5.78029e-06	0.000627813	4.4151
ENSMUSG00000003068	Stk11	-0.790427	4.6429	-7.91845	5.93818e-06	0.000639203	4.38855
ENSMUSG00000035478	Mbd3	-0.964114	3.38566	-7.90455	6.04066e-06	0.000644378	4.3717
ENSMUSG00000060678	Hist1h4c	-3.32102	0.32677	-7.88694	6.17314e-06	0.000644378	4.35032
ENSMUSG00000024570	Rbfa	-0.814874	3.38656	-7.88599	6.18031e-06	0.000644378	4.34917
ENSMUSG00000025158	Rfng	-0.790019	2.68659	-7.88341	6.20006e-06	0.000644378	4.34603
ENSMUSG00000025142	Aspscr1	-0.733175	4.64026	-7.86488	6.34351e-06	0.000649004	4.32348
ENSMUSG00000040414	Slc25a28	-0.911934	2.7402	-7.84938	6.46618e-06	0.000649004	4.3046
ENSMUSG00000019428	Fkbp8	-1.01888	6.09702	-7.84605	6.49289e-06	0.000649004	4.30053
ENSMUSG00000046822	Slc39a3	-1.00191	1.62803	-7.84553	6.49709e-06	0.000649004	4.2999
ENSMUSG00000028743	Akr7a5	-0.959844	5.16861	-7.84148	6.52976e-06	0.000649004	4.29495
ENSMUSG00000053553	3110082I17Rik	-1.35094	0.599083	-7.83377	6.59244e-06	0.000649004	4.28553
ENSMUSG00000045665	Mfsd5	-0.712391	2.69863	-7.83023	6.62139e-06	0.000649004	4.28121
ENSMUSG00000079478	Sssca1	-0.985425	1.96334	-7.8227	6.6835e-06	0.000649809	4.272
ENSMUSG00000042988	Notum	-0.911539	3.78295	-7.81153	6.77679e-06	0.000653608	4.25832
ENSMUSG00000028458	Tesk1	-1.15096	2.34719	-7.79868	6.88578e-06	0.000658849	4.24258
ENSMUSG00000003190	Bcl2l12	-0.987175	0.825521	-7.76811	7.15288e-06	0.000679017	4.20502
ENSMUSG00000074519	Zfp971	0.821177	3.41339	7.75202	7.29784e-06	0.000685192	4.18521
ENSMUSG00000023991	Foxp4	-1.15536	1.36529	-7.74037	7.40478e-06	0.000685192	4.17084
ENSMUSG00000002763	Pex6	-1.01742	4.48725	-7.73568	7.44838e-06	0.000685192	4.16505
ENSMUSG00000024942	Capn1	-0.737009	3.58044	-7.73269	7.47623e-06	0.000685192	4.16136
ENSMUSG00000028073	Pear1	-0.832255	1.20805	-7.72167	7.58003e-06	0.000685192	4.14774
ENSMUSG00000015846	Rxra	-0.720284	7.71553	-7.71686	7.62582e-06	0.000685192	4.14179
ENSMUSG00000022550	Adck5	-0.90123	3.13709	-7.71338	7.65916e-06	0.000685192	4.13748
ENSMUSG00000025196	Cpn1	-0.767584	7.0932	-7.71198	7.6726e-06	0.000685192	4.13575
ENSMUSG00000033170	Card10	-1.07654	1.09744	-7.68561	7.9306e-06	0.000703024	4.10307
ENSMUSG00000023118	Sympk	-0.867061	4.99853	-7.66202	8.16931e-06	0.000714471	4.07375
ENSMUSG00000034341	Wbp2	-0.713795	5.06274	-7.66115	8.17825e-06	0.000714471	4.07267
ENSMUSG00000062300	Nectin2	-1.00494	4.19115	-7.65403	8.25194e-06	0.000715722	4.0638
ENSMUSG00000035242	Oaz1	-0.889586	6.72044	-7.62119	8.60092e-06	0.000740662	4.02284
ENSMUSG00000024927	Rela	-0.891083	3.88915	-7.61352	8.68474e-06	0.000742576	4.01324
ENSMUSG00000078348	Sf3b5	-1.58323	1.1368	-7.60209	8.81118e-06	0.000748081	3.99894
ENSMUSG00000020747	Tmem94	-1.10204	3.45552	-7.59019	8.94494e-06	0.000754127	3.98404
ENSMUSG00000025509	Pnpla2	-0.771639	4.09681	-7.58345	9.02169e-06	0.000755316	3.97558
ENSMUSG00000023495	Pcbp4	-1.07802	2.06438	-7.57697	9.09616e-06	0.000756299	3.96744
ENSMUSG00000054793	Cadm4	-1.38379	1.27656	-7.56233	9.2667e-06	0.000765201	3.94906
ENSMUSG00000030733	Sh2b1	-0.850727	3.22667	-7.5415	9.5154e-06	0.000780393	3.92283
ENSMUSG00000041378	Cldn5	-0.977753	1.31671	-7.53221	9.62869e-06	0.000782056	3.91111
ENSMUSG00000057863	Rpl36	-1.98314	3.18496	-7.52922	9.66543e-06	0.000782056	3.90734
ENSMUSG00000023353	Agap3	-0.888696	2.69966	-7.52301	9.74218e-06	0.000783012	3.89951
ENSMUSG00000022553	Maf1	-5.39609	0.804014	-7.51076	9.89558e-06	0.000790073	3.88403
ENSMUSG00000022564	Grina	-0.66771	6.18445	-7.49504	1.00963e-05	0.000799423	3.86414
ENSMUSG00000033124	Atg9a	-0.810929	4.4397	-7.48513	1.02251e-05	0.000799423	3.85158
ENSMUSG00000000149	Gna12	-0.768847	5.96421	-7.48509	1.02255e-05	0.000799423	3.85154
ENSMUSG00000070473	Cldn3	-1.37076	4.33986	-7.48083	1.02814e-05	0.000799423	3.84613
ENSMUSG00000010047	Hyal2	-1.11495	3.80575	-7.47607	1.03442e-05	0.000799423	3.8401
ENSMUSG00000030400	Ercc2	-0.822665	2.60643	-7.46365	1.05102e-05	0.000806908	3.82432
ENSMUSG00000022559	Fbxl6	-1.12951	1.85171	-7.45886	1.05749e-05	0.000806908	3.81823
ENSMUSG00000063382	Bcl9l	-1.23265	2.4168	-7.4486	1.07151e-05	0.000810068	3.80518
ENSMUSG00000034175	Rhbdd3	-0.986673	1.96163	-7.44253	1.07989e-05	0.000810068	3.79746
ENSMUSG00000039656	Rxrb	-0.86314	3.16593	-7.44116	1.08179e-05	0.000810068	3.79571
ENSMUSG00000071074	Yipf3	-0.658038	3.73223	-7.43595	1.08905e-05	0.000810468	3.78908
ENSMUSG00000044496	2510039O18Rik	-0.914485	2.95086	-7.40085	1.13939e-05	0.000835322	3.74426
ENSMUSG00000022760	Thap7	-1.15161	1.8064	-7.40038	1.14007e-05	0.000835322	3.74367
ENSMUSG00000017765	Slc12a4	-0.648449	3.15207	-7.39039	1.15487e-05	0.000835322	3.73088
ENSMUSG00000036918	Ttc7	-0.686605	4.88577	-7.38685	1.16016e-05	0.000835322	3.72634
ENSMUSG00000025127	Gcgr	-0.790106	6.66983	-7.38586	1.16164e-05	0.000835322	3.72508
ENSMUSG00000024201	Kdm4b	-0.870618	2.7576	-7.38192	1.16756e-05	0.000835322	3.72003
ENSMUSG00000084883	Ccdc85c	-1.15836	0.468558	-7.37803	1.17344e-05	0.000835322	3.71504
ENSMUSG00000057342	Sphk2	-1.25908	4.09778	-7.36659	1.19092e-05	0.000835322	3.70037
ENSMUSG00000032312	Csk	-0.918435	4.29336	-7.36326	1.19607e-05	0.000835322	3.69608
ENSMUSG00000062075	Lmnb2	-0.868509	2.45093	-7.35744	1.2051e-05	0.000835322	3.68862
ENSMUSG00000029547	Ints1	-1.20534	3.32018	-7.35737	1.20522e-05	0.000835322	3.68853
ENSMUSG00000029723	Tsc22d4	-1.12673	1.26017	-7.35713	1.20559e-05	0.000835322	3.68822
ENSMUSG00000054452	Aes	-0.896743	6.79232	-7.34785	1.22017e-05	0.000840593	3.67628
ENSMUSG00000054874	Pcnx3	-1.13567	3.17319	-7.32479	1.25721e-05	0.000861188	3.64659
ENSMUSG00000028849	Map7d1	-1.10482	3.26234	-7.31082	1.28023e-05	0.000872006	3.62857
ENSMUSG00000048537	Phldb1	-1.00961	1.18833	-7.28522	1.32362e-05	0.000892696	3.59546
ENSMUSG00000024219	Anks1	-0.814432	3.08548	-7.28418	1.32542e-05	0.000892696	3.59412
ENSMUSG00000017386	Traf4	-0.867076	3.67605	-7.25857	1.37046e-05	0.000914889	3.56091
ENSMUSG00000034902	Pip5k1c	-0.733531	3.59234	-7.25685	1.37355e-05	0.000914889	3.55867
ENSMUSG00000006019	Dhx34	-0.9346	1.90801	-7.24542	1.39421e-05	0.000922389	3.54383
ENSMUSG00000036733	Rbm42	-0.874332	3.3162	-7.2318	1.41929e-05	0.000922389	3.52611
ENSMUSG00000036686	Cc2d1a	-1.19381	2.36323	-7.23153	1.41979e-05	0.000922389	3.52576
ENSMUSG00000060376	Bckdha	-1.26414	5.8769	-7.22929	1.42397e-05	0.000922389	3.52284
ENSMUSG00000038520	Tbc1d17	-0.815323	3.92846	-7.22643	1.42931e-05	0.000922389	3.51912
ENSMUSG00000060166	Zdhhc8	-1.00324	1.04351	-7.22568	1.43071e-05	0.000922389	3.51814
ENSMUSG00000022614	Lmf2	-0.81862	2.91919	-7.21406	1.45268e-05	0.000931569	3.50299
ENSMUSG00000034994	Eef2	-0.903503	8.98267	-7.20171	1.47642e-05	0.00093982	3.48687
ENSMUSG00000037992	Rara	-1.11679	2.60023	-7.19928	1.48114e-05	0.00093982	3.4837
ENSMUSG00000038406	Scaf1	-1.17964	2.46831	-7.17205	1.53516e-05	0.000964675	3.44807
ENSMUSG00000034659	Tmem109	-0.882346	2.93643	-7.16367	1.55221e-05	0.000964675	3.43708
ENSMUSG00000038502	Ptov1	-1.14074	2.93614	-7.1585	1.56281e-05	0.000964675	3.43031
ENSMUSG00000030539	Sema4b	-0.869545	1.97212	-7.15619	1.56759e-05	0.000964675	3.42727
ENSMUSG00000049521	Cdc42ep1	-0.878378	3.58185	-7.15285	1.5745e-05	0.000964675	3.42289
ENSMUSG00000031862	Atp13a1	-0.69053	4.75034	-7.15179	1.57671e-05	0.000964675	3.42149
ENSMUSG00000020163	Uqcr11	-1.35906	5.01847	-7.14883	1.58289e-05	0.000964675	3.4176
ENSMUSG00000024187	Fam234a	-0.643694	5.0552	-7.14814	1.58432e-05	0.000964675	3.4167
ENSMUSG00000035969	Rusc2	-0.959524	2.36283	-7.13676	1.60831e-05	0.000974362	3.40174
ENSMUSG00000036529	Sbf1	-0.746725	4.34803	-7.1143	1.6568e-05	0.000998718	3.37218
ENSMUSG00000041429	Nthl1	-0.955468	0.838343	-7.10945	1.66748e-05	0.000999233	3.36578
ENSMUSG00000025132	Arhgdia	-0.669231	4.74905	-7.10508	1.67717e-05	0.000999233	3.36001
ENSMUSG00000034471	Caskin2	-0.87463	2.05578	-7.09991	1.68871e-05	0.000999233	3.35319
ENSMUSG00000002820	Atg4d	-0.703079	3.58612	-7.09897	1.69081e-05	0.000999233	3.35195
ENSMUSG00000026854	Usp20	-0.776319	1.81073	-7.08475	1.72301e-05	0.00100773	3.33316
ENSMUSG00000032175	Tyk2	-0.677208	3.8835	-7.0793	1.73553e-05	0.00100773	3.32595
ENSMUSG00000001729	Akt1	-0.717138	4.66763	-7.07926	1.73562e-05	0.00100773	3.3259
ENSMUSG00000033256	Shf	-0.989859	0.939685	-7.07797	1.73861e-05	0.00100773	3.32418
ENSMUSG00000031820	Babam1	-0.662633	4.37941	-7.05413	1.79461e-05	0.00103414	3.29261
ENSMUSG00000015092	Edf1	-1.00642	5.36556	-7.05133	1.80133e-05	0.00103414	3.28888
ENSMUSG00000031827	Cotl1	-0.850321	2.23357	-7.03648	1.83733e-05	0.0010498	3.26917
ENSMUSG00000095362	Gm14325	0.73115	3.9537	7.02793	1.85842e-05	0.00105685	3.25779
ENSMUSG00000018677	Slc25a39	-0.771916	7.35139	-7.01906	1.88055e-05	0.00106001	3.246
ENSMUSG00000024392	Bag6	-0.870626	4.45581	-7.01866	1.88157e-05	0.00106001	3.24546
ENSMUSG00000042178	Armc5	-0.942712	1.38975	-6.99941	1.93064e-05	0.00108259	3.2198
ENSMUSG00000020877	Scrn2	-1.11498	3.27486	-6.989	1.95771e-05	0.00109269	3.20591
ENSMUSG00000052934	Fbxo31	-0.737862	3.87219	-6.97929	1.98337e-05	0.00110191	3.19293
ENSMUSG00000001229	Dpp9	-0.961681	4.55893	-6.96816	2.0132e-05	0.00111285	3.17805
ENSMUSG00000003072	Atp5d	-0.846111	5.78365	-6.9651	2.02151e-05	0.00111285	3.17394
ENSMUSG00000093989	Rnasek	-0.824575	3.52801	-6.94737	2.07025e-05	0.00113085	3.15018
ENSMUSG00000036570	Fxyd1	-0.923428	5.71593	-6.94639	2.07297e-05	0.00113085	3.14887
ENSMUSG00000059316	Slc27a4	-0.783499	4.3423	-6.9414	2.08694e-05	0.00113334	3.14217
ENSMUSG00000029545	Acads	-0.947484	5.74007	-6.91672	2.1575e-05	0.00115697	3.109
ENSMUSG00000022561	Gpaa1	-1.07472	2.69718	-6.91619	2.15906e-05	0.00115697	3.10828
ENSMUSG00000026176	Ctdsp1	-0.777764	5.75678	-6.91009	2.17687e-05	0.00115697	3.10008
ENSMUSG00000028962	Slc4a2	-0.73303	3.87402	-6.90994	2.17733e-05	0.00115697	3.09987
ENSMUSG00000029119	Man2b2	-0.708512	4.07182	-6.90674	2.18674e-05	0.00115697	3.09556
ENSMUSG00000007837	Prrg2	-1.05787	2.70294	-6.90631	2.18802e-05	0.00115697	3.09498
ENSMUSG00000045039	Megf8	-0.999139	1.78669	-6.90299	2.19784e-05	0.00115708	3.09051
ENSMUSG00000031848	Lsm4	-0.765345	2.60164	-6.88597	2.249e-05	0.00117887	3.06755
ENSMUSG00000028952	Zbtb48	-0.982914	2.25306	-6.88166	2.26215e-05	0.00118063	3.06173
ENSMUSG00000016028	Celsr1	-0.943444	3.6243	-6.87814	2.27296e-05	0.00118115	3.05697
ENSMUSG00000041881	Ndufa7	-0.905269	4.44306	-6.86295	2.32021e-05	0.00120053	3.03643
ENSMUSG00000020219	Timm13	-1.21379	3.2794	-6.85738	2.33782e-05	0.00120448	3.02888
ENSMUSG00000032812	Arap1	-0.579136	5.01668	-6.85356	2.34995e-05	0.00120557	3.02372
ENSMUSG00000003199	Mpnd	-0.936449	4.43542	-6.8486	2.36582e-05	0.00120857	3.017
ENSMUSG00000022562	Oplah	-0.872899	6.53249	-6.84382	2.38125e-05	0.00120862	3.0105
ENSMUSG00000015377	Dennd6b	-0.695731	1.52861	-6.84161	2.38839e-05	0.00120862	3.00751
ENSMUSG00000050628	Ubald2	-1.17238	2.00316	-6.83928	2.39598e-05	0.00120862	3.00435
ENSMUSG00000021932	Rnaseh2b	0.645624	2.10604	6.82134	2.45515e-05	0.0012333	2.97998
ENSMUSG00000023938	Aars2	-0.856162	2.74089	-6.81653	2.47127e-05	0.00123439	2.97345
ENSMUSG00000096370	Gm21992	-0.763834	2.0661	-6.81459	2.47779e-05	0.00123439	2.97081
ENSMUSG00000027602	Map1lc3a	-1.03776	3.42717	-6.80304	2.51712e-05	0.00124727	2.95508
ENSMUSG00000038437	Mllt6	-0.639245	3.60429	-6.80088	2.52452e-05	0.00124727	2.95215
ENSMUSG00000060244	Alyref2	-0.853775	1.32076	-6.79794	2.53469e-05	0.00124727	2.94813
ENSMUSG00000002393	Nr2f6	-0.804935	3.7819	-6.78673	2.57376e-05	0.00126071	2.93285
ENSMUSG00000041130	Zfp598	-1.01614	3.85159	-6.78413	2.58291e-05	0.00126071	2.92931
ENSMUSG00000081094	Rpl19-ps11	-0.856813	2.31902	-6.76778	2.64127e-05	0.001284	2.90698
ENSMUSG00000019312	Grb7	-0.810361	4.95222	-6.75949	2.67141e-05	0.00129344	2.89564
ENSMUSG00000058709	Egln2	-0.898871	4.03348	-6.75647	2.68248e-05	0.0012936	2.89151
ENSMUSG00000071267	Zfp942	0.599449	4.05786	6.73593	2.75908e-05	0.00132356	2.86336
ENSMUSG00000026761	Orc4	0.617643	4.68921	6.73396	2.76656e-05	0.00132356	2.86066
ENSMUSG00000048897	Zfp710	-0.807059	3.27486	-6.7269	2.79349e-05	0.00133116	2.85097
ENSMUSG00000031955	Bcar1	-1.00344	3.55423	-6.71922	2.82312e-05	0.00133998	2.84042
ENSMUSG00000013787	Ehmt2	-0.723127	4.59842	-6.70738	2.86945e-05	0.00134548	2.82415
ENSMUSG00000093445	Lrch4	-1.11614	1.50213	-6.70551	2.87685e-05	0.00134548	2.82157
ENSMUSG00000034201	Gas2l1	-1.0852	2.43329	-6.70495	2.87906e-05	0.00134548	2.82081
ENSMUSG00000015095	Fbxw5	-0.686637	4.31155	-6.70488	2.87935e-05	0.00134548	2.8207
ENSMUSG00000067212	H2-T23	-0.685927	6.0184	-6.69317	2.92613e-05	0.00136009	2.80459
ENSMUSG00000049734	Trex1	-1.45317	1.64326	-6.68978	2.93983e-05	0.00136009	2.79991
ENSMUSG00000025137	Pcyt2	-0.736291	7.41891	-6.68864	2.94446e-05	0.00136009	2.79834
ENSMUSG00000040913	Fbxw4	-0.648378	1.67477	-6.67623	2.99528e-05	0.0013753	2.78123
ENSMUSG00000024862	Klc2	-0.822384	1.74546	-6.67504	3.00019e-05	0.0013753	2.77959
ENSMUSG00000058806	Col13a1	-1.05378	1.12562	-6.67205	3.01262e-05	0.00137576	2.77545
ENSMUSG00000025366	Esyt1	-0.597966	3.32954	-6.66185	3.05535e-05	0.00138907	2.76136
ENSMUSG00000055839	Tceb2	-0.986855	4.30786	-6.65961	3.0648e-05	0.00138907	2.75827
ENSMUSG00000022591	Gm9747	2.58992	2.43365	6.65683	3.0766e-05	0.00138919	2.75443
ENSMUSG00000008855	Hdac5	-1.26466	3.25448	-6.64859	3.11187e-05	0.00139342	2.74303
ENSMUSG00000044894	Uqcrq	-1.32969	4.61237	-6.64659	3.12051e-05	0.00139342	2.74025
ENSMUSG00000081603	Gm14681	0.740531	2.59879	6.64656	3.12062e-05	0.00139342	2.74021
ENSMUSG00000074064	Mlycd	-0.730288	5.39731	-6.64139	3.14301e-05	0.00139824	2.73306
ENSMUSG00000036606	Plxnb2	-0.702065	6.54105	-6.62986	3.19365e-05	0.00141554	2.71707
ENSMUSG00000038167	Plekhg6	-0.763517	2.72704	-6.62686	3.20696e-05	0.00141565	2.71291
ENSMUSG00000029267	Mtf2	0.67887	3.21812	6.62451	3.2174e-05	0.00141565	2.70965
ENSMUSG00000025732	Fam195a	-1.27161	2.61886	-6.61517	3.25938e-05	0.00142717	2.69668
ENSMUSG00000033295	Ptprf	-0.935069	6.19052	-6.61343	3.26724e-05	0.00142717	2.69427
ENSMUSG00000003420	Fcgrt	-0.875567	6.13313	-6.60782	3.29277e-05	0.00143313	2.68648
ENSMUSG00000022574	Naprt	-0.792663	5.56143	-6.60125	3.32299e-05	0.00143937	2.67733
ENSMUSG00000041697	Cox6a1	-0.810488	6.05348	-6.5944	3.35477e-05	0.00143937	2.6678
ENSMUSG00000049422	Chchd10	-0.862022	7.18777	-6.59266	3.3629e-05	0.00143937	2.66538
ENSMUSG00000037157	Il22ra1	-0.608637	1.7811	-6.59265	3.36292e-05	0.00143937	2.66537
ENSMUSG00000013833	Med16	-1.12599	1.88108	-6.59089	3.37118e-05	0.00143937	2.66292
ENSMUSG00000033307	Mif	-1.1522	4.34233	-6.58867	3.3816e-05	0.00143937	2.65983
ENSMUSG00000024101	Wash1	-0.764418	2.75261	-6.58674	3.39069e-05	0.00143937	2.65714
ENSMUSG00000018381	Abi3	-1.00186	1.07735	-6.5782	3.43127e-05	0.00144187	2.64523
ENSMUSG00000047547	Cltb	-0.631875	5.07046	-6.57669	3.43846e-05	0.00144187	2.64314
ENSMUSG00000020806	Rhbdf2	-0.926226	2.02007	-6.57618	3.4409e-05	0.00144187	2.64243
ENSMUSG00000009566	Fpgs	-0.840871	5.84785	-6.57296	3.45638e-05	0.00144187	2.63793
ENSMUSG00000034845	Plvap	-0.854025	3.38251	-6.57037	3.46886e-05	0.00144187	2.63432
ENSMUSG00000045252	Zfp574	-0.821598	1.75274	-6.56818	3.4795e-05	0.00144187	2.63126
ENSMUSG00000031807	Pgls	-0.842621	3.52742	-6.56801	3.48029e-05	0.00144187	2.63103
ENSMUSG00000033088	Triobp	-0.807251	2.31961	-6.55916	3.52353e-05	0.00145478	2.61866
ENSMUSG00000004937	Sgta	-0.816283	4.56231	-6.54577	3.59003e-05	0.00147718	2.59994
ENSMUSG00000027176	Cstf3	0.739958	3.77131	6.52556	3.69287e-05	0.0015131	2.57165
ENSMUSG00000051768	Xrcc1	-0.860971	2.15998	-6.52372	3.70242e-05	0.0015131	2.56906
ENSMUSG00000008140	Emc10	-0.974485	3.43857	-6.51985	3.72254e-05	0.00151618	2.56364
ENSMUSG00000100826	Snhg14	1.07425	1.50407	6.50691	3.79064e-05	0.00152495	2.54547
ENSMUSG00000050708	Ftl1	-0.920129	10.5874	-6.50275	3.81282e-05	0.00152495	2.53963
ENSMUSG00000097799	Gm26899	0.836763	0.945616	6.50184	3.81767e-05	0.00152495	2.53835
ENSMUSG00000006215	Zbtb17	-0.825533	2.05651	-6.49896	3.83312e-05	0.00152495	2.53431
ENSMUSG00000006299	Aamp	-0.774686	5.89144	-6.49849	3.83567e-05	0.00152495	2.53364
ENSMUSG00000024948	Map4k2	-0.646177	3.03638	-6.49846	3.83585e-05	0.00152495	2.53359
ENSMUSG00000024941	Scyl1	-0.772462	4.33554	-6.49694	3.844e-05	0.00152495	2.53147
ENSMUSG00000023348	Trip6	-0.725787	2.60236	-6.49671	3.84526e-05	0.00152495	2.53114
ENSMUSG00000024947	Men1	-0.755629	3.50541	-6.48238	3.92343e-05	0.00155085	2.51097
ENSMUSG00000075227	Znhit2	-1.05866	1.29	-6.47692	3.95363e-05	0.00155768	2.50329
ENSMUSG00000056917	Sipa1	-0.763188	2.03623	-6.46782	4.0046e-05	0.00156882	2.49045
ENSMUSG00000031828	Klhl36	-1.20455	0.6536	-6.4627	4.03353e-05	0.00156882	2.48324
ENSMUSG00000024312	Wdr46	-0.686134	3.29975	-6.46269	4.03362e-05	0.00156882	2.48321
ENSMUSG00000028538	St3gal3	-0.692208	5.07481	-6.46162	4.03969e-05	0.00156882	2.48171
ENSMUSG00000032109	Nlrx1	-0.700381	2.3706	-6.46034	4.04697e-05	0.00156882	2.4799
ENSMUSG00000083716	Gm13436	-1.58177	0.907397	-6.4563	4.07005e-05	0.00157271	2.4742
ENSMUSG00000022558	Mroh1	-0.94575	3.71262	-6.45056	4.1031e-05	0.00158041	2.4661
ENSMUSG00000024913	Lrp5	-0.925261	5.20786	-6.44388	4.14197e-05	0.00158593	2.45664
ENSMUSG00000035041	Creb3l3	-0.641817	7.28476	-6.44357	4.14374e-05	0.00158593	2.45622
ENSMUSG00000059518	Znhit1	-0.798231	3.3578	-6.44124	4.1574e-05	0.00158613	2.45292
ENSMUSG00000038539	Atf5	-1.07211	6.09187	-6.43357	4.20266e-05	0.00159834	2.44206
ENSMUSG00000030016	Zfp638	0.580448	5.93974	6.42777	4.23721e-05	0.00160641	2.43385
ENSMUSG00000049577	Zfpm1	-1.09881	2.93677	-6.42311	4.26519e-05	0.00161195	2.42725
ENSMUSG00000035671	Zswim4	-1.1536	1.62702	-6.37934	4.5379e-05	0.00170965	2.3651
ENSMUSG00000020092	Pald1	-0.587105	2.59159	-6.37392	4.57299e-05	0.00171321	2.35737
ENSMUSG00000037344	Slc12a9	-0.931886	1.01495	-6.37349	4.57575e-05	0.00171321	2.35677
ENSMUSG00000028919	Arhgef19	-0.821733	4.02593	-6.36959	4.60114e-05	0.00171724	2.35122
ENSMUSG00000019539	Rcn3	-1.0247	0.555521	-6.36748	4.615e-05	0.00171724	2.3482
ENSMUSG00000028063	Lmna	-0.820615	4.28581	-6.36134	4.6554e-05	0.00172694	2.33946
ENSMUSG00000028796	Phc2	-0.671015	3.57944	-6.35241	4.71491e-05	0.00174365	2.32672
ENSMUSG00000078877	Gm14295	0.762009	3.17176	6.34736	4.74894e-05	0.00175086	2.3195
ENSMUSG00000034108	Ccs	-0.608104	5.83726	-6.34468	4.76709e-05	0.0017522	2.31567
ENSMUSG00000008036	Ap2s1	-0.797164	3.69275	-6.33657	4.82244e-05	0.00176431	2.30409
ENSMUSG00000051169	Rpusd3	-1.20006	2.10506	-6.33523	4.83164e-05	0.00176431	2.30218
ENSMUSG00000028542	Slc6a9	-1.25815	3.37447	-6.33345	4.84396e-05	0.00176431	2.29962
ENSMUSG00000059851	Kmt5c	-0.759989	1.40915	-6.32945	4.8716e-05	0.00176903	2.29391
ENSMUSG00000071649	B3gat3	-1.01538	3.33867	-6.32691	4.88932e-05	0.00177014	2.29027
ENSMUSG00000026269	Rnpepl1	-0.851031	4.21701	-6.32176	4.92538e-05	0.00177786	2.2829
ENSMUSG00000047417	Rexo1	-0.996412	2.67448	-6.30661	5.03305e-05	0.00180895	2.26119
ENSMUSG00000040842	Szrd1	-0.623442	5.52949	-6.30543	5.04152e-05	0.00180895	2.25951
ENSMUSG00000071547	Nt5dc2	-0.915862	1.12076	-6.30041	5.07786e-05	0.00181658	2.2523
ENSMUSG00000007872	Id3	-1.47669	3.57349	-6.27627	5.25637e-05	0.00187141	2.21762
ENSMUSG00000031823	Zdhhc7	-0.606444	2.85763	-6.2755	5.26217e-05	0.00187141	2.21651
ENSMUSG00000028973	Abcb8	-0.745669	3.85395	-6.2679	5.31976e-05	0.00188117	2.20558
ENSMUSG00000035585	Tsen34	-0.829776	2.91793	-6.26777	5.32081e-05	0.00188117	2.20538
ENSMUSG00000024769	Cdc42bpg	-0.96939	2.20787	-6.26226	5.36296e-05	0.00189052	2.19746
ENSMUSG00000027404	Snrpb	-0.797185	3.85054	-6.25319	5.43328e-05	0.00190973	2.18438
ENSMUSG00000037373	Ctbp1	-0.708625	3.8537	-6.24888	5.467e-05	0.00191599	2.17817
ENSMUSG00000047109	Cldn14	-0.957503	1.74446	-6.2356	5.57236e-05	0.00194726	2.159
ENSMUSG00000038000	Acd	-0.702649	2.00037	-6.21467	5.74285e-05	0.00200103	2.12874
ENSMUSG00000034908	Sidt2	-0.595238	6.13189	-6.20907	5.78942e-05	0.00201145	2.12062
ENSMUSG00000039148	Sart1	-0.630085	3.92628	-6.20146	5.85331e-05	0.0020278	2.1096
ENSMUSG00000002968	Med25	-0.880788	2.88996	-6.19127	5.94007e-05	0.00204695	2.09482
ENSMUSG00000003402	Prkcsh	-0.684752	5.35135	-6.19098	5.94253e-05	0.00204695	2.0944
ENSMUSG00000030590	Fam98c	-0.904431	1.30335	-6.18484	5.99547e-05	0.00205306	2.0855
ENSMUSG00000003346	Abhd17a	-1.35711	2.50267	-6.18367	6.00566e-05	0.00205306	2.08379
ENSMUSG00000073079	Srp54a	0.52947	5.9403	6.18301	6.01136e-05	0.00205306	2.08284
ENSMUSG00000000631	Myo18a	-0.72071	5.6874	-6.17516	6.08e-05	0.00206045	2.07143
ENSMUSG00000039759	Thap3	-1.09507	0.715421	-6.17446	6.08616e-05	0.00206045	2.07041
ENSMUSG00000029029	Wrap73	-0.776944	2.1937	-6.17314	6.09776e-05	0.00206045	2.0685
ENSMUSG00000009563	Tor2a	-0.848248	3.51577	-6.17273	6.10137e-05	0.00206045	2.0679
ENSMUSG00000111282	RP24-302M3.5	-1.58455	0.758152	-6.16589	6.16208e-05	0.00207514	2.05796
ENSMUSG00000021492	F12	-0.756094	7.56915	-6.16116	6.20447e-05	0.00207651	2.05107
ENSMUSG00000027546	Atp9a	-0.84936	5.5064	-6.15842	6.22918e-05	0.00207651	2.04707
ENSMUSG00000018042	Cyb5r3	-0.729614	7.09198	-6.15667	6.24497e-05	0.00207651	2.04453
ENSMUSG00000019362	D8Ertd738e	-0.640629	4.43103	-6.15597	6.25132e-05	0.00207651	2.04351
ENSMUSG00000048930	Tada3	-0.843375	2.19005	-6.15582	6.25262e-05	0.00207651	2.0433
ENSMUSG00000085037	4933421O10Rik	0.666195	1.69186	6.15212	6.28629e-05	0.00207651	2.0379
ENSMUSG00000006356	Crip2	-1.17242	3.74883	-6.15207	6.28672e-05	0.00207651	2.03784
ENSMUSG00000045438	Cox19	-0.609831	3.80671	-6.14749	6.3286e-05	0.00207962	2.03116
ENSMUSG00000036565	Ttyh3	-0.958826	0.219275	-6.14727	6.33062e-05	0.00207962	2.03084
ENSMUSG00000038644	Pold1	-1.04032	0.2808	-6.13497	6.44466e-05	0.00210964	2.0129
ENSMUSG00000002379	Ndufa11	-1.10578	3.68119	-6.13365	6.45702e-05	0.00210964	2.01098
ENSMUSG00000037638	Zbtb42	-1.01535	0.744141	-6.12967	6.49448e-05	0.00211176	2.00516
ENSMUSG00000039686	Zer1	-0.829264	3.13194	-6.12924	6.49853e-05	0.00211176	2.00454
ENSMUSG00000048277	Syngr2	-0.677973	4.70814	-6.11225	6.66107e-05	0.00215876	1.97971
ENSMUSG00000010045	Tmem115	-0.795769	3.14478	-6.10575	6.72435e-05	0.00217343	1.9702
ENSMUSG00000079334	Nat6	-1.11924	3.61313	-6.10379	6.74358e-05	0.00217381	1.96733
ENSMUSG00000067925	Cxx1a	-0.837765	1.35147	-6.09877	6.79312e-05	0.00218394	1.95997
ENSMUSG00000001802	Lrp3	-0.984258	2.62928	-6.08936	6.88695e-05	0.00220822	1.94618
ENSMUSG00000057177	Gsk3a	-0.623396	3.99165	-6.07997	6.98187e-05	0.00223272	1.93242
ENSMUSG00000034892	Rps29	-1.39043	4.76661	-6.07092	7.07477e-05	0.00225155	1.91913
ENSMUSG00000002345	Borcs8	-0.785821	2.22813	-6.0706	7.07812e-05	0.00225155	1.91866
ENSMUSG00000078861	Zfp931	0.842161	2.93385	6.06396	7.14707e-05	0.00226262	1.90891
ENSMUSG00000041506	Rrp9	-0.61476	2.17824	-6.0635	7.15192e-05	0.00226262	1.90823
ENSMUSG00000027222	Pex16	-0.796674	4.77602	-6.06185	7.16922e-05	0.00226262	1.9058
ENSMUSG00000039515	Ptpa	-0.619172	4.32368	-6.05876	7.20167e-05	0.00226693	1.90126
ENSMUSG00000037326	Capn15	-0.820175	2.53146	-6.05619	7.22882e-05	0.00226955	1.89747
ENSMUSG00000078862	Gm14326	0.730498	3.2936	6.0486	7.30954e-05	0.00228893	1.88631
ENSMUSG00000020393	Kremen1	-0.721271	3.03732	-6.04371	7.36204e-05	0.0022994	1.87911
ENSMUSG00000016942	Tmprss6	-0.710933	7.28807	-6.04035	7.39838e-05	0.00230478	1.87416
ENSMUSG00000063171	Rps4l	-1.53855	1.6857	-6.02988	7.51276e-05	0.00233438	1.85873
ENSMUSG00000004562	Arhgef40	-0.673494	2.62988	-6.02653	7.54979e-05	0.002335	1.85379
ENSMUSG00000035172	Plekhh3	-1.33469	1.04485	-6.0262	7.55349e-05	0.002335	1.85329
ENSMUSG00000003762	Coq8b	-0.810897	2.59011	-6.01085	7.72557e-05	0.00238208	1.83064
ENSMUSG00000035621	Midn	-0.993117	3.39384	-6.0055	7.78654e-05	0.00239325	1.82273
ENSMUSG00000031217	Efnb1	-0.848605	2.68042	-6.0042	7.80149e-05	0.00239325	1.8208
ENSMUSG00000025384	Faap100	-1.02395	1.06665	-6.00132	7.83458e-05	0.0023973	1.81654
ENSMUSG00000078440	Dohh	-1.07226	2.0956	-5.99506	7.90706e-05	0.00240999	1.80728
ENSMUSG00000052928	Ctif	-0.705865	3.28793	-5.99429	7.91601e-05	0.00240999	1.80614
ENSMUSG00000024121	Atp6v0c	-0.967803	5.29092	-5.99144	7.94933e-05	0.00241403	1.80191
ENSMUSG00000020821	Kif1c	-0.596297	7.04268	-5.9839	8.03803e-05	0.00243052	1.79075
ENSMUSG00000024965	Fermt3	-0.805736	0.90815	-5.9834	8.04395e-05	0.00243052	1.79001
ENSMUSG00000030035	Wbp1	-0.65579	3.85944	-5.98053	8.07806e-05	0.0024328	1.78575
ENSMUSG00000035198	Tubg1	-0.574764	3.88585	-5.97829	8.10468e-05	0.0024328	1.78244
ENSMUSG00000044786	Zfp36	-0.651533	4.25329	-5.97768	8.11204e-05	0.0024328	1.78153
ENSMUSG00000029725	Ppp1r35	-0.771431	0.204826	-5.97424	8.15326e-05	0.00243584	1.77643
ENSMUSG00000035342	Lzts2	-0.854667	1.06662	-5.97308	8.16719e-05	0.00243584	1.77471
ENSMUSG00000001138	Cnnm3	-0.695088	2.7635	-5.97179	8.18276e-05	0.00243584	1.7728
ENSMUSG00000044700	Tmem201	-0.749536	2.5452	-5.96804	8.22819e-05	0.00243806	1.76723
ENSMUSG00000030120	Mlf2	-0.610868	5.99152	-5.9669	8.24203e-05	0.00243806	1.76554
ENSMUSG00000035697	Hmha1	-0.89327	1.57644	-5.96617	8.25089e-05	0.00243806	1.76446
ENSMUSG00000040940	Arhgef1	-0.692243	2.79245	-5.95832	8.34707e-05	0.00246013	1.75279
ENSMUSG00000031887	Tradd	-0.699251	2.25295	-5.95675	8.3664e-05	0.00246013	1.75047
ENSMUSG00000034616	Ssh3	-0.760167	2.15323	-5.95271	8.41645e-05	0.00246883	1.74447
ENSMUSG00000040356	Skiv2l	-0.626674	4.99774	-5.95043	8.44488e-05	0.00247115	1.74107
ENSMUSG00000040813	Tex264	-0.591834	4.88088	-5.94815	8.47337e-05	0.00247349	1.73768
ENSMUSG00000024429	Gnl1	-0.737991	3.29429	-5.9437	8.52927e-05	0.00248362	1.73107
ENSMUSG00000024963	Dnajc4	-0.794537	1.76996	-5.94212	8.54928e-05	0.00248362	1.72871
ENSMUSG00000039205	Ciz1	-0.693191	3.28369	-5.9351	8.63849e-05	0.0025035	1.71826
ENSMUSG00000007570	Fance	-0.875472	1.17324	-5.93328	8.66174e-05	0.00250422	1.71556
ENSMUSG00000029600	Rita1	-1.07913	0.455952	-5.92544	8.76286e-05	0.00252739	1.70388
ENSMUSG00000033735	Spr	-0.655794	4.67962	-5.91269	8.93008e-05	0.00256925	1.68485
ENSMUSG00000042010	Acacb	-0.899071	4.56588	-5.91029	8.96186e-05	0.00256925	1.68128
ENSMUSG00000025208	Mrpl43	-0.622732	4.03175	-5.90953	8.97191e-05	0.00256925	1.68015
ENSMUSG00000039623	Ap5z1	-0.774089	1.72273	-5.90615	9.01705e-05	0.00257606	1.6751
ENSMUSG00000003421	Nosip	-0.743112	2.54568	-5.89699	9.14044e-05	0.00260513	1.66142
ENSMUSG00000034974	Dapk3	-0.915122	2.64069	-5.89466	9.17217e-05	0.00260801	1.65793
ENSMUSG00000042535	Gtpbp1	-0.611494	3.23343	-5.89215	9.20641e-05	0.00261159	1.65418
ENSMUSG00000019082	Slc25a22	-0.882745	5.00224	-5.88912	9.24795e-05	0.00261721	1.64965
ENSMUSG00000030688	Stard10	-0.641017	8.0989	-5.88383	9.32103e-05	0.00261835	1.64172
ENSMUSG00000009614	Sardh	-0.560191	8.36261	-5.88317	9.33016e-05	0.00261835	1.64074
ENSMUSG00000025575	Cant1	-0.587872	3.8007	-5.88279	9.33542e-05	0.00261835	1.64017
ENSMUSG00000046761	Fam83h	-0.884557	3.24726	-5.88183	9.34874e-05	0.00261835	1.63873
ENSMUSG00000029570	Lfng	-1.07007	0.567706	-5.87891	9.38942e-05	0.00261835	1.63436
ENSMUSG00000034165	Ccnd3	-0.734789	3.32239	-5.87727	9.41235e-05	0.00261835	1.63191
ENSMUSG00000040688	Tbl3	-0.761896	3.34646	-5.87636	9.42516e-05	0.00261835	1.63054
ENSMUSG00000022517	Mgrn1	-0.571926	5.01585	-5.87632	9.42572e-05	0.00261835	1.63048
ENSMUSG00000067889	Sptbn2	-0.648452	5.6511	-5.87299	9.47245e-05	0.00262528	1.6255
ENSMUSG00000063232	Serpina11	-0.831984	4.93449	-5.87138	9.49518e-05	0.00262555	1.62309
ENSMUSG00000025218	Poll	-0.742292	2.03346	-5.86519	9.58315e-05	0.00264381	1.6138
ENSMUSG00000001247	Lsr	-0.810491	6.14453	-5.8598	9.66046e-05	0.00265905	1.60571
ENSMUSG00000003299	Mrpl4	-0.748579	3.85468	-5.85633	9.71047e-05	0.00266418	1.60051
ENSMUSG00000042570	Mier2	-0.778415	1.63288	-5.85443	9.73803e-05	0.00266418	1.59766
ENSMUSG00000077450	Rab11b	-0.53563	4.33101	-5.85286	9.76082e-05	0.00266418	1.59531
ENSMUSG00000002210	Smg9	-0.765174	1.87725	-5.8524	9.76749e-05	0.00266418	1.59462
ENSMUSG00000085023	Gm12744	6.3578	1.9902	5.84125	9.93137e-05	0.00269438	1.57787
ENSMUSG00000039483	Asb6	-1.00907	1.32066	-5.84094	9.93596e-05	0.00269438	1.5774
ENSMUSG00000051390	Zbtb22	-0.737327	3.25386	-5.83895	9.96549e-05	0.00269438	1.57441
ENSMUSG00000037600	Kdf1	-1.14116	0.580866	-5.83783	9.98217e-05	0.00269438	1.57273
ENSMUSG00000063146	Clip2	-1.06101	0.736089	-5.83731	9.98994e-05	0.00269438	1.57195
ENSMUSG00000024386	Proc	-0.66216	7.62148	-5.8318	0.000100725	0.00270239	1.56366
ENSMUSG00000002980	Bcam	-0.762062	0.134268	-5.8303	0.000100951	0.00270239	1.5614
ENSMUSG00000031708	Tecr	-0.66386	6.05605	-5.83004	0.00010099	0.00270239	1.56101
ENSMUSG00000033594	Spata2l	-0.988532	2.64089	-5.82936	0.000101093	0.00270239	1.55998
ENSMUSG00000030602	Pak4	-0.756973	2.16707	-5.82274	0.000102098	0.00272322	1.55002
ENSMUSG00000004788	Eif2b2	-0.601924	2.88279	-5.82028	0.000102475	0.00272724	1.54631
ENSMUSG00000032745	Gpbp1	0.48155	5.72646	5.817	0.000102979	0.00272887	1.54137
ENSMUSG00000019433	Gipc1	-1.05211	1.84481	-5.81693	0.000102989	0.00272887	1.54127
ENSMUSG00000038451	Spsb2	-0.843419	2.13192	-5.81142	0.000103843	0.00274545	1.53296
ENSMUSG00000030835	Nomo1	-0.507573	5.12352	-5.8032	0.000105129	0.00277339	1.52056
ENSMUSG00000006024	Napa	-0.578307	5.12316	-5.79926	0.00010575	0.00277812	1.51463
ENSMUSG00000033857	Engase	-0.811241	1.1769	-5.79865	0.000105847	0.00277812	1.5137
ENSMUSG00000024854	Pold4	-0.651148	2.35836	-5.79704	0.000106103	0.00277812	1.51127
ENSMUSG00000033938	Ndufb7	-1.12978	3.73898	-5.79511	0.000106411	0.00277812	1.50836
ENSMUSG00000031813	Mvb12a	-0.735478	3.82776	-5.7948	0.000106461	0.00277812	1.50788
ENSMUSG00000031788	Kifc3	-1.16794	3.46686	-5.78852	0.000107468	0.00279835	1.4984
ENSMUSG00000030284	Creld1	-0.724811	4.50196	-5.78067	0.00010874	0.00281767	1.48654
ENSMUSG00000026796	Fam129b	-0.812838	1.34846	-5.77985	0.000108875	0.00281767	1.4853
ENSMUSG00000063281	Zfp35	0.705925	2.98376	5.77963	0.000108911	0.00281767	1.48496
ENSMUSG00000024870	Rab1b	-0.62673	5.49498	-5.77613	0.000109485	0.00282473	1.47967
ENSMUSG00000108955	Gm44775	-2.02091	0.582121	-5.77511	0.000109653	0.00282473	1.47813
ENSMUSG00000019039	Dalrd3	-0.63949	3.92356	-5.76667	0.000111052	0.00285468	1.46536
ENSMUSG00000026279	Thap4	-0.52663	2.61425	-5.76474	0.000111375	0.00285636	1.46243
ENSMUSG00000020308	Tpgs1	-1.27208	0.202072	-5.76345	0.000111591	0.00285636	1.46047
ENSMUSG00000028833	Ncdn	-1.08589	1.5466	-5.75966	0.000112228	0.00286091	1.45474
ENSMUSG00000003500	Impdh1	-0.789501	0.447337	-5.75953	0.000112251	0.00286091	1.45453
ENSMUSG00000019689	Fmc1	-0.919461	1.88001	-5.75817	0.000112481	0.00286091	1.45248
ENSMUSG00000022671	Mzt2	-0.761744	2.1493	-5.74487	0.000114755	0.0029126	1.43231
ENSMUSG00000090137	Uba52	-0.917495	7.00486	-5.74174	0.000115298	0.00291662	1.42756
ENSMUSG00000033684	Qsox1	-0.630709	7.60614	-5.74107	0.000115414	0.00291662	1.42655
ENSMUSG00000024767	Otub1	-0.629935	4.45867	-5.73868	0.000115831	0.00291662	1.42291
ENSMUSG00000046440	Gm5564	0.780765	1.21699	5.73839	0.000115881	0.00291662	1.42247
ENSMUSG00000026435	Slc45a3	-0.852636	4.06581	-5.73066	0.00011724	0.00293973	1.41073
ENSMUSG00000021493	Pdlim7	-1.20199	0.647213	-5.73039	0.000117287	0.00293973	1.41033
ENSMUSG00000029598	Plbd2	-0.619511	4.30092	-5.72168	0.000118839	0.00297245	1.39708
ENSMUSG00000039850	Endov	-0.648745	1.57252	-5.71866	0.000119381	0.00297983	1.39249
ENSMUSG00000039849	Pcif1	-0.531646	3.66507	-5.71416	0.000120196	0.00299398	1.38564
ENSMUSG00000110234	Dnhd1	-0.81922	1.4136	-5.7039	0.000122073	0.00303416	1.37002
ENSMUSG00000001910	Nacc1	-0.641164	4.35546	-5.70261	0.000122313	0.00303416	1.36805
ENSMUSG00000039715	Wdr34	-0.774972	1.46833	-5.69861	0.000123055	0.00303576	1.36195
ENSMUSG00000049401	Ogfr	-0.632762	4.3691	-5.69738	0.000123284	0.00303576	1.36008
ENSMUSG00000036636	Clcn7	-0.530229	4.32018	-5.69555	0.000123626	0.00303576	1.35729
ENSMUSG00000054737	Zfp182	0.630108	2.57058	5.6955	0.000123634	0.00303576	1.35722
ENSMUSG00000024212	Mllt1	-0.7961	2.93305	-5.69549	0.000123636	0.00303576	1.3572
ENSMUSG00000024220	Zfp523	-0.980956	2.08386	-5.69359	0.000123991	0.00303829	1.35431
ENSMUSG00000042524	Sun2	-1.10763	4.80873	-5.69056	0.000124562	0.00304608	1.34969
ENSMUSG00000062906	Hdac10	-0.631148	2.47068	-5.68693	0.000125249	0.00305503	1.34414
ENSMUSG00000020472	Zkscan17	-0.675652	2.51176	-5.6852	0.000125577	0.00305503	1.34151
ENSMUSG00000046351	Zfp322a	0.588692	4.45251	5.68462	0.000125688	0.00305503	1.34062
ENSMUSG00000022560	Slc52a2	-0.93169	1.8065	-5.68073	0.00012643	0.00306688	1.33469
ENSMUSG00000021223	Papln	-0.805243	0.449751	-5.67831	0.000126896	0.00306751	1.33098
ENSMUSG00000068240	Gm11808	-0.882272	4.10932	-5.67795	0.000126965	0.00306751	1.33043
ENSMUSG00000019173	Rab5c	-0.475615	5.45635	-5.67489	0.000127554	0.00307559	1.32576
ENSMUSG00000037339	Fam53a	-0.541837	3.24023	-5.65899	0.000130668	0.00314438	1.30146
ENSMUSG00000026883	Dab2ip	-0.770017	2.83182	-5.64809	0.000132851	0.00319053	1.28476
ENSMUSG00000048087	Gm4737	-0.912076	6.87234	-5.64323	0.000133836	0.00320782	1.27731
ENSMUSG00000029071	Dvl1	-0.653125	4.88724	-5.64096	0.000134298	0.00321248	1.27384
ENSMUSG00000034930	Rtkn	-0.818155	2.41842	-5.63674	0.000135163	0.00322584	1.26737
ENSMUSG00000037572	Wdhd1	0.538259	1.05312	5.63563	0.000135391	0.00322584	1.26567
ENSMUSG00000003308	Keap1	-0.502016	4.74202	-5.63086	0.000136378	0.00324288	1.25835
ENSMUSG00000036002	Fam214b	-0.837262	2.219	-5.62958	0.000136644	0.00324288	1.25638
ENSMUSG00000007833	Aldh16a1	-1.07399	3.9777	-5.62645	0.000137296	0.00325195	1.25158
ENSMUSG00000049482	Ctu2	-0.820621	1.64133	-5.62383	0.000137846	0.00325857	1.24755
ENSMUSG00000024939	Fam89b	-1.00438	1.26014	-5.62122	0.000138395	0.00326515	1.24355
ENSMUSG00000020153	Ndufs7	-0.816793	4.24375	-5.61697	0.000139294	0.00327993	1.23703
ENSMUSG00000024955	Esrra	-1.12781	2.75356	-5.61293	0.000140155	0.00329378	1.23081
ENSMUSG00000025733	Rhot2	-0.548808	4.5406	-5.60806	0.000141199	0.00331151	1.22333
ENSMUSG00000004667	Polr2e	-0.961066	3.12963	-5.60686	0.000141459	0.00331151	1.22147
ENSMUSG00000024247	Pkdcc	-0.963899	2.93176	-5.60343	0.000142201	0.00331786	1.2162
ENSMUSG00000027551	Zfp64	-0.761002	1.96919	-5.60306	0.000142281	0.00331786	1.21564
ENSMUSG00000061981	Flot2	-0.612707	4.2335	-5.59889	0.00014319	0.00333261	1.20922
ENSMUSG00000020109	Dnajb12	-0.567652	4.63409	-5.59691	0.000143623	0.00333626	1.20617
ENSMUSG00000023048	Prr13	-0.55126	3.64362	-5.59486	0.000144074	0.00334029	1.20301
ENSMUSG00000020211	Sf3a2	-0.963542	1.58529	-5.59281	0.000144524	0.00334431	1.19986
ENSMUSG00000025485	Ric8a	-0.525471	3.65979	-5.58988	0.000145173	0.00334784	1.19535
ENSMUSG00000025171	Ubtd1	-1.05291	0.900864	-5.58961	0.000145232	0.00334784	1.19494
ENSMUSG00000056724	Nbeal2	-0.94062	2.36689	-5.57725	0.000148004	0.00340522	1.17588
ENSMUSG00000034171	Faah	-0.580406	5.9182	-5.57456	0.000148614	0.00341273	1.17173
ENSMUSG00000042286	Stab1	-0.738895	5.31772	-5.57221	0.000149149	0.00341851	1.16811
ENSMUSG00000003438	Timm50	-0.484907	3.11322	-5.57085	0.000149461	0.00341917	1.166
ENSMUSG00000031503	Col4a2	-0.585167	4.32663	-5.5683	0.000150044	0.00342313	1.16207
ENSMUSG00000001285	Myg1	-0.556874	3.02219	-5.56704	0.000150336	0.00342313	1.16011
ENSMUSG00000078923	Ube2v1	-0.530977	5.12373	-5.56638	0.000150486	0.00342313	1.15911
ENSMUSG00000032079	Apoa5	-0.77365	8.49407	-5.56032	0.00015189	0.00344816	1.14975
ENSMUSG00000022620	Arsa	-0.787309	3.97424	-5.55917	0.000152158	0.00344816	1.14796
ENSMUSG00000022615	Tymp	-1.23945	3.23199	-5.55511	0.000153108	0.00345104	1.14169
ENSMUSG00000067235	H2-Q10	-0.518726	9.52686	-5.55496	0.000153142	0.00345104	1.14146
ENSMUSG00000017721	Pigt	-0.75237	3.78503	-5.55495	0.000153144	0.00345104	1.14145
ENSMUSG00000001552	Jup	-0.801568	4.06177	-5.54798	0.00015479	0.00347788	1.13068
ENSMUSG00000017670	Elmo2	-0.513962	2.88797	-5.54747	0.000154912	0.00347788	1.12988
ENSMUSG00000074336	Apoc4	-0.656151	8.28978	-5.53859	0.000157037	0.00351623	1.11614
ENSMUSG00000002372	Ranbp3	-0.597557	3.59227	-5.5379	0.000157204	0.00351623	1.11507
ENSMUSG00000030682	Cdipt	-0.502743	4.41716	-5.5297	0.000159196	0.00354822	1.10237
ENSMUSG00000029622	Arpc1b	-0.782297	3.53111	-5.52959	0.000159223	0.00354822	1.1022
ENSMUSG00000025793	Hgs	-0.714018	4.45379	-5.52802	0.000159608	0.00355024	1.09977
ENSMUSG00000032867	Fbxw8	-0.496639	4.95236	-5.5162	0.000162536	0.00360871	1.08144
ENSMUSG00000001751	Naglu	-0.62158	3.3261	-5.50986	0.000164128	0.00363419	1.0716
ENSMUSG00000036073	Galt	-0.745737	4.48312	-5.50924	0.000164286	0.00363419	1.07063
ENSMUSG00000091337	Eid1	0.68536	3.37837	5.50749	0.000164729	0.00363732	1.06792
ENSMUSG00000002279	Lmf1	-0.578029	4.19625	-5.50334	0.000165785	0.00364865	1.06147
ENSMUSG00000026814	Eng	-0.674232	4.51364	-5.50309	0.000165848	0.00364865	1.06109
ENSMUSG00000007029	Vars	-0.766028	3.48756	-5.50191	0.000166151	0.00364865	1.05925
ENSMUSG00000110841	RP23-269H21.1	-0.963817	2.05545	-5.50019	0.000166591	0.00365168	1.05658
ENSMUSG00000022557	Bop1	-0.648417	3.78083	-5.49617	0.000167625	0.00365278	1.05034
ENSMUSG00000034247	Plekhm1	-0.654188	2.86258	-5.49593	0.000167689	0.00365278	1.04996
ENSMUSG00000035206	Sppl2b	-0.97329	1.92226	-5.49588	0.000167701	0.00365278	1.04988
ENSMUSG00000024309	Pfdn6	-0.745593	3.55775	-5.49529	0.000167853	0.00365278	1.04897
ENSMUSG00000090093	Gm14399	0.618245	1.93935	5.49387	0.00016822	0.00365417	1.04677
ENSMUSG00000002409	Dyrk1b	-1.19749	0.488234	-5.48592	0.000170296	0.0036926	1.0344
ENSMUSG00000057672	Pkn1	-0.613295	3.85915	-5.48386	0.000170839	0.00369774	1.03118
ENSMUSG00000053347	Zfp943	0.540159	3.89707	5.48173	0.000171401	0.00370324	1.02787
ENSMUSG00000031730	Dhodh	-0.610493	2.00896	-5.47878	0.000172183	0.00371348	1.02329
ENSMUSG00000020941	Map3k14	-0.989204	0.768251	-5.47664	0.000172752	0.0037191	1.01996
ENSMUSG00000037103	Dcaf15	-0.801117	0.847623	-5.47543	0.000173075	0.00371942	1.01807
ENSMUSG00000035215	Lsm7	-0.614228	1.60447	-5.46802	0.00017507	0.00375558	1.00651
ENSMUSG00000036957	Lrfn3	-1.28835	1.0092	-5.46405	0.000176146	0.0037717	1.00033
ENSMUSG00000035673	Sbno2	-0.81522	3.13344	-5.46295	0.000176447	0.0037717	0.998612
ENSMUSG00000067847	Romo1	-1.04329	2.12189	-5.45807	0.000177783	0.00379355	0.991
ENSMUSG00000032583	Mon1a	-0.905969	2.29114	-5.45509	0.000178604	0.00380434	0.986352
ENSMUSG00000065037	Rn7sk	-0.657514	12.2806	-5.44871	0.000180376	0.00383529	0.976398
ENSMUSG00000032513	Gorasp1	-0.495333	3.92014	-5.44562	0.000181239	0.00384687	0.971579
ENSMUSG00000028549	Itgb3bp	0.597795	0.978441	5.44119	0.000182487	0.00386655	0.964657
ENSMUSG00000040390	Map3k10	-1.21511	1.01152	-5.43001	0.000185676	0.00392721	0.947182
ENSMUSG00000011877	Git1	-0.860494	1.76926	-5.4259	0.000186866	0.00394545	0.940741
ENSMUSG00000037993	Dhx38	-0.66348	4.0797	-5.42318	0.000187654	0.0039504	0.936494
ENSMUSG00000024691	Fam111a	0.662614	2.5164	5.42283	0.000187756	0.0039504	0.935948
ENSMUSG00000002985	Apoe	-0.632871	12.6255	-5.42003	0.000188575	0.00396073	0.931555
ENSMUSG00000101892	9130401M01Rik	-0.564294	3.18246	-5.41624	0.000189687	0.00396803	0.925625
ENSMUSG00000040327	Cul9	-0.843452	1.47857	-5.41561	0.000189872	0.00396803	0.924641
ENSMUSG00000037966	Ninj1	-0.860417	4.91368	-5.41548	0.00018991	0.00396803	0.924439
ENSMUSG00000001211	Agpat3	-0.513962	6.78608	-5.41106	0.000191219	0.00398846	0.917511
ENSMUSG00000044562	Rasip1	-0.948015	0.781642	-5.40747	0.00019229	0.0040037	0.911874
ENSMUSG00000099041	Gm28035	-0.852036	2.30946	-5.40538	0.000192915	0.0040037	0.908602
ENSMUSG00000030611	Mrps11	-0.685084	2.10018	-5.40528	0.000192945	0.0040037	0.908442
ENSMUSG00000006476	Nsmf	-0.703082	5.9117	-5.40182	0.000193983	0.00401625	0.903029
ENSMUSG00000021597	Slf1	0.548597	1.91754	5.40105	0.000194217	0.00401625	0.901817
ENSMUSG00000028959	Fastk	-0.668871	3.76351	-5.39519	0.000195994	0.00404606	0.892628
ENSMUSG00000028312	Smc2	0.55212	2.46242	5.38961	0.000197704	0.00406763	0.883863
ENSMUSG00000090015	Gm15446	0.629388	2.18508	5.38958	0.000197713	0.00406763	0.883814
ENSMUSG00000023904	Hcfc1r1	-0.59402	3.84913	-5.37794	0.000201329	0.00412863	0.865531
ENSMUSG00000019158	Tmem160	-1.01848	1.04034	-5.37783	0.000201363	0.00412863	0.865359
ENSMUSG00000057789	Bak1	-0.638934	2.92567	-5.37307	0.000202862	0.0041523	0.857878
ENSMUSG00000029528	Pxn	-0.60463	3.93353	-5.37173	0.000203287	0.00415394	0.855769
ENSMUSG00000025403	Shmt2	-0.606635	6.14028	-5.36914	0.000204108	0.00415413	0.851699
ENSMUSG00000017210	Med24	-0.593152	3.37166	-5.36864	0.000204268	0.00415413	0.850911
ENSMUSG00000068328	Aup1	-0.515816	5.93963	-5.36845	0.00020433	0.00415413	0.850604
ENSMUSG00000025002	Cyp2c55	0.853199	1.50452	5.36704	0.000204779	0.00415625	0.848389
ENSMUSG00000000154	Slc22a18	-0.638988	4.92976	-5.35739	0.000207886	0.00420542	0.833196
ENSMUSG00000030083	Abtb1	-0.946446	2.68131	-5.35735	0.000207899	0.00420542	0.833133
ENSMUSG00000085791	Rpl30-ps9	1.14623	2.56577	5.35441	0.000208853	0.00421765	0.82851
ENSMUSG00000053329	D10Jhu81e	-0.652977	4.99925	-5.34551	0.00021178	0.00426262	0.814471
ENSMUSG00000028860	Sytl1	-1.07362	0.727795	-5.34548	0.000211788	0.00426262	0.814435
ENSMUSG00000057411	Fam173a	-0.849785	2.54573	-5.33917	0.000213887	0.0042977	0.804483
ENSMUSG00000097375	6720427I07Rik	0.698492	3.86888	5.33797	0.000214291	0.00429865	0.802579
ENSMUSG00000038181	Chpf2	-0.846378	3.68961	-5.33618	0.00021489	0.00430231	0.799762
ENSMUSG00000002319	Ipo4	-0.528965	4.44099	-5.33487	0.00021533	0.00430231	0.797697
ENSMUSG00000020346	Mgat1	-0.765809	4.89869	-5.33424	0.000215544	0.00430231	0.796695
ENSMUSG00000037692	Ahdc1	-1.11514	1.24072	-5.33212	0.000216257	0.00430942	0.793361
ENSMUSG00000018143	Mafk	-0.616804	2.79607	-5.3205	0.000220227	0.0043769	0.775008
ENSMUSG00000015335	Zdhhc12	-0.800302	2.30825	-5.31853	0.000220909	0.0043769	0.771886
ENSMUSG00000036180	Gatad2a	-0.510382	5.08768	-5.31829	0.000220993	0.0043769	0.771505
ENSMUSG00000086784	Isoc2a	-0.735708	4.99422	-5.31799	0.000221096	0.0043769	0.771033
ENSMUSG00000002307	Daxx	-0.516479	3.244	-5.31471	0.000222235	0.00437835	0.765848
ENSMUSG00000036553	Sh3tc1	-0.70485	1.70665	-5.31426	0.000222392	0.00437835	0.765134
ENSMUSG00000024180	Tmem8	-0.486283	3.32744	-5.31373	0.000222577	0.00437835	0.764294
ENSMUSG00000030660	Pik3c2a	0.511103	6.63131	5.31338	0.000222699	0.00437835	0.763744
ENSMUSG00000042293	Gm5617	-1.09353	1.31938	-5.31256	0.000222985	0.00437835	0.762448
ENSMUSG00000029455	Aldh2	-0.768346	8.9319	-5.29966	0.000227543	0.00446058	0.74203
ENSMUSG00000044030	Irf2bp1	-0.590267	2.22869	-5.29529	0.000229109	0.00448399	0.735108
ENSMUSG00000031502	Col4a1	-0.608162	5.14879	-5.29353	0.000229739	0.00448904	0.732335
ENSMUSG00000018509	Cenpv	-0.553022	3.21715	-5.29109	0.000230622	0.00449899	0.728467
ENSMUSG00000034022	Cpsf1	-0.536757	4.70352	-5.28101	0.000234302	0.00456341	0.712489
ENSMUSG00000049686	Orai1	-1.08524	1.86216	-5.27442	0.000236744	0.00460353	0.702026
ENSMUSG00000030533	Unc45a	-0.591252	2.72371	-5.27051	0.000238203	0.00462444	0.695827
ENSMUSG00000024847	Aip	-0.995938	2.02873	-5.26433	0.000240533	0.00466216	0.686005
ENSMUSG00000024319	Vps52	-0.450117	3.57418	-5.26256	0.000241205	0.00466768	0.683189
ENSMUSG00000017774	Myo1c	-0.441756	5.26779	-5.26055	0.000241969	0.00467497	0.679996
ENSMUSG00000029345	Tfip11	-0.539671	3.34951	-5.25872	0.000242666	0.00468094	0.677092
ENSMUSG00000034793	G6pc3	-0.723421	1.26223	-5.25505	0.000244075	0.00470058	0.671252
ENSMUSG00000019659	Ccdc12	-0.854783	2.46241	-5.25027	0.000245919	0.00471013	0.663655
ENSMUSG00000072772	Grcc10	-0.901332	3.98324	-5.25011	0.000245981	0.00471013	0.6634
ENSMUSG00000034714	Ttyh2	-0.588237	5.83088	-5.24954	0.000246202	0.00471013	0.662493
ENSMUSG00000024369	Nelfe	-0.480683	3.65368	-5.24923	0.000246323	0.00471013	0.662
ENSMUSG00000019471	Cdc37	-0.625703	4.79307	-5.24709	0.000247155	0.00471013	0.658594
ENSMUSG00000061306	Slc38a10	-0.630718	5.80488	-5.24678	0.000247276	0.00471013	0.658101
ENSMUSG00000002660	Clpp	-0.636832	4.34539	-5.2467	0.000247305	0.00471013	0.657983
ENSMUSG00000006731	B4galnt1	-0.694591	5.1908	-5.24381	0.000248435	0.00471458	0.653385
ENSMUSG00000044763	Trmt10c	0.507014	4.69686	5.24354	0.000248541	0.00471458	0.652954
ENSMUSG00000049287	Iba57	-0.575113	2.49767	-5.24311	0.000248712	0.00471458	0.652258
ENSMUSG00000044197	Gpr146	-0.668757	5.67599	-5.23937	0.000250183	0.00472911	0.646308
ENSMUSG00000049562	Ap5b1	-1.2785	0.270738	-5.23871	0.000250444	0.00472911	0.645254
ENSMUSG00000049295	Zfp219	-0.84445	1.85386	-5.23817	0.000250656	0.00472911	0.644403
ENSMUSG00000032387	Rbpms2	-0.540181	3.91967	-5.22595	0.000255536	0.00481366	0.62494
ENSMUSG00000034708	Grn	-0.650543	6.65102	-5.22443	0.000256153	0.00481766	0.622508
ENSMUSG00000029556	Hnf1a	-1.14538	3.20344	-5.22345	0.000256547	0.00481766	0.620954
ENSMUSG00000047264	Zfp358	-0.561963	1.98942	-5.21769	0.000258897	0.00485421	0.611754
ENSMUSG00000044279	Crb3	-0.925377	2.17467	-5.2149	0.00026004	0.00486757	0.607305
ENSMUSG00000045576	St7l	0.436803	4.69332	5.21256	0.000261004	0.00486757	0.603573
ENSMUSG00000040811	Eml2	-0.615737	1.69227	-5.2124	0.00026107	0.00486757	0.603317
ENSMUSG00000054252	Fgfr3	-0.857962	3.89389	-5.21203	0.000261224	0.00486757	0.602722
ENSMUSG00000037553	Zdhhc18	-0.727578	3.17761	-5.20462	0.000264303	0.00491735	0.590894
ENSMUSG00000009035	Tmem184b	-0.799692	2.62894	-5.20204	0.000265384	0.00492752	0.586776
ENSMUSG00000024790	Sac3d1	-0.663978	0.447118	-5.20102	0.000265811	0.00492752	0.585153
ENSMUSG00000020232	Hmg20b	-0.672936	2.2028	-5.20039	0.000266076	0.00492752	0.584148
ENSMUSG00000029208	Guf1	0.434619	4.51733	5.19774	0.000267199	0.00494071	0.579899
ENSMUSG00000023707	Ogfod2	-0.729462	2.76351	-5.19585	0.000267995	0.00494082	0.576893
ENSMUSG00000020387	Jade2	-0.862622	2.88182	-5.19579	0.000268024	0.00494082	0.576786
ENSMUSG00000024906	Mus81	-0.560459	1.90478	-5.18903	0.00027091	0.00498177	0.565976
ENSMUSG00000025666	Tmem47	0.542724	2.93592	5.18865	0.000271072	0.00498177	0.565373
ENSMUSG00000083111	Gm14421	0.676633	3.00333	5.18115	0.000274314	0.00503368	0.553373
ENSMUSG00000045128	Rpl18a	-1.00133	6.45657	-5.17965	0.000274967	0.00503799	0.550974
ENSMUSG00000031931	Ankrd49	0.489925	3.58674	5.17827	0.000275571	0.0050414	0.54876
ENSMUSG00000089832	Shkbp1	-0.700952	1.63805	-5.17358	0.000277626	0.0050713	0.54126
ENSMUSG00000052296	Ppp6r1	-0.450792	5.85654	-5.17212	0.000278272	0.00507541	0.538915
ENSMUSG00000030341	Tnfrsf1a	-0.448425	5.03696	-5.16954	0.000279413	0.00508853	0.534782
ENSMUSG00000035781	R3hdm4	-0.486109	3.46496	-5.16604	0.000280971	0.00510918	0.529172
ENSMUSG00000042066	Tmcc2	-0.549922	1.07465	-5.16442	0.000281696	0.00511233	0.52657
ENSMUSG00000035133	Arhgap5	0.423677	7.51	5.1633	0.000282196	0.00511233	0.524782
ENSMUSG00000026944	Abca2	-0.662437	4.08592	-5.16281	0.000282417	0.00511233	0.523992
ENSMUSG00000041375	Ccdc9	-0.686068	2.39735	-5.15938	0.000283957	0.00512946	0.518502
ENSMUSG00000020311	Erlec1	0.519512	4.04223	5.15882	0.000284214	0.00512946	0.51759
ENSMUSG00000020919	Stat5b	-0.573486	4.58403	-5.15376	0.000286509	0.00515429	0.509472
ENSMUSG00000073418	C4b	-0.625851	9.51762	-5.15297	0.000286865	0.00515429	0.508216
ENSMUSG00000041638	Gcn1l1	-0.608095	4.81118	-5.15296	0.000286872	0.00515429	0.508194
ENSMUSG00000000378	Ccm2	-0.78032	2.43759	-5.15164	0.000287476	0.00515501	0.506072
ENSMUSG00000039244	E130309D02Rik	-0.772912	2.37919	-5.15085	0.000287836	0.00515501	0.504806
ENSMUSG00000030816	Rnf40	-0.464609	4.37385	-5.15006	0.000288195	0.00515501	0.503549
ENSMUSG00000053560	Ier2	-1.40588	1.3664	-5.14903	0.00028867	0.00515524	0.501888
ENSMUSG00000028958	Tmub1	-0.919885	1.50427	-5.14681	0.000289692	0.00515524	0.498318
ENSMUSG00000039841	Zfp800	0.53659	4.11037	5.14648	0.000289842	0.00515524	0.497798
ENSMUSG00000025737	Wdr24	-0.522943	3.53793	-5.14528	0.000290397	0.00515524	0.495868
ENSMUSG00000029507	Pus1	-0.535368	2.76861	-5.14436	0.000290824	0.00515524	0.494385
ENSMUSG00000034889	Cactin	-0.902946	1.97357	-5.14382	0.00029107	0.00515524	0.49353
ENSMUSG00000022453	Naga	-0.687842	3.69141	-5.14354	0.000291201	0.00515524	0.493077
ENSMUSG00000025151	Maged1	-0.507769	6.41441	-5.13819	0.000293694	0.0051814	0.484473
ENSMUSG00000025223	Ldb1	-0.549665	3.28394	-5.1377	0.000293919	0.0051814	0.483698
ENSMUSG00000024792	Zfpl1	-0.810324	2.44357	-5.1371	0.000294202	0.0051814	0.482727
ENSMUSG00000044986	Tst	-0.711164	6.18019	-5.13559	0.000294909	0.0051814	0.480306
ENSMUSG00000025939	Ube2w	0.413156	4.31559	5.13437	0.000295485	0.0051814	0.478334
ENSMUSG00000031805	Jak3	-0.830636	1.7544	-5.13388	0.000295713	0.0051814	0.477557
ENSMUSG00000033423	Eri3	-0.560003	3.34861	-5.13335	0.000295962	0.0051814	0.476707
ENSMUSG00000004846	Plod3	-0.565741	3.72459	-5.13302	0.000296117	0.0051814	0.476178
ENSMUSG00000004934	Pias4	-0.671413	2.04926	-5.13174	0.000296722	0.00518446	0.474119
ENSMUSG00000036620	Mgat4b	-0.75391	2.99532	-5.13081	0.000297163	0.00518465	0.47262
ENSMUSG00000036561	Ppp6r2	-0.537316	4.37107	-5.12804	0.000298476	0.00519714	0.46817
ENSMUSG00000020810	Cygb	-0.729797	1.55491	-5.12749	0.000298741	0.00519714	0.467274
ENSMUSG00000032582	Rbm6	0.490902	5.02824	5.1245	0.000300167	0.00521443	0.462467
ENSMUSG00000052748	Swt1	0.650443	4.57111	5.12187	0.000301427	0.00522878	0.458238
ENSMUSG00000024892	Pcx	-0.730815	8.11789	-5.11899	0.000302813	0.00523935	0.453607
ENSMUSG00000022500	Litaf	-0.577893	5.73121	-5.11794	0.000303322	0.00523935	0.451914
ENSMUSG00000019080	Mfsd3	-0.975382	1.75478	-5.1179	0.00030334	0.00523935	0.451853
ENSMUSG00000001507	Itga3	-0.742319	1.81889	-5.11476	0.000304866	0.00525817	0.446789
ENSMUSG00000097145	9230114K14Rik	0.587534	1.06359	5.11342	0.000305517	0.00525996	0.444634
ENSMUSG00000025188	Hps1	-0.866186	1.74718	-5.11275	0.000305842	0.00525996	0.443561
ENSMUSG00000057409	Zfp53	0.791605	2.34492	5.10797	0.000308186	0.00529272	0.435857
ENSMUSG00000051375	Pcdh1	-0.672118	5.10937	-5.10651	0.000308903	0.00529328	0.433508
ENSMUSG00000006526	Tmem110	-0.55427	2.38007	-5.10612	0.000309097	0.00529328	0.432877
ENSMUSG00000007036	Abhd16a	-0.662255	3.81272	-5.10127	0.000311498	0.00532684	0.425065
ENSMUSG00000075467	Dnlz	-0.534536	3.43809	-5.09853	0.000312868	0.00533527	0.420636
ENSMUSG00000024726	Carnmt1	0.437101	4.47054	5.09851	0.000312876	0.00533527	0.420609
ENSMUSG00000061650	Med9	-0.564252	1.47423	-5.09619	0.000314038	0.00534751	0.41687
ENSMUSG00000041571	Selenow	-0.89613	3.9269	-5.08957	0.000317377	0.00539676	0.406192
ENSMUSG00000036892	Prodh2	-0.913692	5.33857	-5.08631	0.000319036	0.0054104	0.40093
ENSMUSG00000033972	Zfp944	0.546066	3.21271	5.08539	0.000319508	0.0054104	0.399438
ENSMUSG00000033335	Dnm2	-0.465012	4.90928	-5.08535	0.000319526	0.0054104	0.399382
ENSMUSG00000032782	Cntrob	-0.537279	2.12687	-5.08379	0.000320328	0.00541637	0.396851
ENSMUSG00000048731	Ggnbp1	-0.593345	2.57791	-5.07916	0.000322705	0.00544893	0.389387
ENSMUSG00000026098	Pms1	0.576633	3.27918	5.07431	0.000325221	0.00548372	0.38155
ENSMUSG00000078866	Zfp970	0.706669	5.86311	5.07241	0.000326212	0.00548929	0.378477
ENSMUSG00000001576	Ergic1	-0.422975	5.5926	-5.07193	0.000326461	0.00548929	0.377707
ENSMUSG00000022129	Dct	-1.01864	0.458055	-5.06942	0.000327776	0.00550372	0.37365
ENSMUSG00000079562	Maea	-0.538472	3.86259	-5.06719	0.000328951	0.00551576	0.370039
ENSMUSG00000021453	Gadd45g	-2.00676	0.087369	-5.06368	0.000330805	0.00552391	0.364364
ENSMUSG00000015016	Acsf3	-0.574267	3.42259	-5.06284	0.000331251	0.00552391	0.363004
ENSMUSG00000095193	Gm20939	0.665339	0.976	5.06243	0.000331469	0.00552391	0.362342
ENSMUSG00000006678	Pola1	0.6092	2.53142	5.06179	0.000331809	0.00552391	0.361307
ENSMUSG00000029577	Ube3b	-0.539979	5.00431	-5.06121	0.000332117	0.00552391	0.36037
ENSMUSG00000040883	Tmem205	-0.747513	6.5615	-5.06089	0.000332288	0.00552391	0.35985
ENSMUSG00000041765	Ubac2	-0.542984	3.56883	-5.06022	0.000332644	0.00552391	0.358769
ENSMUSG00000024137	E4f1	-0.834383	1.26975	-5.05637	0.000334705	0.00555049	0.352534
ENSMUSG00000024193	Phf1	-0.691708	2.20626	-5.05392	0.000336022	0.00556184	0.348572
ENSMUSG00000028848	Gpn2	-0.665228	1.97372	-5.05338	0.000336313	0.00556184	0.347698
ENSMUSG00000030588	Yif1b	-1.00657	2.61697	-5.04949	0.000338419	0.00558901	0.341396
ENSMUSG00000021901	Bap1	-0.445233	4.32724	-5.04535	0.000340672	0.00561226	0.334697
ENSMUSG00000043987	Cep164	-0.62104	3.17973	-5.0452	0.000340758	0.00561226	0.334445
ENSMUSG00000068264	Ap5s1	-0.71318	2.27027	-5.04235	0.000342322	0.00562987	0.329822
ENSMUSG00000044501	Zfp758	0.498887	3.08366	5.04155	0.000342761	0.00562987	0.328527
ENSMUSG00000025347	Mettl7b	-0.575984	8.6301	-5.03994	0.000343645	0.00563671	0.325928
ENSMUSG00000032842	Abcc10	-0.79556	1.21091	-5.03692	0.000345319	0.00564171	0.321021
ENSMUSG00000027364	Usp50	-0.994826	2.67197	-5.03634	0.000345639	0.00564171	0.320087
ENSMUSG00000059070	Rpl18	-0.853941	5.73699	-5.03575	0.000345968	0.00564171	0.319126
ENSMUSG00000025377	Tepsin	-0.699035	2.13311	-5.0353	0.000346217	0.00564171	0.318401
ENSMUSG00000055480	Zfp458	1.11026	0.466892	5.03446	0.000346682	0.00564171	0.317045
ENSMUSG00000040710	St8sia4	0.881768	1.21394	5.03433	0.000346757	0.00564171	0.316827
ENSMUSG00000038515	Grtp1	-0.546779	3.40472	-5.03118	0.000348515	0.00566266	0.311724
ENSMUSG00000061111	Fam195b	-0.834288	2.54841	-5.02588	0.000351498	0.00570345	0.30312
ENSMUSG00000046070	Igfals	-1.0089	5.82368	-5.0182	0.000355869	0.0057666	0.290646
ENSMUSG00000020471	Pold2	-0.790516	2.68223	-5.01482	0.000357806	0.00578614	0.285166
ENSMUSG00000040435	Ppp1r15a	-0.678049	2.31884	-5.01443	0.000358034	0.00578614	0.284523
ENSMUSG00000028252	Ccnc	0.405675	4.61394	5.0097	0.00036077	0.00582255	0.276839
ENSMUSG00000040007	Bahd1	-0.767873	2.16304	-5.00571	0.000363091	0.00585167	0.270366
ENSMUSG00000034781	Gna11	-0.474396	5.02678	-5.00445	0.000363833	0.00585167	0.268306
ENSMUSG00000025362	Rps26	-0.89134	5.71384	-5.00411	0.00036403	0.00585167	0.267758
ENSMUSG00000002343	Armc6	-0.922797	0.785154	-5.00326	0.000364529	0.00585187	0.266377
ENSMUSG00000037570	Mcrs1	-0.968538	1.69063	-4.99243	0.000370945	0.00594696	0.248764
ENSMUSG00000067942	Zfp160	0.57041	3.18574	4.98887	0.000373083	0.00597329	0.242964
ENSMUSG00000031156	Slc35a2	-0.504238	2.41855	-4.98628	0.000374643	0.00598319	0.238751
ENSMUSG00000041241	Mul1	-0.548355	3.86743	-4.9862	0.000374694	0.00598319	0.238614
ENSMUSG00000018861	Fdxr	-0.547931	2.3612	-4.98192	0.000377291	0.00601669	0.231644
ENSMUSG00000023051	Tarbp2	-0.629116	2.26179	-4.97949	0.000378773	0.00603235	0.227686
ENSMUSG00000040659	Efhd2	-0.613838	3.51609	-4.97733	0.000380099	0.00604548	0.224159
ENSMUSG00000032299	Commd4	-0.514518	2.66872	-4.97572	0.000381084	0.00605317	0.221545
ENSMUSG00000091474	2610021A01Rik	0.53895	3.57761	4.97458	0.000381785	0.00605631	0.219691
ENSMUSG00000003813	Rad23a	-0.632787	4.36437	-4.96894	0.000385285	0.00609687	0.21048
ENSMUSG00000003226	Ranbp2	0.527563	8.20078	4.96883	0.000385353	0.00609687	0.210301
ENSMUSG00000016758	Bik	-1.28962	0.211908	-4.96324	0.000388847	0.00614408	0.201191
ENSMUSG00000001909	Trmt1	-0.491039	3.74672	-4.95562	0.000393671	0.00620809	0.188746
ENSMUSG00000011305	Plin5	-0.698251	4.47403	-4.95521	0.000393927	0.00620809	0.188088
ENSMUSG00000024560	Cxxc1	-0.684149	3.79063	-4.95432	0.000394496	0.00620894	0.186632
ENSMUSG00000095432	Zfp748	0.588525	3.36091	4.95282	0.000395455	0.00621517	0.184181
ENSMUSG00000006333	Rps9	-0.711982	6.41895	-4.95209	0.000395923	0.00621517	0.182988
ENSMUSG00000022556	Hsf1	-0.525693	2.31873	-4.95121	0.000396488	0.00621594	0.181548
ENSMUSG00000017493	Igfbp4	-0.436777	9.00048	-4.95025	0.000397101	0.00621747	0.179989
ENSMUSG00000005718	Tfap4	-0.664389	0.835191	-4.94895	0.000397941	0.00622087	0.177856
ENSMUSG00000020439	Smtn	-0.711838	0.626865	-4.94803	0.000398536	0.00622087	0.176348
ENSMUSG00000020737	Hn1	-0.593296	2.69231	-4.94751	0.000398867	0.00622087	0.175511
ENSMUSG00000019338	Zfp687	-0.61312	3.01695	-4.9463	0.000399651	0.00622506	0.173528
ENSMUSG00000071657	Bscl2	-0.503907	4.31693	-4.94416	0.000401036	0.00623857	0.170036
ENSMUSG00000032475	Nck1	0.474205	4.45223	4.94271	0.000401983	0.00624524	0.167656
ENSMUSG00000013736	Trnt1	0.470776	4.23264	4.9379	0.000405127	0.00626787	0.159791
ENSMUSG00000063236	1110038F14Rik	-0.508803	1.50877	-4.93771	0.000405249	0.00626787	0.159488
ENSMUSG00000074247	Dda1	-0.666872	2.37321	-4.93764	0.000405298	0.00626787	0.159366
ENSMUSG00000037236	Matr3	0.520386	6.49454	4.9362	0.000406245	0.00626787	0.157011
ENSMUSG00000000384	Tbrg4	-0.562683	3.95691	-4.93594	0.000406412	0.00626787	0.156596
ENSMUSG00000029710	Ephb4	-0.484622	4.07154	-4.93572	0.000406559	0.00626787	0.156231
ENSMUSG00000021495	Fam193b	-0.684669	3.34301	-4.93276	0.000408516	0.00628559	0.151384
ENSMUSG00000040479	Dgkz	-0.750453	4.23448	-4.93218	0.000408898	0.00628559	0.15044
ENSMUSG00000078435	AU041133	0.73765	1.99345	4.93161	0.000409272	0.00628559	0.149516
ENSMUSG00000090958	Lrrc32	-0.667574	2.5236	-4.92774	0.000411853	0.0063167	0.143172
ENSMUSG00000047731	Wbp1l	-0.786238	6.6046	-4.927	0.000412346	0.0063167	0.141964
ENSMUSG00000020287	Mpg	-0.608755	2.13644	-4.92406	0.000414313	0.00632454	0.137162
ENSMUSG00000036199	Ndufa13	-0.736813	5.7269	-4.9239	0.000414425	0.00632454	0.136889
ENSMUSG00000078636	Gm7336	-1.19671	0.704082	-4.92288	0.000415108	0.00632454	0.135226
ENSMUSG00000078789	Dph1	-0.689977	3.19033	-4.92244	0.000415404	0.00632454	0.134507
ENSMUSG00000037286	Stag1	0.436118	5.66936	4.92233	0.000415481	0.00632454	0.13432
ENSMUSG00000024525	Impa2	-0.82767	0.794024	-4.9204	0.000416783	0.00633637	0.131161
ENSMUSG00000032562	Gnai2	-0.479555	5.17054	-4.9158	0.000419905	0.00637578	0.123629
ENSMUSG00000050390	C77080	-0.751504	3.64629	-4.90563	0.000426901	0.00646773	0.106951
ENSMUSG00000033712	Ccar2	-0.465504	3.90556	-4.90543	0.000427033	0.00646773	0.106639
ENSMUSG00000071647	Eml3	-0.646044	2.99948	-4.90376	0.000428194	0.00647066	0.103899
ENSMUSG00000024925	Rnaseh2c	-1.13283	1.72766	-4.90361	0.0004283	0.00647066	0.103649
ENSMUSG00000005442	Cic	-1.09035	2.6344	-4.90255	0.000429038	0.00647369	0.101912
ENSMUSG00000024797	Vps51	-0.683116	2.62882	-4.90007	0.000430771	0.00649171	0.0978434
ENSMUSG00000080772	Gm12543	0.704275	0.419035	4.89572	0.000433827	0.00652962	0.0907065
ENSMUSG00000032860	P2ry2	-0.721709	2.37323	-4.88971	0.000438089	0.00658553	0.0808413
ENSMUSG00000044469	Tnfaip8l1	-0.723462	4.36044	-4.88597	0.000440763	0.00661205	0.0746983
ENSMUSG00000057894	Zfp329	0.692623	3.19137	4.88571	0.00044095	0.00661205	0.0742707
ENSMUSG00000028917	Plekhm2	-0.723107	2.49892	-4.88403	0.00044216	0.00662196	0.0715051
ENSMUSG00000016757	Ttll12	-0.587211	2.44992	-4.88186	0.000443721	0.0066371	0.0679476
ENSMUSG00000039713	Plekhg5	-0.700221	0.504588	-4.88021	0.000444919	0.00664677	0.0652266
ENSMUSG00000032407	U2surp	0.460949	5.94582	4.86875	0.000453299	0.00676358	0.0463929
ENSMUSG00000025402	Nab2	-0.848402	3.23046	-4.8661	0.000455265	0.00677705	0.0420259
ENSMUSG00000078870	Gm14410	0.738526	2.54206	4.86601	0.000455326	0.00677705	0.0418899
ENSMUSG00000073647	Gm10557	0.592729	2.28049	4.86508	0.000456019	0.00677899	0.0403564
ENSMUSG00000041164	Zmiz2	-1.03823	1.91846	-4.86337	0.000457294	0.00678958	0.0375366
ENSMUSG00000020982	Nemf	0.432761	5.22537	4.8589	0.000460638	0.00682555	0.0301851
ENSMUSG00000024293	Esco1	0.48015	4.06604	4.8566	0.000462371	0.00682555	0.0263939
ENSMUSG00000025104	Hdgfrp3	0.607273	1.47228	4.85656	0.000462396	0.00682555	0.0263399
ENSMUSG00000023010	Tmbim6	-0.55259	9.07868	-4.85571	0.000463043	0.00682555	0.0249293
ENSMUSG00000020258	Glyctk	-0.440631	7.47208	-4.85565	0.000463083	0.00682555	0.0248405
ENSMUSG00000072940	Gm10443	-2.59376	0.210006	-4.85461	0.000463875	0.00682555	0.0231161
ENSMUSG00000005142	Man2b1	-0.405948	6.3204	-4.85426	0.000464135	0.00682555	0.0225518
ENSMUSG00000028064	Sema4a	-0.541375	4.65151	-4.85412	0.000464246	0.00682555	0.0223104
ENSMUSG00000002825	Qtrt1	-0.777064	0.447099	-4.85303	0.000465074	0.0068279	0.0205115
ENSMUSG00000032179	Bmp5	0.498307	3.8831	4.85241	0.000465539	0.0068279	0.019503
ENSMUSG00000052137	Rbm12b2	0.808079	3.53982	4.84956	0.000467712	0.00685145	0.0148023
ENSMUSG00000068457	Uty	0.66302	4.70782	4.84853	0.000468499	0.00685465	0.0131054
ENSMUSG00000027257	Pacsin3	-0.729286	4.4673	-4.84473	0.000471413	0.00688892	0.00684824
ENSMUSG00000030824	Nucb1	-0.551386	6.32647	-4.84094	0.000474339	0.00692328	0.000603696
ENSMUSG00000047921	Trappc9	-0.717086	2.97205	-4.83966	0.000475333	0.00692939	-0.00150826
ENSMUSG00000033207	Mamdc2	0.484095	1.67773	4.83628	0.000477965	0.00695935	-0.00708135
ENSMUSG00000002249	Tead3	-0.680338	1.30474	-4.83091	0.000482178	0.00701224	-0.0159397
ENSMUSG00000026270	Capn10	-0.742833	3.25285	-4.82773	0.000484696	0.00703626	-0.0211958
ENSMUSG00000030410	Dmwd	-0.77087	2.18339	-4.82735	0.000484998	0.00703626	-0.021823
ENSMUSG00000044857	Lemd2	-0.574318	3.00843	-4.82618	0.000485922	0.00704005	-0.0237439
ENSMUSG00000047721	Bola2	-0.730818	2.58269	-4.82514	0.000486753	0.00704005	-0.0254686
ENSMUSG00000024308	Tapbp	-0.48753	5.3238	-4.8243	0.000487419	0.00704005	-0.0268491
ENSMUSG00000038055	Dexi	-0.640815	2.02785	-4.8236	0.000487978	0.00704005	-0.0280061
ENSMUSG00000047797	Gjb1	-0.582418	8.24759	-4.82335	0.000488179	0.00704005	-0.0284206
ENSMUSG00000020235	Fzr1	-0.738722	2.25694	-4.82187	0.000489366	0.00704874	-0.0308717
ENSMUSG00000028066	Pmf1	-0.561309	2.3134	-4.81542	0.00049456	0.00710723	-0.0415273
ENSMUSG00000026895	Ndufa8	-0.533348	5.29982	-4.81536	0.000494606	0.00710723	-0.04162
ENSMUSG00000053929	Cyhr1	-0.470999	4.98374	-4.81215	0.000497212	0.00712135	-0.0469231
ENSMUSG00000030521	Mphosph10	0.483221	4.20719	4.81171	0.000497572	0.00712135	-0.0476538
ENSMUSG00000034403	Pja1	-0.537816	5.16504	-4.8114	0.000497821	0.00712135	-0.0481585
ENSMUSG00000037295	Ldlrap1	-0.463295	4.08633	-4.81124	0.000497951	0.00712135	-0.0484223
ENSMUSG00000032449	Slc25a36	0.669789	2.534	4.80684	0.000501552	0.00715817	-0.0556948
ENSMUSG00000058833	2810428I15Rik	-0.866711	1.55413	-4.80665	0.000501713	0.00715817	-0.056018
ENSMUSG00000024851	Pitpnm1	-0.635495	1.12188	-4.80505	0.000503025	0.0071684	-0.0586534
ENSMUSG00000086370	Ftx	0.818862	1.76303	4.80186	0.000505667	0.00719754	-0.0639401
ENSMUSG00000094475	Gm11007	4.39531	0.211421	4.79493	0.000511444	0.00727118	-0.075403
ENSMUSG00000014074	Rnf168	0.461475	4.20096	4.79336	0.000512758	0.00728129	-0.0779938
ENSMUSG00000052435	Cebpe	-0.955406	0.452257	-4.78478	0.000520033	0.00736262	-0.0922094
ENSMUSG00000079509	Zfx	0.498031	4.78362	4.78466	0.000520135	0.00736262	-0.0924074
ENSMUSG00000049421	Zfp260	0.449221	4.84737	4.78332	0.000521279	0.00736262	-0.0946244
ENSMUSG00000020792	Exoc7	-0.471736	4.33699	-4.78331	0.000521285	0.00736262	-0.0946369
ENSMUSG00000028677	Rnf220	-0.595065	3.06087	-4.78301	0.00052154	0.00736262	-0.0951292
ENSMUSG00000033021	Gmppa	-0.831468	3.75051	-4.78199	0.000522415	0.00736635	-0.0968211
ENSMUSG00000045867	Cradd	-0.447526	2.49715	-4.77823	0.00052565	0.00739669	-0.103052
ENSMUSG00000020340	Cyfip2	1.58611	1.33491	4.77807	0.000525793	0.00739669	-0.103325
ENSMUSG00000059897	Zfp930	0.648021	3.23965	4.77619	0.000527414	0.00740612	-0.106432
ENSMUSG00000004929	Thop1	-0.70142	2.22477	-4.77587	0.000527692	0.00740612	-0.106963
ENSMUSG00000030034	Ino80b	-0.971103	1.25591	-4.77401	0.000529308	0.00742016	-0.11005
ENSMUSG00000061207	Stk19	-0.641271	1.06708	-4.77141	0.000531576	0.00742975	-0.114364
ENSMUSG00000055681	Cope	-0.647418	5.10535	-4.77065	0.000532235	0.00742975	-0.115613
ENSMUSG00000002227	Mov10	-0.732914	3.46715	-4.77006	0.000532754	0.00742975	-0.116597
ENSMUSG00000026639	Lamb3	-1.37041	3.10725	-4.76994	0.000532857	0.00742975	-0.116792
ENSMUSG00000035504	Reep6	-0.600673	7.33557	-4.7697	0.000533073	0.00742975	-0.117202
ENSMUSG00000094441	Zfp955a	0.607303	2.47461	4.76779	0.000534744	0.00743897	-0.120359
ENSMUSG00000020614	Fam20a	-0.701018	3.88756	-4.76712	0.000535336	0.00743897	-0.121476
ENSMUSG00000032591	Mst1	-0.557431	6.25735	-4.76601	0.000536308	0.00743897	-0.123307
ENSMUSG00000063576	Klhdc3	-0.619278	3.68438	-4.76555	0.000536717	0.00743897	-0.124075
ENSMUSG00000024325	Ring1	-0.644226	2.6703	-4.76543	0.00053682	0.00743897	-0.124269
ENSMUSG00000034032	Rpap1	-0.718821	2.42003	-4.75909	0.000542448	0.00750833	-0.134793
ENSMUSG00000067424	Zfp563	0.566167	1.68752	4.75627	0.000544969	0.00753458	-0.139472
ENSMUSG00000027804	Ppid	0.449854	5.61057	4.74917	0.000551377	0.00761444	-0.151267
ENSMUSG00000022999	Lmbr1l	-0.716419	1.66975	-4.74505	0.000555128	0.00764557	-0.158107
ENSMUSG00000059839	Zfp874b	0.565729	3.24286	4.74426	0.000555851	0.00764557	-0.159421
ENSMUSG00000074886	Grk6	-0.576432	3.35854	-4.74391	0.000556178	0.00764557	-0.160015
ENSMUSG00000033191	Tie1	-0.549361	2.74062	-4.74327	0.000556764	0.00764557	-0.161077
ENSMUSG00000024953	Prdx5	-0.709847	6.20438	-4.74322	0.000556802	0.00764557	-0.161147
ENSMUSG00000024287	Thoc1	0.45953	4.91721	4.74234	0.000557616	0.00764803	-0.16262
ENSMUSG00000030822	Prr14	-0.485012	3.62877	-4.73814	0.000561487	0.00769237	-0.169601
ENSMUSG00000026179	Pnkd	-0.658966	4.91572	-4.73297	0.000566288	0.00774933	-0.178191
ENSMUSG00000027750	Postn	1.14246	4.18951	4.73065	0.00056846	0.00777024	-0.182053
ENSMUSG00000033416	Gucd1	-0.487652	6.85651	-4.72714	0.000571759	0.00780649	-0.187893
ENSMUSG00000034445	Cyb561a3	-0.562872	1.95058	-4.72536	0.00057344	0.00782058	-0.190855
ENSMUSG00000029022	Miip	-0.782826	2.40292	-4.7242	0.000574538	0.0078267	-0.192785
ENSMUSG00000004530	Coro1c	-0.462029	3.93303	-4.72332	0.000575378	0.0078293	-0.194259
ENSMUSG00000013646	Sh3bp5l	-0.645922	3.18926	-4.72211	0.000576528	0.0078361	-0.196273
ENSMUSG00000020766	Galk1	-1.18392	3.34968	-4.71705	0.000581353	0.00789278	-0.204682
ENSMUSG00000000120	Ngfr	-0.840931	1.19285	-4.71272	0.000585532	0.00794057	-0.211908
ENSMUSG00000048550	Thnsl1	0.547822	2.61134	4.7004	0.000597568	0.00809469	-0.232436
ENSMUSG00000000325	Arvcf	-0.742035	2.48718	-4.69949	0.000598469	0.0080978	-0.233956
ENSMUSG00000028630	Dyrk2	-0.51067	3.44994	-4.69554	0.000602384	0.00814163	-0.240535
ENSMUSG00000043681	Fam25c	-1.08382	2.63621	-4.69423	0.000603695	0.00815022	-0.242728
ENSMUSG00000070699	Sars2	-0.827314	1.64099	-4.69157	0.000606353	0.00816816	-0.247161
ENSMUSG00000022952	Runx1	1.01713	0.102642	4.69155	0.000606379	0.00816816	-0.247203
ENSMUSG00000031093	Dock11	0.803954	1.64311	4.68566	0.000612312	0.00823888	-0.257026
ENSMUSG00000062683	Atp5g2	-0.67911	5.1962	-4.68271	0.000615311	0.00826406	-0.261956
ENSMUSG00000062210	Tnfaip8	0.675922	1.29399	4.68247	0.000615554	0.00826406	-0.262354
ENSMUSG00000026860	Sh3glb2	-0.598026	3.30343	-4.67961	0.000618478	0.00828787	-0.267134
ENSMUSG00000025792	Slc25a10	-1.0428	5.98698	-4.67884	0.000619261	0.00828787	-0.268411
ENSMUSG00000036138	Acaa1a	-0.687655	6.15296	-4.67872	0.00061939	0.00828787	-0.268621
ENSMUSG00000000753	Serpinf1	-0.400561	8.45221	-4.67639	0.000621786	0.0083107	-0.272515
ENSMUSG00000028240	Cyp7a1	1.64908	7.48595	4.67566	0.000622534	0.00831148	-0.273728
ENSMUSG00000034220	Gpc1	-1.07215	2.97294	-4.67491	0.000623305	0.00831257	-0.274978
ENSMUSG00000038695	Josd2	-0.674754	3.01786	-4.6741	0.000624147	0.0083138	-0.276339
ENSMUSG00000026922	Agpat2	-0.615265	6.75712	-4.67349	0.000624776	0.0083138	-0.277355
ENSMUSG00000057788	Ddx49	-0.514804	3.22173	-4.67165	0.00062668	0.00832994	-0.280425
ENSMUSG00000003546	Klc4	-0.856839	3.97141	-4.67076	0.00062761	0.00833312	-0.281921
ENSMUSG00000092329	Gm20388	-0.637615	4.50416	-4.66898	0.000629466	0.00834145	-0.284899
ENSMUSG00000020196	Cabin1	-0.570127	3.56686	-4.66883	0.000629622	0.00834145	-0.285149
ENSMUSG00000031143	Ccdc22	-0.538958	2.86758	-4.66814	0.000630339	0.00834179	-0.286298
ENSMUSG00000063108	Zfp26	0.62687	4.10459	4.66543	0.000633177	0.00836444	-0.290829
ENSMUSG00000022091	Sorbs3	-0.70374	2.28689	-4.66518	0.000633438	0.00836444	-0.291245
ENSMUSG00000074284	Gm10658	0.599132	2.02902	4.66053	0.000638346	0.00842003	-0.299031
ENSMUSG00000001833	Sept7	0.474903	6.14963	4.65845	0.000640548	0.00843984	-0.302505
ENSMUSG00000093674	Rpl41	-0.83966	6.51946	-4.65698	0.000642109	0.00844851	-0.304959
ENSMUSG00000021486	Prelid1	-0.489415	5.99871	-4.65586	0.000643303	0.00844851	-0.306834
ENSMUSG00000059479	B3gnt8	-0.969897	1.26946	-4.65586	0.000643309	0.00844851	-0.306843
ENSMUSG00000025743	Sdc3	-0.587848	4.36003	-4.65317	0.000646186	0.00847706	-0.311344
ENSMUSG00000057530	Ece1	-0.551798	7.02351	-4.65177	0.00064769	0.00848756	-0.313689
ENSMUSG00000030123	Plxnd1	-0.628569	3.8759	-4.65093	0.000648593	0.00849016	-0.315095
ENSMUSG00000026121	Sema4c	-0.529681	1.11946	-4.64792	0.000651843	0.00852345	-0.320137
ENSMUSG00000025651	Uqcrc1	-0.623529	6.63167	-4.64519	0.000654801	0.00855285	-0.324703
ENSMUSG00000024960	Plcb3	-0.451437	3.69435	-4.64041	0.000660016	0.00860973	-0.332705
ENSMUSG00000067149	Jchain	1.98016	1.76251	4.63989	0.000660584	0.00860973	-0.333572
ENSMUSG00000029290	Zfp326	0.511971	2.9498	4.63771	0.000662981	0.00863001	-0.337226
ENSMUSG00000051184	Zfp524	-1.17401	1.73143	-4.63718	0.000663572	0.00863001	-0.338125
ENSMUSG00000037351	Actr1b	-0.479929	5.35098	-4.63604	0.000664828	0.00863703	-0.340032
ENSMUSG00000021120	Pigh	0.385281	2.72972	4.63474	0.000666261	0.00864018	-0.342204
ENSMUSG00000026209	Dnpep	-0.670558	4.6907	-4.63453	0.000666503	0.00864018	-0.342571
ENSMUSG00000022391	Rangap1	-0.43906	5.13306	-4.63375	0.000667365	0.00864206	-0.343874
ENSMUSG00000032083	Apoa1	-0.693951	11.6761	-4.63083	0.00067061	0.00866852	-0.348766
ENSMUSG00000069045	Ddx3y	0.560052	6.6432	4.63062	0.000670847	0.00866852	-0.349123
ENSMUSG00000096433	Zfp994	0.578124	3.14952	4.62967	0.000671902	0.00867286	-0.350708
ENSMUSG00000036114	Rpp25l	-0.88488	2.05832	-4.62801	0.000673762	0.00868756	-0.353496
ENSMUSG00000052456	Asna1	-0.539621	4.16859	-4.62655	0.000675399	0.00869533	-0.355944
ENSMUSG00000029538	Srsf9	-0.433194	3.1912	-4.62571	0.000676339	0.00869533	-0.357346
ENSMUSG00000022817	Itgb5	-0.527102	5.3186	-4.62555	0.000676528	0.00869533	-0.357628
ENSMUSG00000004947	Dtx2	-0.856533	0.489006	-4.62163	0.000680954	0.00873956	-0.364204
ENSMUSG00000028676	Srsf10	0.478324	5.39859	4.62121	0.000681419	0.00873956	-0.364894
ENSMUSG00000041168	Lonp1	-0.442216	6.18156	-4.61999	0.000682807	0.00874806	-0.366947
ENSMUSG00000105741	C79130	0.723124	0.187303	4.6193	0.000683598	0.00874889	-0.368114
ENSMUSG00000020150	Gamt	-0.700022	5.07619	-4.61837	0.000684649	0.00875305	-0.369663
ENSMUSG00000078429	Ctdsp2	-0.578059	4.09902	-4.61625	0.000687069	0.00877468	-0.373221
ENSMUSG00000036820	Amdhd2	-0.988845	2.38795	-4.61024	0.000693978	0.00884726	-0.383314
ENSMUSG00000078190	Dnm3os	1.22238	0.235931	4.61003	0.000694219	0.00884726	-0.383664
ENSMUSG00000038828	Tmem214	-0.512024	5.39675	-4.60865	0.000695822	0.00885832	-0.385989
ENSMUSG00000006850	Tmco6	-1.24525	1.42411	-4.60533	0.000699673	0.00889795	-0.391555
ENSMUSG00000047242	Taf9b	0.639228	0.395076	4.60458	0.000700558	0.00889826	-0.39283
ENSMUSG00000040938	Slc16a11	-1.68048	0.513683	-4.60346	0.00070186	0.00889826	-0.394703
ENSMUSG00000019699	Akt3	0.567122	2.31287	4.60342	0.000701911	0.00889826	-0.394777
ENSMUSG00000074358	Ccdc61	-0.953328	0.124637	-4.60193	0.000703657	0.00891102	-0.397282
ENSMUSG00000047098	Rnf31	-0.723906	3.00425	-4.60007	0.000705835	0.00892278	-0.400399
ENSMUSG00000031897	Psmb10	-0.808349	3.16253	-4.59988	0.000706066	0.00892278	-0.400729
ENSMUSG00000034684	Sema3f	-0.888613	1.40074	-4.59831	0.000707913	0.00892819	-0.403363
ENSMUSG00000078441	Scamp4	-0.697583	2.92378	-4.59825	0.000707976	0.00892819	-0.403452
ENSMUSG00000001774	Chordc1	0.547109	6.78994	4.59566	0.000711038	0.00895745	-0.407806
ENSMUSG00000030739	Myh14	-0.742297	3.07567	-4.59156	0.000715919	0.0090072	-0.414704
ENSMUSG00000026585	Kifap3	0.460993	2.90892	4.59109	0.000716481	0.0090072	-0.415497
ENSMUSG00000025034	Trim8	-0.740071	2.9874	-4.5894	0.000718509	0.00902327	-0.418346
ENSMUSG00000027327	1700037H04Rik	-0.776305	0.777251	-4.58729	0.000721034	0.00903453	-0.421884
ENSMUSG00000039756	Dnttip2	0.419031	4.84889	4.58709	0.00072128	0.00903453	-0.422228
ENSMUSG00000031196	F8	0.48097	6.09746	4.58672	0.000721725	0.00903453	-0.422851
ENSMUSG00000096696	Zfp960	0.799141	2.7433	4.58603	0.000722553	0.00903453	-0.424007
ENSMUSG00000028830	AU040320	-0.440472	4.14473	-4.58554	0.000723152	0.00903453	-0.424842
ENSMUSG00000089857	Zfp882	0.583167	1.57522	4.58331	0.000725848	0.00905366	-0.428594
ENSMUSG00000003200	Sh3gl1	-0.615032	2.8252	-4.58303	0.000726185	0.00905366	-0.429063
ENSMUSG00000025001	Hells	0.870401	0.306369	4.58098	0.000728675	0.00907531	-0.432514
ENSMUSG00000020829	Slc46a1	-0.499944	4.21567	-4.57969	0.000730236	0.00908538	-0.434673
ENSMUSG00000014856	Tmem208	-0.549891	3.51493	-4.57907	0.000731001	0.00908551	-0.435728
ENSMUSG00000030264	Thumpd3	0.431864	4.6199	4.57713	0.000733363	0.00910548	-0.438982
ENSMUSG00000058351	Smim4	-0.819068	1.22072	-4.57436	0.000736766	0.00913833	-0.44365
ENSMUSG00000033365	Ipo13	-0.576691	2.42954	-4.57225	0.000739369	0.00915366	-0.447206
ENSMUSG00000048280	Zfp738	0.684833	2.83669	4.57213	0.000739521	0.00915366	-0.447413
ENSMUSG00000027722	Spata5	0.558176	3.18997	4.5713	0.000740547	0.00915508	-0.448811
ENSMUSG00000028088	Fmo5	0.494811	8.33698	4.57038	0.000741686	0.00915508	-0.450362
ENSMUSG00000000948	Gm38393	0.674112	0.719999	4.56994	0.000742226	0.00915508	-0.451095
ENSMUSG00000058756	Thra	-0.571957	2.87016	-4.56958	0.000742673	0.00915508	-0.451703
ENSMUSG00000026399	Cd55	0.55736	4.61336	4.56484	0.000748579	0.00921846	-0.459689
ENSMUSG00000060510	Zfp266	0.468639	5.36392	4.56413	0.000749472	0.00922004	-0.460892
ENSMUSG00000003868	Ruvbl2	-0.65389	2.64281	-4.56041	0.000754141	0.00926801	-0.467153
ENSMUSG00000025326	Ube3a	0.48903	6.90125	4.55793	0.000757277	0.00929708	-0.471338
ENSMUSG00000001755	Coasy	-0.572165	5.96387	-4.55588	0.000759875	0.00929795	-0.474791
ENSMUSG00000076612	Ighg2c	2.04606	0.402837	4.55578	0.000760001	0.00929795	-0.474959
ENSMUSG00000020133	2310011J03Rik	-0.666967	2.66717	-4.55573	0.000760073	0.00929795	-0.475054
ENSMUSG00000047141	Zfp654	0.556613	4.41737	4.55544	0.000760433	0.00929795	-0.475531
ENSMUSG00000022463	Srebf2	-0.927025	4.0668	-4.55204	0.000764773	0.00934155	-0.48127
ENSMUSG00000027556	Car1	-1.00527	0.749684	-4.55052	0.000766714	0.00935085	-0.483826
ENSMUSG00000063334	Krr1	0.380584	4.82103	4.55023	0.000767086	0.00935085	-0.484315
ENSMUSG00000023939	Mrpl14	-0.832475	3.27327	-4.54868	0.000769085	0.00935272	-0.486938
ENSMUSG00000008333	Snrpb2	0.49638	3.56537	4.54851	0.000769303	0.00935272	-0.487224
ENSMUSG00000111403	RP23-433B2.9	2.15838	4.24932	4.54831	0.000769567	0.00935272	-0.48757
ENSMUSG00000028645	Slc2a1	-0.57431	2.81439	-4.54601	0.000772527	0.00937819	-0.491441
ENSMUSG00000046230	Vps13a	0.516978	5.22665	4.54548	0.000773218	0.00937819	-0.492342
ENSMUSG00000021819	Zswim8	-0.82212	3.46809	-4.54374	0.000775475	0.00938774	-0.495281
ENSMUSG00000056692	D17Wsu92e	-0.399482	7.30953	-4.54367	0.000775563	0.00938774	-0.495396
ENSMUSG00000031980	Agt	-0.784276	8.15477	-4.54245	0.000777142	0.00939742	-0.497446
ENSMUSG00000011263	Exoc3l2	-0.607336	1.99101	-4.53646	0.000784987	0.00948277	-0.507573
ENSMUSG00000024959	Bad	-0.799016	2.27005	-4.53448	0.000787588	0.00950467	-0.510908
ENSMUSG00000021713	Ppwd1	0.504136	3.20006	4.53381	0.000788471	0.0095058	-0.512037
ENSMUSG00000036908	Unc93b1	-0.58275	3.96342	-4.53262	0.000790047	0.00951529	-0.514051
ENSMUSG00000014791	Elmo3	-0.521481	4.13433	-4.5305	0.000792852	0.00953955	-0.517624
ENSMUSG00000061740	Cyp2d22	-0.462704	6.47751	-4.52914	0.000794665	0.00955182	-0.519926
ENSMUSG00000066026	Dhrs3	-0.487119	6.40664	-4.52644	0.000798273	0.00958564	-0.524493
ENSMUSG00000030731	Syt3	-1.3592	0.424906	-4.52275	0.00080322	0.00963544	-0.530721
ENSMUSG00000040188	Scamp2	-0.459798	3.48242	-4.52037	0.000806433	0.00966437	-0.534747
ENSMUSG00000017747	Ghdc	-0.548776	3.03114	-4.51796	0.000809708	0.00969398	-0.538832
ENSMUSG00000061371	Zfp873	0.492126	2.40817	4.51661	0.000811541	0.00970629	-0.541112
ENSMUSG00000031158	Timm17b	-0.569518	4.24942	-4.51524	0.000813403	0.00971892	-0.543423
ENSMUSG00000025504	Eps8l2	-0.723684	5.15995	-4.51373	0.000815471	0.00973308	-0.545982
ENSMUSG00000022414	Tab1	-0.778593	1.57391	-4.5132	0.000816203	0.00973308	-0.546886
ENSMUSG00000061136	Prpf40a	0.437398	6.32173	4.51148	0.000818561	0.00975155	-0.549794
ENSMUSG00000021957	Tkt	-0.740635	5.7275	-4.51	0.000820591	0.00976609	-0.552292
ENSMUSG00000038415	Foxq1	-1.05104	2.77105	-4.50938	0.000821451	0.00976668	-0.553347
ENSMUSG00000039621	Prex1	-0.576863	2.11842	-4.50796	0.000823403	0.00978024	-0.55574
ENSMUSG00000031592	Pcm1	0.565215	5.11206	4.50596	0.000826181	0.00980358	-0.559135
ENSMUSG00000002608	Ccdc97	-0.637335	2.23937	-4.50444	0.000828282	0.00981885	-0.561695
ENSMUSG00000034192	Lsm3	0.468803	2.25007	4.50386	0.000829101	0.0098189	-0.562692
ENSMUSG00000023942	Slc29a1	-0.436396	6.47522	-4.5009	0.000833226	0.00985806	-0.567694
ENSMUSG00000025135	Anapc11	-0.876588	1.82561	-4.49891	0.00083601	0.0098813	-0.571056
ENSMUSG00000027281	Slx4ip	0.541588	2.43869	4.49142	0.000846599	0.00999667	-0.583744
ENSMUSG00000066235	Pomgnt2	-0.99681	0.296466	-4.48956	0.000849252	0.0100081	-0.586898
ENSMUSG00000042558	Adprhl2	-0.655349	2.77419	-4.48932	0.000849593	0.0100081	-0.587302
ENSMUSG00000040472	Rabggta	-0.600231	3.91819	-4.48872	0.000850458	0.0100081	-0.588327
ENSMUSG00000001763	Tspan33	-0.679254	2.484	-4.48842	0.000850885	0.0100081	-0.588834
ENSMUSG00000018286	Psmb6	-0.516999	6.2954	-4.47559	0.000869451	0.0102165	-0.610589
ENSMUSG00000006010	BC003331	0.38861	5.54895	4.47488	0.000870488	0.0102187	-0.611792
ENSMUSG00000035900	Gramd4	-0.567253	2.31681	-4.4742	0.000871478	0.0102204	-0.612937
ENSMUSG00000026786	Apbb1ip	0.777316	0.32132	4.4713	0.00087575	0.010251	-0.617865
ENSMUSG00000009076	Zmat5	-0.705778	1.03336	-4.47127	0.000875791	0.010251	-0.617913
ENSMUSG00000025470	Zfp511	-0.422333	1.93787	-4.46995	0.000877737	0.0102638	-0.620149
ENSMUSG00000033313	Fbxl8	-0.702424	0.14836	-4.46779	0.000880936	0.010288	-0.623816
ENSMUSG00000025888	Casp1	0.647727	1.40029	4.46741	0.000881513	0.010288	-0.624475
ENSMUSG00000029592	Usp30	-0.491673	3.24724	-4.4663	0.000883151	0.0102972	-0.626347
ENSMUSG00000021510	Zfp729a	0.58334	3.35498	4.46567	0.000884095	0.0102982	-0.627423
ENSMUSG00000032737	Inppl1	-0.520886	4.1086	-4.46473	0.0008855	0.0103046	-0.629024
ENSMUSG00000033589	Reep4	-0.688735	1.05015	-4.46289	0.000888241	0.0103266	-0.632139
ENSMUSG00000003380	Rabac1	-1.03351	3.02181	-4.4609	0.000891223	0.0103512	-0.635516
ENSMUSG00000029028	Lrrc47	-0.606659	3.25188	-4.45564	0.000899167	0.0104319	-0.64446
ENSMUSG00000048856	Slc25a47	-1.48191	5.71869	-4.45515	0.000899901	0.0104319	-0.645282
ENSMUSG00000042675	Ypel3	-0.706757	2.1269	-4.45379	0.00090197	0.0104459	-0.647596
ENSMUSG00000039005	Tlr4	0.662887	2.47972	4.45258	0.000903813	0.0104572	-0.649653
ENSMUSG00000003360	Ddx23	-0.44737	4.7879	-4.44897	0.000909333	0.0105026	-0.655789
ENSMUSG00000059834	Sclt1	0.444112	2.68522	4.44874	0.000909686	0.0105026	-0.65618
ENSMUSG00000064061	Dzip3	0.553873	2.27205	4.4483	0.000910357	0.0105026	-0.656924
ENSMUSG00000026020	Nop58	0.646144	4.77889	4.44684	0.000912596	0.0105184	-0.659399
ENSMUSG00000037936	Scarb1	-0.436241	6.28222	-4.44489	0.000915605	0.010543	-0.662716
ENSMUSG00000059714	Flot1	-0.619808	3.13614	-4.44176	0.000920457	0.0105888	-0.668041
ENSMUSG00000028978	Nos3	-0.662754	0.899167	-4.44043	0.000922532	0.0106025	-0.670311
ENSMUSG00000008822	Acyp1	-0.713883	1.46994	-4.43896	0.000924814	0.0106186	-0.6728
ENSMUSG00000028776	Tinagl1	-0.513089	3.32058	-4.43697	0.000927928	0.0106442	-0.676187
ENSMUSG00000063019	Manbal	-0.751528	1.0462	-4.43539	0.000930406	0.0106625	-0.678875
ENSMUSG00000006342	Susd2	-0.773958	0.105722	-4.43271	0.00093463	0.010694	-0.683439
ENSMUSG00000007603	Dus3l	-0.787417	2.0144	-4.43252	0.000934926	0.010694	-0.683758
ENSMUSG00000049339	Fam134a	-0.452796	6.34759	-4.4317	0.00093623	0.0106982	-0.685162
ENSMUSG00000063894	Zkscan8	0.49712	4.25735	4.43117	0.000937064	0.0106982	-0.68606
ENSMUSG00000021900	Btd	-0.500712	5.52006	-4.43015	0.00093868	0.0107024	-0.687796
ENSMUSG00000020087	Tysnd1	-0.438085	4.39137	-4.42855	0.000941216	0.0107024	-0.690514
ENSMUSG00000038005	Hpf1	0.581337	2.58252	4.42814	0.000941869	0.0107024	-0.691213
ENSMUSG00000005699	Pard6a	-1.09679	0.135764	-4.42727	0.00094325	0.0107024	-0.69269
ENSMUSG00000060216	Arrb2	-0.404955	2.90902	-4.42723	0.000943312	0.0107024	-0.692755
ENSMUSG00000053289	Ddx10	0.408942	4.10688	4.42691	0.00094383	0.0107024	-0.693308
ENSMUSG00000029655	N4bp2l2	0.473054	6.01629	4.42658	0.000944348	0.0107024	-0.693861
ENSMUSG00000036980	Taf6	-0.419436	3.68872	-4.42591	0.00094542	0.0107024	-0.695004
ENSMUSG00000032754	Slc8b1	-1.20573	3.10694	-4.42591	0.000945424	0.0107024	-0.695009
ENSMUSG00000023952	Gtpbp2	-0.526249	3.43652	-4.42514	0.000946661	0.0107063	-0.696327
ENSMUSG00000029703	Lrwd1	-0.653812	1.84858	-4.42453	0.000947639	0.0107073	-0.697366
ENSMUSG00000037204	Atg101	-0.84338	3.20296	-4.4234	0.000949438	0.0107176	-0.699277
ENSMUSG00000078901	Gm14440	0.760208	4.233	4.42229	0.000951231	0.0107186	-0.701179
ENSMUSG00000072082	Ccnf	-0.8218	3.28908	-4.42224	0.000951306	0.0107186	-0.701258
ENSMUSG00000031879	Fam96b	-0.562424	2.62925	-4.4209	0.000953463	0.0107314	-0.70354
ENSMUSG00000025616	Usp16	0.408783	5.14283	4.42043	0.000954217	0.0107314	-0.704336
ENSMUSG00000037003	Tns2	-0.678595	4.01122	-4.41957	0.000955612	0.0107371	-0.705809
ENSMUSG00000039810	Zc3h10	-0.552322	1.78143	-4.41511	0.000962843	0.0108082	-0.713403
ENSMUSG00000064999	Gm26035	-1.49795	0.244758	-4.4124	0.00096727	0.0108474	-0.718025
ENSMUSG00000068882	Ssb	0.437463	6.00316	4.41187	0.000968131	0.0108474	-0.718922
ENSMUSG00000033751	Gadd45gip1	-0.574306	4.13434	-4.41101	0.000969534	0.010853	-0.720381
ENSMUSG00000002812	Flii	-0.436991	5.13535	-4.40969	0.000971706	0.0108594	-0.722635
ENSMUSG00000053158	Fes	-0.693543	1.2866	-4.40891	0.000972997	0.0108594	-0.723973
ENSMUSG00000006958	Chrd	-0.683591	1.64533	-4.40864	0.000973436	0.0108594	-0.724427
ENSMUSG00000039474	Wfs1	-0.635764	2.60664	-4.40847	0.000973707	0.0108594	-0.724708
ENSMUSG00000031520	Vegfc	0.645318	1.10064	4.40714	0.000975914	0.010874	-0.726989
ENSMUSG00000040365	Trim41	-0.428172	3.618	-4.40568	0.000978326	0.0108908	-0.729475
ENSMUSG00000042632	Pla2g6	-0.966512	3.76223	-4.40437	0.000980487	0.0109048	-0.731698
ENSMUSG00000061104	Sap18b	-0.568946	1.55782	-4.40257	0.000983486	0.010928	-0.734775
ENSMUSG00000068856	Sf3b4	-0.653377	1.82209	-4.4008	0.000986442	0.0109508	-0.737798
ENSMUSG00000110040	RP23-145I16.3	6.36608	3.78506	4.39969	0.000988286	0.0109607	-0.73968
ENSMUSG00000031706	Rfx1	-0.80614	0.743548	-4.39918	0.000989151	0.0109607	-0.740561
ENSMUSG00000023284	Zfp605	0.484602	2.21752	4.39836	0.000990523	0.0109658	-0.741957
ENSMUSG00000024042	Sik1	-0.580376	3.22535	-4.39565	0.000995077	0.0110061	-0.746578
ENSMUSG00000063884	Ptcd3	0.415398	5.64768	4.39101	0.00100293	0.0110828	-0.754496
ENSMUSG00000054099	Slc25a40	0.576912	2.26754	4.3888	0.00100669	0.0110975	-0.758262
ENSMUSG00000072915	Gm12258	0.834484	1.14737	4.38873	0.00100681	0.0110975	-0.758385
ENSMUSG00000040249	Lrp1	-0.793082	8.61548	-4.3886	0.00100702	0.0110975	-0.758602
ENSMUSG00000025962	Fastkd2	0.390155	4.43528	4.38721	0.0010094	0.0111135	-0.760973
ENSMUSG00000035759	Bbs10	0.584049	3.19121	4.3841	0.00101473	0.0111621	-0.766282
ENSMUSG00000037583	Nr0b2	-1.63271	3.20977	-4.38312	0.00101643	0.0111705	-0.767963
ENSMUSG00000021866	Anxa11	-0.626544	3.16317	-4.3825	0.0010175	0.0111706	-0.769023
ENSMUSG00000088088	Rmrp	-1.45844	7.24818	-4.38156	0.00101912	0.0111706	-0.77063
ENSMUSG00000051000	Fam160a1	-0.74516	2.10096	-4.3815	0.00101921	0.0111706	-0.77072
ENSMUSG00000033863	Klf9	-0.634395	6.10192	-4.37941	0.00102283	0.0112001	-0.77429
ENSMUSG00000046814	Gchfr	-0.82811	4.6312	-4.37736	0.00102639	0.0112288	-0.777789
ENSMUSG00000029246	Ppat	0.558706	4.76076	4.37661	0.00102771	0.011233	-0.779078
ENSMUSG00000039735	Fnbp1l	0.500238	4.64293	4.37504	0.00103044	0.0112527	-0.781759
ENSMUSG00000094806	Cyp2d10	-0.452078	8.6052	-4.3739	0.00103244	0.0112573	-0.783711
ENSMUSG00000005320	Fgfr4	-0.625578	4.03989	-4.37374	0.00103273	0.0112573	-0.783986
ENSMUSG00000097357	Gm16793	0.640092	0.130931	4.37237	0.00103512	0.0112732	-0.786319
ENSMUSG00000041841	Rpl37	-0.603281	5.60519	-4.371	0.00103752	0.0112818	-0.788656
ENSMUSG00000006498	Ptbp1	-0.635557	5.11827	-4.37086	0.00103778	0.0112818	-0.788904
ENSMUSG00000028108	Ecm1	-0.553188	4.67455	-4.37012	0.00103909	0.0112858	-0.790172
ENSMUSG00000038150	Ormdl3	-0.620151	5.14448	-4.36855	0.00104186	0.0113057	-0.792857
ENSMUSG00000004285	Atp6v1f	-0.618132	4.12699	-4.36537	0.00104749	0.0113566	-0.798288
ENSMUSG00000017009	Sdc4	-0.5254	8.18108	-4.36311	0.00105152	0.01139	-0.802151
ENSMUSG00000007476	Lrrc8a	-0.498823	4.25813	-4.35547	0.00106524	0.0115283	-0.815208
ENSMUSG00000020536	Llgl1	-0.689378	1.87596	-4.35458	0.00106686	0.0115355	-0.816738
ENSMUSG00000041936	Agrn	-0.58089	4.26619	-4.35323	0.00106931	0.0115486	-0.819051
ENSMUSG00000006445	Epha2	-0.938849	4.39371	-4.35286	0.00106999	0.0115486	-0.819685
ENSMUSG00000039477	Tnrc18	-0.939713	2.92098	-4.35144	0.00107257	0.0115506	-0.822111
ENSMUSG00000030037	Mrpl53	-0.607064	2.9062	-4.35132	0.00107278	0.0115506	-0.82231
ENSMUSG00000053175	Bcl3	-0.931183	2.82129	-4.35117	0.00107305	0.0115506	-0.822566
ENSMUSG00000024914	Drap1	-0.645886	4.39367	-4.35005	0.00107511	0.0115624	-0.824493
ENSMUSG00000020546	Stxbp4	0.675314	1.76258	4.34883	0.00107734	0.0115761	-0.826577
ENSMUSG00000025374	Nabp2	-0.444914	3.7112	-4.34822	0.00107844	0.0115777	-0.827612
ENSMUSG00000022146	Osmr	0.541503	2.54853	4.34585	0.00108281	0.0116142	-0.831678
ENSMUSG00000002661	Alkbh7	-0.573495	1.47484	-4.34402	0.00108618	0.0116333	-0.83481
ENSMUSG00000005514	Por	-0.621238	6.2306	-4.34364	0.00108688	0.0116333	-0.83546
ENSMUSG00000043445	Pgp	-0.711171	1.23452	-4.34331	0.00108749	0.0116333	-0.836021
ENSMUSG00000026197	Zfand2b	-0.697397	3.36072	-4.34139	0.00109105	0.011661	-0.839312
ENSMUSG00000028180	Zranb2	0.49725	5.5736	4.34	0.00109363	0.0116783	-0.841696
ENSMUSG00000024866	Acy3	-0.451982	4.87432	-4.33787	0.0010976	0.011706	-0.845341
ENSMUSG00000059022	Kcp	-0.968154	0.452001	-4.33756	0.00109817	0.011706	-0.845863
ENSMUSG00000023019	Gpd1	-0.733003	8.23906	-4.33686	0.00109949	0.0117098	-0.847075
ENSMUSG00000017713	Tha1	-0.553893	1.2236	-4.33541	0.00110221	0.0117283	-0.84956
ENSMUSG00000022848	Dirc2	-0.561335	3.98134	-4.33481	0.00110333	0.0117299	-0.850586
ENSMUSG00000074183	Gsta1	1.7754	2.64036	4.33409	0.00110467	0.0117338	-0.85181
ENSMUSG00000052825	Gm9892	0.652476	0.982983	4.33231	0.00110802	0.011752	-0.854856
ENSMUSG00000019461	Plscr3	-0.6419	1.17921	-4.33215	0.00110833	0.011752	-0.855137
ENSMUSG00000025979	Mob4	0.410134	4.84551	4.33161	0.00110935	0.0117525	-0.85607
ENSMUSG00000041992	Rapgef5	0.446083	3.17351	4.33043	0.00111158	0.0117658	-0.858092
ENSMUSG00000024911	Fibp	-0.672613	2.99753	-4.32791	0.00111635	0.0118059	-0.862403
ENSMUSG00000028756	Pink1	-0.577054	6.33733	-4.32623	0.00111955	0.0118294	-0.865281
ENSMUSG00000069049	Eif2s3y	0.461031	5.92617	4.32258	0.00112654	0.0118928	-0.871548
ENSMUSG00000042303	Sgsm3	-0.622399	2.23531	-4.3217	0.00112822	0.0119001	-0.873051
ENSMUSG00000069743	Zfp820	0.425289	1.98258	4.32016	0.00113119	0.0119116	-0.875694
ENSMUSG00000022098	Bmp1	-0.528021	5.89819	-4.32011	0.00113128	0.0119116	-0.875778
ENSMUSG00000022445	Cyp2d26	-0.591613	8.76325	-4.31858	0.00113422	0.0119321	-0.87839
ENSMUSG00000073274	Gm14636	1.09079	0.995472	4.31732	0.00113666	0.0119422	-0.880555
ENSMUSG00000050552	Lamtor4	-0.782817	3.51589	-4.3169	0.00113748	0.0119422	-0.881274
ENSMUSG00000014294	Ndufa2	-0.67901	4.03874	-4.31639	0.00113847	0.0119422	-0.882153
ENSMUSG00000032103	Pus3	0.51417	2.56147	4.31564	0.00113992	0.0119422	-0.883435
ENSMUSG00000034854	Mfsd12	-0.58153	2.40318	-4.31553	0.00114014	0.0119422	-0.883629
ENSMUSG00000018661	Cog1	-0.50253	3.4342	-4.31397	0.00114317	0.0119543	-0.886305
ENSMUSG00000029033	Acap3	-0.583896	0.75615	-4.31354	0.001144	0.0119543	-0.887036
ENSMUSG00000027333	Smox	-0.784454	0.0918295	-4.31341	0.00114426	0.0119543	-0.887265
ENSMUSG00000000876	Pxmp4	-0.496622	5.60111	-4.31259	0.00114587	0.0119607	-0.88868
ENSMUSG00000024835	Coro1b	-0.476022	4.60696	-4.31119	0.00114861	0.0119702	-0.89108
ENSMUSG00000024276	Zfp397	0.570569	4.72895	4.31111	0.00114876	0.0119702	-0.891215
ENSMUSG00000031958	Ldhd	-0.490664	6.15835	-4.30612	0.00115857	0.0120547	-0.899777
ENSMUSG00000066613	Zfp932	0.485906	2.56929	4.30597	0.00115887	0.0120547	-0.900036
ENSMUSG00000030374	Strn4	-0.463164	4.24556	-4.30218	0.00116637	0.0121148	-0.906532
ENSMUSG00000019261	Map1s	-1.02804	0.156293	-4.30204	0.00116666	0.0121148	-0.906777
ENSMUSG00000071266	Zfp946	0.372439	3.91553	4.30083	0.00116907	0.01212	-0.908855
ENSMUSG00000002524	Puf60	-0.44112	5.08198	-4.30078	0.00116917	0.01212	-0.908943
ENSMUSG00000063457	Rps15	-0.920812	5.89297	-4.29942	0.00117188	0.0121376	-0.911269
ENSMUSG00000032740	Ccdc88a	0.796962	2.05907	4.29871	0.00117331	0.012142	-0.912501
ENSMUSG00000020198	Ap3d1	-0.430294	5.7108	-4.29676	0.00117722	0.0121632	-0.915849
ENSMUSG00000088185	Scarna2	-0.88346	2.86732	-4.29668	0.00117738	0.0121632	-0.915986
ENSMUSG00000058291	Zfp68	0.419897	4.52684	4.29543	0.00117989	0.0121788	-0.918132
ENSMUSG00000008958	Vps72	-0.505239	2.48197	-4.29438	0.00118201	0.0121902	-0.91994
ENSMUSG00000038637	Lrrc56	-0.834842	0.600538	-4.29264	0.00118552	0.0122159	-0.922921
ENSMUSG00000048832	Vps37c	-0.601717	2.44279	-4.29052	0.00118982	0.0122398	-0.926568
ENSMUSG00000029554	Mad1l1	-0.51319	2.52257	-4.2905	0.00118986	0.0122398	-0.926605
ENSMUSG00000024055	Cyp4f13	-0.354196	4.92695	-4.28814	0.00119465	0.0122786	-0.930648
ENSMUSG00000036026	Tmem63b	-0.548691	5.2383	-4.28633	0.00119836	0.0122985	-0.933762
ENSMUSG00000028430	Nol6	-0.618735	3.84736	-4.2862	0.00119863	0.0122985	-0.933993
ENSMUSG00000038545	Cul7	-0.784575	2.11163	-4.2838	0.00120355	0.0123384	-0.938112
ENSMUSG00000037379	Spon2	-0.835186	3.26237	-4.28106	0.00120919	0.0123856	-0.942819
ENSMUSG00000032898	Fbxo21	-0.676416	5.44751	-4.2802	0.00121097	0.0123856	-0.944299
ENSMUSG00000036989	Trim3	-0.610189	2.25215	-4.28007	0.00121123	0.0123856	-0.944519
ENSMUSG00000078898	Zfp968	1.09554	0.937525	4.27765	0.00121625	0.0124264	-0.948681
ENSMUSG00000024858	Grk2	-0.375714	3.90557	-4.27433	0.00122317	0.0124865	-0.954395
ENSMUSG00000002108	Nr1h3	-0.508732	6.00157	-4.26981	0.00123265	0.0125726	-0.962164
ENSMUSG00000063253	Scoc	0.450942	3.79789	4.26891	0.00123455	0.0125753	-0.963715
ENSMUSG00000038351	Sgsm2	-0.640993	1.53736	-4.2687	0.001235	0.0125753	-0.964075
ENSMUSG00000078484	Klhl17	-0.567939	1.79003	-4.26764	0.00123725	0.0125875	-0.965907
ENSMUSG00000026470	Stx6	-0.404332	2.99177	-4.26681	0.001239	0.0125947	-0.967329
ENSMUSG00000100235	Gm28557	0.38189	3.94026	4.26629	0.0012401	0.0125954	-0.96823
ENSMUSG00000024446	Rpp21	-0.80873	1.32046	-4.26427	0.0012444	0.0126191	-0.971706
ENSMUSG00000026103	Gls	0.648667	3.14302	4.2642	0.00124453	0.0126191	-0.971816
ENSMUSG00000029714	Gigyf1	-1.10964	1.65072	-4.26345	0.00124613	0.0126247	-0.973108
ENSMUSG00000058748	Zfp958	0.539948	2.89494	4.26168	0.00124992	0.0126465	-0.97616
ENSMUSG00000013150	Gfod2	-0.672462	1.72335	-4.26146	0.00125039	0.0126465	-0.976539
ENSMUSG00000045980	Tmem104	-0.778255	1.71449	-4.26094	0.00125149	0.0126471	-0.977429
ENSMUSG00000040651	Fam208a	0.49924	5.63849	4.26026	0.00125296	0.0126514	-0.978611
ENSMUSG00000062198	2700097O09Rik	0.547247	2.19949	4.25678	0.00126043	0.0127161	-0.984593
ENSMUSG00000038188	Scarf1	-0.653736	1.69765	-4.25592	0.0012623	0.0127209	-0.98608
ENSMUSG00000035722	Abca7	-0.563524	2.10096	-4.25554	0.0012631	0.0127209	-0.986723
ENSMUSG00000020335	Zfp354b	0.667366	1.57027	4.25506	0.00126414	0.0127209	-0.987547
ENSMUSG00000024426	Atat1	-0.547894	1.8308	-4.25413	0.00126616	0.0127209	-0.989156
ENSMUSG00000042410	Agps	0.4399	4.478	4.25412	0.00126618	0.0127209	-0.989171
ENSMUSG00000023971	Rrp36	-0.480779	3.01178	-4.25335	0.00126786	0.0127272	-0.990505
ENSMUSG00000041354	Rgl2	-0.588996	2.33541	-4.2509	0.00127319	0.01277	-0.994723
ENSMUSG00000097195	Snhg5	0.507485	2.06497	4.24897	0.00127738	0.0128015	-0.998036
ENSMUSG00000030815	Phkg2	-0.401683	3.72044	-4.24791	0.00127971	0.0128141	-0.999865
ENSMUSG00000084128	Esrp2	-0.477235	6.01391	-4.24741	0.00128082	0.0128145	-1.00073
ENSMUSG00000036644	Tbc1d9b	-0.524012	5.12412	-4.24587	0.0012842	0.0128378	-1.00339
ENSMUSG00000074733	Zfp950	0.784019	4.26799	4.24301	0.00129049	0.0128854	-1.00831
ENSMUSG00000030823	9130019O22Rik	-0.535527	1.34513	-4.24274	0.0012911	0.0128854	-1.00878
ENSMUSG00000079297	Gm2223	0.476696	3.51259	4.24089	0.00129519	0.0129155	-1.01197
ENSMUSG00000021116	Eif2s1	0.395002	5.77547	4.24038	0.00129634	0.0129162	-1.01285
ENSMUSG00000028393	Alad	-0.656673	6.0116	-4.23963	0.00129799	0.012922	-1.01413
ENSMUSG00000020476	Dbnl	-0.465175	4.01645	-4.23526	0.00130774	0.0130029	-1.02167
ENSMUSG00000071072	Ptges3	0.364837	7.24954	4.23435	0.00130979	0.0130029	-1.02324
ENSMUSG00000020496	Rnf187	-0.50715	5.16998	-4.23337	0.001312	0.0130029	-1.02494
ENSMUSG00000053716	Dusp7	-0.496379	1.49764	-4.23228	0.00131443	0.0130029	-1.0268
ENSMUSG00000042870	Tom1	-0.443923	3.83166	-4.23204	0.00131498	0.0130029	-1.02722
ENSMUSG00000057440	Mpp7	0.535571	2.46535	4.23148	0.00131626	0.0130029	-1.0282
ENSMUSG00000051043	Gprc5c	-0.472489	6.13221	-4.23127	0.00131673	0.0130029	-1.02856
ENSMUSG00000071180	Smim15	0.456379	4.30868	4.2311	0.00131711	0.0130029	-1.02885
ENSMUSG00000031467	Agpat5	0.487528	3.40807	4.231	0.00131733	0.0130029	-1.02902
ENSMUSG00000029911	Ssbp1	0.399888	4.51354	4.23093	0.0013175	0.0130029	-1.02914
ENSMUSG00000051469	Zfp24	0.422369	4.85187	4.23072	0.00131797	0.0130029	-1.02951
ENSMUSG00000063856	Gpx1	-0.692871	9.14378	-4.23016	0.00131922	0.0130045	-1.03046
ENSMUSG00000006378	Gcat	-0.733577	4.41989	-4.22777	0.00132465	0.0130474	-1.03459
ENSMUSG00000024856	Cdk2ap2	-0.836819	4.39941	-4.22652	0.00132748	0.0130646	-1.03674
ENSMUSG00000086429	Gt(ROSA)26Sor	0.438746	2.15148	4.22556	0.00132968	0.0130755	-1.0384
ENSMUSG00000051748	Wfdc21	-0.43838	7.07632	-4.2235	0.00133438	0.0131111	-1.04196
ENSMUSG00000026842	Abl1	-0.462275	4.09142	-4.22217	0.00133743	0.0131304	-1.04425
ENSMUSG00000028261	Ndufaf4	0.492416	5.27018	4.22137	0.00133927	0.0131377	-1.04563
ENSMUSG00000043789	Vwce	-0.581246	3.18714	-4.22029	0.00134176	0.0131514	-1.0475
ENSMUSG00000048960	Prex2	0.384446	4.53177	4.21853	0.0013458	0.0131803	-1.05053
ENSMUSG00000031059	Ndufb11	-0.501674	5.49656	-4.21771	0.00134771	0.0131883	-1.05195
ENSMUSG00000001750	Tcirg1	-0.463962	4.0936	-4.21724	0.0013488	0.0131883	-1.05277
ENSMUSG00000073131	Vma21	0.466398	4.72939	4.21483	0.00135438	0.0132321	-1.05692
ENSMUSG00000039585	Myo9a	0.479821	4.17068	4.21369	0.00135703	0.0132472	-1.05889
ENSMUSG00000030759	Far1	0.601424	2.68359	4.21112	0.00136302	0.013295	-1.06332
ENSMUSG00000040339	Fam102b	0.563344	2.27874	4.20986	0.00136598	0.0133131	-1.0655
ENSMUSG00000005881	Ergic3	-0.498214	4.73593	-4.20629	0.00137439	0.0133842	-1.07167
ENSMUSG00000038510	Rpf2	0.544402	3.62414	4.20462	0.00137833	0.0134059	-1.07455
ENSMUSG00000051864	Tbc1d22a	-0.555542	3.41808	-4.20412	0.00137951	0.0134059	-1.07542
ENSMUSG00000027215	Cd82	-0.41095	4.83924	-4.20393	0.00137995	0.0134059	-1.07574
ENSMUSG00000039427	Alg1	-0.575829	3.11129	-4.20239	0.00138363	0.0134308	-1.07841
ENSMUSG00000037960	Card19	-0.688741	1.11393	-4.20166	0.00138536	0.0134367	-1.07967
ENSMUSG00000022306	Zfpm2	0.875135	0.132067	4.20091	0.00138714	0.0134432	-1.08096
ENSMUSG00000035237	Lcat	-0.483431	7.63572	-4.19811	0.00139383	0.0134972	-1.0858
ENSMUSG00000034757	Tmub2	-0.510051	3.37704	-4.19695	0.00139661	0.0135131	-1.08781
ENSMUSG00000027132	Katnbl1	0.528128	2.95386	4.19649	0.00139772	0.0135131	-1.0886
ENSMUSG00000108402	9430064I24Rik	-0.75072	2.82766	-4.19599	0.00139892	0.013514	-1.08947
ENSMUSG00000059534	Uqcr10	-0.802432	5.00973	-4.19098	0.00141101	0.0135967	-1.09812
ENSMUSG00000020099	Unc5b	-0.757804	1.68572	-4.19012	0.00141311	0.0135967	-1.09962
ENSMUSG00000073684	Faap20	-0.544184	2.21743	-4.18988	0.00141369	0.0135967	-1.10003
ENSMUSG00000038886	Man2a2	-0.437007	4.46384	-4.18976	0.00141399	0.0135967	-1.10024
ENSMUSG00000027613	Eif6	-0.450043	4.81316	-4.18922	0.00141529	0.0135967	-1.10117
ENSMUSG00000028601	Echdc2	-0.396205	6.24848	-4.18922	0.00141529	0.0135967	-1.10117
ENSMUSG00000051984	Sec31b	-0.501679	1.27286	-4.18918	0.00141538	0.0135967	-1.10123
ENSMUSG00000000148	Brat1	-0.572129	2.67638	-4.18765	0.00141911	0.0136217	-1.10388
ENSMUSG00000071654	Uqcc3	-0.868148	2.62463	-4.18509	0.00142538	0.0136706	-1.10832
ENSMUSG00000037089	Slc35b2	-0.534061	4.08845	-4.18464	0.00142647	0.0136706	-1.10908
ENSMUSG00000004098	Col5a3	-0.741597	3.30394	-4.18397	0.00142813	0.0136755	-1.11025
ENSMUSG00000031367	Ap1s2	0.569333	1.44055	4.18339	0.00142954	0.0136782	-1.11125
ENSMUSG00000025731	Mettl26	-0.647857	5.16151	-4.1811	0.00143519	0.0137214	-1.11521
ENSMUSG00000034993	Vat1	-0.408277	3.57838	-4.18058	0.00143649	0.0137229	-1.11612
ENSMUSG00000012640	Zfp715	0.446979	3.73243	4.18004	0.00143781	0.0137247	-1.11704
ENSMUSG00000020830	Vmo1	-1.00601	0.512614	-4.1793	0.00143966	0.0137288	-1.11833
ENSMUSG00000037235	Mxd4	-0.527964	5.36414	-4.17895	0.00144052	0.0137288	-1.11894
ENSMUSG00000060950	Trmt61a	-0.514644	1.59301	-4.17788	0.00144317	0.0137401	-1.12079
ENSMUSG00000025145	Lrrc45	-0.795627	1.71583	-4.17755	0.00144398	0.0137401	-1.12135
ENSMUSG00000022443	Myh9	-0.505079	6.90606	-4.17544	0.00144924	0.0137731	-1.12501
ENSMUSG00000078185	Chml	0.507721	2.24204	4.17524	0.00144974	0.0137731	-1.12535
ENSMUSG00000063316	Rpl27	-0.661306	4.66636	-4.17275	0.00145596	0.0138166	-1.12966
ENSMUSG00000038535	Zfp280d	0.640145	4.02388	4.17249	0.00145661	0.0138166	-1.13011
ENSMUSG00000042208	0610010F05Rik	0.363622	4.60495	4.17038	0.0014619	0.0138545	-1.13376
ENSMUSG00000033697	Arhgap39	-0.698212	0.877213	-4.16999	0.00146291	0.0138545	-1.13445
ENSMUSG00000048772	Tmem53	-0.6418	3.29325	-4.16928	0.00146467	0.0138604	-1.13566
ENSMUSG00000063543	Gm5616	-0.964124	0.55514	-4.16767	0.00146874	0.0138857	-1.13845
ENSMUSG00000028454	Pigo	-0.539319	2.58453	-4.16731	0.00146966	0.0138857	-1.13907
ENSMUSG00000020770	Unk	-0.702874	1.96283	-4.16659	0.00147149	0.0138921	-1.14033
ENSMUSG00000021143	Pacs2	-0.445215	3.41862	-4.1634	0.00147959	0.0139577	-1.14585
ENSMUSG00000024188	Luc7l	0.490365	4.78561	4.16197	0.00148323	0.0139811	-1.14832
ENSMUSG00000053390	Zfp952	0.565737	2.41541	4.16108	0.00148551	0.0139916	-1.14986
ENSMUSG00000027198	Ext2	-0.433825	4.30713	-4.16029	0.00148753	0.0139997	-1.15123
ENSMUSG00000024327	Slc39a7	-0.531696	5.29838	-4.15796	0.00149353	0.0140453	-1.15528
ENSMUSG00000019055	Plod1	-0.412009	5.30094	-4.15495	0.0015013	0.0141036	-1.16049
ENSMUSG00000020044	Timp3	0.499352	4.90964	4.15465	0.00150208	0.0141036	-1.16101
ENSMUSG00000015363	Trabd	-0.677281	5.31867	-4.15039	0.00151313	0.0141963	-1.16838
ENSMUSG00000024422	Dhx16	-0.383688	4.75877	-4.14756	0.00152053	0.0142547	-1.17329
ENSMUSG00000031226	Pbdc1	0.363774	3.23633	4.14609	0.00152441	0.0142771	-1.17585
ENSMUSG00000013089	Etv5	-0.552635	2.64361	-4.14575	0.00152529	0.0142771	-1.17643
ENSMUSG00000069565	Dazap1	-0.554487	3.26504	-4.14488	0.00152757	0.0142873	-1.17793
ENSMUSG00000033790	Tubgcp5	0.490722	2.50372	4.14284	0.00153297	0.0143267	-1.18148
ENSMUSG00000001348	Acp5	-0.62642	5.39816	-4.14114	0.00153747	0.0143577	-1.18443
ENSMUSG00000022847	Thpo	-0.62935	2.0794	-4.1394	0.0015421	0.0143819	-1.18745
ENSMUSG00000042726	Trafd1	-0.492494	4.79636	-4.13926	0.00154245	0.0143819	-1.18768
ENSMUSG00000079184	Mphosph8	0.467314	3.82151	4.13807	0.00154562	0.0143947	-1.18974
ENSMUSG00000020659	Cbll1	0.843443	2.31391	4.13754	0.00154705	0.0143947	-1.19067
ENSMUSG00000024830	Rps6kb2	-0.540885	2.82382	-4.1374	0.00154741	0.0143947	-1.1909
ENSMUSG00000016344	Ppdpf	-0.49182	4.89668	-4.13654	0.00154972	0.0144016	-1.1924
ENSMUSG00000050860	Phospho1	-1.26347	1.10396	-4.13623	0.00155054	0.0144016	-1.19294
ENSMUSG00000036613	Tssc1	-0.503895	2.47247	-4.12943	0.00156885	0.0145605	-1.20473
ENSMUSG00000078896	Zfp965	1.07818	1.3383	4.12764	0.00157371	0.0145824	-1.20784
ENSMUSG00000030727	Rabep2	-0.890724	1.63234	-4.12764	0.00157372	0.0145824	-1.20785
ENSMUSG00000097488	4732487G21Rik	0.53929	1.06375	4.12723	0.00157484	0.0145824	-1.20856
ENSMUSG00000090213	Tmem189	-0.642063	3.05759	-4.12425	0.00158296	0.0146463	-1.21373
ENSMUSG00000040701	Ap1g2	-0.467697	1.50089	-4.12335	0.00158541	0.0146577	-1.21529
ENSMUSG00000041143	Tmco4	-0.510419	2.98795	-4.12259	0.00158748	0.0146583	-1.2166
ENSMUSG00000002504	Slc9a3r2	-0.465963	2.90583	-4.12244	0.0015879	0.0146583	-1.21686
ENSMUSG00000022219	Cideb	-0.470717	6.17716	-4.12027	0.00159388	0.0147022	-1.22064
ENSMUSG00000004040	Stat3	-0.585133	5.99841	-4.11198	0.00161688	0.014903	-1.23504
ENSMUSG00000025766	D3Ertd751e	0.354629	3.51133	4.1113	0.00161878	0.0149091	-1.23622
ENSMUSG00000046562	Unc119b	-0.47471	4.27763	-4.11	0.00162243	0.0149313	-1.23848
ENSMUSG00000029404	Arl6ip4	-0.605219	3.39556	-4.10923	0.00162458	0.0149313	-1.23981
ENSMUSG00000066880	Zfp617	0.461938	4.77405	4.10911	0.0016249	0.0149313	-1.24001
ENSMUSG00000003528	Slc25a1	-0.50628	6.38615	-4.10752	0.00162938	0.014961	-1.24278
ENSMUSG00000030061	Uba3	0.425995	5.49244	4.10537	0.00163545	0.0149956	-1.24651
ENSMUSG00000074800	Gm4149	-0.782937	0.77588	-4.10531	0.00163564	0.0149956	-1.24663
ENSMUSG00000027091	Zc3h15	0.392624	5.68884	4.10285	0.0016426	0.015048	-1.2509
ENSMUSG00000002963	Pnkp	-0.538847	3.76998	-4.10175	0.00164573	0.0150564	-1.25281
ENSMUSG00000048826	Dact2	-0.936277	1.88919	-4.10127	0.0016471	0.0150564	-1.25365
ENSMUSG00000050777	Tmem37	-0.51629	5.21582	-4.10121	0.00164726	0.0150564	-1.25375
ENSMUSG00000097177	9330159M07Rik	0.516267	1.46532	4.10072	0.00164867	0.0150578	-1.2546
ENSMUSG00000053559	Smagp	-0.616577	3.08862	-4.09369	0.00166885	0.0152151	-1.26683
ENSMUSG00000110397	Gm45540	1.57893	0.899978	4.09304	0.00167072	0.0152151	-1.26795
ENSMUSG00000062937	Mtap	0.356203	4.48397	4.09304	0.00167073	0.0152151	-1.26796
ENSMUSG00000038836	Agbl3	0.452354	1.50772	4.09297	0.00167093	0.0152151	-1.26808
ENSMUSG00000027447	Cst3	-0.476445	5.22307	-4.09179	0.00167434	0.0152277	-1.27013
ENSMUSG00000015461	Atf6b	-0.560242	3.06894	-4.09161	0.00167484	0.0152277	-1.27043
ENSMUSG00000031787	Katnb1	-0.678619	1.26593	-4.09011	0.0016792	0.0152558	-1.27304
ENSMUSG00000059995	Atxn7l3	-0.402444	3.68563	-4.08895	0.00168259	0.0152751	-1.27507
ENSMUSG00000026355	Mcm6	0.574597	2.2411	4.08788	0.00168569	0.0152917	-1.27692
ENSMUSG00000012296	Tjap1	-0.721777	0.60091	-4.08721	0.00168766	0.015298	-1.27809
ENSMUSG00000039968	Rsbn1l	0.559712	3.85292	4.08665	0.00168929	0.0153014	-1.27906
ENSMUSG00000026577	Blzf1	0.387128	3.72459	4.08083	0.00170642	0.0154341	-1.2892
ENSMUSG00000020282	Rhbdf1	-0.803836	0.947491	-4.0808	0.00170651	0.0154341	-1.28925
ENSMUSG00000020650	Bcap29	0.500421	2.90452	4.0795	0.00171035	0.0154539	-1.29151
ENSMUSG00000020741	Cluh	-0.66466	7.52546	-4.07918	0.00171129	0.0154539	-1.29206
ENSMUSG00000028256	Odf2l	0.491984	3.28638	4.07838	0.00171366	0.0154539	-1.29345
ENSMUSG00000014226	Cacybp	0.46106	5.98923	4.07797	0.00171489	0.0154539	-1.29417
ENSMUSG00000019916	P4ha1	0.710587	4.06497	4.0779	0.0017151	0.0154539	-1.29429
ENSMUSG00000001062	Vps9d1	-0.457881	2.55024	-4.07455	0.00172508	0.0155289	-1.30012
ENSMUSG00000050994	Adgb	0.657097	1.37274	4.07404	0.00172659	0.0155289	-1.301
ENSMUSG00000033813	Tcea1	0.340962	6.04717	4.07381	0.00172729	0.0155289	-1.30141
ENSMUSG00000048217	Nags	-0.649872	5.01977	-4.07254	0.0017311	0.015549	-1.30362
ENSMUSG00000067288	Rps28	-0.536282	5.38891	-4.07221	0.0017321	0.015549	-1.3042
ENSMUSG00000019578	Ubxn6	-0.585145	4.18983	-4.07037	0.00173764	0.0155813	-1.30741
ENSMUSG00000031154	Otud5	-0.353471	4.34352	-4.07015	0.00173829	0.0155813	-1.30778
ENSMUSG00000034194	R3hcc1	-0.606495	2.6983	-4.06964	0.00173981	0.0155833	-1.30866
ENSMUSG00000049305	Ccdc71	-0.430442	3.31373	-4.0678	0.00174539	0.0156217	-1.31188
ENSMUSG00000022177	Haus4	-0.713189	1.98546	-4.06599	0.00175087	0.0156591	-1.31503
ENSMUSG00000020902	Ntn1	-0.373732	3.02928	-4.06541	0.00175262	0.0156632	-1.31603
ENSMUSG00000041977	Arhgef11	-0.467621	5.01876	-4.06411	0.0017566	0.0156871	-1.31831
ENSMUSG00000026857	Ntmt1	-0.65307	1.28267	-4.06319	0.00175938	0.0157003	-1.3199
ENSMUSG00000044072	Eml6	0.631506	1.78515	4.06259	0.00176123	0.0157049	-1.32095
ENSMUSG00000053291	Rab4b	-0.697245	1.87612	-4.06217	0.00176251	0.0157049	-1.32168
ENSMUSG00000021112	Mpp5	0.42238	4.93584	4.06072	0.00176693	0.0157327	-1.3242
ENSMUSG00000026437	Cdk18	-0.441144	3.47397	-4.06026	0.00176836	0.0157339	-1.32501
ENSMUSG00000034560	A230046K03Rik	0.40692	5.72685	4.05972	0.00177002	0.015737	-1.32595
ENSMUSG00000062115	Rai1	-0.830342	1.52364	-4.05785	0.00177578	0.0157684	-1.32921
ENSMUSG00000030432	Rpl28	-0.695138	6.25105	-4.05772	0.00177617	0.0157684	-1.32943
ENSMUSG00000028479	Gne	-0.388304	5.65811	-4.05658	0.00177969	0.0157813	-1.33142
ENSMUSG00000069094	Pde7a	0.560208	3.07836	4.05624	0.00178074	0.0157813	-1.33202
ENSMUSG00000023087	Noct	1.25442	3.02308	4.05598	0.00178154	0.0157813	-1.33247
ENSMUSG00000031197	Vbp1	0.467048	3.34841	4.0548	0.00178518	0.0157973	-1.33452
ENSMUSG00000061032	Rrp1	-0.395995	5.38319	-4.05454	0.00178598	0.0157973	-1.33497
ENSMUSG00000005583	Mef2c	0.463203	2.32418	4.05345	0.00178938	0.0158158	-1.33688
ENSMUSG00000018800	Abca5	0.457126	3.75173	4.05278	0.00179145	0.0158225	-1.33804
ENSMUSG00000054008	Ndst1	-0.421984	6.25579	-4.05231	0.00179291	0.0158238	-1.33886
ENSMUSG00000097730	Gm26588	0.594818	1.98761	4.05156	0.00179526	0.015833	-1.34017
ENSMUSG00000003873	Bax	-0.658035	2.28094	-4.05065	0.00179809	0.0158463	-1.34175
ENSMUSG00000024290	Rock1	0.388139	6.07188	4.04886	0.00180369	0.0158833	-1.34488
ENSMUSG00000018669	Cdk5rap3	-0.406547	4.61151	-4.04846	0.00180492	0.0158833	-1.34556
ENSMUSG00000026798	Coq4	-0.532711	2.02087	-4.04789	0.00180674	0.0158877	-1.34657
ENSMUSG00000025178	Pi4k2a	-0.358795	4.92769	-4.04693	0.00180973	0.0159008	-1.34823
ENSMUSG00000026784	Pdss1	0.646765	1.56685	4.04657	0.00181087	0.0159008	-1.34886
ENSMUSG00000001472	Tcf25	-0.384219	6.71992	-4.04595	0.00181283	0.0159065	-1.34995
ENSMUSG00000094870	Zfp131	0.45151	4.0501	4.04521	0.00181514	0.0159151	-1.35123
ENSMUSG00000033216	Eefsec	-0.46858	4.31864	-4.04113	0.00182806	0.0160168	-1.35835
ENSMUSG00000019470	Xab2	-0.564668	3.61711	-4.03979	0.00183231	0.0160424	-1.36069
ENSMUSG00000024197	Plin3	-0.525737	4.68224	-4.03857	0.0018362	0.0160647	-1.36281
ENSMUSG00000027714	Exosc9	0.407668	4.0155	4.03698	0.00184129	0.0160976	-1.36559
ENSMUSG00000025499	Hras	-0.397313	4.37317	-4.0356	0.00184569	0.0161244	-1.36799
ENSMUSG00000047037	Nipa1	0.705997	1.04432	4.03425	0.00185004	0.0161507	-1.37036
ENSMUSG00000040687	Madd	-0.458611	3.69698	-4.03327	0.00185318	0.0161664	-1.37206
ENSMUSG00000042155	Klhl23	0.897833	0.469071	4.03157	0.00185867	0.0162025	-1.37502
ENSMUSG00000025503	Taldo1	-0.609133	5.21891	-4.02962	0.00186497	0.0162262	-1.37843
ENSMUSG00000031201	Brcc3	0.343352	4.83436	4.02962	0.00186498	0.0162262	-1.37843
ENSMUSG00000020831	0610010K14Rik	-0.611464	2.1948	-4.02948	0.00186542	0.0162262	-1.37867
ENSMUSG00000026500	Cox20	0.409626	4.10694	4.02858	0.00186834	0.0162399	-1.38024
ENSMUSG00000023892	Zfp51	0.575294	2.89952	4.02497	0.00188013	0.0163305	-1.38655
ENSMUSG00000041895	Wipi1	-0.482915	2.79866	-4.0245	0.00188164	0.0163319	-1.38736
ENSMUSG00000037475	Thoc2	0.525484	5.63128	4.0233	0.00188559	0.016352	-1.38946
ENSMUSG00000047613	A430005L14Rik	-0.601202	3.52833	-4.02297	0.00188666	0.016352	-1.39003
ENSMUSG00000003423	Pih1d1	-0.617559	3.45534	-4.02179	0.00189055	0.0163738	-1.3921
ENSMUSG00000106889	Gm7463	1.15988	1.58361	4.02099	0.00189318	0.0163738	-1.39349
ENSMUSG00000040952	Rps19	-0.500505	5.76517	-4.02097	0.00189325	0.0163738	-1.39353
ENSMUSG00000030281	Il17rc	-0.599543	2.61751	-4.01904	0.00189962	0.0164171	-1.3969
ENSMUSG00000032307	Ube2q2	0.364353	4.7208	4.01546	0.00191149	0.0165078	-1.40316
ENSMUSG00000032300	1700017B05Rik	-0.756717	2.31348	-4.01425	0.00191551	0.0165092	-1.40527
ENSMUSG00000039886	Tmem120a	-0.601022	5.05857	-4.01418	0.00191574	0.0165092	-1.40539
ENSMUSG00000066798	Zbtb6	0.440895	3.99364	4.01401	0.00191629	0.0165092	-1.40567
ENSMUSG00000022337	Emc2	0.378763	4.98973	4.01376	0.00191712	0.0165092	-1.40611
ENSMUSG00000073427	Gm4924	0.797506	0.419013	4.01234	0.00192189	0.0165384	-1.4086
ENSMUSG00000029920	Smarcad1	0.405233	4.5947	4.01159	0.00192437	0.016545	-1.4099
ENSMUSG00000068083	Cyp2d40	-0.897747	4.10665	-4.01129	0.0019254	0.016545	-1.41043
ENSMUSG00000047648	Fbxo30	0.524985	4.41529	4.00957	0.00193116	0.0165827	-1.41343
ENSMUSG00000022884	Eif4a2	0.464147	7.96421	4.00612	0.00194278	0.0166706	-1.41946
ENSMUSG00000020037	Rfx4	-1.37373	0.973576	-4.00416	0.00194943	0.0167013	-1.42288
ENSMUSG00000029512	Ulk1	-0.677642	3.34685	-4.00391	0.00195027	0.0167013	-1.42332
ENSMUSG00000030055	Rab43	-0.858433	5.57043	-4.00384	0.00195052	0.0167013	-1.42345
ENSMUSG00000024160	Spsb3	-0.766901	3.19869	-4.0029	0.00195371	0.0167159	-1.42508
ENSMUSG00000022003	Slc25a30	-1.3701	3.53462	-4.00238	0.00195549	0.0167159	-1.426
ENSMUSG00000064262	Gimap8	0.712088	3.09876	4.00205	0.00195662	0.0167159	-1.42658
ENSMUSG00000021811	Dnajc9	0.394937	2.40267	4.00171	0.00195777	0.0167159	-1.42717
ENSMUSG00000018199	Trove2	0.507007	3.60521	4.00059	0.00196161	0.0167368	-1.42913
ENSMUSG00000000078	Klf6	0.439732	3.67936	3.99944	0.00196551	0.0167436	-1.43113
ENSMUSG00000059734	Ndufs8	-0.707445	4.43017	-3.99909	0.00196671	0.0167436	-1.43174
ENSMUSG00000021279	Cdc42bpb	-0.479341	5.35452	-3.99877	0.00196782	0.0167436	-1.43231
ENSMUSG00000034168	Irf2bpl	-0.772745	2.74437	-3.99867	0.00196815	0.0167436	-1.43248
ENSMUSG00000079084	Ccdc82	0.485396	2.98365	3.99833	0.00196934	0.0167436	-1.43308
ENSMUSG00000071748	Gm14698	0.451596	3.09591	3.9972	0.0019732	0.0167645	-1.43505
ENSMUSG00000000673	Haao	-0.564466	7.02495	-3.99492	0.00198106	0.0168195	-1.43904
ENSMUSG00000038967	Pdk2	-0.397436	4.02077	-3.99437	0.00198294	0.0168236	-1.43999
ENSMUSG00000033249	Hsf4	-0.740336	0.674657	-3.99247	0.00198953	0.0168677	-1.44332
ENSMUSG00000012848	Rps5	-0.633114	6.2767	-3.99191	0.00199149	0.0168724	-1.44431
ENSMUSG00000027540	Ptpn1	-0.437678	3.82935	-3.99098	0.00199471	0.0168878	-1.44593
ENSMUSG00000020733	Slc9a3r1	-0.494568	6.13608	-3.98916	0.00200102	0.0169294	-1.4491
ENSMUSG00000003549	Ercc1	-0.710504	1.21136	-3.98528	0.00201462	0.017028	-1.45589
ENSMUSG00000006589	Aprt	-0.586364	3.61453	-3.98503	0.0020155	0.017028	-1.45634
ENSMUSG00000057113	Npm1	0.400793	6.65104	3.98306	0.00202244	0.017068	-1.45978
ENSMUSG00000020284	1810043G02Rik	-0.570444	1.27493	-3.98272	0.00202363	0.017068	-1.46037
ENSMUSG00000025626	Phf6	0.42545	3.83983	3.98248	0.00202449	0.017068	-1.4608
ENSMUSG00000037364	Srrt	-0.445592	5.0133	-3.98094	0.00202991	0.0171018	-1.46348
ENSMUSG00000027708	Dcun1d1	0.407014	6.02559	3.9792	0.00203609	0.0171375	-1.46653
ENSMUSG00000061046	Haghl	-0.761723	0.768392	-3.97894	0.002037	0.0171375	-1.46698
ENSMUSG00000009575	Cbx5	0.386499	5.66871	3.97738	0.00204255	0.0171722	-1.46971
ENSMUSG00000019971	Cep290	0.460677	3.33336	3.97681	0.00204459	0.0171729	-1.47071
ENSMUSG00000018921	Pelp1	-0.61002	1.972	-3.97643	0.00204594	0.0171729	-1.47137
ENSMUSG00000021706	Zfyve16	0.533685	3.84769	3.97575	0.00204837	0.0171729	-1.47256
ENSMUSG00000060032	H2afj	-0.771719	1.5018	-3.97557	0.00204903	0.0171729	-1.47289
ENSMUSG00000028550	Atg4c	0.333756	2.98377	3.97537	0.00204975	0.0171729	-1.47324
ENSMUSG00000109836	RP24-464B16.1	0.637021	4.02869	3.97446	0.002053	0.0171882	-1.47483
ENSMUSG00000027412	Lpin3	-0.531351	2.11869	-3.97401	0.00205459	0.0171895	-1.4756
ENSMUSG00000040599	Mis12	0.510138	4.04194	3.97347	0.00205655	0.0171912	-1.47656
ENSMUSG00000059325	Hopx	-0.877608	4.41665	-3.97312	0.00205779	0.0171912	-1.47717
ENSMUSG00000027206	Cops2	0.382082	6.28263	3.97277	0.00205907	0.0171912	-1.47779
ENSMUSG00000020745	Pafah1b1	0.387308	6.9399	3.97119	0.00206474	0.0172173	-1.48055
ENSMUSG00000099021	Rn7s1	-1.04241	13.6753	-3.97073	0.0020664	0.0172173	-1.48136
ENSMUSG00000021470	Ercc6l2	0.501708	4.19701	3.97071	0.00206647	0.0172173	-1.48139
ENSMUSG00000036943	Rab8b	0.42726	3.029	3.9699	0.00206937	0.0172295	-1.4828
ENSMUSG00000036661	Dennd3	-0.733088	1.85731	-3.96863	0.00207399	0.0172561	-1.48504
ENSMUSG00000022674	Ube2v2	0.389934	4.69821	3.96766	0.00207748	0.0172731	-1.48672
ENSMUSG00000020935	Dcakd	-0.551428	2.37276	-3.96554	0.00208517	0.0173252	-1.49043
ENSMUSG00000097207	6030443J06Rik	0.601276	0.518549	3.9647	0.00208824	0.0173387	-1.49191
ENSMUSG00000066232	Ipo7	0.439384	7.0426	3.96403	0.00209071	0.0173473	-1.49309
ENSMUSG00000058239	Usf2	-0.513855	4.45087	-3.96161	0.00209955	0.0174086	-1.49732
ENSMUSG00000025317	Car5a	-0.593861	3.82477	-3.9606	0.00210325	0.0174273	-1.49909
ENSMUSG00000006471	Ndor1	-0.379453	3.05327	-3.96015	0.00210489	0.017429	-1.49987
ENSMUSG00000017478	Zc3h18	-0.518682	4.87443	-3.95889	0.00210953	0.0174507	-1.50208
ENSMUSG00000020954	Strn3	0.44743	5.46414	3.95865	0.00211041	0.0174507	-1.5025
ENSMUSG00000036053	Fmnl2	0.447589	3.45308	3.95747	0.00211479	0.0174749	-1.50458
ENSMUSG00000025240	Sacm1l	0.377581	6.61299	3.95573	0.00212123	0.0175161	-1.50763
ENSMUSG00000015647	Lama5	-1.04078	1.10793	-3.95411	0.00212722	0.0175536	-1.51046
ENSMUSG00000021266	Wars	-0.48935	4.01847	-3.95224	0.00213417	0.0175961	-1.51373
ENSMUSG00000023973	Cnpy3	-0.535122	4.38458	-3.95194	0.0021353	0.0175961	-1.51426
ENSMUSG00000024816	Frmd8	-0.664568	3.0169	-3.95149	0.00213698	0.017598	-1.51505
ENSMUSG00000058407	Txndc9	0.379911	5.66573	3.94934	0.00214502	0.0176429	-1.51881
ENSMUSG00000033955	Tnks1bp1	-0.546875	4.6837	-3.94922	0.00214547	0.0176429	-1.51902
ENSMUSG00000001829	Clpb	-0.549686	4.32427	-3.94886	0.00214683	0.0176429	-1.51966
ENSMUSG00000011096	Akt1s1	-0.559491	3.26132	-3.94551	0.00215941	0.0177342	-1.52552
ENSMUSG00000070305	Mpzl3	0.382719	3.53308	3.94417	0.00216448	0.0177572	-1.52787
ENSMUSG00000020124	Usp15	0.392111	5.6223	3.94399	0.00216515	0.0177572	-1.52818
ENSMUSG00000037098	Rab11fip3	-0.486172	2.87903	-3.94164	0.00217406	0.0178153	-1.5323
ENSMUSG00000029860	Zyx	-0.576287	3.75339	-3.94135	0.00217519	0.0178153	-1.53282
ENSMUSG00000022552	Sharpin	-0.368302	4.32983	-3.94024	0.00217938	0.0178375	-1.53475
ENSMUSG00000029053	Prkcz	-0.487686	4.16116	-3.93951	0.00218217	0.0178482	-1.53603
ENSMUSG00000096856	Gm10778	0.559063	2.00132	3.93789	0.00218839	0.0178851	-1.53889
ENSMUSG00000073434	Wdr90	-0.689426	0.902055	-3.93756	0.00218964	0.0178851	-1.53946
ENSMUSG00000053128	Rnf26	-1.01007	1.80664	-3.93701	0.00219173	0.01789	-1.54042
ENSMUSG00000052566	Hook2	-0.630445	2.54401	-3.9354	0.00219791	0.0179177	-1.54324
ENSMUSG00000024878	Cbwd1	0.457219	2.84961	3.93528	0.00219838	0.0179177	-1.54346
ENSMUSG00000033880	Lgals3bp	-0.585841	5.3841	-3.93497	0.00219958	0.0179177	-1.544
ENSMUSG00000028497	Hacd4	0.536504	1.84905	3.93401	0.00220327	0.0179356	-1.54568
ENSMUSG00000020397	Med7	0.438046	3.64389	3.93187	0.00221155	0.0179908	-1.54944
ENSMUSG00000022037	Clu	-0.47613	9.60086	-3.93109	0.00221454	0.018003	-1.5508
ENSMUSG00000041161	Otud3	-0.479563	1.898	-3.93044	0.00221707	0.0180115	-1.55195
ENSMUSG00000040712	Camta2	-0.746359	2.15906	-3.92991	0.00221913	0.018016	-1.55287
ENSMUSG00000048310	Pskh1	-0.378146	4.32561	-3.92817	0.0022259	0.0180588	-1.55593
ENSMUSG00000031722	Hp	-0.606257	10.6205	-3.92726	0.00222945	0.0180755	-1.55753
ENSMUSG00000004207	Psap	-0.390299	8.38917	-3.92632	0.00223311	0.018093	-1.55917
ENSMUSG00000042613	Pbxip1	-0.472059	2.7344	-3.9254	0.0022367	0.0181099	-1.56078
ENSMUSG00000017764	Zswim1	-0.567571	1.36477	-3.92325	0.00224513	0.018166	-1.56456
ENSMUSG00000071302	2610044O15Rik8	0.496834	2.5749	3.92159	0.00225167	0.0181937	-1.56747
ENSMUSG00000030595	Nfkbib	-0.704215	1.98809	-3.92156	0.0022518	0.0181937	-1.56753
ENSMUSG00000029624	Ptcd1	-0.549753	2.64801	-3.92123	0.00225308	0.0181937	-1.5681
ENSMUSG00000043336	Filip1l	0.823307	3.28952	3.91729	0.0022687	0.0182962	-1.57502
ENSMUSG00000053646	Plxnb1	-0.739417	4.74257	-3.91726	0.00226882	0.0182962	-1.57508
ENSMUSG00000002603	Tgfb1	-0.60905	0.831496	-3.91615	0.0022732	0.0183193	-1.57701
ENSMUSG00000033326	Kdm4a	-0.4852	4.55779	-3.91506	0.00227755	0.0183421	-1.57893
ENSMUSG00000063704	Mapk15	-0.926005	0.606444	-3.91344	0.00228401	0.0183818	-1.58177
ENSMUSG00000108825	RP24-252B21.3	0.550007	2.06171	3.91203	0.00228966	0.018401	-1.58424
ENSMUSG00000032519	Slc25a38	-0.455564	3.45904	-3.91187	0.00229029	0.018401	-1.58452
ENSMUSG00000025538	Sumf2	-0.412904	2.38597	-3.91171	0.00229096	0.018401	-1.58481
ENSMUSG00000044708	Kcnj10	0.839532	0.562577	3.91011	0.00229738	0.0184402	-1.58762
ENSMUSG00000032253	Phip	0.606521	5.39953	3.90941	0.00230018	0.0184434	-1.58884
ENSMUSG00000003527	Dgcr14	-0.511419	1.74668	-3.90925	0.00230084	0.0184434	-1.58913
ENSMUSG00000067274	Rplp0	-0.677958	7.24831	-3.90803	0.00230577	0.0184666	-1.59127
ENSMUSG00000042644	Itpr3	-0.643402	0.556586	-3.90722	0.00230904	0.0184666	-1.5927
ENSMUSG00000033871	Ppargc1b	-0.849077	0.253091	-3.90684	0.00231057	0.0184666	-1.59336
ENSMUSG00000026853	Crat	-0.635569	6.07009	-3.90668	0.00231122	0.0184666	-1.59364
ENSMUSG00000059027	9630013D21Rik	0.464372	2.60333	3.90664	0.00231139	0.0184666	-1.59371
ENSMUSG00000013662	Atad1	0.351925	5.83544	3.90558	0.00231568	0.0184812	-1.59557
ENSMUSG00000044150	A830080D01Rik	0.552619	1.7751	3.90543	0.00231628	0.0184812	-1.59583
ENSMUSG00000020260	Pofut2	-0.611616	3.00102	-3.90349	0.00232417	0.0185319	-1.59924
ENSMUSG00000025613	Cct8	0.337011	7.14151	3.90251	0.00232815	0.0185508	-1.60096
ENSMUSG00000005575	Ube2m	-0.341463	4.87684	-3.90215	0.00232963	0.0185508	-1.60159
ENSMUSG00000023007	Prpf40b	-0.485901	2.49922	-3.90022	0.00233753	0.018591	-1.60499
ENSMUSG00000028763	Hspg2	-1.04701	4.07113	-3.90016	0.00233776	0.018591	-1.60508
ENSMUSG00000066306	Numa1	-0.610521	5.1747	-3.89854	0.00234444	0.0186319	-1.60794
ENSMUSG00000032185	Carm1	-0.545303	3.47834	-3.89657	0.00235254	0.018684	-1.6114
ENSMUSG00000025531	Chm	0.372876	4.85281	3.89618	0.00235416	0.0186845	-1.61209
ENSMUSG00000021209	Ppp4r4	0.631471	3.22573	3.89516	0.00235836	0.0187055	-1.61388
ENSMUSG00000024181	Mrpl28	-0.496997	3.72915	-3.89465	0.00236047	0.0187057	-1.61477
ENSMUSG00000030036	Mogs	-0.516546	5.45547	-3.8944	0.00236149	0.0187057	-1.61521
ENSMUSG00000079563	Pglyrp2	-0.668908	6.18886	-3.89284	0.00236795	0.0187446	-1.61795
ENSMUSG00000049643	2310022A10Rik	-0.615472	0.594858	-3.89205	0.00237126	0.0187585	-1.61934
ENSMUSG00000030748	Il4ra	-0.512611	4.66353	-3.89093	0.0023759	0.018771	-1.6213
ENSMUSG00000029344	Tpst2	-0.570758	2.96827	-3.89077	0.00237656	0.018771	-1.62158
ENSMUSG00000080268	Brms1	-0.591601	3.13043	-3.89054	0.00237752	0.018771	-1.62199
ENSMUSG00000020590	Snx13	0.379586	5.60132	3.88921	0.00238307	0.0188026	-1.62432
ENSMUSG00000026276	Sept2	0.357578	6.83353	3.88841	0.00238642	0.0188167	-1.62573
ENSMUSG00000023882	Zfp54	0.604826	1.81488	3.88777	0.0023891	0.0188234	-1.62685
ENSMUSG00000047221	Fam185a	0.415804	3.05832	3.88719	0.00239155	0.0188234	-1.62788
ENSMUSG00000027384	Ndufaf5	0.535165	1.44728	3.88699	0.00239238	0.0188234	-1.62823
ENSMUSG00000034647	Ankrd12	0.581699	3.26907	3.88636	0.00239501	0.0188234	-1.62933
ENSMUSG00000039834	Zfp335	-0.796906	2.52254	-3.88635	0.00239508	0.0188234	-1.62936
ENSMUSG00000035372	1810055G02Rik	-1.01521	4.13284	-3.88538	0.00239913	0.0188429	-1.63105
ENSMUSG00000109674	Gm45470	1.21686	0.506781	3.88493	0.00240105	0.0188457	-1.63185
ENSMUSG00000034259	Exosc4	-0.525961	2.64399	-3.88394	0.0024052	0.0188575	-1.63358
ENSMUSG00000007670	Khsrp	-0.606727	4.01137	-3.88379	0.00240586	0.0188575	-1.63386
ENSMUSG00000026005	Rpe	0.340575	4.88895	3.8831	0.00240876	0.0188575	-1.63507
ENSMUSG00000040413	Timd2	0.422415	6.16267	3.88309	0.00240881	0.0188575	-1.63509
ENSMUSG00000031790	Mmp15	-0.714964	4.57319	-3.88225	0.00241237	0.0188731	-1.63657
ENSMUSG00000041528	Rnf123	-0.497716	4.78686	-3.88017	0.00242118	0.0189123	-1.64022
ENSMUSG00000003970	Rpl8	-0.775293	6.53563	-3.88005	0.00242166	0.0189123	-1.64042
ENSMUSG00000078867	Gm14418	0.753664	1.81711	3.87974	0.002423	0.0189123	-1.64097
ENSMUSG00000032763	Ilvbl	-0.508193	3.67233	-3.87943	0.0024243	0.0189123	-1.64151
ENSMUSG00000078122	F630028O10Rik	0.645142	1.3586	3.87901	0.00242609	0.0189123	-1.64225
ENSMUSG00000041560	Gltscr2	-0.483815	4.94269	-3.87885	0.00242679	0.0189123	-1.64254
ENSMUSG00000024799	Tm7sf2	-0.674055	5.47141	-3.8775	0.00243255	0.0189192	-1.64491
ENSMUSG00000024556	Me2	0.453412	1.56343	3.8773	0.00243341	0.0189192	-1.64527
ENSMUSG00000096795	Zfp433	0.610617	2.51479	3.877	0.00243467	0.0189192	-1.64579
ENSMUSG00000070372	Capza1	0.378272	5.386	3.87688	0.0024352	0.0189192	-1.64601
ENSMUSG00000020290	Xpo1	0.446861	6.13584	3.8768	0.00243551	0.0189192	-1.64613
ENSMUSG00000062931	Zfp938	0.536989	2.10452	3.87504	0.00244307	0.0189656	-1.64924
ENSMUSG00000036977	Anapc10	0.52539	2.36879	3.87462	0.00244485	0.0189673	-1.64997
ENSMUSG00000050312	Nsun3	0.325129	4.04209	3.87339	0.00245015	0.0189961	-1.65214
ENSMUSG00000037321	Tap1	-0.595574	4.3017	-3.87213	0.00245556	0.0190258	-1.65435
ENSMUSG00000020630	Rnaseh1	-0.432453	1.82644	-3.86742	0.00247598	0.0191718	-1.66264
ENSMUSG00000042942	Greb1l	1.2627	0.170044	3.86573	0.00248332	0.0192049	-1.66561
ENSMUSG00000049103	Ccr2	0.593199	1.36967	3.86522	0.00248555	0.0192049	-1.66651
ENSMUSG00000035597	Prpf39	0.540974	4.32263	3.86522	0.00248556	0.0192049	-1.66651
ENSMUSG00000004996	Mri1	-0.416305	2.95761	-3.86497	0.00248664	0.0192049	-1.66695
ENSMUSG00000026820	Ptges2	-0.420876	3.49786	-3.8644	0.00248913	0.0192119	-1.66795
ENSMUSG00000030403	Vasp	-0.430112	3.08317	-3.86392	0.00249121	0.0192152	-1.66879
ENSMUSG00000027365	Trpm7	0.4416	5.93903	3.86357	0.00249275	0.0192152	-1.6694
ENSMUSG00000097379	Gm26873	0.880433	0.0971698	3.86228	0.0024984	0.0192407	-1.67167
ENSMUSG00000029836	Cbx3	0.327843	5.07603	3.86209	0.00249924	0.0192407	-1.67201
ENSMUSG00000043639	Rbm20	-0.588598	1.24363	-3.86171	0.0025009	0.0192411	-1.67268
ENSMUSG00000039195	1110008P14Rik	-0.567132	2.36599	-3.86133	0.00250257	0.0192417	-1.67335
ENSMUSG00000051341	Zfp52	0.589167	0.120221	3.85917	0.00251209	0.0192839	-1.67715
ENSMUSG00000068580	Zfyve19	-0.432555	3.29899	-3.85901	0.0025128	0.0192839	-1.67743
ENSMUSG00000029681	Bcl7b	-0.474955	2.80276	-3.859	0.00251286	0.0192839	-1.67745
ENSMUSG00000041264	Uspl1	0.548037	4.76745	3.85496	0.00253074	0.0193943	-1.68456
ENSMUSG00000045268	Zfp691	-0.440103	1.75512	-3.85476	0.00253162	0.0193943	-1.68491
ENSMUSG00000033323	Ctdp1	-0.554932	2.70152	-3.85466	0.00253206	0.0193943	-1.68508
ENSMUSG00000026004	Kansl1l	0.608509	4.04198	3.85288	0.00254002	0.0194347	-1.68822
ENSMUSG00000030127	Cops7a	-0.437427	4.62791	-3.85276	0.00254057	0.0194347	-1.68844
ENSMUSG00000026923	Notch1	-0.595386	3.87976	-3.85163	0.00254559	0.0194608	-1.69042
ENSMUSG00000059005	Hnrnpa3	0.415426	6.56985	3.85106	0.00254815	0.0194676	-1.69142
ENSMUSG00000028173	Wls	0.447656	2.68115	3.85071	0.00254971	0.0194676	-1.69203
ENSMUSG00000019254	Ppp1r12c	-0.439544	3.59652	-3.84966	0.00255444	0.019486	-1.69389
ENSMUSG00000042328	Hps4	-0.42354	2.36024	-3.84921	0.00255645	0.019486	-1.69468
ENSMUSG00000054404	Slfn5	0.416531	4.34288	3.8491	0.00255697	0.019486	-1.69488
ENSMUSG00000039640	Mrpl12	-0.493094	4.75455	-3.84537	0.00257375	0.0196015	-1.70144
ENSMUSG00000037999	Arap2	0.401658	5.39581	3.8447	0.00257679	0.0196122	-1.70262
ENSMUSG00000019505	Ubb	-0.532696	8.10702	-3.84431	0.00257858	0.0196135	-1.70331
ENSMUSG00000026213	Stk11ip	-0.556768	2.16769	-3.84382	0.00258079	0.0196179	-1.70417
ENSMUSG00000062373	Tmem65	0.485118	3.09206	3.84109	0.00259323	0.0196851	-1.70898
ENSMUSG00000028364	Tnc	1.32818	0.596443	3.84091	0.00259403	0.0196851	-1.70929
ENSMUSG00000053801	Grwd1	-0.508427	2.58727	-3.8408	0.00259453	0.0196851	-1.70949
ENSMUSG00000039206	Daglb	-0.44081	4.89268	-3.83992	0.00259854	0.0197032	-1.71104
ENSMUSG00000030737	Slco2b1	-0.391301	7.07091	-3.83817	0.00260655	0.0197514	-1.71412
ENSMUSG00000030020	Prickle2	0.612611	1.82637	3.83758	0.00260929	0.0197598	-1.71517
ENSMUSG00000037640	Zfp60	0.485476	3.55669	3.837	0.00261193	0.0197673	-1.71618
ENSMUSG00000035125	Gcfc2	0.604856	1.79979	3.83584	0.00261729	0.0197853	-1.71823
ENSMUSG00000023143	Nagpa	-0.576542	2.83967	-3.83537	0.00261942	0.0197853	-1.71905
ENSMUSG00000000740	Rpl13	-0.476154	5.73987	-3.83507	0.00262082	0.0197853	-1.71958
ENSMUSG00000027620	Rbm39	0.426558	6.60597	3.83506	0.00262086	0.0197853	-1.7196
ENSMUSG00000036986	Pml	-0.587108	3.56774	-3.83214	0.00263436	0.0198724	-1.72474
ENSMUSG00000002496	Tsc2	-0.470807	4.80646	-3.83185	0.00263569	0.0198724	-1.72525
ENSMUSG00000057963	Itpk1	-0.57604	3.45752	-3.82631	0.00266153	0.0200546	-1.73502
ENSMUSG00000021022	Ppp2r3c	0.368561	3.57937	3.82583	0.00266378	0.0200584	-1.73586
ENSMUSG00000001666	Ddt	-0.703507	6.82414	-3.82549	0.00266535	0.0200584	-1.73645
ENSMUSG00000022570	Tsta3	-0.600326	3.27557	-3.82488	0.00266823	0.0200675	-1.73753
ENSMUSG00000002105	Slc39a13	-0.500567	2.51213	-3.82373	0.00267365	0.0200767	-1.73957
ENSMUSG00000025395	Prim1	0.592329	1.75877	3.82363	0.00267412	0.0200767	-1.73974
ENSMUSG00000096252	Tes3-ps	0.719501	1.6025	3.82356	0.00267445	0.0200767	-1.73986
ENSMUSG00000031333	Abcb7	0.350239	6.20011	3.82287	0.00267767	0.0200883	-1.74107
ENSMUSG00000029145	Eif2b4	-0.394121	4.55638	-3.82165	0.00268343	0.0201126	-1.74322
ENSMUSG00000021548	Ccnh	0.335993	3.96149	3.82148	0.00268424	0.0201126	-1.74352
ENSMUSG00000104445	Rhbg	-0.730116	1.27849	-3.81968	0.00269279	0.0201625	-1.74671
ENSMUSG00000052504	Epha3	0.968703	1.01135	3.81937	0.00269424	0.0201625	-1.74724
ENSMUSG00000019579	Mydgf	-0.458884	4.7191	-3.8189	0.00269645	0.0201665	-1.74807
ENSMUSG00000038034	Igsf8	-0.706698	1.25837	-3.81718	0.00270466	0.0202153	-1.75111
ENSMUSG00000052544	St6galnac3	0.472482	0.659256	3.81487	0.00271566	0.0202797	-1.75517
ENSMUSG00000022469	Rapgef3	-0.681351	0.982045	-3.81467	0.00271663	0.0202797	-1.75553
ENSMUSG00000027677	Ttc14	0.537508	5.19409	3.81359	0.00272182	0.0203059	-1.75744
ENSMUSG00000029009	Mthfr	-0.772723	3.2825	-3.81276	0.0027258	0.0203147	-1.7589
ENSMUSG00000032492	Pth1r	-0.834451	1.55098	-3.81264	0.00272638	0.0203147	-1.75911
ENSMUSG00000018372	Cep95	0.475637	2.40031	3.81164	0.00273118	0.0203279	-1.76088
ENSMUSG00000039263	Npepl1	-0.4335	4.92245	-3.81157	0.00273152	0.0203279	-1.761
ENSMUSG00000005043	Sgsh	-0.442263	2.9275	-3.81107	0.00273389	0.0203297	-1.76187
ENSMUSG00000024824	Rad9a	-0.57432	1.18813	-3.81082	0.00273514	0.0203297	-1.76233
ENSMUSG00000029381	Shroom3	-0.80462	2.63882	-3.80953	0.00274137	0.0203635	-1.7646
ENSMUSG00000013236	Ptprs	-0.810544	1.49748	-3.80842	0.00274669	0.0203883	-1.76654
ENSMUSG00000097944	A130014A01Rik	0.468977	0.699989	3.80783	0.00274959	0.0203883	-1.7676
ENSMUSG00000031399	Fam3a	-0.387649	3.03593	-3.80778	0.00274978	0.0203883	-1.76767
ENSMUSG00000057666	Gapdh	-0.458102	8.06498	-3.80739	0.0027517	0.02039	-1.76837
ENSMUSG00000015149	Sirt2	-0.41449	4.46496	-3.80573	0.00275974	0.0204343	-1.77129
ENSMUSG00000004056	Akt2	-0.334526	5.8341	-3.80546	0.00276107	0.0204343	-1.77177
ENSMUSG00000078995	Zfp456	0.789695	0.375003	3.80456	0.00276544	0.0204541	-1.77335
ENSMUSG00000025609	Mkln1	0.43537	6.43088	3.80165	0.00277968	0.0205468	-1.77849
ENSMUSG00000015757	Ppil4	0.39073	4.5023	3.79883	0.00279352	0.0206365	-1.78346
ENSMUSG00000026858	Miga2	-0.454863	5.36129	-3.79753	0.00279991	0.0206704	-1.78575
ENSMUSG00000029440	Psmd9	-0.429358	4.01583	-3.7972	0.00280154	0.0206704	-1.78633
ENSMUSG00000046667	Rbm12b1	0.730542	3.37597	3.79604	0.00280731	0.0207003	-1.78839
ENSMUSG00000037940	Inpp4b	0.69436	1.06319	3.79515	0.00281171	0.02072	-1.78996
ENSMUSG00000089991	Gm16332	0.412929	4.34699	3.79434	0.00281574	0.020737	-1.79139
ENSMUSG00000028465	Tln1	-0.44898	6.2493	-3.79145	0.00283011	0.0208302	-1.79649
ENSMUSG00000030397	Mark4	-0.678418	1.70137	-3.79	0.00283737	0.0208654	-1.79905
ENSMUSG00000038122	Tbc1d32	0.381961	3.44646	3.7898	0.00283836	0.0208654	-1.7994
ENSMUSG00000035840	Lysmd3	0.404471	5.11742	3.78885	0.00284313	0.0208822	-1.80108
ENSMUSG00000025995	Wdr75	0.458102	4.2308	3.78834	0.0028457	0.0208822	-1.80198
ENSMUSG00000026519	Tmem63a	-0.37894	3.16659	-3.78831	0.00284584	0.0208822	-1.80203
ENSMUSG00000020889	Nr1d1	-0.640795	3.6109	-3.78756	0.00284958	0.020897	-1.80335
ENSMUSG00000058486	Wdr91	-0.464664	3.01665	-3.78675	0.00285368	0.0209142	-1.80478
ENSMUSG00000023800	Tiam2	-0.781345	2.87743	-3.78589	0.00285802	0.0209333	-1.8063
ENSMUSG00000031229	Atrx	0.433168	6.55431	3.78507	0.00286212	0.0209507	-1.80774
ENSMUSG00000019054	Fis1	-0.648938	4.2269	-3.78361	0.00286951	0.020992	-1.81032
ENSMUSG00000110185	Igip	0.60844	2.10128	3.78246	0.00287537	0.0210221	-1.81236
ENSMUSG00000030177	Ccdc77	0.614596	1.48962	3.78098	0.00288287	0.0210642	-1.81497
ENSMUSG00000035547	Capn5	-0.448696	1.58666	-3.78004	0.00288768	0.0210865	-1.81663
ENSMUSG00000027322	Siglec1	-0.694936	3.09725	-3.77839	0.00289605	0.0211227	-1.81953
ENSMUSG00000041238	Rbbp8	0.383493	2.90729	3.77761	0.00290009	0.0211227	-1.82092
ENSMUSG00000035235	Trim13	0.617221	1.66715	3.77723	0.00290201	0.0211227	-1.82159
ENSMUSG00000039176	Polg	-0.393886	4.62966	-3.77706	0.00290287	0.0211227	-1.82188
ENSMUSG00000014956	Ppp1cb	0.309614	6.87277	3.77683	0.00290405	0.0211227	-1.82229
ENSMUSG00000038762	Abcf1	-0.385089	5.37729	-3.77682	0.00290413	0.0211227	-1.82232
ENSMUSG00000037416	Dmxl1	0.510984	6.33264	3.77667	0.0029049	0.0211227	-1.82258
ENSMUSG00000026775	Yme1l1	0.365169	7.18016	3.77617	0.00290744	0.0211284	-1.82346
ENSMUSG00000073411	H2-D1	-0.46851	7.89602	-3.77401	0.00291858	0.0211966	-1.82728
ENSMUSG00000068823	Csde1	0.316073	8.64061	3.77238	0.00292696	0.021242	-1.83015
ENSMUSG00000033728	Lrrc14	-0.371051	2.6393	-3.77157	0.00293113	0.021242	-1.83157
ENSMUSG00000039456	Morc3	0.477277	4.75937	3.77156	0.00293122	0.021242	-1.8316
ENSMUSG00000071337	Tia1	0.654776	3.49873	3.77123	0.0029329	0.021242	-1.83218
ENSMUSG00000030189	Ybx3	-0.397799	3.38615	-3.77109	0.00293363	0.021242	-1.83243
ENSMUSG00000024054	Smchd1	0.439652	4.91502	3.76941	0.00294237	0.0212924	-1.8354
ENSMUSG00000033159	Cnppd1	-0.50198	4.50517	-3.76783	0.00295059	0.0213391	-1.83819
ENSMUSG00000017412	Cacnb4	0.701071	0.55448	3.76743	0.00295266	0.02134	-1.8389
ENSMUSG00000022816	Fstl1	0.505113	2.50242	3.76712	0.00295425	0.02134	-1.83943
ENSMUSG00000020802	Ube2o	-0.560241	2.76249	-3.76634	0.00295833	0.0213567	-1.84081
ENSMUSG00000018387	Shroom1	-0.505012	3.75147	-3.76534	0.00296356	0.0213755	-1.84258
ENSMUSG00000003929	Zfp81	0.519067	2.45965	3.76517	0.00296449	0.0213755	-1.84289
ENSMUSG00000043059	Zfp513	-0.470987	2.00437	-3.7646	0.00296744	0.0213825	-1.84389
ENSMUSG00000000738	Spg7	-0.403596	4.22426	-3.7643	0.00296901	0.0213825	-1.84442
ENSMUSG00000055720	Ubl7	-0.57427	3.2916	-3.76329	0.00297434	0.0214081	-1.84621
ENSMUSG00000043542	Zc2hc1a	0.62999	0.515736	3.76244	0.00297882	0.0214276	-1.84772
ENSMUSG00000006676	Usp19	-0.458853	4.97294	-3.76065	0.00298824	0.0214734	-1.85087
ENSMUSG00000003444	Med29	-0.499657	3.12723	-3.76055	0.00298875	0.0214734	-1.85104
ENSMUSG00000038344	Txlng	0.394949	5.04987	3.76009	0.00299119	0.0214781	-1.85186
ENSMUSG00000024889	Rce1	-0.379152	2.63331	-3.75835	0.0030004	0.0215314	-1.85494
ENSMUSG00000038781	Stap2	-0.424972	4.12067	-3.75712	0.00300691	0.0215653	-1.8571
ENSMUSG00000014980	Tsen15	0.408761	2.56872	3.7565	0.00301022	0.0215762	-1.8582
ENSMUSG00000104459	Gm37824	0.594624	2.51632	3.7558	0.00301393	0.02159	-1.85944
ENSMUSG00000041303	Gtf3c3	0.35583	4.6403	3.75404	0.00302333	0.0216445	-1.86255
ENSMUSG00000024393	Prrc2a	-0.973072	4.43801	-3.75325	0.00302754	0.0216568	-1.86394
ENSMUSG00000032324	Tspan3	0.49125	1.57061	3.75305	0.00302864	0.0216568	-1.8643
ENSMUSG00000028447	Dctn3	-0.383748	3.61564	-3.75018	0.00304404	0.021754	-1.86937
ENSMUSG00000007080	Pole	0.686563	1.15594	3.74605	0.00306634	0.0219003	-1.87667
ENSMUSG00000019777	Hdac2	0.431655	4.62838	3.74462	0.0030741	0.0219428	-1.8792
ENSMUSG00000025510	Cd151	-0.385035	5.00291	-3.74266	0.00308477	0.0220059	-1.88267
ENSMUSG00000034160	Ogt	0.577203	6.28879	3.74216	0.00308751	0.0220125	-1.88355
ENSMUSG00000028779	Pef1	-0.422777	4.01173	-3.74174	0.00308981	0.0220158	-1.8843
ENSMUSG00000027599	Armc1	0.40528	5.38681	3.7407	0.00309548	0.0220432	-1.88613
ENSMUSG00000006782	Cnp	-0.449747	2.33739	-3.73989	0.0030999	0.0220616	-1.88756
ENSMUSG00000070544	Top1	0.467536	6.11351	3.73939	0.00310266	0.0220682	-1.88845
ENSMUSG00000035762	Tmem161b	0.420143	3.01303	3.73672	0.00311738	0.0221599	-1.89318
ENSMUSG00000075700	Selenot	0.348085	6.97794	3.73546	0.00312431	0.0221941	-1.8954
ENSMUSG00000052033	Pfdn4	0.342988	2.23299	3.73518	0.00312588	0.0221941	-1.8959
ENSMUSG00000070576	Mn1	-0.755217	2.93252	-3.73484	0.00312774	0.0221943	-1.89649
ENSMUSG00000029101	Rgs12	-0.587244	1.34531	-3.73388	0.00313307	0.0222062	-1.8982
ENSMUSG00000012429	Mplkip	0.519221	3.10784	3.73387	0.0031331	0.0222062	-1.89821
ENSMUSG00000078903	Gm14391	0.637437	2.99637	3.73314	0.00313714	0.0222217	-1.89949
ENSMUSG00000049721	Gal3st1	-0.966696	1.41447	-3.73228	0.00314195	0.0222427	-1.90103
ENSMUSG00000068134	Zfp120	0.418916	3.4038	3.73046	0.00315208	0.0223013	-1.90424
ENSMUSG00000068290	Ddrgk1	-0.511313	5.60187	-3.72876	0.00316157	0.0223554	-1.90725
ENSMUSG00000046598	Bdh1	-0.590417	7.4569	-3.72816	0.00316495	0.0223661	-1.90832
ENSMUSG00000025857	Dnaaf5	-0.462151	2.34071	-3.72689	0.00317207	0.0224033	-1.91056
ENSMUSG00000019792	Trmt11	0.510671	2.9543	3.72347	0.0031913	0.0224923	-1.9166
ENSMUSG00000052516	Robo2	0.555179	2.06235	3.72334	0.00319204	0.0224923	-1.91684
ENSMUSG00000079418	Atg4a	0.474448	3.84878	3.72334	0.00319205	0.0224923	-1.91684
ENSMUSG00000099250	Rn7s2	-1.01931	13.6947	-3.72317	0.00319303	0.0224923	-1.91714
ENSMUSG00000081051	Gm15427	-0.537415	1.58507	-3.72271	0.00319562	0.0224923	-1.91796
ENSMUSG00000053565	Eif3k	-0.378612	4.89991	-3.72236	0.00319756	0.0224923	-1.91856
ENSMUSG00000020561	Twistnb	0.379378	4.0351	3.72233	0.00319773	0.0224923	-1.91861
ENSMUSG00000043085	Tmem82	-0.46189	3.12422	-3.72151	0.00320237	0.0225118	-1.92007
ENSMUSG00000036948	BC037034	-0.63332	2.17205	-3.72119	0.00320423	0.0225118	-1.92064
ENSMUSG00000028911	Srsf4	-0.648394	3.16812	-3.72074	0.00320678	0.0225166	-1.92144
ENSMUSG00000058093	Zfp729b	0.474325	3.77713	3.71957	0.00321343	0.0225501	-1.92351
ENSMUSG00000037315	Jade3	0.584981	2.77849	3.71803	0.00322218	0.0225984	-1.92623
ENSMUSG00000023885	Thbs2	0.578252	2.11488	3.71556	0.00323631	0.0226843	-1.9306
ENSMUSG00000032311	Nrg4	0.731911	1.94923	3.71507	0.00323912	0.0226908	-1.93147
ENSMUSG00000024875	Yif1a	-0.365461	5.01364	-3.71444	0.00324276	0.0226996	-1.93259
ENSMUSG00000003531	Dgcr6	-0.491929	3.46342	-3.71419	0.00324415	0.0226996	-1.93302
ENSMUSG00000028101	Pias3	-0.794636	1.29358	-3.71318	0.00324998	0.0227273	-1.93481
ENSMUSG00000008393	Carhsp1	-0.428276	5.56638	-3.71059	0.00326493	0.0228186	-1.9394
ENSMUSG00000026361	Cdc73	0.599153	4.12525	3.70925	0.00327266	0.0228594	-1.94176
ENSMUSG00000005823	Gpr108	-0.385771	3.43517	-3.70783	0.0032809	0.0228916	-1.94427
ENSMUSG00000067144	Slc22a7	-1.58554	2.02812	-3.70759	0.0032823	0.0228916	-1.9447
ENSMUSG00000003644	Rps6ka1	-0.70817	2.78478	-3.70748	0.00328298	0.0228916	-1.94491
ENSMUSG00000037916	Ndufv1	-0.559318	6.07742	-3.7037	0.003305	0.0230319	-1.95159
ENSMUSG00000020277	Pfkl	-0.617555	3.80255	-3.70304	0.00330887	0.0230455	-1.95276
ENSMUSG00000025375	Aatk	-1.35267	0.731283	-3.70184	0.00331595	0.0230723	-1.95489
ENSMUSG00000020692	Nle1	-0.737365	0.448234	-3.70174	0.00331655	0.0230723	-1.95507
ENSMUSG00000014470	Rnf166	-0.505519	2.02113	-3.70007	0.00332637	0.0231273	-1.95803
ENSMUSG00000028803	Nipal3	-0.461544	2.65329	-3.69973	0.00332833	0.0231276	-1.95862
ENSMUSG00000063785	Utp14a	0.366294	4.13605	3.69825	0.00333708	0.023175	-1.96124
ENSMUSG00000066637	Ttc32	0.395815	2.85819	3.6979	0.00333919	0.0231763	-1.96187
ENSMUSG00000046668	Cxxc5	-0.491766	3.71658	-3.69591	0.00335097	0.0232447	-1.96539
ENSMUSG00000050533	Gm9845	0.471957	2.27053	3.69551	0.00335336	0.0232457	-1.9661
ENSMUSG00000047735	Samd9l	0.523236	5.57421	3.69512	0.00335569	0.0232457	-1.96679
ENSMUSG00000030499	Kctd15	-0.778339	1.95444	-3.69491	0.0033569	0.0232457	-1.96715
ENSMUSG00000038299	Wdr36	0.402743	4.89671	3.69316	0.00336732	0.0233042	-1.97025
ENSMUSG00000086296	D030055H07Rik	-0.955295	1.6581	-3.69285	0.00336921	0.0233042	-1.97081
ENSMUSG00000024427	Spry4	-0.597569	1.91102	-3.69211	0.00337364	0.0233214	-1.97212
ENSMUSG00000021392	Nol8	0.469187	4.55845	3.69153	0.00337707	0.0233318	-1.97314
ENSMUSG00000066621	Tecpr1	-0.577727	2.71798	-3.691	0.00338026	0.0233398	-1.97408
ENSMUSG00000029610	Aimp2	-0.473235	2.35282	-3.69069	0.00338211	0.0233398	-1.97462
ENSMUSG00000045624	Esf1	0.386393	4.1658	3.69013	0.00338551	0.0233413	-1.97563
ENSMUSG00000040877	Wdr25	-0.363902	1.44084	-3.68974	0.00338784	0.0233413	-1.97632
ENSMUSG00000085867	Gm5834	0.476081	3.46053	3.68969	0.00338813	0.0233413	-1.9764
ENSMUSG00000018765	Fxr2	-0.348174	4.39988	-3.6885	0.00339528	0.0233772	-1.97851
ENSMUSG00000070923	Klhl9	0.417752	6.45792	3.6873	0.00340255	0.0234139	-1.98064
ENSMUSG00000056493	Foxk1	-0.771422	2.78196	-3.68591	0.00341091	0.023458	-1.98309
ENSMUSG00000004610	Etfb	-0.534243	6.4127	-3.68525	0.00341491	0.0234722	-1.98427
ENSMUSG00000002428	Hltf	0.381982	4.23482	3.68339	0.00342619	0.0235363	-1.98756
ENSMUSG00000079003	Samd1	-0.615918	2.96629	-3.6813	0.0034389	0.0235817	-1.99126
ENSMUSG00000038296	Galnt18	-0.77574	0.412479	-3.68114	0.00343988	0.0235817	-1.99154
ENSMUSG00000029581	Fscn1	-0.807755	0.329615	-3.68068	0.00344272	0.0235817	-1.99237
ENSMUSG00000047694	Yipf6	0.346213	5.53041	3.68021	0.00344562	0.0235817	-1.99321
ENSMUSG00000041935	AW549877	0.399163	5.04747	3.68016	0.0034459	0.0235817	-1.99329
ENSMUSG00000022428	Cby1	-0.487613	1.56795	-3.67979	0.00344818	0.0235817	-1.99395
ENSMUSG00000017309	Cd300lg	-0.384361	3.4228	-3.67978	0.00344819	0.0235817	-1.99395
ENSMUSG00000079083	Jrkl	0.629395	2.11579	3.67954	0.00344968	0.0235817	-1.99438
ENSMUSG00000000282	Mnt	-0.714848	0.720441	-3.67942	0.00345041	0.0235817	-1.99459
ENSMUSG00000001844	Zdhhc4	-0.385641	2.87638	-3.67779	0.00346041	0.0236367	-1.99749
ENSMUSG00000030029	Lrig1	-0.398143	4.60602	-3.67704	0.00346504	0.0236549	-1.99882
ENSMUSG00000059423	Zfp933	0.51005	2.96001	3.67667	0.0034673	0.0236569	-1.99947
ENSMUSG00000007659	Bcl2l1	-0.459731	3.8055	-3.67612	0.00347068	0.0236608	-2.00044
ENSMUSG00000028522	Mier1	0.388232	4.95227	3.67577	0.00347282	0.0236608	-2.00106
ENSMUSG00000038147	Cd84	0.390172	3.04551	3.67562	0.00347376	0.0236608	-2.00133
ENSMUSG00000027349	Fam98b	0.508301	2.01414	3.67496	0.00347783	0.0236752	-2.0025
ENSMUSG00000022022	Mtrf1	0.337815	3.35121	3.67354	0.00348659	0.0237078	-2.00501
ENSMUSG00000029250	Polr2b	0.363158	6.12383	3.67345	0.00348718	0.0237078	-2.00518
ENSMUSG00000025588	Nat1	0.763716	0.848995	3.67323	0.00348853	0.0237078	-2.00557
ENSMUSG00000020773	Trim47	-0.853167	0.104447	-3.67291	0.00349053	0.0237081	-2.00614
ENSMUSG00000053656	Dancr	0.741317	0.562438	3.67182	0.0034973	0.0237284	-2.00807
ENSMUSG00000003435	Supt5	-0.309777	5.56442	-3.67179	0.00349746	0.0237284	-2.00812
ENSMUSG00000059195	Gm12715	-1.16222	2.9642	-3.6714	0.00349989	0.0237315	-2.00881
ENSMUSG00000029162	Khk	-0.523279	6.22705	-3.66962	0.00351094	0.0237931	-2.01196
ENSMUSG00000031174	Rpgr	0.547104	1.15377	3.66916	0.0035138	0.0237991	-2.01277
ENSMUSG00000034412	Tbc1d10a	-0.534192	0.13594	-3.66856	0.0035176	0.0238114	-2.01385
ENSMUSG00000041815	Poldip3	-0.332279	5.11417	-3.66716	0.00352635	0.0238513	-2.01633
ENSMUSG00000022075	Rhobtb2	-0.351288	2.43738	-3.66698	0.00352744	0.0238513	-2.01664
ENSMUSG00000049606	Zfp644	0.402271	5.68265	3.66372	0.00354795	0.0239671	-2.02243
ENSMUSG00000031715	Smarca5	0.374907	6.03181	3.66362	0.00354855	0.0239671	-2.0226
ENSMUSG00000039345	Mettl22	-0.647637	1.87221	-3.66119	0.00356388	0.0240453	-2.0269
ENSMUSG00000026754	Golga1	0.380936	4.64561	3.66116	0.00356411	0.0240453	-2.02697
ENSMUSG00000108218	Olfr1372-ps1	1.25463	1.27208	3.66009	0.00357088	0.0240478	-2.02886
ENSMUSG00000029175	Slc35f6	-0.377957	4.10072	-3.66001	0.00357136	0.0240478	-2.029
ENSMUSG00000001418	Glmp	-0.407077	4.34628	-3.65985	0.0035724	0.0240478	-2.02929
ENSMUSG00000062031	Pgghg	-0.419794	4.64936	-3.65981	0.00357262	0.0240478	-2.02935
ENSMUSG00000032959	Pebp1	-0.51399	5.75348	-3.65902	0.00357766	0.0240478	-2.03075
ENSMUSG00000059588	Calcrl	0.426015	5.02079	3.65899	0.00357787	0.0240478	-2.03081
ENSMUSG00000038039	Gcc2	0.361395	5.71541	3.65881	0.00357897	0.0240478	-2.03112
ENSMUSG00000005225	Plekha8	0.377552	5.38469	3.65858	0.00358045	0.0240478	-2.03153
ENSMUSG00000040236	Trappc5	-0.43455	3.29439	-3.65815	0.0035832	0.024053	-2.0323
ENSMUSG00000034653	Ythdc2	0.415648	4.32213	3.65758	0.00358679	0.0240637	-2.0333
ENSMUSG00000034083	Ccdc174	0.398917	3.29369	3.6564	0.00359436	0.024101	-2.0354
ENSMUSG00000068798	Rap1a	0.406098	5.53456	3.6546	0.00360586	0.0241647	-2.03859
ENSMUSG00000030304	Ergic2	0.326016	5.80822	3.652	0.00362254	0.024263	-2.0432
ENSMUSG00000029036	Atad3a	-0.390516	4.98856	-3.65168	0.00362459	0.0242632	-2.04376
ENSMUSG00000025982	Sf3b1	0.338337	7.45279	3.64644	0.00365852	0.0244616	-2.05306
ENSMUSG00000071757	Zhx2	-0.437243	3.36991	-3.6462	0.00366007	0.0244616	-2.05349
ENSMUSG00000060371	Caln1	-0.629222	1.76126	-3.64617	0.00366031	0.0244616	-2.05355
ENSMUSG00000002871	Tpra1	-0.416034	2.78328	-3.64497	0.0036681	0.0245001	-2.05567
ENSMUSG00000026767	Fam188a	0.395867	4.77444	3.64406	0.003674	0.0245259	-2.05728
ENSMUSG00000032698	Lmo2	0.382191	1.83294	3.64361	0.00367696	0.0245321	-2.05808
ENSMUSG00000005469	Prkaca	-0.413842	5.27185	-3.64213	0.00368666	0.0245832	-2.06071
ENSMUSG00000068922	Msto1	-0.398015	2.3665	-3.63964	0.00370299	0.0246784	-2.06512
ENSMUSG00000022336	Eif3e	0.360755	6.24072	3.6384	0.00371117	0.0246869	-2.06732
ENSMUSG00000031967	Afg3l1	-0.311316	4.75234	-3.63836	0.00371143	0.0246869	-2.06739
ENSMUSG00000109350	Gm44805	-0.738353	2.86967	-3.63799	0.00371391	0.0246869	-2.06806
ENSMUSG00000026669	Mcm10	-0.357385	5.66989	-3.63766	0.00371608	0.0246869	-2.06864
ENSMUSG00000042404	Dennd4b	-0.527354	0.996127	-3.63744	0.00371751	0.0246869	-2.06903
ENSMUSG00000060090	Rp2	0.363458	4.01649	3.63743	0.0037176	0.0246869	-2.06905
ENSMUSG00000051329	Nup160	0.429587	3.62045	3.63728	0.0037186	0.0246869	-2.06932
ENSMUSG00000027901	Dennd2d	0.501997	3.493	3.63694	0.00372082	0.0246881	-2.06991
ENSMUSG00000046753	Ccdc66	0.4389	3.18534	3.63563	0.00372953	0.0247322	-2.07225
ENSMUSG00000054499	Dedd2	-0.434179	2.45517	-3.63511	0.00373299	0.0247416	-2.07317
ENSMUSG00000072623	Zfp9	0.92913	1.16297	3.63421	0.00373893	0.024758	-2.07476
ENSMUSG00000029167	Ppargc1a	0.635976	2.56632	3.63411	0.00373957	0.024758	-2.07493
ENSMUSG00000027628	Aar2	-0.443158	3.79057	-3.6338	0.00374168	0.0247583	-2.07549
ENSMUSG00000036534	Slc38a7	-0.46672	3.57971	-3.63321	0.0037456	0.0247707	-2.07654
ENSMUSG00000023852	Chd1	0.432274	6.38794	3.63187	0.00375455	0.0248162	-2.07892
ENSMUSG00000090124	Ugt1a7c	0.671142	2.28226	3.62843	0.00377756	0.0249403	-2.08501
ENSMUSG00000049680	Urgcp	-0.432884	3.93756	-3.62837	0.00377799	0.0249403	-2.08513
ENSMUSG00000018379	Srsf1	0.389217	6.97128	3.62814	0.00377952	0.0249403	-2.08553
ENSMUSG00000023176	Cpn2	-0.452199	8.07731	-3.62764	0.00378289	0.0249488	-2.08642
ENSMUSG00000036275	9530068E07Rik	-0.380117	6.15985	-3.6268	0.00378856	0.0249726	-2.08792
ENSMUSG00000025437	Usp33	0.341583	5.99807	3.62521	0.00379929	0.0250206	-2.09074
ENSMUSG00000037773	Pced1a	-0.393417	3.23927	-3.6251	0.00379999	0.0250206	-2.09092
ENSMUSG00000032515	Csrnp1	-0.904131	1.75713	-3.6232	0.00381291	0.0250903	-2.09431
ENSMUSG00000097616	1110019D14Rik	0.433154	1.41482	3.62293	0.00381474	0.0250903	-2.09479
ENSMUSG00000033174	Mgll	-0.580563	7.60004	-3.62221	0.00381962	0.0251087	-2.09606
ENSMUSG00000024614	Tmx3	0.382542	4.50128	3.61999	0.00383474	0.0251839	-2.1
ENSMUSG00000031939	Taf1d	0.292252	5.9924	3.61991	0.00383524	0.0251839	-2.10013
ENSMUSG00000025572	Tmc6	-0.832173	0.98414	-3.61946	0.00383836	0.0251907	-2.10094
ENSMUSG00000026223	Itm2c	-0.491472	3.98199	-3.61706	0.00385478	0.025271	-2.1052
ENSMUSG00000004100	Ppan	-0.70257	2.7256	-3.61696	0.00385547	0.025271	-2.10538
ENSMUSG00000018585	Atox1	-1.15618	4.89976	-3.61675	0.00385689	0.025271	-2.10575
ENSMUSG00000030386	Zfp606	0.540265	2.96872	3.61617	0.00386091	0.0252836	-2.10679
ENSMUSG00000034926	Dhcr24	-0.632337	8.43009	-3.61526	0.00386715	0.0252952	-2.1084
ENSMUSG00000051853	Arf3	-0.435964	4.84146	-3.61483	0.00387008	0.0252952	-2.10915
ENSMUSG00000039704	Lmbrd2	0.544455	5.74355	3.6147	0.00387103	0.0252952	-2.1094
ENSMUSG00000041797	Abca9	0.457176	3.12522	3.61469	0.00387107	0.0252952	-2.10941
ENSMUSG00000056310	Tyw1	-0.457105	3.5693	-3.61279	0.00388417	0.025367	-2.11278
ENSMUSG00000085438	1700020I14Rik	0.392243	6.47331	3.61184	0.00389074	0.0253962	-2.11446
ENSMUSG00000027805	Pfn2	0.325843	2.09745	3.60716	0.00392329	0.0255948	-2.12277
ENSMUSG00000029190	D5Ertd579e	0.381836	6.45228	3.60681	0.00392578	0.0255972	-2.1234
ENSMUSG00000110275	Gm5905	-0.488512	2.1931	-3.6062	0.00392999	0.0256108	-2.12447
ENSMUSG00000028755	Cda	-0.990503	1.79268	-3.60571	0.00393342	0.0256193	-2.12534
ENSMUSG00000026641	Usf1	-0.479263	3.37144	-3.60485	0.00393946	0.0256342	-2.12687
ENSMUSG00000042289	Hsd3b7	-0.492984	8.03213	-3.60478	0.00393997	0.0256342	-2.127
ENSMUSG00000062929	Cfl2	0.337852	5.63847	3.60412	0.00394463	0.0256508	-2.12818
ENSMUSG00000026278	Bok	-0.925087	0.856341	-3.60328	0.00395054	0.0256753	-2.12967
ENSMUSG00000066839	Ecsit	-0.510409	4.59067	-3.60256	0.00395556	0.0256941	-2.13094
ENSMUSG00000025578	Cbx8	-0.46831	1.3003	-3.60204	0.00395926	0.0257025	-2.13187
ENSMUSG00000007038	Neu1	-0.489079	4.30911	-3.60177	0.00396112	0.0257025	-2.13234
ENSMUSG00000024970	AI846148	-0.495783	0.377795	-3.60079	0.00396808	0.0257338	-2.13409
ENSMUSG00000030846	Tial1	0.489126	4.99995	3.59916	0.00397958	0.0257804	-2.13698
ENSMUSG00000019779	Frk	0.585494	3.37938	3.59892	0.00398133	0.0257804	-2.13742
ENSMUSG00000061244	Exoc5	0.380016	5.07435	3.59887	0.00398169	0.0257804	-2.1375
ENSMUSG00000002797	Ggct	0.374114	2.71219	3.59829	0.00398579	0.0257898	-2.13853
ENSMUSG00000027680	Fxr1	0.385339	5.80146	3.59806	0.00398741	0.0257898	-2.13894
ENSMUSG00000031490	Eif4ebp1	-0.479467	3.68465	-3.59673	0.00399684	0.025837	-2.14129
ENSMUSG00000026932	Nacc2	-0.420126	4.4107	-3.5946	0.00401205	0.0259184	-2.14508
ENSMUSG00000018293	Pfn1	-0.330764	6.33558	-3.59432	0.00401407	0.0259184	-2.14558
ENSMUSG00000022324	Matn2	0.624159	0.48477	3.59401	0.00401628	0.0259184	-2.14613
ENSMUSG00000051705	Senp8	0.558633	1.88888	3.59377	0.00401803	0.0259184	-2.14656
ENSMUSG00000041351	Rap1gap	-0.979156	0.756067	-3.59239	0.00402788	0.0259613	-2.149
ENSMUSG00000058503	Fam133b	0.45602	3.12051	3.59207	0.00403019	0.0259613	-2.14958
ENSMUSG00000029480	Dhx37	-0.801232	2.53401	-3.59194	0.00403115	0.0259613	-2.14981
ENSMUSG00000074166	AW146154	0.558389	2.62031	3.59131	0.00403563	0.0259654	-2.15092
ENSMUSG00000016018	Skiv2l2	0.375033	4.95195	3.59112	0.004037	0.0259654	-2.15126
ENSMUSG00000029670	Ing3	0.503495	2.90088	3.59095	0.00403825	0.0259654	-2.15157
ENSMUSG00000025040	Fundc1	0.401118	2.88433	3.5906	0.00404078	0.0259678	-2.15219
ENSMUSG00000050714	Zbtb26	0.53081	3.25753	3.58982	0.00404642	0.0259688	-2.15358
ENSMUSG00000021108	Prkch	0.354053	2.39726	3.5897	0.00404727	0.0259688	-2.15379
ENSMUSG00000064325	Hhip	0.36592	3.00208	3.58968	0.00404739	0.0259688	-2.15382
ENSMUSG00000039879	Heca	-0.481092	4.10072	-3.58936	0.0040497	0.0259698	-2.15439
ENSMUSG00000040462	Os9	-0.49523	7.23467	-3.5882	0.00405809	0.0260098	-2.15645
ENSMUSG00000028156	Eif4e	0.330048	5.7575	3.5873	0.00406457	0.0260374	-2.15804
ENSMUSG00000091586	Cyp4f17	-0.643314	2.08345	-3.58694	0.00406718	0.0260403	-2.15868
ENSMUSG00000015869	Prpsap1	-0.568691	4.56624	-3.5864	0.00407112	0.0260517	-2.15965
ENSMUSG00000040549	Ckap5	0.4384	4.79304	3.58567	0.00407639	0.0260716	-2.16094
ENSMUSG00000023249	Parp3	-0.345408	4.68851	-3.58529	0.00407916	0.0260755	-2.16162
ENSMUSG00000040044	Orc3	0.379205	5.0595	3.58439	0.00408571	0.0260908	-2.16321
ENSMUSG00000029715	Pop7	-0.842267	1.1953	-3.58399	0.00408864	0.0260908	-2.16393
ENSMUSG00000042903	Foxo4	-0.372716	3.11345	-3.58384	0.00408975	0.0260908	-2.1642
ENSMUSG00000098178	Gm42418	-2.25522	3.49475	-3.58378	0.00409021	0.0260908	-2.16431
ENSMUSG00000035329	Fbxo33	0.411058	3.63508	3.58307	0.00409538	0.0261099	-2.16557
ENSMUSG00000046311	Zfp62	0.372784	4.79411	3.58062	0.00411325	0.0262083	-2.16991
ENSMUSG00000035007	Rundc1	-0.348389	2.27665	-3.58014	0.00411681	0.0262083	-2.17077
ENSMUSG00000074158	Zfp976	0.543148	2.5182	3.57981	0.00411924	0.0262083	-2.17136
ENSMUSG00000027550	Lrrcc1	0.626224	2.3539	3.57977	0.00411951	0.0262083	-2.17143
ENSMUSG00000057835	Zfp119a	0.550236	2.41099	3.57891	0.00412587	0.0262226	-2.17297
ENSMUSG00000000600	Krit1	0.517582	4.66712	3.57888	0.0041261	0.0262226	-2.17302
ENSMUSG00000017837	Nkiras2	-0.578579	2.74815	-3.57688	0.00414084	0.0263024	-2.17657
ENSMUSG00000026017	Carf	0.449255	2.58522	3.57603	0.00414711	0.0263215	-2.17808
ENSMUSG00000031232	Magt1	0.390973	7.14755	3.57588	0.00414821	0.0263215	-2.17835
ENSMUSG00000026426	Arl8a	-0.460862	1.73545	-3.57513	0.00415375	0.0263343	-2.17968
ENSMUSG00000015750	Aph1a	-0.368426	5.30904	-3.57463	0.00415746	0.0263343	-2.18057
ENSMUSG00000079104	Prps1l3	0.393937	4.69113	3.57447	0.00415862	0.0263343	-2.18084
ENSMUSG00000026198	Abcb6	-0.454057	5.54451	-3.57443	0.00415897	0.0263343	-2.18093
ENSMUSG00000047126	Cltc	0.392514	8.56203	3.57372	0.00416419	0.0263411	-2.18218
ENSMUSG00000042842	Serpinb6b	0.757221	1.10665	3.57332	0.00416719	0.0263411	-2.1829
ENSMUSG00000101751	Gm2427	2.7945	1.8428	3.57322	0.0041679	0.0263411	-2.18306
ENSMUSG00000025017	Pik3ap1	-0.444757	4.82228	-3.57282	0.0041709	0.0263411	-2.18378
ENSMUSG00000015143	Actn1	-0.312849	3.93791	-3.57281	0.00417096	0.0263411	-2.1838
ENSMUSG00000042063	Zfp386	0.471672	4.06616	3.57105	0.00418405	0.0264099	-2.18692
ENSMUSG00000068706	Gm10250	0.581469	0.64264	3.56911	0.00419857	0.0264877	-2.19037
ENSMUSG00000024012	Mtch1	-0.584753	4.52509	-3.56469	0.00423181	0.0266758	-2.19823
ENSMUSG00000042284	Itga1	0.360602	5.30865	3.56456	0.00423282	0.0266758	-2.19847
ENSMUSG00000037938	Chchd5	-0.472853	2.48645	-3.56396	0.00423733	0.0266761	-2.19953
ENSMUSG00000070814	6330408A02Rik	0.519418	1.75595	3.56367	0.00423951	0.0266761	-2.20004
ENSMUSG00000024539	Ptpn2	0.450398	3.83064	3.5634	0.00424157	0.0266761	-2.20053
ENSMUSG00000025759	Mfsd8	0.363867	4.16448	3.56324	0.00424282	0.0266761	-2.20082
ENSMUSG00000015474	Ppt2	-0.470474	3.31874	-3.56309	0.00424393	0.0266761	-2.20108
ENSMUSG00000091421	Gm4202	0.661781	0.436581	3.56248	0.00424853	0.0266912	-2.20216
ENSMUSG00000037075	Rnf139	0.378815	5.68043	3.56167	0.00425467	0.0267158	-2.2036
ENSMUSG00000043263	Ifi209	0.575141	1.24619	3.56114	0.00425868	0.0267271	-2.20454
ENSMUSG00000038683	Pak1ip1	0.405232	4.95074	3.56064	0.0042625	0.0267297	-2.20543
ENSMUSG00000014932	Yes1	0.365207	5.18398	3.56026	0.00426541	0.0267297	-2.20611
ENSMUSG00000028581	Laptm5	-0.54242	3.02459	-3.56014	0.00426629	0.0267297	-2.20631
ENSMUSG00000038591	Colec10	0.46107	5.79708	3.55992	0.00426798	0.0267297	-2.20671
ENSMUSG00000041488	Stx3	0.355297	3.19871	3.55903	0.00427477	0.0267584	-2.20829
ENSMUSG00000029014	Dnajc2	0.369682	4.77812	3.55815	0.00428147	0.0267853	-2.20985
ENSMUSG00000041763	Tpp2	0.404624	5.86273	3.55789	0.00428352	0.0267853	-2.21033
ENSMUSG00000056537	Rlim	0.348144	6.4283	3.55756	0.00428603	0.0267871	-2.21091
ENSMUSG00000028683	Eif2b3	0.484509	3.53708	3.55726	0.00428827	0.0267873	-2.21143
ENSMUSG00000041483	Zfp281	0.345971	5.03722	3.55679	0.00429189	0.0267905	-2.21228
ENSMUSG00000083899	Gm12346	0.696298	3.34999	3.55662	0.00429323	0.0267905	-2.21259
ENSMUSG00000026496	Parp1	-0.326235	5.06405	-3.55593	0.00429846	0.0268092	-2.2138
ENSMUSG00000070643	Sox13	-0.657663	1.90437	-3.55381	0.00431476	0.026897	-2.21757
ENSMUSG00000031565	Fgfr1	-0.547453	1.45846	-3.55258	0.00432424	0.0269312	-2.21976
ENSMUSG00000063524	Eno1	-0.400076	7.82219	-3.55237	0.00432587	0.0269312	-2.22013
ENSMUSG00000039678	Tbc1d13	-0.339395	4.56119	-3.5519	0.00432957	0.0269312	-2.22098
ENSMUSG00000017404	Rpl19	-0.518206	7.11505	-3.55177	0.00433057	0.0269312	-2.22121
ENSMUSG00000028926	Cdk14	0.502436	1.50595	3.5516	0.00433184	0.0269312	-2.2215
ENSMUSG00000064030	Pym1	-0.475637	2.69205	-3.55137	0.00433365	0.0269312	-2.22192
ENSMUSG00000097251	5033417F24Rik	0.616422	0.222735	3.55009	0.00434352	0.0269525	-2.22419
ENSMUSG00000022452	Smdt1	-0.428092	4.52148	-3.55004	0.00434392	0.0269525	-2.22428
ENSMUSG00000094786	Gm14403	0.629977	4.61655	3.54988	0.00434516	0.0269525	-2.22456
ENSMUSG00000052911	Lamb2	-0.589558	1.70341	-3.54975	0.0043462	0.0269525	-2.2248
ENSMUSG00000046567	4930430F08Rik	0.410248	2.28325	3.54948	0.00434827	0.0269525	-2.22527
ENSMUSG00000031585	Gtf2e2	0.394105	3.06635	3.54805	0.00435938	0.0270057	-2.22782
ENSMUSG00000016528	Mapkapk2	-0.389425	5.37298	-3.5478	0.00436132	0.0270057	-2.22826
ENSMUSG00000029486	Mrpl1	0.366634	5.05737	3.54679	0.00436923	0.0270179	-2.23006
ENSMUSG00000029553	Tfec	0.603981	1.37195	3.54678	0.00436931	0.0270179	-2.23008
ENSMUSG00000010205	Raver1	-0.646374	2.4891	-3.54669	0.00437002	0.0270179	-2.23024
ENSMUSG00000016554	Eif3d	-0.35704	5.89735	-3.54475	0.00438516	0.0270977	-2.23369
ENSMUSG00000024962	Vegfb	-0.482533	1.11364	-3.54438	0.00438805	0.0271016	-2.23435
ENSMUSG00000104116	Gm37296	0.593327	1.6509	3.54405	0.00439067	0.0271039	-2.23494
ENSMUSG00000034928	Rnf44	-0.649731	3.29988	-3.54261	0.00440196	0.0271597	-2.2375
ENSMUSG00000024924	Vldlr	1.78433	2.2097	3.54221	0.00440507	0.027165	-2.2382
ENSMUSG00000028233	Tgs1	0.449079	3.88581	3.54037	0.00441962	0.0272374	-2.24148
ENSMUSG00000066440	Zfyve26	-0.637423	4.53109	-3.54015	0.00442134	0.0272374	-2.24187
ENSMUSG00000031812	Map1lc3b	-0.392216	5.8273	-3.53955	0.00442607	0.0272526	-2.24294
ENSMUSG00000021945	Zmym2	0.439054	5.43156	3.53753	0.00444203	0.027337	-2.24652
ENSMUSG00000062014	Gmfb	0.395436	5.32768	3.53607	0.00445368	0.0273947	-2.24913
ENSMUSG00000025862	Stag2	0.373396	6.42562	3.53558	0.00445759	0.0273984	-2.25
ENSMUSG00000032724	Abtb2	-0.507724	2.81811	-3.53538	0.00445918	0.0273984	-2.25036
ENSMUSG00000022394	L3mbtl2	-0.40615	3.74073	-3.53505	0.0044618	0.0273984	-2.25094
ENSMUSG00000027641	Rbl1	0.527562	2.17108	3.53485	0.00446338	0.0273984	-2.2513
ENSMUSG00000082454	Gm12183	0.485522	2.05546	3.534	0.00447013	0.0274259	-2.2528
ENSMUSG00000000743	Chmp1a	-0.502018	4.66624	-3.53326	0.0044761	0.0274467	-2.25413
ENSMUSG00000036270	Edc4	-0.557578	3.51679	-3.53301	0.00447807	0.0274467	-2.25457
ENSMUSG00000033294	Noc4l	-0.62717	2.05102	-3.53206	0.00448572	0.0274796	-2.25627
ENSMUSG00000039697	Ncoa7	0.483162	1.72501	3.53171	0.00448846	0.0274824	-2.25688
ENSMUSG00000020664	Dld	0.343155	6.63728	3.53006	0.00450177	0.0275449	-2.25982
ENSMUSG00000020918	Kat2a	-0.500375	3.24101	-3.52988	0.00450324	0.0275449	-2.26015
ENSMUSG00000030714	Sgf29	-0.45938	2.97087	-3.52903	0.00451007	0.0275727	-2.26166
ENSMUSG00000020743	Mif4gd	-0.390288	4.19318	-3.52627	0.00453233	0.0276898	-2.26656
ENSMUSG00000078878	Gm14305	0.502522	2.95875	3.526	0.00453457	0.0276898	-2.26705
ENSMUSG00000021665	Hexb	0.61061	3.00056	3.52581	0.0045361	0.0276898	-2.26739
ENSMUSG00000037824	Tspan14	-0.371257	3.73146	-3.52373	0.00455294	0.0277785	-2.27108
ENSMUSG00000107331	Gm42732	0.564742	0.467083	3.5225	0.00456297	0.0278256	-2.27327
ENSMUSG00000020464	Pnpt1	0.381667	4.98339	3.52155	0.00457076	0.027859	-2.27496
ENSMUSG00000056234	Ncoa4	0.340078	7.78481	3.52099	0.00457532	0.0278727	-2.27596
ENSMUSG00000021336	Slc17a4	0.499287	3.8604	3.51909	0.00459092	0.0279536	-2.27934
ENSMUSG00000021413	Prpf4b	0.386383	5.92564	3.51859	0.004595	0.0279643	-2.28023
ENSMUSG00000059355	Wdr83os	-0.551235	3.48344	-3.51771	0.00460226	0.0279944	-2.2818
ENSMUSG00000030942	Thumpd1	0.323995	4.64876	3.51716	0.00460673	0.0280074	-2.28277
ENSMUSG00000038608	Dock10	0.475194	3.67971	3.5152	0.00462292	0.0280917	-2.28626
ENSMUSG00000001089	Luzp1	0.4071	4.81846	3.51452	0.00462854	0.0281117	-2.28747
ENSMUSG00000058603	Rpl28-ps1	-0.659444	1.44554	-3.51258	0.00464464	0.0281952	-2.29092
ENSMUSG00000027823	Gmps	0.353013	6.20065	3.51136	0.00465478	0.0282426	-2.29309
ENSMUSG00000009739	Pou6f1	-0.487448	1.9521	-3.51019	0.00466453	0.0282799	-2.29518
ENSMUSG00000015605	Srf	-0.82727	2.51803	-3.51006	0.00466562	0.0282799	-2.29541
ENSMUSG00000038569	Rad9b	0.569774	0.878906	3.50978	0.00466796	0.0282799	-2.29591
ENSMUSG00000027165	B230118H07Rik	0.388831	3.58695	3.50943	0.00467085	0.0282832	-2.29652
ENSMUSG00000032125	Robo4	-0.440256	2.7142	-3.50817	0.00468137	0.0283245	-2.29876
ENSMUSG00000024787	Snx15	-0.497638	2.08537	-3.50759	0.00468627	0.0283245	-2.2998
ENSMUSG00000071454	Dtnb	-0.411061	4.13699	-3.50756	0.00468651	0.0283245	-2.29985
ENSMUSG00000063511	Snrnp70	-0.360936	5.0689	-3.50749	0.00468707	0.0283245	-2.29997
ENSMUSG00000029346	Srrd	-0.597918	1.29023	-3.50566	0.00470249	0.0283774	-2.30324
ENSMUSG00000043391	2510009E07Rik	0.356477	3.93445	3.50563	0.00470272	0.0283774	-2.30329
ENSMUSG00000017491	Rarb	0.459834	3.099	3.50561	0.00470289	0.0283774	-2.30333
ENSMUSG00000058355	Abce1	0.350048	7.22546	3.50506	0.00470753	0.0283912	-2.30431
[truncated: 10,057 more rows]

## Sheet: 937 Differentially expressed ge
Ensembl_ID	Gene_name	logFC	AveExpr	t	P.Value	adj.P.Val	B
ENSMUSG00000022553	Maf1	-5.39609	0.804014	-7.51076	9.89558e-06	0.000790073	3.88403
ENSMUSG00000060678	Hist1h4c	-3.32102	0.32677	-7.88694	6.17314e-06	0.000644378	4.35032
ENSMUSG00000060981	Hist1h4h	-2.95733	0.339793	-7.94039	5.78029e-06	0.000627813	4.4151
ENSMUSG00000061482	Hist1h4d	-2.86892	1.10726	-8.09823	4.76913e-06	0.000596985	4.60424
ENSMUSG00000052837	Junb	-2.62947	0.480714	-9.94384	6.06779e-07	0.00028047	6.5999
ENSMUSG00000072940	Gm10443	-2.59376	0.210006	-4.85461	0.000463875	0.00682555	0.0231161
ENSMUSG00000092837	Rpph1	-2.31871	6.90803	-8.02863	5.18943e-06	0.000619443	4.52122
ENSMUSG00000007892	Rplp1	-2.04332	5.26529	-16.7528	2.34467e-09	1.41337e-05	11.5139
ENSMUSG00000108955	Gm44775	-2.02091	0.582121	-5.77511	0.000109653	0.00282473	1.47813
ENSMUSG00000021453	Gadd45g	-2.00676	0.087369	-5.06368	0.000330805	0.00552391	0.364364
ENSMUSG00000057863	Rpl36	-1.98314	3.18496	-7.52922	9.66543e-06	0.000782056	3.90734
ENSMUSG00000025508	Rplp2	-1.73353	3.89474	-9.83735	6.77611e-07	0.00028047	6.49475
ENSMUSG00000040938	Slc16a11	-1.68048	0.513683	-4.60346	0.00070186	0.00889826	-0.394703
ENSMUSG00000111282	RP24-302M3.5	-1.58455	0.758152	-6.16589	6.16208e-05	0.00207514	2.05796
ENSMUSG00000078348	Sf3b5	-1.58323	1.1368	-7.60209	8.81118e-06	0.000748081	3.99894
ENSMUSG00000083716	Gm13436	-1.58177	0.907397	-6.4563	4.07005e-05	0.00157271	2.4742
ENSMUSG00000063171	Rps4l	-1.53855	1.6857	-6.02988	7.51276e-05	0.00233438	1.85873
ENSMUSG00000074063	Osgin1	-1.52044	5.22535	-8.64333	2.50578e-06	0.000450891	5.23389
ENSMUSG00000074277	Phldb3	-1.49355	0.95933	-8.0727	4.9189e-06	0.000599013	4.57386
ENSMUSG00000019139	Isyna1	-1.48525	0.469641	-11.5828	1.24124e-07	0.000203494	8.08469
ENSMUSG00000020782	Llgl2	-1.4828	2.65735	-8.75608	2.20188e-06	0.000421363	5.35971
ENSMUSG00000007872	Id3	-1.47669	3.57349	-6.27627	5.25637e-05	0.00187141	2.21762
ENSMUSG00000049734	Trex1	-1.45317	1.64326	-6.68978	2.93983e-05	0.00136009	2.79991
ENSMUSG00000033020	Polr2f	-1.45074	1.92052	-10.0496	5.44255e-07	0.00028047	6.70325
ENSMUSG00000010607	Pigyl	-1.44888	0.954871	-8.55892	2.76277e-06	0.000458091	5.13873
ENSMUSG00000063802	Hspbp1	-1.44391	2.13992	-10.2212	4.57165e-07	0.000262456	6.86851
ENSMUSG00000033434	Gtpbp6	-1.44256	0.50292	-10.5338	3.34753e-07	0.000262456	7.16242
ENSMUSG00000035890	Rnf126	-1.43625	1.48159	-9.52028	9.46801e-07	0.000307766	6.17487
ENSMUSG00000040488	Ltbp4	-1.43593	2.80849	-10.299	4.22743e-07	0.000262456	6.94251
ENSMUSG00000020238	Ncln	-1.4093	3.88324	-12.3893	6.09057e-08	0.000177411	8.73267
ENSMUSG00000002043	Trappc6a	-1.40847	1.02711	-13.0446	3.51646e-08	0.000141315	9.22383
ENSMUSG00000053560	Ier2	-1.40588	1.3664	-5.14903	0.00028867	0.00515524	0.501888
ENSMUSG00000034892	Rps29	-1.39043	4.76661	-6.07092	7.07477e-05	0.00225155	1.91913
ENSMUSG00000054793	Cadm4	-1.38379	1.27656	-7.56233	9.2667e-06	0.000765201	3.94906
ENSMUSG00000070473	Cldn3	-1.37076	4.33986	-7.48083	1.02814e-05	0.000799423	3.84613
ENSMUSG00000026639	Lamb3	-1.37041	3.10725	-4.76994	0.000532857	0.00742975	-0.116792
ENSMUSG00000030731	Syt3	-1.3592	0.424906	-4.52275	0.00080322	0.00963544	-0.530721
ENSMUSG00000020163	Uqcr11	-1.35906	5.01847	-7.14883	1.58289e-05	0.000964675	3.4176
ENSMUSG00000004054	Map3k11	-1.35751	2.90155	-10.6855	2.88563e-07	0.000262456	7.30178
ENSMUSG00000003346	Abhd17a	-1.35711	2.50267	-6.18367	6.00566e-05	0.00205306	2.08379
ENSMUSG00000035027	Map2k2	-1.35449	4.32628	-9.74482	7.46424e-07	0.00028047	6.40247
ENSMUSG00000053553	3110082I17Rik	-1.35094	0.599083	-7.83377	6.59244e-06	0.000649004	4.28553
ENSMUSG00000036622	Atp13a2	-1.34536	2.13871	-11.4904	1.35033e-07	0.000203494	8.00723
ENSMUSG00000035172	Plekhh3	-1.33469	1.04485	-6.0262	7.55349e-05	0.002335	1.85329
ENSMUSG00000037095	Lrg1	-1.33234	5.92421	-9.6742	8.04007e-07	0.00028047	6.33145
ENSMUSG00000024773	Atg2a	-1.33116	3.82426	-9.70733	7.76412e-07	0.00028047	6.36483
ENSMUSG00000044894	Uqcrq	-1.32969	4.61237	-6.64659	3.12051e-05	0.00139342	2.74025
ENSMUSG00000040964	Arhgef10l	-1.30387	3.15653	-9.39451	1.08382e-06	0.000318696	6.04509
ENSMUSG00000004931	Apba3	-1.29841	3.69766	-7.99778	5.38826e-06	0.000627813	4.48423
ENSMUSG00000007721	Ccdc124	-1.29604	2.73323	-8.2127	4.15541e-06	0.000572338	4.73947
ENSMUSG00000016758	Bik	-1.28962	0.211908	-4.96324	0.000388847	0.00614408	0.201191
ENSMUSG00000036957	Lrfn3	-1.28835	1.0092	-5.46405	0.000176146	0.0037717	1.00033
ENSMUSG00000049562	Ap5b1	-1.2785	0.270738	-5.23871	0.000250444	0.00472911	0.645254
ENSMUSG00000020167	Tcf3	-1.2731	1.94559	-10.3577	3.98621e-07	0.000262456	6.99798
ENSMUSG00000020308	Tpgs1	-1.27208	0.202072	-5.76345	0.000111591	0.00285636	1.46047
ENSMUSG00000071711	Mpst	-1.27203	4.00668	-10.4073	3.79416e-07	0.000262456	7.04454
ENSMUSG00000025732	Fam195a	-1.27161	2.61886	-6.61517	3.25938e-05	0.00142717	2.69668
ENSMUSG00000008855	Hdac5	-1.26466	3.25448	-6.64859	3.11187e-05	0.00139342	2.74303
ENSMUSG00000060376	Bckdha	-1.26414	5.8769	-7.22929	1.42397e-05	0.000922389	3.52284
ENSMUSG00000022791	Tnk2	-1.26195	2.53823	-8.59534	2.64859e-06	0.000456163	5.17988
ENSMUSG00000057342	Sphk2	-1.25908	4.09778	-7.36659	1.19092e-05	0.000835322	3.70037
ENSMUSG00000028542	Slc6a9	-1.25815	3.37447	-6.33345	4.84396e-05	0.00176431	2.29962
ENSMUSG00000097971	Gm26917	-1.25664	7.69604	-9.02476	1.62624e-06	0.000378397	5.65367
ENSMUSG00000006850	Tmco6	-1.24525	1.42411	-4.60533	0.000699673	0.00889795	-0.391555
ENSMUSG00000001270	Ckb	-1.24267	0.413025	-9.79885	7.05375e-07	0.00028047	6.45646
ENSMUSG00000022615	Tymp	-1.23945	3.23199	-5.55511	0.000153108	0.00345104	1.14169
ENSMUSG00000063382	Bcl9l	-1.23265	2.4168	-7.4486	1.07151e-05	0.000810068	3.80518
ENSMUSG00000026791	Slc2a8	-1.21963	1.7516	-11.1313	1.88405e-07	0.000227142	7.69935
ENSMUSG00000040390	Map3k10	-1.21511	1.01152	-5.43001	0.000185676	0.00392721	0.947182
ENSMUSG00000020219	Timm13	-1.21379	3.2794	-6.85738	2.33782e-05	0.00120448	3.02888
ENSMUSG00000022568	Scrib	-1.20908	2.93089	-11.8475	9.78105e-08	0.000196534	8.3029
ENSMUSG00000029547	Ints1	-1.20534	3.32018	-7.35737	1.20522e-05	0.000835322	3.68853
ENSMUSG00000031828	Klhl36	-1.20455	0.6536	-6.4627	4.03353e-05	0.00156882	2.48324
ENSMUSG00000021493	Pdlim7	-1.20199	0.647213	-5.73039	0.000117287	0.00293973	1.41033
ENSMUSG00000051169	Rpusd3	-1.20006	2.10506	-6.33523	4.83164e-05	0.00176431	2.30218
ENSMUSG00000002409	Dyrk1b	-1.19749	0.488234	-5.48592	0.000170296	0.0036926	1.0344
ENSMUSG00000078636	Gm7336	-1.19671	0.704082	-4.92288	0.000415108	0.00632454	0.135226
ENSMUSG00000036686	Cc2d1a	-1.19381	2.36323	-7.23153	1.41979e-05	0.000922389	3.52576
ENSMUSG00000028670	Lypla2	-1.18913	3.36503	-9.19768	1.34301e-06	0.000354781	5.83858
ENSMUSG00000020766	Galk1	-1.18392	3.34968	-4.71705	0.000581353	0.00789278	-0.204682
ENSMUSG00000029060	Mib2	-1.18311	2.63684	-8.76752	2.17333e-06	0.000421363	5.3724
ENSMUSG00000020329	Polrmt	-1.18005	2.65815	-9.00447	1.66349e-06	0.000378397	5.63175
ENSMUSG00000038406	Scaf1	-1.17964	2.46831	-7.17205	1.53516e-05	0.000964675	3.44807
ENSMUSG00000003345	Csnk1g2	-1.17809	3.93761	-10.3472	4.02827e-07	0.000262456	6.98807
ENSMUSG00000060601	Nr1h2	-1.17802	2.78051	-9.71162	7.72921e-07	0.00028047	6.36914
ENSMUSG00000029163	Emilin1	-1.17768	3.10959	-8.97196	1.72507e-06	0.000383734	5.59655
ENSMUSG00000051184	Zfp524	-1.17401	1.73143	-4.63718	0.000663572	0.00863001	-0.338125
ENSMUSG00000006356	Crip2	-1.17242	3.74883	-6.15207	6.28672e-05	0.00207651	2.03784
ENSMUSG00000050628	Ubald2	-1.17238	2.00316	-6.83928	2.39598e-05	0.00120862	3.00435
ENSMUSG00000031788	Kifc3	-1.16794	3.46686	-5.78852	0.000107468	0.00279835	1.4984
ENSMUSG00000033819	Ppp1r16a	-1.16684	2.7047	-8.29499	3.7669e-06	0.000560663	4.83568
ENSMUSG00000084883	Ccdc85c	-1.15836	0.468558	-7.37803	1.17344e-05	0.000835322	3.71504
ENSMUSG00000023991	Foxp4	-1.15536	1.36529	-7.74037	7.40478e-06	0.000685192	4.17084
ENSMUSG00000040525	Cblc	-1.15442	2.41252	-9.98467	5.81775e-07	0.00028047	6.63992
ENSMUSG00000035671	Zswim4	-1.1536	1.62702	-6.37934	4.5379e-05	0.00170965	2.3651
ENSMUSG00000033307	Mif	-1.1522	4.34233	-6.58867	3.3816e-05	0.00143937	2.65983
ENSMUSG00000022760	Thap7	-1.15161	1.8064	-7.40038	1.14007e-05	0.000835322	3.74367
ENSMUSG00000028458	Tesk1	-1.15096	2.34719	-7.79868	6.88578e-06	0.000658849	4.24258
ENSMUSG00000029556	Hnf1a	-1.14538	3.20344	-5.22345	0.000256547	0.00481766	0.620954
ENSMUSG00000034216	Vps18	-1.1435	2.4183	-10.9888	2.15574e-07	0.000236269	7.57414
ENSMUSG00000037600	Kdf1	-1.14116	0.580866	-5.83783	9.98217e-05	0.00269438	1.57273
ENSMUSG00000038502	Ptov1	-1.14074	2.93614	-7.1585	1.56281e-05	0.000964675	3.43031
ENSMUSG00000046811	Gltpd2	-1.13982	3.76738	-8.19765	4.23105e-06	0.000572338	4.72177
ENSMUSG00000054874	Pcnx3	-1.13567	3.17319	-7.32479	1.25721e-05	0.000861188	3.64659
ENSMUSG00000024925	Rnaseh2c	-1.13283	1.72766	-4.90361	0.0004283	0.00647066	0.103649
ENSMUSG00000033938	Ndufb7	-1.12978	3.73898	-5.79511	0.000106411	0.00277812	1.50836
ENSMUSG00000022559	Fbxl6	-1.12951	1.85171	-7.45886	1.05749e-05	0.000806908	3.81823
ENSMUSG00000024955	Esrra	-1.12781	2.75356	-5.61293	0.000140155	0.00329378	1.23081
ENSMUSG00000029723	Tsc22d4	-1.12673	1.26017	-7.35713	1.20559e-05	0.000835322	3.68822
ENSMUSG00000013833	Med16	-1.12599	1.88108	-6.59089	3.37118e-05	0.00143937	2.66292
ENSMUSG00000079334	Nat6	-1.11924	3.61313	-6.10379	6.74358e-05	0.00217381	1.96733
ENSMUSG00000040857	Erf	-1.11691	2.70556	-8.1895	4.2726e-06	0.000572338	4.71218
ENSMUSG00000037992	Rara	-1.11679	2.60023	-7.19928	1.48114e-05	0.00093982	3.4837
ENSMUSG00000093445	Lrch4	-1.11614	1.50213	-6.70551	2.87685e-05	0.00134548	2.82157
ENSMUSG00000037692	Ahdc1	-1.11514	1.24072	-5.33212	0.000216257	0.00430942	0.793361
ENSMUSG00000020877	Scrn2	-1.11498	3.27486	-6.989	1.95771e-05	0.00109269	3.20591
ENSMUSG00000010047	Hyal2	-1.11495	3.80575	-7.47607	1.03442e-05	0.000799423	3.8401
ENSMUSG00000042524	Sun2	-1.10763	4.80873	-5.69056	0.000124562	0.00304608	1.34969
ENSMUSG00000002379	Ndufa11	-1.10578	3.68119	-6.13365	6.45702e-05	0.00210964	2.01098
ENSMUSG00000028849	Map7d1	-1.10482	3.26234	-7.31082	1.28023e-05	0.000872006	3.62857
ENSMUSG00000020747	Tmem94	-1.10204	3.45552	-7.59019	8.94494e-06	0.000754127	3.98404
ENSMUSG00000048758	Rpl29	-1.10025	5.38906	-8.0196	5.24682e-06	0.000620154	4.5104
ENSMUSG00000041736	Tspo	-1.09885	3.3359	-8.91157	1.8461e-06	0.000383734	5.53083
ENSMUSG00000049577	Zfpm1	-1.09881	2.93677	-6.42311	4.26519e-05	0.00161195	2.42725
ENSMUSG00000038704	Aspdh	-1.09535	4.71195	-8.76158	2.1881e-06	0.000421363	5.36582
ENSMUSG00000039759	Thap3	-1.09507	0.715421	-6.17446	6.08616e-05	0.00206045	2.07041
ENSMUSG00000003344	Btbd2	-1.09502	2.61934	-11.2113	1.748e-07	0.000227142	7.76884
ENSMUSG00000042293	Gm5617	-1.09353	1.31938	-5.31256	0.000222985	0.00437835	0.762448
ENSMUSG00000002781	Tmem143	-1.09222	2.79384	-10.2566	4.41124e-07	0.000262456	6.90229
ENSMUSG00000033128	Gga1	-1.09219	2.70721	-9.56261	9.04988e-07	0.00030307	6.21818
ENSMUSG00000005442	Cic	-1.09035	2.6344	-4.90255	0.000429038	0.00647369	0.101912
ENSMUSG00000028833	Ncdn	-1.08589	1.5466	-5.75966	0.000112228	0.00286091	1.45474
ENSMUSG00000049686	Orai1	-1.08524	1.86216	-5.27442	0.000236744	0.00460353	0.702026
ENSMUSG00000034201	Gas2l1	-1.0852	2.43329	-6.70495	2.87906e-05	0.00134548	2.82081
ENSMUSG00000043681	Fam25c	-1.08382	2.63621	-4.69423	0.000603695	0.00815022	-0.242728
ENSMUSG00000029600	Rita1	-1.07913	0.455952	-5.92544	8.76286e-05	0.00252739	1.70388
ENSMUSG00000023495	Pcbp4	-1.07802	2.06438	-7.57697	9.09616e-06	0.000756299	3.96744
ENSMUSG00000033170	Card10	-1.07654	1.09744	-7.68561	7.9306e-06	0.000703024	4.10307
ENSMUSG00000030122	Ptms	-1.07594	5.75259	-8.66296	2.44978e-06	0.000447493	5.25591
ENSMUSG00000046711	Hmga1	-1.075	1.90261	-9.12315	1.45797e-06	0.000366194	5.75929
ENSMUSG00000022561	Gpaa1	-1.07472	2.69718	-6.91619	2.15906e-05	0.00115697	3.10828
ENSMUSG00000007833	Aldh16a1	-1.07399	3.9777	-5.62645	0.000137296	0.00325195	1.25158
ENSMUSG00000028860	Sytl1	-1.07362	0.727795	-5.34548	0.000211788	0.00426262	0.814435
ENSMUSG00000072825	Cep170b	-1.07341	4.0002	-8.26697	3.89465e-06	0.00056551	4.803
ENSMUSG00000078440	Dohh	-1.07226	2.0956	-5.99506	7.90706e-05	0.00240999	1.80728
ENSMUSG00000034220	Gpc1	-1.07215	2.97294	-4.67491	0.000623305	0.00831257	-0.274978
ENSMUSG00000038539	Atf5	-1.07211	6.09187	-6.43357	4.20266e-05	0.00159834	2.44206
ENSMUSG00000024958	Gpr137	-1.07078	2.29759	-9.82429	6.8689e-07	0.00028047	6.48179
ENSMUSG00000029570	Lfng	-1.07007	0.567706	-5.87891	9.38942e-05	0.00261835	1.63436
ENSMUSG00000070002	Ell	-1.0688	3.18618	-8.93407	1.79997e-06	0.000383734	5.55536
ENSMUSG00000023990	Tfeb	-1.06828	0.87519	-8.80403	2.08488e-06	0.000418921	5.41278
ENSMUSG00000063146	Clip2	-1.06101	0.736089	-5.83731	9.98994e-05	0.00269438	1.57195
ENSMUSG00000075227	Znhit2	-1.05866	1.29	-6.47692	3.95363e-05	0.00155768	2.50329
ENSMUSG00000007837	Prrg2	-1.05787	2.70294	-6.90631	2.18802e-05	0.00115697	3.09498
ENSMUSG00000058806	Col13a1	-1.05378	1.12562	-6.67205	3.01262e-05	0.00137576	2.77545
ENSMUSG00000025171	Ubtd1	-1.05291	0.900864	-5.58961	0.000145232	0.00334784	1.19494
ENSMUSG00000029713	Gnb2	-1.05229	4.65524	-9.01647	1.64135e-06	0.000378397	5.64472
ENSMUSG00000019433	Gipc1	-1.05211	1.84481	-5.81693	0.000102989	0.00272887	1.54127
ENSMUSG00000038415	Foxq1	-1.05104	2.77105	-4.50938	0.000821451	0.00976668	-0.553347
ENSMUSG00000037622	Wdtc1	-1.04727	4.63551	-7.97657	5.52976e-06	0.000627813	4.45872
ENSMUSG00000024395	Lims2	-1.04634	4.37319	-8.81582	2.05715e-06	0.000418921	5.42578
ENSMUSG00000001435	Col18a1	-1.04544	8.30197	-12.1706	7.35779e-08	0.000177411	8.56185
ENSMUSG00000032485	Scap	-1.04372	5.46576	-8.25731	3.93973e-06	0.00056551	4.79172
ENSMUSG00000067847	Romo1	-1.04329	2.12189	-5.45807	0.000177783	0.00379355	0.991
ENSMUSG00000025792	Slc25a10	-1.0428	5.98698	-4.67884	0.000619261	0.00828787	-0.268411
ENSMUSG00000031865	Dctn1	-1.04211	3.72354	-7.94786	5.72758e-06	0.000627813	4.42412
ENSMUSG00000038644	Pold1	-1.04032	0.2808	-6.13497	6.44466e-05	0.00210964	2.0129
ENSMUSG00000041164	Zmiz2	-1.03823	1.91846	-4.86337	0.000457294	0.00678958	0.0375366
ENSMUSG00000027602	Map1lc3a	-1.03776	3.42717	-6.80304	2.51712e-05	0.00124727	2.95508
ENSMUSG00000051403	Ppp1r37	-1.03353	4.32878	-8.21891	4.12465e-06	0.000572338	4.74675
ENSMUSG00000017307	Acot8	-1.03321	2.46437	-8.46914	3.06755e-06	0.000480291	5.03658
ENSMUSG00000034917	Tjp3	-1.02701	3.97847	-7.98493	5.47352e-06	0.000627813	4.46878
ENSMUSG00000019539	Rcn3	-1.0247	0.555521	-6.36748	4.615e-05	0.00171724	2.3482
ENSMUSG00000025384	Faap100	-1.02395	1.06665	-6.00132	7.83458e-05	0.0023973	1.81654
ENSMUSG00000035637	Grhpr	-1.02132	6.15647	-9.06681	1.5519e-06	0.000378397	5.69894
ENSMUSG00000019428	Fkbp8	-1.01888	6.09702	-7.84605	6.49289e-06	0.000649004	4.30053
ENSMUSG00000022129	Dct	-1.01864	0.458055	-5.06942	0.000327776	0.00550372	0.37365
ENSMUSG00000019158	Tmem160	-1.01848	1.04034	-5.37783	0.000201363	0.00412863	0.865359
ENSMUSG00000002763	Pex6	-1.01742	4.48725	-7.73568	7.44838e-06	0.000685192	4.16505
ENSMUSG00000041130	Zfp598	-1.01614	3.85159	-6.78413	2.58291e-05	0.00126071	2.92931
ENSMUSG00000025579	Gaa	-1.01547	5.45344	-9.24355	1.27715e-06	0.000349938	5.88708
ENSMUSG00000071649	B3gat3	-1.01538	3.33867	-6.32691	4.88932e-05	0.00177014	2.29027
ENSMUSG00000037638	Zbtb42	-1.01535	0.744141	-6.12967	6.49448e-05	0.00211176	2.00516
ENSMUSG00000020868	Xylt2	-1.01251	2.8503	-9.80405	7.01554e-07	0.00028047	6.46164
ENSMUSG00000048537	Phldb1	-1.00961	1.18833	-7.28522	1.32362e-05	0.000892696	3.59546
ENSMUSG00000039483	Asb6	-1.00907	1.32066	-5.84094	9.93596e-05	0.00269438	1.5774
ENSMUSG00000046070	Igfals	-1.0089	5.82368	-5.0182	0.000355869	0.0057666	0.290646
ENSMUSG00000030588	Yif1b	-1.00657	2.61697	-5.04949	0.000338419	0.00558901	0.341396
ENSMUSG00000015092	Edf1	-1.00642	5.36556	-7.05133	1.80133e-05	0.00103414	3.28888
ENSMUSG00000027556	Car1	-1.00527	0.749684	-4.55052	0.000766714	0.00935085	-0.483826
ENSMUSG00000062300	Nectin2	-1.00494	4.19115	-7.65403	8.25194e-06	0.000715722	4.0638
ENSMUSG00000003123	Lipe	-1.00469	2.54606	-10.3287	4.1036e-07	0.000262456	6.97059
ENSMUSG00000024939	Fam89b	-1.00438	1.26014	-5.62122	0.000138395	0.00326515	1.24355
ENSMUSG00000031955	Bcar1	-1.00344	3.55423	-6.71922	2.82312e-05	0.00133998	2.84042
ENSMUSG00000060166	Zdhhc8	-1.00324	1.04351	-7.22568	1.43071e-05	0.000922389	3.51814
ENSMUSG00000046822	Slc39a3	-1.00191	1.62803	-7.84553	6.49709e-06	0.000649004	4.2999
ENSMUSG00000018381	Abi3	-1.00186	1.07735	-6.5782	3.43127e-05	0.00144187	2.64523
ENSMUSG00000045128	Rpl18a	-1.00133	6.45657	-5.17965	0.000274967	0.00503799	0.550974
ENSMUSG00000045039	Megf8	-0.999139	1.78669	-6.90299	2.19784e-05	0.00115708	3.09051
ENSMUSG00000047417	Rexo1	-0.996412	2.67448	-6.30661	5.03305e-05	0.00180895	2.26119
ENSMUSG00000024847	Aip	-0.995938	2.02873	-5.26433	0.000240533	0.00466216	0.686005
ENSMUSG00000027364	Usp50	-0.994826	2.67197	-5.03634	0.000345639	0.00564171	0.320087
ENSMUSG00000035621	Midn	-0.993117	3.39384	-6.0055	7.78654e-05	0.00239325	1.82273
ENSMUSG00000030530	Furin	-0.992753	5.68861	-10.5365	3.33888e-07	0.000262456	7.16485
ENSMUSG00000061286	Exosc5	-0.992686	2.44226	-8.41484	3.26931e-06	0.000505317	4.97432
ENSMUSG00000033256	Shf	-0.989859	0.939685	-7.07797	1.73861e-05	0.00100773	3.32418
ENSMUSG00000020941	Map3k14	-0.989204	0.768251	-5.47664	0.000172752	0.0037191	1.01996
ENSMUSG00000036820	Amdhd2	-0.988845	2.38795	-4.61024	0.000693978	0.00884726	-0.383314
ENSMUSG00000047423	AI837181	-0.98882	2.59603	-9.25711	1.25835e-06	0.000349938	5.90137
ENSMUSG00000033594	Spata2l	-0.988532	2.64089	-5.82936	0.000101093	0.00270239	1.55998
ENSMUSG00000003190	Bcl2l12	-0.987175	0.825521	-7.76811	7.15288e-06	0.000679017	4.20502
ENSMUSG00000055839	Tceb2	-0.986855	4.30786	-6.65961	3.0648e-05	0.00138907	2.75827
ENSMUSG00000034175	Rhbdd3	-0.986673	1.96163	-7.44253	1.07989e-05	0.000810068	3.79746
ENSMUSG00000079478	Sssca1	-0.985425	1.96334	-7.8227	6.6835e-06	0.000649809	4.272
ENSMUSG00000001802	Lrp3	-0.984258	2.62928	-6.08936	6.88695e-05	0.00220822	1.94618
ENSMUSG00000028952	Zbtb48	-0.982914	2.25306	-6.88166	2.26215e-05	0.00118063	3.06173
ENSMUSG00000031834	Pik3r2	-0.982525	3.069	-9.66222	8.14238e-07	0.00028047	6.31935
ENSMUSG00000024220	Zfp523	-0.980956	2.08386	-5.69359	0.000123991	0.00303829	1.35431
ENSMUSG00000041378	Cldn5	-0.977753	1.31671	-7.53221	9.62869e-06	0.000782056	3.91111
ENSMUSG00000019080	Mfsd3	-0.975382	1.75478	-5.1179	0.00030334	0.00523935	0.451853
ENSMUSG00000008140	Emc10	-0.974485	3.43857	-6.51985	3.72254e-05	0.00151618	2.56364
ENSMUSG00000035206	Sppl2b	-0.97329	1.92226	-5.49588	0.000167701	0.00365278	1.04988
ENSMUSG00000045374	Wdr81	-0.972822	4.19135	-8.68006	2.40211e-06	0.000445537	5.27504
ENSMUSG00000029599	Ddx54	-0.972515	3.91216	-8.25721	3.94018e-06	0.00056551	4.79161
ENSMUSG00000028042	Zbtb7b	-0.971604	5.02269	-8.54091	2.82122e-06	0.000458091	5.1183
ENSMUSG00000030034	Ino80b	-0.971103	1.25591	-4.77401	0.000529308	0.00742016	-0.11005
ENSMUSG00000059479	B3gnt8	-0.969897	1.26946	-4.65586	0.000643309	0.00844851	-0.306843
ENSMUSG00000024769	Cdc42bpg	-0.96939	2.20787	-6.26226	5.36296e-05	0.00189052	2.19746
ENSMUSG00000037570	Mcrs1	-0.968538	1.69063	-4.99243	0.000370945	0.00594696	0.248764
ENSMUSG00000035268	Pkig	-0.968312	2.03834	-8.30447	3.72473e-06	0.000560663	4.84671
ENSMUSG00000024121	Atp6v0c	-0.967803	5.29092	-5.99144	7.94933e-05	0.00241403	1.80191
ENSMUSG00000003363	Pld3	-0.965515	2.75325	-8.13883	4.54101e-06	0.00058867	4.65238
ENSMUSG00000035478	Mbd3	-0.964114	3.38566	-7.90455	6.04066e-06	0.000644378	4.3717
ENSMUSG00000024247	Pkdcc	-0.963899	2.93176	-5.60343	0.000142201	0.00331786	1.2162
ENSMUSG00000110841	RP23-269H21.1	-0.963817	2.05545	-5.50019	0.000166591	0.00365168	1.05658
ENSMUSG00000020211	Sf3a2	-0.963542	1.58529	-5.59281	0.000144524	0.00334431	1.19986
ENSMUSG00000001229	Dpp9	-0.961681	4.55893	-6.96816	2.0132e-05	0.00111285	3.17805
ENSMUSG00000004667	Polr2e	-0.961066	3.12963	-5.60686	0.000141459	0.00331151	1.22147
ENSMUSG00000028743	Akr7a5	-0.959844	5.16861	-7.84148	6.52976e-06	0.000649004	4.29495
ENSMUSG00000035969	Rusc2	-0.959524	2.36283	-7.13676	1.60831e-05	0.000974362	3.40174
ENSMUSG00000036565	Ttyh3	-0.958826	0.219275	-6.14727	6.33062e-05	0.00207962	2.03084
ENSMUSG00000047109	Cldn14	-0.957503	1.74446	-6.2356	5.57236e-05	0.00194726	2.159
ENSMUSG00000041429	Nthl1	-0.955468	0.838343	-7.10945	1.66748e-05	0.000999233	3.36578
ENSMUSG00000052435	Cebpe	-0.955406	0.452257	-4.78478	0.000520033	0.00736262	-0.0922094
ENSMUSG00000074358	Ccdc61	-0.953328	0.124637	-4.60193	0.000703657	0.00891102	-0.397282
ENSMUSG00000030741	Spns1	-0.952955	2.76217	-8.2062	4.1879e-06	0.000572338	4.73183
ENSMUSG00000044562	Rasip1	-0.948015	0.781642	-5.40747	0.00019229	0.0040037	0.911874
ENSMUSG00000029545	Acads	-0.947484	5.74007	-6.91672	2.1575e-05	0.00115697	3.109
ENSMUSG00000030083	Abtb1	-0.946446	2.68131	-5.35735	0.000207899	0.00420542	0.833133
ENSMUSG00000022558	Mroh1	-0.94575	3.71262	-6.45056	4.1031e-05	0.00158041	2.4661
ENSMUSG00000016028	Celsr1	-0.943444	3.6243	-6.87814	2.27296e-05	0.00118115	3.05697
ENSMUSG00000042178	Armc5	-0.942712	1.38975	-6.99941	1.93064e-05	0.00108259	3.2198
ENSMUSG00000056724	Nbeal2	-0.94062	2.36689	-5.57725	0.000148004	0.00340522	1.17588
ENSMUSG00000003199	Mpnd	-0.936449	4.43542	-6.8486	2.36582e-05	0.00120857	3.017
ENSMUSG00000033295	Ptprf	-0.935069	6.19052	-6.61343	3.26724e-05	0.00142717	2.69427
ENSMUSG00000006019	Dhx34	-0.9346	1.90801	-7.24542	1.39421e-05	0.000922389	3.54383
ENSMUSG00000022565	Plec	-0.932737	5.44687	-8.70055	2.34628e-06	0.000441981	5.29793
ENSMUSG00000037344	Slc12a9	-0.931886	1.01495	-6.37349	4.57575e-05	0.00171321	2.35677
ENSMUSG00000022560	Slc52a2	-0.93169	1.8065	-5.68073	0.00012643	0.00306688	1.33469
ENSMUSG00000022463	Srebf2	-0.927025	4.0668	-4.55204	0.000764773	0.00934155	-0.48127
ENSMUSG00000020806	Rhbdf2	-0.926226	2.02007	-6.57618	3.4409e-05	0.00144187	2.64243
ENSMUSG00000044279	Crb3	-0.925377	2.17467	-5.2149	0.00026004	0.00486757	0.607305
ENSMUSG00000024913	Lrp5	-0.925261	5.20786	-6.44388	4.14197e-05	0.00158593	2.45664
ENSMUSG00000036570	Fxyd1	-0.923428	5.71593	-6.94639	2.07297e-05	0.00113085	3.14887
ENSMUSG00000002343	Armc6	-0.922797	0.785154	-5.00326	0.000364529	0.00585187	0.266377
ENSMUSG00000050708	Ftl1	-0.920129	10.5874	-6.50275	3.81282e-05	0.00152495	2.53963
ENSMUSG00000030681	Mvp	-0.920005	4.46288	-7.94476	5.74943e-06	0.000627813	4.42037
ENSMUSG00000028958	Tmub1	-0.919885	1.50427	-5.14681	0.000289692	0.00515524	0.498318
ENSMUSG00000019689	Fmc1	-0.919461	1.88001	-5.75817	0.000112481	0.00286091	1.45248
ENSMUSG00000032312	Csk	-0.918435	4.29336	-7.36326	1.19607e-05	0.000835322	3.69608
ENSMUSG00000090137	Uba52	-0.917495	7.00486	-5.74174	0.000115298	0.00291662	1.42756
ENSMUSG00000071547	Nt5dc2	-0.915862	1.12076	-6.30041	5.07786e-05	0.00181658	2.2523
ENSMUSG00000029102	Hgfac	-0.915233	6.18994	-8.16126	4.41999e-06	0.000579211	4.6789
ENSMUSG00000034974	Dapk3	-0.915122	2.64069	-5.89466	9.17217e-05	0.00260801	1.65793
ENSMUSG00000044496	2510039O18Rik	-0.914485	2.95086	-7.40085	1.13939e-05	0.000835322	3.74426
ENSMUSG00000036892	Prodh2	-0.913692	5.33857	-5.08631	0.000319036	0.0054104	0.40093
ENSMUSG00000001249	Hpn	-0.912914	6.7581	-9.39574	1.08239e-06	0.000318696	6.04636
ENSMUSG00000032120	C2cd2l	-0.912794	3.96787	-7.95628	5.66882e-06	0.000627813	4.43427
ENSMUSG00000048087	Gm4737	-0.912076	6.87234	-5.64323	0.000133836	0.00320782	1.27731
ENSMUSG00000040414	Slc25a28	-0.911934	2.7402	-7.84938	6.46618e-06	0.000649004	4.3046
ENSMUSG00000042988	Notum	-0.911539	3.78295	-7.81153	6.77679e-06	0.000653608	4.25832
ENSMUSG00000028975	Pex14	-0.908207	4.53181	-9.01712	1.64015e-06	0.000378397	5.64543
ENSMUSG00000024339	Tap2	-0.906622	3.00107	-8.39841	3.33314e-06	0.000508662	4.95542
ENSMUSG00000032583	Mon1a	-0.905969	2.29114	-5.45509	0.000178604	0.00380434	0.986352
ENSMUSG00000041881	Ndufa7	-0.905269	4.44306	-6.86295	2.32021e-05	0.00120053	3.03643
ENSMUSG00000030590	Fam98c	-0.904431	1.30335	-6.18484	5.99547e-05	0.00205306	2.0855
ENSMUSG00000034994	Eef2	-0.903503	8.98267	-7.20171	1.47642e-05	0.00093982	3.48687
ENSMUSG00000060279	Ap2a1	-0.903426	3.56666	-8.95579	1.75661e-06	0.000383734	5.57899
ENSMUSG00000034889	Cactin	-0.902946	1.97357	-5.14382	0.00029107	0.00515524	0.49353
ENSMUSG00000072772	Grcc10	-0.901332	3.98324	-5.25011	0.000245981	0.00471013	0.6634
ENSMUSG00000022550	Adck5	-0.90123	3.13709	-7.71338	7.65916e-06	0.000685192	4.13748
ENSMUSG00000042010	Acacb	-0.899071	4.56588	-5.91029	8.96186e-05	0.00256925	1.68128
ENSMUSG00000058709	Egln2	-0.898871	4.03348	-6.75647	2.68248e-05	0.0012936	2.89151
ENSMUSG00000013858	Tmem259	-0.897697	4.65758	-8.61478	2.58972e-06	0.000454269	5.20179
ENSMUSG00000054452	Aes	-0.896743	6.79232	-7.34785	1.22017e-05	0.000840593	3.67628
ENSMUSG00000041571	Selenow	-0.89613	3.9269	-5.08957	0.000317377	0.00539676	0.406192
ENSMUSG00000035697	Hmha1	-0.89327	1.57644	-5.96617	8.25089e-05	0.00243806	1.76446
ENSMUSG00000030834	Abcc6	-0.892222	5.51665	-8.91813	1.83253e-06	0.000383734	5.53799
ENSMUSG00000025362	Rps26	-0.89134	5.71384	-5.00411	0.00036403	0.00585167	0.267758
ENSMUSG00000024927	Rela	-0.891083	3.88915	-7.61352	8.68474e-06	0.000742576	4.01324
ENSMUSG00000035242	Oaz1	-0.889586	6.72044	-7.62119	8.60092e-06	0.000740662	4.02284
ENSMUSG00000023353	Agap3	-0.888696	2.69966	-7.52301	9.74218e-06	0.000783012	3.89951
ENSMUSG00000034684	Sema3f	-0.888613	1.40074	-4.59831	0.000707913	0.00892819	-0.403363
ENSMUSG00000036114	Rpp25l	-0.88488	2.05832	-4.62801	0.000673762	0.00868756	-0.353496
ENSMUSG00000046761	Fam83h	-0.884557	3.24726	-5.88183	9.34874e-05	0.00261835	1.63873
ENSMUSG00000002984	Tomm40	-0.883436	3.48603	-8.53225	2.84977e-06	0.000458091	5.10848
ENSMUSG00000019082	Slc25a22	-0.882745	5.00224	-5.88912	9.24795e-05	0.00261721	1.64965
ENSMUSG00000034659	Tmem109	-0.882346	2.93643	-7.16367	1.55221e-05	0.000964675	3.43708
ENSMUSG00000068240	Gm11808	-0.882272	4.10932	-5.67795	0.000126965	0.00306751	1.33043
ENSMUSG00000002968	Med25	-0.880788	2.88996	-6.19127	5.94007e-05	0.00204695	2.09482
ENSMUSG00000049521	Cdc42ep1	-0.878378	3.58185	-7.15285	1.5745e-05	0.000964675	3.42289
ENSMUSG00000025135	Anapc11	-0.876588	1.82561	-4.49891	0.00083601	0.0098813	-0.571056
ENSMUSG00000003420	Fcgrt	-0.875567	6.13313	-6.60782	3.29277e-05	0.00143313	2.68648
ENSMUSG00000007570	Fance	-0.875472	1.17324	-5.93328	8.66174e-05	0.00250422	1.71556
ENSMUSG00000035203	Epn1	-0.874776	5.18226	-8.09397	4.79378e-06	0.000596985	4.59918
ENSMUSG00000034471	Caskin2	-0.87463	2.05578	-7.09991	1.68871e-05	0.000999233	3.35319
ENSMUSG00000036733	Rbm42	-0.874332	3.3162	-7.2318	1.41929e-05	0.000922389	3.52611
ENSMUSG00000022562	Oplah	-0.872899	6.53249	-6.84382	2.38125e-05	0.00120862	3.0105
ENSMUSG00000024392	Bag6	-0.870626	4.45581	-7.01866	1.88157e-05	0.00106001	3.24546
ENSMUSG00000024201	Kdm4b	-0.870618	2.7576	-7.38192	1.16756e-05	0.000835322	3.72003
ENSMUSG00000030539	Sema4b	-0.869545	1.97212	-7.15619	1.56759e-05	0.000964675	3.42727
ENSMUSG00000062075	Lmnb2	-0.868509	2.45093	-7.35744	1.2051e-05	0.000835322	3.68862
ENSMUSG00000017386	Traf4	-0.867076	3.67605	-7.25857	1.37046e-05	0.000914889	3.56091
ENSMUSG00000023118	Sympk	-0.867061	4.99853	-7.66202	8.16931e-06	0.000714471	4.07375
ENSMUSG00000058833	2810428I15Rik	-0.866711	1.55413	-4.80665	0.000501713	0.00715817	-0.056018
ENSMUSG00000025188	Hps1	-0.866186	1.74718	-5.11275	0.000305842	0.00525996	0.443561
ENSMUSG00000039656	Rxrb	-0.86314	3.16593	-7.44116	1.08179e-05	0.000810068	3.79571
ENSMUSG00000020387	Jade2	-0.862622	2.88182	-5.19579	0.000268024	0.00494082	0.576786
ENSMUSG00000049422	Chchd10	-0.862022	7.18777	-6.59266	3.3629e-05	0.00143937	2.66538
ENSMUSG00000051768	Xrcc1	-0.860971	2.15998	-6.52372	3.70242e-05	0.0015131	2.56906
ENSMUSG00000011877	Git1	-0.860494	1.76926	-5.4259	0.000186866	0.00394545	0.940741
ENSMUSG00000037966	Ninj1	-0.860417	4.91368	-5.41548	0.00018991	0.00396803	0.924439
ENSMUSG00000054252	Fgfr3	-0.857962	3.89389	-5.21203	0.000261224	0.00486757	0.602722
ENSMUSG00000003546	Klc4	-0.856839	3.97141	-4.67076	0.00062761	0.00833312	-0.281921
ENSMUSG00000081094	Rpl19-ps11	-0.856813	2.31902	-6.76778	2.64127e-05	0.001284	2.90698
ENSMUSG00000004947	Dtx2	-0.856533	0.489006	-4.62163	0.000680954	0.00873956	-0.364204
ENSMUSG00000027466	Rbck1	-0.856448	3.96417	-9.368	1.11535e-06	0.000320159	6.01751
ENSMUSG00000023938	Aars2	-0.856162	2.74089	-6.81653	2.47127e-05	0.00123439	2.97345
ENSMUSG00000019659	Ccdc12	-0.854783	2.46241	-5.25027	0.000245919	0.00471013	0.663655
ENSMUSG00000035342	Lzts2	-0.854667	1.06662	-5.97308	8.16719e-05	0.00243584	1.77471
ENSMUSG00000034845	Plvap	-0.854025	3.38251	-6.57037	3.46886e-05	0.00144187	2.63432
ENSMUSG00000059070	Rpl18	-0.853941	5.73699	-5.03575	0.000345968	0.00564171	0.319126
ENSMUSG00000060244	Alyref2	-0.853775	1.32076	-6.79794	2.53469e-05	0.00124727	2.94813
ENSMUSG00000026435	Slc45a3	-0.852636	4.06581	-5.73066	0.00011724	0.00293973	1.41073
ENSMUSG00000099041	Gm28035	-0.852036	2.30946	-5.40538	0.000192915	0.0040037	0.908602
ENSMUSG00000026269	Rnpepl1	-0.851031	4.21701	-6.32176	4.92538e-05	0.00177786	2.2829
ENSMUSG00000030733	Sh2b1	-0.850727	3.22667	-7.5415	9.5154e-06	0.000780393	3.92283
ENSMUSG00000031827	Cotl1	-0.850321	2.23357	-7.03648	1.83733e-05	0.0010498	3.26917
ENSMUSG00000028980	H6pd	-0.850112	7.77461	-9.19048	1.35368e-06	0.000354781	5.83095
ENSMUSG00000057411	Fam173a	-0.849785	2.54573	-5.33917	0.000213887	0.0042977	0.804483
ENSMUSG00000027546	Atp9a	-0.84936	5.5064	-6.15842	6.22918e-05	0.00207651	2.04707
ENSMUSG00000031217	Efnb1	-0.848605	2.68042	-6.0042	7.80149e-05	0.00239325	1.8208
ENSMUSG00000025402	Nab2	-0.848402	3.23046	-4.8661	0.000455265	0.00677705	0.0420259
ENSMUSG00000009563	Tor2a	-0.848248	3.51577	-6.17273	6.10137e-05	0.00206045	2.0679
ENSMUSG00000038181	Chpf2	-0.846378	3.68961	-5.33618	0.00021489	0.00430231	0.799762
ENSMUSG00000003072	Atp5d	-0.846111	5.78365	-6.9651	2.02151e-05	0.00111285	3.17394
ENSMUSG00000000326	Comt	-0.846018	8.51774	-8.61138	2.59992e-06	0.000454269	5.19796
ENSMUSG00000049295	Zfp219	-0.84445	1.85386	-5.23817	0.000250656	0.00472911	0.644403
ENSMUSG00000040327	Cul9	-0.843452	1.47857	-5.41561	0.000189872	0.00396803	0.924641
ENSMUSG00000038451	Spsb2	-0.843419	2.13192	-5.81142	0.000103843	0.00274545	1.53296
ENSMUSG00000048930	Tada3	-0.843375	2.19005	-6.15582	6.25262e-05	0.00207651	2.0433
ENSMUSG00000031807	Pgls	-0.842621	3.52742	-6.56801	3.48029e-05	0.00144187	2.63103
ENSMUSG00000000120	Ngfr	-0.840931	1.19285	-4.71272	0.000585532	0.00794057	-0.211908
ENSMUSG00000009566	Fpgs	-0.840871	5.84785	-6.57296	3.45638e-05	0.00144187	2.63793
ENSMUSG00000068267	Cenpb	-0.84024	5.21242	-9.47337	9.95594e-07	0.000307766	6.12666
ENSMUSG00000093674	Rpl41	-0.83966	6.51946	-4.65698	0.000642109	0.00844851	-0.304959
ENSMUSG00000067925	Cxx1a	-0.837765	1.35147	-6.09877	6.79312e-05	0.00218394	1.95997
ENSMUSG00000036002	Fam214b	-0.837262	2.219	-5.62958	0.000136644	0.00324288	1.25638
ENSMUSG00000024137	E4f1	-0.834383	1.26975	-5.05637	0.000334705	0.00555049	0.352534
ENSMUSG00000061111	Fam195b	-0.834288	2.54841	-5.02588	0.000351498	0.00570345	0.30312
ENSMUSG00000023939	Mrpl14	-0.832475	3.27327	-4.54868	0.000769085	0.00935272	-0.486938
ENSMUSG00000028073	Pear1	-0.832255	1.20805	-7.72167	7.58003e-06	0.000685192	4.14774
ENSMUSG00000063232	Serpina11	-0.831984	4.93449	-5.87138	9.49518e-05	0.00262555	1.62309
ENSMUSG00000033021	Gmppa	-0.831468	3.75051	-4.78199	0.000522415	0.00736635	-0.0968211
ENSMUSG00000031805	Jak3	-0.830636	1.7544	-5.13388	0.000295713	0.0051814	0.477557
ENSMUSG00000063268	Parp10	-0.830342	3.56968	-9.48247	9.85918e-07	0.000307766	6.13603
ENSMUSG00000035585	Tsen34	-0.829776	2.91793	-6.26777	5.32081e-05	0.00188117	2.20538
ENSMUSG00000039686	Zer1	-0.829264	3.13194	-6.12924	6.49853e-05	0.00211176	2.00454
ENSMUSG00000024525	Impa2	-0.82767	0.794024	-4.9204	0.000416783	0.00633637	0.131161
ENSMUSG00000070699	Sars2	-0.827314	1.64099	-4.69157	0.000606353	0.00816816	-0.247161
ENSMUSG00000006215	Zbtb17	-0.825533	2.05651	-6.49896	3.83312e-05	0.00152495	2.53431
ENSMUSG00000093989	Rnasek	-0.824575	3.52801	-6.94737	2.07025e-05	0.00113085	3.15018
ENSMUSG00000030400	Ercc2	-0.822665	2.60643	-7.46365	1.05102e-05	0.000806908	3.82432
ENSMUSG00000040482	Dxo	-0.822417	2.90561	-10.0116	5.65917e-07	0.00028047	6.66618
ENSMUSG00000024862	Klc2	-0.822384	1.74546	-6.67504	3.00019e-05	0.0013753	2.77959
ENSMUSG00000021819	Zswim8	-0.82212	3.46809	-4.54374	0.000775475	0.00938774	-0.495281
ENSMUSG00000028919	Arhgef19	-0.821733	4.02593	-6.36959	4.60114e-05	0.00171724	2.35122
ENSMUSG00000045252	Zfp574	-0.821598	1.75274	-6.56818	3.4795e-05	0.00144187	2.63126
ENSMUSG00000017664	Slc35c2	-0.821353	3.06666	-7.956	5.67078e-06	0.000627813	4.43393
ENSMUSG00000049482	Ctu2	-0.820621	1.64133	-5.62383	0.000137846	0.00325857	1.24755
ENSMUSG00000028063	Lmna	-0.820615	4.28581	-6.36134	4.6554e-05	0.00172694	2.33946
ENSMUSG00000037326	Capn15	-0.820175	2.53146	-6.05619	7.22882e-05	0.00226955	1.89747
ENSMUSG00000110234	Dnhd1	-0.81922	1.4136	-5.7039	0.000122073	0.00303416	1.37002
ENSMUSG00000058351	Smim4	-0.819068	1.22072	-4.57436	0.000736766	0.00913833	-0.44365
ENSMUSG00000022614	Lmf2	-0.81862	2.91919	-7.21406	1.45268e-05	0.000931569	3.50299
ENSMUSG00000034930	Rtkn	-0.818155	2.41842	-5.63674	0.000135163	0.00322584	1.26737
ENSMUSG00000020153	Ndufs7	-0.816793	4.24375	-5.61697	0.000139294	0.00327993	1.23703
ENSMUSG00000004937	Sgta	-0.816283	4.56231	-6.54577	3.59003e-05	0.00147718	2.59994
ENSMUSG00000038838	Vars2	-0.816155	3.31207	-9.91096	6.27756e-07	0.00028047	6.56756
ENSMUSG00000040945	Rcc2	-0.816138	3.6277	-7.98815	5.45199e-06	0.000627813	4.47266
ENSMUSG00000038520	Tbc1d17	-0.815323	3.92846	-7.22643	1.42931e-05	0.000922389	3.51912
ENSMUSG00000035673	Sbno2	-0.81522	3.13344	-5.46295	0.000176447	0.0037717	0.998612
ENSMUSG00000024570	Rbfa	-0.814874	3.38656	-7.88599	6.18031e-06	0.000644378	4.34917
ENSMUSG00000024219	Anks1	-0.814432	3.08548	-7.28418	1.32542e-05	0.000892696	3.59412
ENSMUSG00000026796	Fam129b	-0.812838	1.34846	-5.77985	0.000108875	0.00281767	1.4853
ENSMUSG00000033857	Engase	-0.811241	1.1769	-5.79865	0.000105847	0.00277812	1.5137
ENSMUSG00000033124	Atg9a	-0.810929	4.4397	-7.48513	1.02251e-05	0.000799423	3.85158
ENSMUSG00000003762	Coq8b	-0.810897	2.59011	-6.01085	7.72557e-05	0.00238208	1.83064
ENSMUSG00000001247	Lsr	-0.810491	6.14453	-5.8598	9.66046e-05	0.00265905	1.60571
ENSMUSG00000041697	Cox6a1	-0.810488	6.05348	-6.5944	3.35477e-05	0.00143937	2.6678
ENSMUSG00000019312	Grb7	-0.810361	4.95222	-6.75949	2.67141e-05	0.00129344	2.89564
ENSMUSG00000024792	Zfpl1	-0.810324	2.44357	-5.1371	0.000294202	0.0051814	0.482727
ENSMUSG00000031897	Psmb10	-0.808349	3.16253	-4.59988	0.000706066	0.00892278	-0.400729
ENSMUSG00000033088	Triobp	-0.807251	2.31961	-6.55916	3.52353e-05	0.00145478	2.61866
ENSMUSG00000048897	Zfp710	-0.807059	3.27486	-6.7269	2.79349e-05	0.00133116	2.85097
ENSMUSG00000024965	Fermt3	-0.805736	0.90815	-5.9834	8.04395e-05	0.00243052	1.79001
ENSMUSG00000021223	Papln	-0.805243	0.449751	-5.67831	0.000126896	0.00306751	1.33098
ENSMUSG00000002393	Nr2f6	-0.804935	3.7819	-6.78673	2.57376e-05	0.00126071	2.93285
ENSMUSG00000001552	Jup	-0.801568	4.06177	-5.54798	0.00015479	0.00347788	1.13068
ENSMUSG00000037103	Dcaf15	-0.801117	0.847623	-5.47543	0.000173075	0.00371942	1.01807
ENSMUSG00000015335	Zdhhc12	-0.800302	2.30825	-5.31853	0.000220909	0.0043769	0.771886
ENSMUSG00000009035	Tmem184b	-0.799692	2.62894	-5.20204	0.000265384	0.00492752	0.586776
ENSMUSG00000024959	Bad	-0.799016	2.27005	-4.53448	0.000787588	0.00950467	-0.510908
ENSMUSG00000059518	Znhit1	-0.798231	3.3578	-6.44124	4.1574e-05	0.00158613	2.45292
ENSMUSG00000027404	Snrpb	-0.797185	3.85054	-6.25319	5.43328e-05	0.00190973	2.18438
ENSMUSG00000008036	Ap2s1	-0.797164	3.69275	-6.33657	4.82244e-05	0.00176431	2.30409
ENSMUSG00000027222	Pex16	-0.796674	4.77602	-6.06185	7.16922e-05	0.00226262	1.9058
ENSMUSG00000024212	Mllt1	-0.7961	2.93305	-5.69549	0.000123636	0.00303576	1.3572
ENSMUSG00000022175	Lrp10	-0.796096	4.17163	-8.04187	5.10649e-06	0.000615638	4.53706
ENSMUSG00000010045	Tmem115	-0.795769	3.14478	-6.10575	6.72435e-05	0.00217343	1.9702
ENSMUSG00000032842	Abcc10	-0.79556	1.21091	-5.03692	0.000345319	0.00564171	0.321021
ENSMUSG00000024963	Dnajc4	-0.794537	1.76996	-5.94212	8.54928e-05	0.00248362	1.72871
ENSMUSG00000022574	Naprt	-0.792663	5.56143	-6.60125	3.32299e-05	0.00143937	2.67733
ENSMUSG00000020471	Pold2	-0.790516	2.68223	-5.01482	0.000357806	0.00578614	0.285166
ENSMUSG00000003068	Stk11	-0.790427	4.6429	-7.91845	5.93818e-06	0.000639203	4.38855
ENSMUSG00000025127	Gcgr	-0.790106	6.66983	-7.38586	1.16164e-05	0.000835322	3.72508
ENSMUSG00000025158	Rfng	-0.790019	2.68659	-7.88341	6.20006e-06	0.000644378	4.34603
ENSMUSG00000003500	Impdh1	-0.789501	0.447337	-5.75953	0.000112251	0.00286091	1.45453
ENSMUSG00000022620	Arsa	-0.787309	3.97424	-5.55917	0.000152158	0.00344816	1.14796
ENSMUSG00000030339	Ltbr	-0.787273	5.77938	-8.22638	4.08795e-06	0.000572338	4.75552
ENSMUSG00000047731	Wbp1l	-0.786238	6.6046	-4.927	0.000412346	0.0063167	0.141964
ENSMUSG00000002345	Borcs8	-0.785821	2.22813	-6.0706	7.07812e-05	0.00225155	1.91866
ENSMUSG00000031980	Agt	-0.784276	8.15477	-4.54245	0.000777142	0.00939742	-0.497446
ENSMUSG00000059316	Slc27a4	-0.783499	4.3423	-6.9414	2.08694e-05	0.00113334	3.14217
ENSMUSG00000033707	Lrrc24	-0.783308	3.05386	-8.5432	2.8137e-06	0.000458091	5.1209
ENSMUSG00000029022	Miip	-0.782826	2.40292	-4.7242	0.000574538	0.0078267	-0.192785
ENSMUSG00000029622	Arpc1b	-0.782297	3.53111	-5.52959	0.000159223	0.00354822	1.1022
ENSMUSG00000000378	Ccm2	-0.78032	2.43759	-5.15164	0.000287476	0.00515501	0.506072
ENSMUSG00000022414	Tab1	-0.778593	1.57391	-4.5132	0.000816203	0.00973308	-0.546886
ENSMUSG00000042570	Mier2	-0.778415	1.63288	-5.85443	9.73803e-05	0.00266418	1.59766
ENSMUSG00000017221	Psmd3	-0.778099	5.5946	-8.49828	2.96486e-06	0.00047032	5.06983
ENSMUSG00000026176	Ctdsp1	-0.777764	5.75678	-6.91009	2.17687e-05	0.00115697	3.10008
ENSMUSG00000002825	Qtrt1	-0.777064	0.447099	-4.85303	0.000465074	0.0068279	0.0205115
ENSMUSG00000029029	Wrap73	-0.776944	2.1937	-6.17314	6.09776e-05	0.00206045	2.0685
ENSMUSG00000026854	Usp20	-0.776319	1.81073	-7.08475	1.72301e-05	0.00100773	3.33316
ENSMUSG00000027327	1700037H04Rik	-0.776305	0.777251	-4.58729	0.000721034	0.00903453	-0.421884
ENSMUSG00000039715	Wdr34	-0.774972	1.46833	-5.69861	0.000123055	0.00303576	1.36195
ENSMUSG00000006299	Aamp	-0.774686	5.89144	-6.49849	3.83567e-05	0.00152495	2.53364
ENSMUSG00000039623	Ap5z1	-0.774089	1.72273	-5.90615	9.01705e-05	0.00257606	1.6751
ENSMUSG00000032079	Apoa5	-0.77365	8.49407	-5.56032	0.00015189	0.00344816	1.14975
ENSMUSG00000039244	E130309D02Rik	-0.772912	2.37919	-5.15085	0.000287836	0.00515501	0.504806
ENSMUSG00000024941	Scyl1	-0.772462	4.33554	-6.49694	3.844e-05	0.00152495	2.53147
ENSMUSG00000018677	Slc25a39	-0.771916	7.35139	-7.01906	1.88055e-05	0.00106001	3.246
ENSMUSG00000025509	Pnpla2	-0.771639	4.09681	-7.58345	9.02169e-06	0.000755316	3.97558
ENSMUSG00000029725	Ppp1r35	-0.771431	0.204826	-5.97424	8.15326e-05	0.00243584	1.77643
ENSMUSG00000030410	Dmwd	-0.77087	2.18339	-4.82735	0.000484998	0.00703626	-0.021823
ENSMUSG00000026883	Dab2ip	-0.770017	2.83182	-5.64809	0.000132851	0.00319053	1.28476
ENSMUSG00000000149	Gna12	-0.768847	5.96421	-7.48509	1.02255e-05	0.000799423	3.85154
ENSMUSG00000029455	Aldh2	-0.768346	8.9319	-5.29966	0.000227543	0.00446058	0.74203
ENSMUSG00000040007	Bahd1	-0.767873	2.16304	-5.00571	0.000363091	0.00585167	0.270366
ENSMUSG00000025196	Cpn1	-0.767584	7.0932	-7.71198	7.6726e-06	0.000685192	4.13575
ENSMUSG00000029716	Tfr2	-0.766716	7.414	-8.10409	4.73549e-06	0.000596985	4.6112
ENSMUSG00000007029	Vars	-0.766028	3.48756	-5.50191	0.000166151	0.00364865	1.05925
ENSMUSG00000020346	Mgat1	-0.765809	4.89869	-5.33424	0.000215544	0.00430231	0.796695
ENSMUSG00000031848	Lsm4	-0.765345	2.60164	-6.88597	2.249e-05	0.00117887	3.06755
ENSMUSG00000002210	Smg9	-0.765174	1.87725	-5.8524	9.76749e-05	0.00266418	1.59462
ENSMUSG00000024101	Wash1	-0.764418	2.75261	-6.58674	3.39069e-05	0.00143937	2.65714
ENSMUSG00000096370	Gm21992	-0.763834	2.0661	-6.81459	2.47779e-05	0.00123439	2.97081
ENSMUSG00000038167	Plekhg6	-0.763517	2.72704	-6.62686	3.20696e-05	0.00141565	2.71291
ENSMUSG00000056917	Sipa1	-0.763188	2.03623	-6.46782	4.0046e-05	0.00156882	2.49045
ENSMUSG00000002980	Bcam	-0.762062	0.134268	-5.8303	0.000100951	0.00270239	1.5614
ENSMUSG00000040688	Tbl3	-0.761896	3.34646	-5.87636	9.42516e-05	0.00261835	1.63054
ENSMUSG00000022671	Mzt2	-0.761744	2.1493	-5.74487	0.000114755	0.0029126	1.43231
ENSMUSG00000027551	Zfp64	-0.761002	1.96919	-5.60306	0.000142281	0.00331786	1.21564
ENSMUSG00000035754	Wdr18	-0.760341	4.49691	-8.17716	4.33634e-06	0.000574493	4.69765
ENSMUSG00000034616	Ssh3	-0.760167	2.15323	-5.95271	8.41645e-05	0.00246883	1.74447
ENSMUSG00000059851	Kmt5c	-0.759989	1.40915	-6.32945	4.8716e-05	0.00176903	2.29391
ENSMUSG00000030602	Pak4	-0.756973	2.16707	-5.82274	0.000102098	0.00272322	1.55002
ENSMUSG00000021492	F12	-0.756094	7.56915	-6.16116	6.20447e-05	0.00207651	2.05107
ENSMUSG00000024947	Men1	-0.755629	3.50541	-6.48238	3.92343e-05	0.00155085	2.51097
ENSMUSG00000036620	Mgat4b	-0.75391	2.99532	-5.13081	0.000297163	0.00518465	0.47262
ENSMUSG00000017721	Pigt	-0.75237	3.78503	-5.55495	0.000153144	0.00345104	1.14145
ENSMUSG00000050390	C77080	-0.751504	3.64629	-4.90563	0.000426901	0.00646773	0.106951
ENSMUSG00000040479	Dgkz	-0.750453	4.23448	-4.93218	0.000408898	0.00628559	0.15044
ENSMUSG00000044700	Tmem201	-0.749536	2.5452	-5.96804	8.22819e-05	0.00243806	1.76723
ENSMUSG00000003299	Mrpl4	-0.748579	3.85468	-5.85633	9.71047e-05	0.00266418	1.60051
ENSMUSG00000040883	Tmem205	-0.747513	6.5615	-5.06089	0.000332288	0.00552391	0.35985
ENSMUSG00000036529	Sbf1	-0.746725	4.34803	-7.1143	1.6568e-05	0.000998718	3.37218
ENSMUSG00000036073	Galt	-0.745737	4.48312	-5.50924	0.000164286	0.00363419	1.07063
ENSMUSG00000028973	Abcb8	-0.745669	3.85395	-6.2679	5.31976e-05	0.00188117	2.20558
ENSMUSG00000024309	Pfdn6	-0.745593	3.55775	-5.49529	0.000167853	0.00365278	1.04897
ENSMUSG00000003421	Nosip	-0.743112	2.54568	-5.89699	9.14044e-05	0.00260513	1.66142
ENSMUSG00000026270	Capn10	-0.742833	3.25285	-4.82773	0.000484696	0.00703626	-0.0211958
ENSMUSG00000001507	Itga3	-0.742319	1.81889	-5.11476	0.000304866	0.00525817	0.446789
ENSMUSG00000030739	Myh14	-0.742297	3.07567	-4.59156	0.000715919	0.0090072	-0.414704
ENSMUSG00000025218	Poll	-0.742292	2.03346	-5.86519	9.58315e-05	0.00264381	1.6138
ENSMUSG00000000325	Arvcf	-0.742035	2.48718	-4.69949	0.000598469	0.0080978	-0.233956
ENSMUSG00000021957	Tkt	-0.740635	5.7275	-4.51	0.000820591	0.00976609	-0.552292
ENSMUSG00000002833	Hdgfrp2	-0.740544	3.70714	-8.08388	4.85273e-06	0.000596985	4.58717
ENSMUSG00000041958	Pigs	-0.740096	3.31158	-8.5719	2.72148e-06	0.000458091	5.15341
ENSMUSG00000025034	Trim8	-0.740071	2.9874	-4.5894	0.000718509	0.00902327	-0.418346
ENSMUSG00000042286	Stab1	-0.738895	5.31772	-5.57221	0.000149149	0.00341851	1.16811
ENSMUSG00000020235	Fzr1	-0.738722	2.25694	-4.82187	0.000489366	0.00704874	-0.0308717
ENSMUSG00000024429	Gnl1	-0.737991	3.29429	-5.9437	8.52927e-05	0.00248362	1.73107
ENSMUSG00000052934	Fbxo31	-0.737862	3.87219	-6.97929	1.98337e-05	0.00110191	3.19293
ENSMUSG00000051390	Zbtb22	-0.737327	3.25386	-5.83895	9.96549e-05	0.00269438	1.57441
ENSMUSG00000024942	Capn1	-0.737009	3.58044	-7.73269	7.47623e-06	0.000685192	4.16136
ENSMUSG00000036199	Ndufa13	-0.736813	5.7269	-4.9239	0.000414425	0.00632454	0.136889
ENSMUSG00000025137	Pcyt2	-0.736291	7.41891	-6.68864	2.94446e-05	0.00136009	2.79834
ENSMUSG00000086784	Isoc2a	-0.735708	4.99422	-5.31799	0.000221096	0.0043769	0.771033
ENSMUSG00000031813	Mvb12a	-0.735478	3.82776	-5.7948	0.000106461	0.00277812	1.50788
ENSMUSG00000034165	Ccnd3	-0.734789	3.32239	-5.87727	9.41235e-05	0.00261835	1.63191
ENSMUSG00000034902	Pip5k1c	-0.733531	3.59234	-7.25685	1.37355e-05	0.000914889	3.55867
ENSMUSG00000025142	Aspscr1	-0.733175	4.64026	-7.86488	6.34351e-06	0.000649004	4.32348
ENSMUSG00000028962	Slc4a2	-0.73303	3.87402	-6.90994	2.17733e-05	0.00115697	3.09987
ENSMUSG00000002227	Mov10	-0.732914	3.46715	-4.77006	0.000532754	0.00742975	-0.116597
ENSMUSG00000047721	Bola2	-0.730818	2.58269	-4.82514	0.000486753	0.00704005	-0.0254686
ENSMUSG00000024892	Pcx	-0.730815	8.11789	-5.11899	0.000302813	0.00523935	0.453607
ENSMUSG00000074064	Mlycd	-0.730288	5.39731	-6.64139	3.14301e-05	0.00139824	2.73306
ENSMUSG00000020810	Cygb	-0.729797	1.55491	-5.12749	0.000298741	0.00519714	0.467274
ENSMUSG00000018042	Cyb5r3	-0.729614	7.09198	-6.15667	6.24497e-05	0.00207651	2.04453
ENSMUSG00000023707	Ogfod2	-0.729462	2.76351	-5.19585	0.000267995	0.00494082	0.576893
ENSMUSG00000027257	Pacsin3	-0.729286	4.4673	-4.84473	0.000471413	0.00688892	0.00684824
ENSMUSG00000037553	Zdhhc18	-0.727578	3.17761	-5.20462	0.000264303	0.00491735	0.590894
ENSMUSG00000023348	Trip6	-0.725787	2.60236	-6.49671	3.84526e-05	0.00152495	2.53114
ENSMUSG00000030284	Creld1	-0.724811	4.50196	-5.78067	0.00010874	0.00281767	1.48654
ENSMUSG00000047098	Rnf31	-0.723906	3.00425	-4.60007	0.000705835	0.00892278	-0.400399
ENSMUSG00000025504	Eps8l2	-0.723684	5.15995	-4.51373	0.000815471	0.00973308	-0.545982
ENSMUSG00000044469	Tnfaip8l1	-0.723462	4.36044	-4.88597	0.000440763	0.00661205	0.0746983
ENSMUSG00000034793	G6pc3	-0.723421	1.26223	-5.25505	0.000244075	0.00470058	0.671252
ENSMUSG00000013787	Ehmt2	-0.723127	4.59842	-6.70738	2.86945e-05	0.00134548	2.82415
ENSMUSG00000028917	Plekhm2	-0.723107	2.49892	-4.88403	0.00044216	0.00662196	0.0715051
ENSMUSG00000032860	P2ry2	-0.721709	2.37323	-4.88971	0.000438089	0.00658553	0.0808413
ENSMUSG00000020393	Kremen1	-0.721271	3.03732	-6.04371	7.36204e-05	0.0022994	1.87911
ENSMUSG00000000631	Myo18a	-0.72071	5.6874	-6.17516	6.08e-05	0.00206045	2.07143
ENSMUSG00000015846	Rxra	-0.720284	7.71553	-7.71686	7.62582e-06	0.000685192	4.14179
ENSMUSG00000034032	Rpap1	-0.718821	2.42003	-4.75909	0.000542448	0.00750833	-0.134793
ENSMUSG00000001729	Akt1	-0.717138	4.66763	-7.07926	1.73562e-05	0.00100773	3.3259
ENSMUSG00000047921	Trappc9	-0.717086	2.97205	-4.83966	0.000475333	0.00692939	-0.00150826
ENSMUSG00000022999	Lmbr1l	-0.716419	1.66975	-4.74505	0.000555128	0.00764557	-0.158107
ENSMUSG00000025793	Hgs	-0.714018	4.45379	-5.52802	0.000159608	0.00355024	1.09977
ENSMUSG00000034341	Wbp2	-0.713795	5.06274	-7.66115	8.17825e-06	0.000714471	4.07267
ENSMUSG00000068264	Ap5s1	-0.71318	2.27027	-5.04235	0.000342322	0.00562987	0.329822
ENSMUSG00000045665	Mfsd5	-0.712391	2.69863	-7.83023	6.62139e-06	0.000649004	4.28121
ENSMUSG00000006333	Rps9	-0.711982	6.41895	-4.95209	0.000395923	0.00621517	0.182988
ENSMUSG00000020439	Smtn	-0.711838	0.626865	-4.94803	0.000398536	0.00622087	0.176348
ENSMUSG00000044986	Tst	-0.711164	6.18019	-5.13559	0.000294909	0.0051814	0.480306
ENSMUSG00000016942	Tmprss6	-0.710933	7.28807	-6.04035	7.39838e-05	0.00230478	1.87416
ENSMUSG00000024953	Prdx5	-0.709847	6.20438	-4.74322	0.000556802	0.00764557	-0.161147
ENSMUSG00000037373	Ctbp1	-0.708625	3.8537	-6.24888	5.467e-05	0.00191599	2.17817
ENSMUSG00000029119	Man2b2	-0.708512	4.07182	-6.90674	2.18674e-05	0.00115697	3.09556
ENSMUSG00000052928	Ctif	-0.705865	3.28793	-5.99429	7.91601e-05	0.00240999	1.80614
ENSMUSG00000036553	Sh3tc1	-0.70485	1.70665	-5.31426	0.000222392	0.00437835	0.765134
ENSMUSG00000022091	Sorbs3	-0.70374	2.28689	-4.66518	0.000633438	0.00836444	-0.291245
ENSMUSG00000006476	Nsmf	-0.703082	5.9117	-5.40182	0.000193983	0.00401625	0.903029
ENSMUSG00000002820	Atg4d	-0.703079	3.58612	-7.09897	1.69081e-05	0.000999233	3.35195
ENSMUSG00000038000	Acd	-0.702649	2.00037	-6.21467	5.74285e-05	0.00200103	2.12874
ENSMUSG00000036606	Plxnb2	-0.702065	6.54105	-6.62986	3.19365e-05	0.00141554	2.71707
ENSMUSG00000004929	Thop1	-0.70142	2.22477	-4.77587	0.000527692	0.00740612	-0.106963
ENSMUSG00000020614	Fam20a	-0.701018	3.88756	-4.76712	0.000535336	0.00743897	-0.121476
ENSMUSG00000089832	Shkbp1	-0.700952	1.63805	-5.17358	0.000277626	0.0050713	0.54126
ENSMUSG00000032109	Nlrx1	-0.700381	2.3706	-6.46034	4.04697e-05	0.00156882	2.4799
ENSMUSG00000039713	Plekhg5	-0.700221	0.504588	-4.88021	0.000444919	0.00664677	0.0652266
ENSMUSG00000020150	Gamt	-0.700022	5.07619	-4.61837	0.000684649	0.00875305	-0.369663
ENSMUSG00000031887	Tradd	-0.699251	2.25295	-5.95675	8.3664e-05	0.00246013	1.75047
ENSMUSG00000025377	Tepsin	-0.699035	2.13311	-5.0353	0.000346217	0.00564171	0.318401
ENSMUSG00000011305	Plin5	-0.698251	4.47403	-4.95521	0.000393927	0.00620809	0.188088
ENSMUSG00000078441	Scamp4	-0.697583	2.92378	-4.59825	0.000707976	0.00892819	-0.403452
ENSMUSG00000015377	Dennd6b	-0.695731	1.52861	-6.84161	2.38839e-05	0.00120862	3.00751
ENSMUSG00000001138	Cnnm3	-0.695088	2.7635	-5.97179	8.18276e-05	0.00243584	1.7728
ENSMUSG00000006731	B4galnt1	-0.694591	5.1908	-5.24381	0.000248435	0.00471458	0.653385
ENSMUSG00000032083	Apoa1	-0.693951	11.6761	-4.63083	0.00067061	0.00866852	-0.348766
ENSMUSG00000039205	Ciz1	-0.693191	3.28369	-5.9351	8.63849e-05	0.0025035	1.71826
ENSMUSG00000040940	Arhgef1	-0.692243	2.79245	-5.95832	8.34707e-05	0.00246013	1.75279
ENSMUSG00000028538	St3gal3	-0.692208	5.07481	-6.46162	4.03969e-05	0.00156882	2.48171
ENSMUSG00000024193	Phf1	-0.691708	2.20626	-5.05392	0.000336022	0.00556184	0.348572
ENSMUSG00000031862	Atp13a1	-0.69053	4.75034	-7.15179	1.57671e-05	0.000964675	3.42149
ENSMUSG00000078789	Dph1	-0.689977	3.19033	-4.92244	0.000415404	0.00632454	0.134507
ENSMUSG00000022453	Naga	-0.687842	3.69141	-5.14354	0.000291201	0.00515524	0.493077
ENSMUSG00000036138	Acaa1a	-0.687655	6.15296	-4.67872	0.00061939	0.00828787	-0.268621
ENSMUSG00000015095	Fbxw5	-0.686637	4.31155	-6.70488	2.87935e-05	0.00134548	2.8207
ENSMUSG00000036918	Ttc7	-0.686605	4.88577	-7.38685	1.16016e-05	0.000835322	3.72634
ENSMUSG00000024312	Wdr46	-0.686134	3.29975	-6.46269	4.03362e-05	0.00156882	2.48321
ENSMUSG00000041375	Ccdc9	-0.686068	2.39735	-5.15938	0.000283957	0.00512946	0.518502
ENSMUSG00000067212	H2-T23	-0.685927	6.0184	-6.69317	2.92613e-05	0.00136009	2.80459
ENSMUSG00000030611	Mrps11	-0.685084	2.10018	-5.40528	0.000192945	0.0040037	0.908442
ENSMUSG00000003402	Prkcsh	-0.684752	5.35135	-6.19098	5.94253e-05	0.00204695	2.0944
ENSMUSG00000021495	Fam193b	-0.684669	3.34301	-4.93276	0.000408516	0.00628559	0.151384
ENSMUSG00000024560	Cxxc1	-0.684149	3.79063	-4.95432	0.000394496	0.00620894	0.186632
ENSMUSG00000024797	Vps51	-0.683116	2.62882	-4.90007	0.000430771	0.00649171	0.0978434
ENSMUSG00000002249	Tead3	-0.680338	1.30474	-4.83091	0.000482178	0.00701224	-0.0159397
ENSMUSG00000062683	Atp5g2	-0.67911	5.1962	-4.68271	0.000615311	0.00826406	-0.261956
ENSMUSG00000040435	Ppp1r15a	-0.678049	2.31884	-5.01443	0.000358034	0.00578614	0.284523
ENSMUSG00000048277	Syngr2	-0.677973	4.70814	-6.11225	6.66107e-05	0.00215876	1.97971
ENSMUSG00000032175	Tyk2	-0.677208	3.8835	-7.0793	1.73553e-05	0.00100773	3.32595
ENSMUSG00000020472	Zkscan17	-0.675652	2.51176	-5.6852	0.000125577	0.00305503	1.34151
ENSMUSG00000038695	Josd2	-0.674754	3.01786	-4.6741	0.000624147	0.0083138	-0.276339
ENSMUSG00000026814	Eng	-0.674232	4.51364	-5.50309	0.000165848	0.00364865	1.06109
ENSMUSG00000004562	Arhgef40	-0.673494	2.62988	-6.02653	7.54979e-05	0.002335	1.85379
ENSMUSG00000020232	Hmg20b	-0.672936	2.2028	-5.20039	0.000266076	0.00492752	0.584148
ENSMUSG00000051375	Pcdh1	-0.672118	5.10937	-5.10651	0.000308903	0.00529328	0.433508
ENSMUSG00000004934	Pias4	-0.671413	2.04926	-5.13174	0.000296722	0.00518446	0.474119
ENSMUSG00000028796	Phc2	-0.671015	3.57944	-6.35241	4.71491e-05	0.00174365	2.32672
ENSMUSG00000026209	Dnpep	-0.670558	4.6907	-4.63453	0.000666503	0.00864018	-0.342571
ENSMUSG00000025132	Arhgdia	-0.669231	4.74905	-7.10508	1.67717e-05	0.000999233	3.36001
ENSMUSG00000028959	Fastk	-0.668871	3.76351	-5.39519	0.000195994	0.00404606	0.892628
ENSMUSG00000044197	Gpr146	-0.668757	5.67599	-5.23937	0.000250183	0.00472911	0.646308
ENSMUSG00000022564	Grina	-0.66771	6.18445	-7.49504	1.00963e-05	0.000799423	3.86414
ENSMUSG00000090958	Lrrc32	-0.667574	2.5236	-4.92774	0.000411853	0.0063167	0.143172
ENSMUSG00000020133	2310011J03Rik	-0.666967	2.66717	-4.55573	0.000760073	0.00929795	-0.475054
ENSMUSG00000074247	Dda1	-0.666872	2.37321	-4.93764	0.000405298	0.00626787	0.159366
ENSMUSG00000028848	Gpn2	-0.665228	1.97372	-5.05338	0.000336313	0.00556184	0.347698
ENSMUSG00000005718	Tfap4	-0.664389	0.835191	-4.94895	0.000397941	0.00622087	0.177856
ENSMUSG00000024790	Sac3d1	-0.663978	0.447118	-5.20102	0.000265811	0.00492752	0.585153
ENSMUSG00000031708	Tecr	-0.66386	6.05605	-5.83004	0.00010099	0.00270239	1.56101
ENSMUSG00000037993	Dhx38	-0.66348	4.0797	-5.42318	0.000187654	0.0039504	0.936494
ENSMUSG00000031820	Babam1	-0.662633	4.37941	-7.05413	1.79461e-05	0.00103414	3.29261
ENSMUSG00000026944	Abca2	-0.662437	4.08592	-5.16281	0.000282417	0.00511233	0.523992
ENSMUSG00000007036	Abhd16a	-0.662255	3.81272	-5.10127	0.000311498	0.00532684	0.425065
ENSMUSG00000024386	Proc	-0.66216	7.62148	-5.8318	0.000100725	0.00270239	1.56366
ENSMUSG00000026179	Pnkd	-0.658966	4.91572	-4.73297	0.000566288	0.00774933	-0.178191
ENSMUSG00000071074	Yipf3	-0.658038	3.73223	-7.43595	1.08905e-05	0.000810468	3.78908
ENSMUSG00000065037	Rn7sk	-0.657514	12.2806	-5.44871	0.000180376	0.00383529	0.976398
ENSMUSG00000074336	Apoc4	-0.656151	8.28978	-5.53859	0.000157037	0.00351623	1.11614
ENSMUSG00000033735	Spr	-0.655794	4.67962	-5.91269	8.93008e-05	0.00256925	1.68485
ENSMUSG00000030035	Wbp1	-0.65579	3.85944	-5.98053	8.07806e-05	0.0024328	1.78575
ENSMUSG00000034247	Plekhm1	-0.654188	2.86258	-5.49593	0.000167689	0.00365278	1.04996
ENSMUSG00000003868	Ruvbl2	-0.65389	2.64281	-4.56041	0.000754141	0.00926801	-0.467153
ENSMUSG00000029071	Dvl1	-0.653125	4.88724	-5.64096	0.000134298	0.00321248	1.27384
ENSMUSG00000053329	D10Jhu81e	-0.652977	4.99925	-5.34551	0.00021178	0.00426262	0.814471
ENSMUSG00000044786	Zfp36	-0.651533	4.25329	-5.97768	8.11204e-05	0.0024328	1.78153
ENSMUSG00000024854	Pold4	-0.651148	2.35836	-5.79704	0.000106103	0.00277812	1.51127
ENSMUSG00000034708	Grn	-0.650543	6.65102	-5.22443	0.000256153	0.00481766	0.622508
ENSMUSG00000039850	Endov	-0.648745	1.57252	-5.71866	0.000119381	0.00297983	1.39249
ENSMUSG00000067889	Sptbn2	-0.648452	5.6511	-5.87299	9.47245e-05	0.00262528	1.6255
ENSMUSG00000017765	Slc12a4	-0.648449	3.15207	-7.39039	1.15487e-05	0.000835322	3.73088
ENSMUSG00000022557	Bop1	-0.648417	3.78083	-5.49617	0.000167625	0.00365278	1.05034
ENSMUSG00000040913	Fbxw4	-0.648378	1.67477	-6.67623	2.99528e-05	0.0013753	2.78123
ENSMUSG00000055681	Cope	-0.647418	5.10535	-4.77065	0.000532235	0.00742975	-0.115613
ENSMUSG00000024948	Map4k2	-0.646177	3.03638	-6.49846	3.83585e-05	0.00152495	2.53359
ENSMUSG00000071647	Eml3	-0.646044	2.99948	-4.90376	0.000428194	0.00647066	0.103899
ENSMUSG00000013646	Sh3bp5l	-0.645922	3.18926	-4.72211	0.000576528	0.0078361	-0.196273
ENSMUSG00000024325	Ring1	-0.644226	2.6703	-4.76543	0.00053682	0.00743897	-0.124269
ENSMUSG00000024187	Fam234a	-0.643694	5.0552	-7.14814	1.58432e-05	0.000964675	3.4167
ENSMUSG00000035041	Creb3l3	-0.641817	7.28476	-6.44357	4.14374e-05	0.00158593	2.45622
ENSMUSG00000061207	Stk19	-0.641271	1.06708	-4.77141	0.000531576	0.00742975	-0.114364
ENSMUSG00000001910	Nacc1	-0.641164	4.35546	-5.70261	0.000122313	0.00303416	1.36805
ENSMUSG00000030688	Stard10	-0.641017	8.0989	-5.88383	9.32103e-05	0.00261835	1.64172
ENSMUSG00000038055	Dexi	-0.640815	2.02785	-4.8236	0.000487978	0.00704005	-0.0280061
ENSMUSG00000019362	D8Ertd738e	-0.640629	4.43103	-6.15597	6.25132e-05	0.00207651	2.04351
ENSMUSG00000019039	Dalrd3	-0.63949	3.92356	-5.76667	0.000111052	0.00285468	1.46536
ENSMUSG00000038437	Mllt6	-0.639245	3.60429	-6.80088	2.52452e-05	0.00124727	2.95215
ENSMUSG00000000154	Slc22a18	-0.638988	4.92976	-5.35739	0.000207886	0.00420542	0.833196
ENSMUSG00000057789	Bak1	-0.638934	2.92567	-5.37307	0.000202862	0.0041523	0.857878
ENSMUSG00000092329	Gm20388	-0.637615	4.50416	-4.66898	0.000629466	0.00834145	-0.284899
ENSMUSG00000002608	Ccdc97	-0.637335	2.23937	-4.50444	0.000828282	0.00981885	-0.561695
ENSMUSG00000002660	Clpp	-0.636832	4.34539	-5.2467	0.000247305	0.00471013	0.657983
ENSMUSG00000024851	Pitpnm1	-0.635495	1.12188	-4.80505	0.000503025	0.0071684	-0.0586534
ENSMUSG00000002985	Apoe	-0.632871	12.6255	-5.42003	0.000188575	0.00396073	0.931555
ENSMUSG00000003813	Rad23a	-0.632787	4.36437	-4.96894	0.000385285	0.00609687	0.21048
ENSMUSG00000049401	Ogfr	-0.632762	4.3691	-5.69738	0.000123284	0.00303576	1.36008
ENSMUSG00000047547	Cltb	-0.631875	5.07046	-6.57669	3.43846e-05	0.00144187	2.64314
ENSMUSG00000062906	Hdac10	-0.631148	2.47068	-5.68693	0.000125249	0.00305503	1.34414
ENSMUSG00000061306	Slc38a10	-0.630718	5.80488	-5.24678	0.000247276	0.00471013	0.658101
ENSMUSG00000033684	Qsox1	-0.630709	7.60614	-5.74107	0.000115414	0.00291662	1.42655
ENSMUSG00000039148	Sart1	-0.630085	3.92628	-6.20146	5.85331e-05	0.0020278	2.1096
ENSMUSG00000024767	Otub1	-0.629935	4.45867	-5.73868	0.000115831	0.00291662	1.42291
ENSMUSG00000023051	Tarbp2	-0.629116	2.26179	-4.97949	0.000378773	0.00603235	0.227686
ENSMUSG00000030123	Plxnd1	-0.628569	3.8759	-4.65093	0.000648593	0.00849016	-0.315095
ENSMUSG00000024870	Rab1b	-0.62673	5.49498	-5.77613	0.000109485	0.00282473	1.47967
ENSMUSG00000040356	Skiv2l	-0.626674	4.99774	-5.95043	8.44488e-05	0.00247115	1.74107
ENSMUSG00000073418	C4b	-0.625851	9.51762	-5.15297	0.000286865	0.00515429	0.508216
ENSMUSG00000019471	Cdc37	-0.625703	4.79307	-5.24709	0.000247155	0.00471013	0.658594
ENSMUSG00000025651	Uqcrc1	-0.623529	6.63167	-4.64519	0.000654801	0.00855285	-0.324703
ENSMUSG00000040842	Szrd1	-0.623442	5.52949	-6.30543	5.04152e-05	0.00180895	2.25951
ENSMUSG00000057177	Gsk3a	-0.623396	3.99165	-6.07997	6.98187e-05	0.00223272	1.93242
ENSMUSG00000025208	Mrpl43	-0.622732	4.03175	-5.90953	8.97191e-05	0.00256925	1.68015
ENSMUSG00000001751	Naglu	-0.62158	3.3261	-5.50986	0.000164128	0.00363419	1.0716
ENSMUSG00000043987	Cep164	-0.62104	3.17973	-5.0452	0.000340758	0.00561226	0.334445
ENSMUSG00000029598	Plbd2	-0.619511	4.30092	-5.72168	0.000118839	0.00297245	1.39708
ENSMUSG00000063576	Klhdc3	-0.619278	3.68438	-4.76555	0.000536717	0.00743897	-0.124075
ENSMUSG00000039515	Ptpa	-0.619172	4.32368	-6.05876	7.20167e-05	0.00226693	1.90126
ENSMUSG00000018143	Mafk	-0.616804	2.79607	-5.3205	0.000220227	0.0043769	0.775008
ENSMUSG00000040811	Eml2	-0.615737	1.69227	-5.2124	0.00026107	0.00486757	0.603317
ENSMUSG00000026922	Agpat2	-0.615265	6.75712	-4.67349	0.000624776	0.0083138	-0.277355
ENSMUSG00000003200	Sh3gl1	-0.615032	2.8252	-4.58303	0.000726185	0.00905366	-0.429063
ENSMUSG00000041506	Rrp9	-0.61476	2.17824	-6.0635	7.15192e-05	0.00226262	1.90823
ENSMUSG00000035215	Lsm7	-0.614228	1.60447	-5.46802	0.00017507	0.00375558	1.00651
ENSMUSG00000040659	Efhd2	-0.613838	3.51609	-4.97733	0.000380099	0.00604548	0.224159
ENSMUSG00000057672	Pkn1	-0.613295	3.85915	-5.48386	0.000170839	0.00369774	1.03118
ENSMUSG00000019338	Zfp687	-0.61312	3.01695	-4.9463	0.000399651	0.00622506	0.173528
ENSMUSG00000061981	Flot2	-0.612707	4.2335	-5.59889	0.00014319	0.00333261	1.20922
ENSMUSG00000042535	Gtpbp1	-0.611494	3.23343	-5.89215	9.20641e-05	0.00261159	1.65418
ENSMUSG00000030120	Mlf2	-0.610868	5.99152	-5.9669	8.24203e-05	0.00243806	1.76554
ENSMUSG00000031730	Dhodh	-0.610493	2.00896	-5.47878	0.000172183	0.00371348	1.02329
ENSMUSG00000045438	Cox19	-0.609831	3.80671	-6.14749	6.3286e-05	0.00207962	2.03116
ENSMUSG00000020287	Mpg	-0.608755	2.13644	-4.92406	0.000414313	0.00632454	0.137162
ENSMUSG00000037157	Il22ra1	-0.608637	1.7811	-6.59265	3.36292e-05	0.00143937	2.66537
ENSMUSG00000031502	Col4a1	-0.608162	5.14879	-5.29353	0.000229739	0.00448904	0.732335
ENSMUSG00000034108	Ccs	-0.608104	5.83726	-6.34468	4.76709e-05	0.0017522	2.31567
ENSMUSG00000041638	Gcn1l1	-0.608095	4.81118	-5.15296	0.000286872	0.00515429	0.508194
ENSMUSG00000011263	Exoc3l2	-0.607336	1.99101	-4.53646	0.000784987	0.00948277	-0.507573
ENSMUSG00000025403	Shmt2	-0.606635	6.14028	-5.36914	0.000204108	0.00415413	0.851699
ENSMUSG00000031823	Zdhhc7	-0.606444	2.85763	-6.2755	5.26217e-05	0.00187141	2.21651
ENSMUSG00000029528	Pxn	-0.60463	3.93353	-5.37173	0.000203287	0.00415394	0.855769
ENSMUSG00000004788	Eif2b2	-0.601924	2.88279	-5.82028	0.000102475	0.00272724	1.54631
ENSMUSG00000035504	Reep6	-0.600673	7.33557	-4.7697	0.000533073	0.00742975	-0.117202
ENSMUSG00000026860	Sh3glb2	-0.598026	3.30343	-4.67961	0.000618478	0.00828787	-0.267134
ENSMUSG00000025366	Esyt1	-0.597966	3.32954	-6.66185	3.05535e-05	0.00138907	2.76136
ENSMUSG00000002372	Ranbp3	-0.597557	3.59227	-5.5379	0.000157204	0.00351623	1.11507
ENSMUSG00000020821	Kif1c	-0.596297	7.04268	-5.9839	8.03803e-05	0.00243052	1.79075
ENSMUSG00000034908	Sidt2	-0.595238	6.13189	-6.20907	5.78942e-05	0.00201145	2.12062
ENSMUSG00000028677	Rnf220	-0.595065	3.06087	-4.78301	0.00052154	0.00736262	-0.0951292
ENSMUSG00000023904	Hcfc1r1	-0.59402	3.84913	-5.37794	0.000201329	0.00412863	0.865531
ENSMUSG00000048731	Ggnbp1	-0.593345	2.57791	-5.07916	0.000322705	0.00544893	0.389387
ENSMUSG00000020737	Hn1	-0.593296	2.69231	-4.94751	0.000398867	0.00622087	0.175511
ENSMUSG00000017210	Med24	-0.593152	3.37166	-5.36864	0.000204268	0.00415413	0.850911
ENSMUSG00000040813	Tex264	-0.591834	4.88088	-5.94815	8.47337e-05	0.00247349	1.73768
ENSMUSG00000030533	Unc45a	-0.591252	2.72371	-5.27051	0.000238203	0.00462444	0.695827
ENSMUSG00000044030	Irf2bp1	-0.590267	2.22869	-5.29529	0.000229109	0.00448399	0.735108
ENSMUSG00000034714	Ttyh2	-0.588237	5.83088	-5.24954	0.000246202	0.00471013	0.662493
ENSMUSG00000025575	Cant1	-0.587872	3.8007	-5.88279	9.33542e-05	0.00261835	1.64017
ENSMUSG00000025743	Sdc3	-0.587848	4.36003	-4.65317	0.000646186	0.00847706	-0.311344
ENSMUSG00000016757	Ttll12	-0.587211	2.44992	-4.88186	0.000443721	0.0066371	0.0679476
ENSMUSG00000020092	Pald1	-0.587105	2.59159	-6.37392	4.57299e-05	0.00171321	2.35737
ENSMUSG00000031503	Col4a2	-0.585167	4.32663	-5.5683	0.000150044	0.00342313	1.16207
ENSMUSG00000036908	Unc93b1	-0.58275	3.96342	-4.53262	0.000790047	0.00951529	-0.514051
ENSMUSG00000047797	Gjb1	-0.582418	8.24759	-4.82335	0.000488179	0.00704005	-0.0284206
ENSMUSG00000034171	Faah	-0.580406	5.9182	-5.57456	0.000148614	0.00341273	1.17173
ENSMUSG00000032812	Arap1	-0.579136	5.01668	-6.85356	2.34995e-05	0.00120557	3.02372
ENSMUSG00000006024	Napa	-0.578307	5.12316	-5.79926	0.00010575	0.00277812	1.51463
ENSMUSG00000078429	Ctdsp2	-0.578059	4.09902	-4.61625	0.000687069	0.00877468	-0.373221
ENSMUSG00000002279	Lmf1	-0.578029	4.19625	-5.50334	0.000165785	0.00364865	1.06147
ENSMUSG00000022500	Litaf	-0.577893	5.73121	-5.11794	0.000303322	0.00523935	0.451914
ENSMUSG00000039621	Prex1	-0.576863	2.11842	-4.50796	0.000823403	0.00978024	-0.55574
ENSMUSG00000033365	Ipo13	-0.576691	2.42954	-4.57225	0.000739369	0.00915366	-0.447206
ENSMUSG00000074886	Grk6	-0.576432	3.35854	-4.74391	0.000556178	0.00764557	-0.160015
ENSMUSG00000025347	Mettl7b	-0.575984	8.6301	-5.03994	0.000343645	0.00563671	0.325928
ENSMUSG00000049287	Iba57	-0.575113	2.49767	-5.24311	0.000248712	0.00471458	0.652258
ENSMUSG00000035198	Tubg1	-0.574764	3.88585	-5.97829	8.10468e-05	0.0024328	1.78244
ENSMUSG00000044857	Lemd2	-0.574318	3.00843	-4.82618	0.000485922	0.00704005	-0.0237439
ENSMUSG00000028645	Slc2a1	-0.57431	2.81439	-4.54601	0.000772527	0.00937819	-0.491441
ENSMUSG00000015016	Acsf3	-0.574267	3.42259	-5.06284	0.000331251	0.00552391	0.363004
ENSMUSG00000020919	Stat5b	-0.573486	4.58403	-5.15376	0.000286509	0.00515429	0.509472
ENSMUSG00000001755	Coasy	-0.572165	5.96387	-4.55588	0.000759875	0.00929795	-0.474791
ENSMUSG00000058756	Thra	-0.571957	2.87016	-4.56958	0.000742673	0.00915508	-0.451703
ENSMUSG00000022517	Mgrn1	-0.571926	5.01585	-5.87632	9.42572e-05	0.00261835	1.63048
ENSMUSG00000020196	Cabin1	-0.570127	3.56686	-4.66883	0.000629622	0.00834145	-0.285149
ENSMUSG00000031158	Timm17b	-0.569518	4.24942	-4.51524	0.000813403	0.00971892	-0.543423
ENSMUSG00000020109	Dnajb12	-0.567652	4.63409	-5.59691	0.000143623	0.00333626	1.20617
ENSMUSG00000004846	Plod3	-0.565741	3.72459	-5.13302	0.000296117	0.0051814	0.476178
ENSMUSG00000101892	9130401M01Rik	-0.564294	3.18246	-5.41624	0.000189687	0.00396803	0.925625
ENSMUSG00000061650	Med9	-0.564252	1.47423	-5.09619	0.000314038	0.00534751	0.41687
ENSMUSG00000034445	Cyb561a3	-0.562872	1.95058	-4.72536	0.00057344	0.00782058	-0.190855
ENSMUSG00000000384	Tbrg4	-0.562683	3.95691	-4.93594	0.000406412	0.00626787	0.156596
ENSMUSG00000047264	Zfp358	-0.561963	1.98942	-5.21769	0.000258897	0.00485421	0.611754
ENSMUSG00000028066	Pmf1	-0.561309	2.3134	-4.81542	0.00049456	0.00710723	-0.0415273
ENSMUSG00000024906	Mus81	-0.560459	1.90478	-5.18903	0.00027091	0.00498177	0.565976
ENSMUSG00000009614	Sardh	-0.560191	8.36261	-5.88317	9.33016e-05	0.00261835	1.64074
ENSMUSG00000033423	Eri3	-0.560003	3.34861	-5.13335	0.000295962	0.0051814	0.476707
ENSMUSG00000032591	Mst1	-0.557431	6.25735	-4.76601	0.000536308	0.00743897	-0.123307
ENSMUSG00000001285	Myg1	-0.556874	3.02219	-5.56704	0.000150336	0.00342313	1.16011
ENSMUSG00000006526	Tmem110	-0.55427	2.38007	-5.10612	0.000309097	0.00529328	0.432877
ENSMUSG00000018509	Cenpv	-0.553022	3.21715	-5.29109	0.000230622	0.00449899	0.728467
ENSMUSG00000023010	Tmbim6	-0.55259	9.07868	-4.85571	0.000463043	0.00682555	0.0249293
ENSMUSG00000057530	Ece1	-0.551798	7.02351	-4.65177	0.00064769	0.00848756	-0.313689
ENSMUSG00000030824	Nucb1	-0.551386	6.32647	-4.84094	0.000474339	0.00692328	0.000603696
ENSMUSG00000023048	Prr13	-0.55126	3.64362	-5.59486	0.000144074	0.00334029	1.20301
ENSMUSG00000042066	Tmcc2	-0.549922	1.07465	-5.16442	0.000281696	0.00511233	0.52657
ENSMUSG00000014856	Tmem208	-0.549891	3.51493	-4.57907	0.000731001	0.00908551	-0.435728
ENSMUSG00000025223	Ldb1	-0.549665	3.28394	-5.1377	0.000293919	0.0051814	0.483698
ENSMUSG00000033191	Tie1	-0.549361	2.74062	-4.74327	0.000556764	0.00764557	-0.161077
ENSMUSG00000025733	Rhot2	-0.548808	4.5406	-5.60806	0.000141199	0.00331151	1.22333
ENSMUSG00000017747	Ghdc	-0.548776	3.03114	-4.51796	0.000809708	0.00969398	-0.538832
ENSMUSG00000041241	Mul1	-0.548355	3.86743	-4.9862	0.000374694	0.00598319	0.238614
ENSMUSG00000018861	Fdxr	-0.547931	2.3612	-4.98192	0.000377291	0.00601669	0.231644
ENSMUSG00000038515	Grtp1	-0.546779	3.40472	-5.03118	0.000348515	0.00566266	0.311724
ENSMUSG00000041765	Ubac2	-0.542984	3.56883	-5.06022	0.000332644	0.00552391	0.358769
ENSMUSG00000037339	Fam53a	-0.541837	3.24023	-5.65899	0.000130668	0.00314438	1.30146
ENSMUSG00000028064	Sema4a	-0.541375	4.65151	-4.85412	0.000464246	0.00682555	0.0223104
ENSMUSG00000032387	Rbpms2	-0.540181	3.91967	-5.22595	0.000255536	0.00481366	0.62494
ENSMUSG00000029577	Ube3b	-0.539979	5.00431	-5.06121	0.000332117	0.00552391	0.36037
ENSMUSG00000029345	Tfip11	-0.539671	3.34951	-5.25872	0.000242666	0.00468094	0.677092
ENSMUSG00000052456	Asna1	-0.539621	4.16859	-4.62655	0.000675399	0.00869533	-0.355944
ENSMUSG00000031143	Ccdc22	-0.538958	2.86758	-4.66814	0.000630339	0.00834179	-0.286298
ENSMUSG00000079562	Maea	-0.538472	3.86259	-5.06719	0.000328951	0.00551576	0.370039
ENSMUSG00000034403	Pja1	-0.537816	5.16504	-4.8114	0.000497821	0.00712135	-0.0481585
ENSMUSG00000036561	Ppp6r2	-0.537316	4.37107	-5.12804	0.000298476	0.00519714	0.46817
ENSMUSG00000032782	Cntrob	-0.537279	2.12687	-5.08379	0.000320328	0.00541637	0.396851
ENSMUSG00000034022	Cpsf1	-0.536757	4.70352	-5.28101	0.000234302	0.00456341	0.712489
ENSMUSG00000077450	Rab11b	-0.53563	4.33101	-5.85286	9.76082e-05	0.00266418	1.59531
ENSMUSG00000029507	Pus1	-0.535368	2.76861	-5.14436	0.000290824	0.00515524	0.494385
ENSMUSG00000075467	Dnlz	-0.534536	3.43809	-5.09853	0.000312868	0.00533527	0.420636
ENSMUSG00000026895	Ndufa8	-0.533348	5.29982	-4.81536	0.000494606	0.00710723	-0.04162
ENSMUSG00000039849	Pcif1	-0.531646	3.66507	-5.71416	0.000120196	0.00299398	1.38564
ENSMUSG00000078923	Ube2v1	-0.530977	5.12373	-5.56638	0.000150486	0.00342313	1.15911
ENSMUSG00000036636	Clcn7	-0.530229	4.32018	-5.69555	0.000123626	0.00303576	1.35729
ENSMUSG00000026121	Sema4c	-0.529681	1.11946	-4.64792	0.000651843	0.00852345	-0.320137
ENSMUSG00000002319	Ipo4	-0.528965	4.44099	-5.33487	0.00021533	0.00430231	0.797697
ENSMUSG00000022817	Itgb5	-0.527102	5.3186	-4.62555	0.000676528	0.00869533	-0.357628
ENSMUSG00000026279	Thap4	-0.52663	2.61425	-5.76474	0.000111375	0.00285636	1.46243
ENSMUSG00000022556	Hsf1	-0.525693	2.31873	-4.95121	0.000396488	0.00621594	0.181548
ENSMUSG00000025485	Ric8a	-0.525471	3.65979	-5.58988	0.000145173	0.00334784	1.19535
ENSMUSG00000025737	Wdr24	-0.522943	3.53793	-5.14528	0.000290397	0.00515524	0.495868
ENSMUSG00000014791	Elmo3	-0.521481	4.13433	-4.5305	0.000792852	0.00953955	-0.517624
ENSMUSG00000067235	H2-Q10	-0.518726	9.52686	-5.55496	0.000153142	0.00345104	1.14146
ENSMUSG00000002307	Daxx	-0.516479	3.244	-5.31471	0.000222235	0.00437835	0.765848
ENSMUSG00000068328	Aup1	-0.515816	5.93963	-5.36845	0.00020433	0.00415413	0.850604
ENSMUSG00000057788	Ddx49	-0.514804	3.22173	-4.67165	0.00062668	0.00832994	-0.280425
ENSMUSG00000032299	Commd4	-0.514518	2.66872	-4.97572	0.000381084	0.00605317	0.221545
ENSMUSG00000001211	Agpat3	-0.513962	6.78608	-5.41106	0.000191219	0.00398846	0.917511
ENSMUSG00000017670	Elmo2	-0.513962	2.88797	-5.54747	0.000154912	0.00347788	1.12988
ENSMUSG00000038828	Tmem214	-0.512024	5.39675	-4.60865	0.000695822	0.00885832	-0.385989
ENSMUSG00000028630	Dyrk2	-0.51067	3.44994	-4.69554	0.000602384	0.00814163	-0.240535
ENSMUSG00000036180	Gatad2a	-0.510382	5.08768	-5.31829	0.000220993	0.0043769	0.771505
ENSMUSG00000063236	1110038F14Rik	-0.508803	1.50877	-4.93771	0.000405249	0.00626787	0.159488
ENSMUSG00000025151	Maged1	-0.507769	6.41441	-5.13819	0.000293694	0.0051814	0.484473
ENSMUSG00000030835	Nomo1	-0.507573	5.12352	-5.8032	0.000105129	0.00277339	1.52056
ENSMUSG00000031156	Slc35a2	-0.504238	2.41855	-4.98628	0.000374643	0.00598319	0.238751
ENSMUSG00000071657	Bscl2	-0.503907	4.31693	-4.94416	0.000401036	0.00623857	0.170036
ENSMUSG00000030682	Cdipt	-0.502743	4.41716	-5.5297	0.000159196	0.00354822	1.10237
ENSMUSG00000003308	Keap1	-0.502016	4.74202	-5.63086	0.000136378	0.00324288	1.25835
ENSMUSG00000021713	Ppwd1	0.504136	3.20006	4.53381	0.000788471	0.0095058	-0.512037
ENSMUSG00000044763	Trmt10c	0.507014	4.69686	5.24354	0.000248541	0.00471458	0.652954
ENSMUSG00000030660	Pik3c2a	0.511103	6.63131	5.31338	0.000222699	0.00437835	0.763744
ENSMUSG00000029290	Zfp326	0.511971	2.9498	4.63771	0.000662981	0.00863001	-0.337226
ENSMUSG00000046230	Vps13a	0.516978	5.22665	4.54548	0.000773218	0.00937819	-0.492342
ENSMUSG00000020311	Erlec1	0.519512	4.04223	5.15882	0.000284214	0.00512946	0.51759
ENSMUSG00000037236	Matr3	0.520386	6.49454	4.9362	0.000406245	0.00626787	0.157011
ENSMUSG00000003226	Ranbp2	0.527563	8.20078	4.96883	0.000385353	0.00609687	0.210301
ENSMUSG00000073079	Srp54a	0.52947	5.9403	6.18301	6.01136e-05	0.00205306	2.08284
ENSMUSG00000039841	Zfp800	0.53659	4.11037	5.14648	0.000289842	0.00515524	0.497798
ENSMUSG00000037572	Wdhd1	0.538259	1.05312	5.63563	0.000135391	0.00322584	1.26567
ENSMUSG00000091474	2610021A01Rik	0.53895	3.57761	4.97458	0.000381785	0.00605631	0.219691
ENSMUSG00000053347	Zfp943	0.540159	3.89707	5.48173	0.000171401	0.00370324	1.02787
ENSMUSG00000027281	Slx4ip	0.541588	2.43869	4.49142	0.000846599	0.00999667	-0.583744
ENSMUSG00000025666	Tmem47	0.542724	2.93592	5.18865	0.000271072	0.00498177	0.565373
ENSMUSG00000033972	Zfp944	0.546066	3.21271	5.08539	0.000319508	0.0054104	0.399438
ENSMUSG00000001774	Chordc1	0.547109	6.78994	4.59566	0.000711038	0.00895745	-0.407806
ENSMUSG00000048550	Thnsl1	0.547822	2.61134	4.7004	0.000597568	0.00809469	-0.232436
ENSMUSG00000021597	Slf1	0.548597	1.91754	5.40105	0.000194217	0.00401625	0.901817
ENSMUSG00000028312	Smc2	0.55212	2.46242	5.38961	0.000197704	0.00406763	0.883863
ENSMUSG00000047141	Zfp654	0.556613	4.41737	4.55544	0.000760433	0.00929795	-0.475531
ENSMUSG00000026399	Cd55	0.55736	4.61336	4.56484	0.000748579	0.00921846	-0.459689
ENSMUSG00000027722	Spata5	0.558176	3.18997	4.5713	0.000740547	0.00915508	-0.448811
ENSMUSG00000069045	Ddx3y	0.560052	6.6432	4.63062	0.000670847	0.00866852	-0.349123
ENSMUSG00000031592	Pcm1	0.565215	5.11206	4.50596	0.000826181	0.00980358	-0.559135
ENSMUSG00000059839	Zfp874b	0.565729	3.24286	4.74426	0.000555851	0.00764557	-0.159421
ENSMUSG00000067424	Zfp563	0.566167	1.68752	4.75627	0.000544969	0.00753458	-0.139472
ENSMUSG00000019699	Akt3	0.567122	2.31287	4.60342	0.000701911	0.00889826	-0.394777
ENSMUSG00000067942	Zfp160	0.57041	3.18574	4.98887	0.000373083	0.00597329	0.242964
ENSMUSG00000026098	Pms1	0.576633	3.27918	5.07431	0.000325221	0.00548372	0.38155
ENSMUSG00000096433	Zfp994	0.578124	3.14952	4.62967	0.000671902	0.00867286	-0.350708
ENSMUSG00000030016	Zfp638	0.580448	5.93974	6.42777	4.23721e-05	0.00160641	2.43385
ENSMUSG00000089857	Zfp882	0.583167	1.57522	4.58331	0.000725848	0.00905366	-0.428594
ENSMUSG00000097145	9230114K14Rik	0.587534	1.06359	5.11342	0.000305517	0.00525996	0.444634
ENSMUSG00000095432	Zfp748	0.588525	3.36091	4.95282	0.000395455	0.00621517	0.184181
ENSMUSG00000046351	Zfp322a	0.588692	4.45251	5.68462	0.000125688	0.00305503	1.34062
ENSMUSG00000073647	Gm10557	0.592729	2.28049	4.86508	0.000456019	0.00677899	0.0403564
ENSMUSG00000028549	Itgb3bp	0.597795	0.978441	5.44119	0.000182487	0.00386655	0.964657
ENSMUSG00000074284	Gm10658	0.599132	2.02902	4.66053	0.000638346	0.00842003	-0.299031
ENSMUSG00000071267	Zfp942	0.599449	4.05786	6.73593	2.75908e-05	0.00132356	2.86336
ENSMUSG00000025104	Hdgfrp3	0.607273	1.47228	4.85656	0.000462396	0.00682555	0.0263399
ENSMUSG00000094441	Zfp955a	0.607303	2.47461	4.76779	0.000534744	0.00743897	-0.120359
ENSMUSG00000006678	Pola1	0.6092	2.53142	5.06179	0.000331809	0.00552391	0.361307
ENSMUSG00000026761	Orc4	0.617643	4.68921	6.73396	2.76656e-05	0.00132356	2.86066
ENSMUSG00000090093	Gm14399	0.618245	1.93935	5.49387	0.00016822	0.00365417	1.04677
ENSMUSG00000063108	Zfp26	0.62687	4.10459	4.66543	0.000633177	0.00836444	-0.290829
ENSMUSG00000090015	Gm15446	0.629388	2.18508	5.38958	0.000197713	0.00406763	0.883814
ENSMUSG00000054737	Zfp182	0.630108	2.57058	5.6955	0.000123634	0.00303576	1.35722
ENSMUSG00000047242	Taf9b	0.639228	0.395076	4.60458	0.000700558	0.00889826	-0.39283
ENSMUSG00000021932	Rnaseh2b	0.645624	2.10604	6.82134	2.45515e-05	0.0012333	2.97998
ENSMUSG00000059897	Zfp930	0.648021	3.23965	4.77619	0.000527414	0.00740612	-0.106432
ENSMUSG00000052748	Swt1	0.650443	4.57111	5.12187	0.000301427	0.00522878	0.458238
ENSMUSG00000024691	Fam111a	0.662614	2.5164	5.42283	0.000187756	0.0039504	0.935948
ENSMUSG00000068457	Uty	0.66302	4.70782	4.84853	0.000468499	0.00685465	0.0131054
ENSMUSG00000095193	Gm20939	0.665339	0.976	5.06243	0.000331469	0.00552391	0.362342
ENSMUSG00000085037	4933421O10Rik	0.666195	1.69186	6.15212	6.28629e-05	0.00207651	2.0379
ENSMUSG00000032449	Slc25a36	0.669789	2.534	4.80684	0.000501552	0.00715817	-0.0556948
ENSMUSG00000000948	Gm38393	0.674112	0.719999	4.56994	0.000742226	0.00915508	-0.451095
ENSMUSG00000062210	Tnfaip8	0.675922	1.29399	4.68247	0.000615554	0.00826406	-0.262354
ENSMUSG00000083111	Gm14421	0.676633	3.00333	5.18115	0.000274314	0.00503368	0.553373
ENSMUSG00000029267	Mtf2	0.67887	3.21812	6.62451	3.2174e-05	0.00141565	2.70965
ENSMUSG00000048280	Zfp738	0.684833	2.83669	4.57213	0.000739521	0.00915366	-0.447413
ENSMUSG00000091337	Eid1	0.68536	3.37837	5.50749	0.000164729	0.00363732	1.06792
ENSMUSG00000057894	Zfp329	0.692623	3.19137	4.88571	0.00044095	0.00661205	0.0742707
ENSMUSG00000097375	6720427I07Rik	0.698492	3.86888	5.33797	0.000214291	0.00429865	0.802579
ENSMUSG00000080772	Gm12543	0.704275	0.419035	4.89572	0.000433827	0.00652962	0.0907065
ENSMUSG00000063281	Zfp35	0.705925	2.98376	5.77963	0.000108911	0.00281767	1.48496
ENSMUSG00000078866	Zfp970	0.706669	5.86311	5.07241	0.000326212	0.00548929	0.378477
ENSMUSG00000105741	C79130	0.723124	0.187303	4.6193	0.000683598	0.00874889	-0.368114
ENSMUSG00000078862	Gm14326	0.730498	3.2936	6.0486	7.30954e-05	0.00228893	1.88631
ENSMUSG00000095362	Gm14325	0.73115	3.9537	7.02793	1.85842e-05	0.00105685	3.25779
ENSMUSG00000078435	AU041133	0.73765	1.99345	4.93161	0.000409272	0.00628559	0.149516
ENSMUSG00000078870	Gm14410	0.738526	2.54206	4.86601	0.000455326	0.00677705	0.0418899
ENSMUSG00000027176	Cstf3	0.739958	3.77131	6.52556	3.69287e-05	0.0015131	2.57165
ENSMUSG00000081603	Gm14681	0.740531	2.59879	6.64656	3.12062e-05	0.00139342	2.74021
ENSMUSG00000078877	Gm14295	0.762009	3.17176	6.34736	4.74894e-05	0.00175086	2.3195
ENSMUSG00000046440	Gm5564	0.780765	1.21699	5.73839	0.000115881	0.00291662	1.42247
ENSMUSG00000110444	RP23-114B10.6	0.782823	4.22007	9.16315	1.39501e-06	0.000357834	5.80192
ENSMUSG00000057409	Zfp53	0.791605	2.34492	5.10797	0.000308186	0.00529272	0.435857
ENSMUSG00000096696	Zfp960	0.799141	2.7433	4.58603	0.000722553	0.00903453	-0.424007
ENSMUSG00000031093	Dock11	0.803954	1.64311	4.68566	0.000612312	0.00823888	-0.257026
ENSMUSG00000052137	Rbm12b2	0.808079	3.53982	4.84956	0.000467712	0.00685145	0.0148023
ENSMUSG00000086370	Ftx	0.818862	1.76303	4.80186	0.000505667	0.00719754	-0.0639401
ENSMUSG00000074519	Zfp971	0.821177	3.41339	7.75202	7.29784e-06	0.000685192	4.18521
ENSMUSG00000097799	Gm26899	0.836763	0.945616	6.50184	3.81767e-05	0.00152495	2.53835
ENSMUSG00000078861	Zfp931	0.842161	2.93385	6.06396	7.14707e-05	0.00226262	1.90891
ENSMUSG00000025002	Cyp2c55	0.853199	1.50452	5.36704	0.000204779	0.00415625	0.848389
ENSMUSG00000025001	Hells	0.870401	0.306369	4.58098	0.000728675	0.00907531	-0.432514
ENSMUSG00000040710	St8sia4	0.881768	1.21394	5.03433	0.000346757	0.00564171	0.316827
ENSMUSG00000022952	Runx1	1.01713	0.102642	4.69155	0.000606379	0.00816816	-0.247203
ENSMUSG00000089756	Zfp966	1.05507	3.11923	8.09158	4.80767e-06	0.000596985	4.59633
ENSMUSG00000100826	Snhg14	1.07425	1.50407	6.50691	3.79064e-05	0.00152495	2.54547
ENSMUSG00000055480	Zfp458	1.11026	0.466892	5.03446	0.000346682	0.00564171	0.317045
ENSMUSG00000027750	Postn	1.14246	4.18951	4.73065	0.00056846	0.00777024	-0.182053
ENSMUSG00000085791	Rpl30-ps9	1.14623	2.56577	5.35441	0.000208853	0.00421765	0.82851
ENSMUSG00000078190	Dnm3os	1.22238	0.235931	4.61003	0.000694219	0.00884726	-0.383664
ENSMUSG00000020340	Cyfip2	1.58611	1.33491	4.77807	0.000525793	0.00739669	-0.103325
ENSMUSG00000028240	Cyp7a1	1.64908	7.48595	4.67566	0.000622534	0.00831148	-0.273728
ENSMUSG00000067149	Jchain	1.98016	1.76251	4.63989	0.000660584	0.00860973	-0.333572
ENSMUSG00000076612	Ighg2c	2.04606	0.402837	4.55578	0.000760001	0.00929795	-0.474959
ENSMUSG00000111403	RP23-433B2.9	2.15838	4.24932	4.54831	0.000769567	0.00935272	-0.48757
ENSMUSG00000022591	Gm9747	2.58992	2.43365	6.65683	3.0766e-05	0.00138919	2.75443
ENSMUSG00000094475	Gm11007	4.39531	0.211421	4.79493	0.000511444	0.00727118	-0.075403
ENSMUSG00000109179	Gm35339	5.674	1.77314	17.0345	1.95359e-09	1.41337e-05	11.6593
ENSMUSG00000085023	Gm12744	6.3578	1.9902	5.84125	9.93137e-05	0.00269438	1.57787
