# Supplementary material for: MAF1 is a chronic repressor of RNA polymerase III transcription in the mouse
Source: Sci Rep. 2020 Jul 20;10:11956. doi: 10.1038/s41598-020-68665-0 (PMC7371695; doi:10.1038/s41598-020-68665-0)
Supplement: Supplementary file 8 — Supplementary file8 (XLSX 57 kb) [file 41598_2020_68665_MOESM8_ESM.xlsx]

## Sheet: Sheet1
Table S7. GO Bioproess Enrichment of Differentially Expressed Genes in Fed Liver of wild-type and Maf1-/- Mice
GO term	Ontology description	Genes in genome	% in genome	Genes in list	% in list	Pvalue	Genes
GO_0006810	transport	1782	0.0736	98	0.1177	1.09238e-06	Ap2a1 ; Napa ; Hgs ; Fdxr ; Dctn1 ; Uqcrq ; Uqcrc1 ; Slc4a2 ; Oaz1 ; Pik3r2 ; Slc25a39 ; Pitpnm1 ; Slc52a2 ; Slc12a4 ; Slc22a18 ; Timm17b ; Esyt1 ; Slc35a2 ; Clcn7 ; Slc27a4 ; Abcc6 ; Abcb8 ; Timm13 ; Slc25a10 ; Tomm40 ; Ccdc22 ; Stard10 ; Slc2a8 ; Apba3 ; Fxyd1 ; Zfpl1 ; Cope ; Alyref2 ; Atp5d ; Apoa5 ; Ndufa7 ; Uqcr11 ; Ndufb7 ; Trappc6a ; Slc25a22 ; Ndufa8 ; Vps51 ; Tmem109 ; Wash1 ; Mfsd3 ; A…
GO_0006351	transcription, DNA-templated	1817	0.0751	93	0.1117	2.83595e-05	Zbtb7b ; Stat5b ; Tfeb ; Rela ; Cebpe ; Zfp64 ; Zbtb17 ; Nab2 ; Srebf2 ; Pkn1 ; Tead3 ; Ell ; E4f1 ; Zfpm1 ; Erf ; Ring1 ; Hdgfrp2 ; Daxx ; Ctbp1 ; Dapk3 ; Foxq1 ; Men1 ; Hdac5 ; Mbd3 ; Hmg20b ; Ruvbl2 ; Trip6 ; Med24 ; Esrra ; Polr2f ; Nr2f6 ; Nr1h2 ; Mcrs1 ; Keap1 ; Edf1 ; Prr13 ; Commd4 ; Polr2e ; Nacc1 ; Pmf1 ; Tceb2 ; Tada3 ; Polrmt ; Maf1 ; Rpap1 ; Thap7 ; Zfp524 ; Zfp219 ; Ino80b ; Mier2 ;…
GO_0008152	metabolic process	484	0.02	34	0.0408	4.20642e-05	Dct ; Spr ; Tkt ; Bckdha ; Aup1 ; Man2b2 ; Hyal2 ; Ctbp1 ; Naga ; Nthl1 ; Agpat3 ; Slc27a4 ; Dxo ; Pnpla2 ; Agpat2 ; Aldh16a1 ; Mettl7b ; Coasy ; Tymp ; Cenpv ; Grhpr ; H6pd ; Acacb ; Acaa1a ; Acsf3 ; Engase ; Isoc2a ; Acads ; Arsa ; Gaa ; Galk1 ; Lipe ; Pcx ; Aldh2 ;
GO_0019433	triglyceride catabolic process	13	0.0005	5	0.006	4.63245e-05	Apoa5 ; Pnpla2 ; Apoa1 ; Apoe ; Lipe ;
GO_0045723	positive regulation of fatty acid biosynthetic process	13	0.0005	5	0.006	4.63245e-05	Nr1h2 ; Apoa5 ; Slc45a3 ; Agt ; Apoa1 ;
GO_0043123	positive regulation of I-kappaB kinase/NF-kappaB signaling	123	0.005	14	0.0168	6.53927e-05	Rela ; Tradd ; Rbck1 ; Map3k14 ; Ccdc22 ; Ube2v1 ; Mul1 ; Cant1 ; Litaf ; Trim8 ; Rnf31 ; Cc2d1a ; Plekhg5 ; Mib2 ;
GO_0006914	autophagy	131	0.0054	14	0.0168	0.00012579	Tfeb ; Stk11 ; Tmem208 ; Map1lc3a ; Vps51 ; Atg2a ; Rab1b ; Atg9a ; Plekhm1 ; Vps18 ; Atg4d ; Tbc1d17 ; Arsa ; Tmbim6 ;
GO_9000000	hepatocyte-specific gene list from paper	167	0.0069	16	0.0192	0.000152761	Abcc6 ; Agt ; Aldh2 ; Apoc4 ; Bckdha ; Faah ; Fxyd1 ; Gamt ; Gjb1 ; Grhpr ; Hpn ; Igfals ; Pcyt2 ; Prodh2 ; Sardh ; Tst ;
GO_0019915	lipid storage	26	0.001	6	0.0072	0.000186747	Stat5b ; Bscl2 ; B4galnt1 ; Pnpla2 ; Plin5 ; Apoa1 ;
GO_0001701	in utero embryonic development	283	0.0116	22	0.0264	0.000210783	Prkcsh ; Ell ; Erf ; Epn1 ; Mbd3 ; Plod3 ; Keap1 ; Apba3 ; Tab1 ; Ric8a ; Slc39a3 ; Gatad2a ; Ccm2 ; Wdtc1 ; Ercc2 ; Gna12 ; Hsf1 ; Junb ; Mgat1 ; Rxra ; Rxrb ; Tie1 ;
GO_0010629	negative regulation of gene expression	248	0.0102	20	0.024	0.000247537	Tfap4 ; Flot2 ; Bak1 ; Hdac5 ; Map2k2 ; Nr1h2 ; Keap1 ; Gas2l1 ; Acacb ; Slc35c2 ; Parp10 ; Akt1 ; Fgfr3 ; Aes ; Hsf1 ; Id3 ; Mif ; Pcx ; Rara ; Rxra ;
GO_0000122	negative regulation of transcription from RNA polymerase II promoter	714	0.0295	42	0.0504	0.000260714	Rela ; Srebf2 ; E4f1 ; Zfpm1 ; Erf ; Daxx ; Ctbp1 ; Men1 ; Hdac5 ; Mbd3 ; Pkig ; Esrra ; Nr2f6 ; Nr1h2 ; Dab2ip ; Zfp219 ; Znhit1 ; Cic ; Tmprss6 ; Foxp4 ; Med25 ; Pias4 ; Ehmt2 ; Hdac10 ; Gatad2a ; Cc2d1a ; Irf2bp1 ; Zkscan17 ; Wdtc1 ; Zbtb42 ; Sorbs3 ; Eng ; Fgfr3 ; Aes ; Hsf1 ; Id3 ; Junb ; Rara ; Rxra ; Hnf1a ; Tcf3 ; Zfp36 ;
GO_0006869	lipid transport	94	0.0038	11	0.0132	0.000291624	Esyt1 ; Slc27a4 ; Stard10 ; Apoa5 ; Vps51 ; Spns1 ; Lrp10 ; Apoc4 ; Apoa1 ; Apoe ; Tspo ;
GO_0006366	transcription from RNA polymerase II promoter	237	0.0097	19	0.0228	0.000367232	Stat5b ; Rela ; Cebpe ; Ell ; Med24 ; Polr2f ; Nr1h2 ; Polr2e ; Rpap1 ; Zfp219 ; Scaf1 ; Med16 ; Creb3l3 ; Ldb1 ; Dvl1 ; Ercc2 ; Junb ; Hnf1a ; Thra ;
GO_0035023	regulation of Rho protein signal transduction	69	0.0028	9	0.0108	0.000456813	Arhgef1 ; Arhgef10l ; Arhgef19 ; Eps8l2 ; Arhgdia ; Plekhg5 ; Plekhg6 ; Arhgef40 ; Prex1 ;
GO_0071526	semaphorin-plexin signaling pathway	32	0.0013	6	0.0072	0.000596599	Sema4b ; Sema4a ; Sema4c ; Plxnb2 ; Plxnd1 ; Arhgdia ;
GO_0008203	cholesterol metabolic process	87	0.0035	10	0.012	0.000610112	Fdxr ; Srebf2 ; Lrp5 ; Scap ; Apoa1 ; Apoe ; Cyb5r3 ; Lipe ; Hnf1a ; Abca2 ;
GO_0045892	negative regulation of transcription, DNA-templated	481	0.0198	30	0.036	0.000685253	Tfap4 ; Rela ; Nab2 ; Ring1 ; Daxx ; Ctbp1 ; Men1 ; Hdac5 ; Map3k10 ; Nr1h2 ; Nacc1 ; Ndufa13 ; Thap7 ; Dab2ip ; Zfp219 ; Lrch4 ; Tmprss6 ; Pex14 ; Maged1 ; Pias4 ; Bahd1 ; Atf5 ; Hdac10 ; Gatad2a ; Sbno2 ; Ldb1 ; Aes ; Id3 ; Rara ; Thra ;
GO_0033700	phospholipid efflux	13	0.0005	4	0.0048	0.000725856	Apoa5 ; Apoa1 ; Apoe ; Abca2 ;
GO_0043691	reverse cholesterol transport	13	0.0005	4	0.0048	0.000725856	Apoa5 ; Apoa1 ; Apoe ; Hnf1a ;
GO_0006412	translation	333	0.0137	23	0.0276	0.000727501	Rps29 ; Slc25a39 ; Mrpl14 ; Slc25a10 ; Rpl36 ; Rps4l ; Mrps11 ; Slc25a22 ; Vars2 ; Sars2 ; Rpl18a ; Rps9 ; Abtb1 ; Mrpl4 ; Mrpl43 ; Eif2b2 ; Slc25a28 ; Aars2 ; Akt1 ; Vars ; Eef2 ; Rpl18 ; Rpl29 ;
GO_0006336	DNA replication-independent nucleosome assembly	23	0.0009	5	0.006	0.000855145	Cabin1 ; Ipo4 ; Hist1h4c ; Hist1h4d ; Hist1h4h ;
GO_0006890	retrograde vesicle-mediated transport, Golgi to ER	23	0.0009	5	0.006	0.000855145	Kif1c ; Atp9a ; Cope ; Tmem115 ; Scyl1 ;
GO_0030511	positive regulation of transforming growth factor beta receptor signaling pathway	23	0.0009	5	0.006	0.000855145	Men1 ; Stk11 ; Lrg1 ; Gipc1 ; Furin ;
GO_0006629	lipid metabolic process	449	0.0185	28	0.0336	0.000978933	Fdxr ; Cdipt ; Srebf2 ; Bscl2 ; Pld3 ; Agpat3 ; Lypla2 ; Slc27a4 ; Pnpla2 ; Plin5 ; Agpat2 ; Tecr ; Pcyt2 ; Plbd2 ; Isyna1 ; Mlycd ; Lrp10 ; Scap ; Acacb ; Acaa1a ; Acsf3 ; Slc16a11 ; Acads ; Apoa1 ; Apoe ; Cyb5r3 ; Lipe ; Pcx ;
GO_0042059	negative regulation of epidermal growth factor receptor signaling pathway	14	0.0005	4	0.0048	0.000981401	Ptprf ; Dab2ip ; Rnf126 ; Cblc ;
