# Supplementary material for: MAF1 is a chronic repressor of RNA polymerase III transcription in the mouse
Source: Sci Rep. 2020 Jul 20;10:11956. doi: 10.1038/s41598-020-68665-0 (PMC7371695; doi:10.1038/s41598-020-68665-0)
Supplement: Supplementary file 9 — Supplementary file9 (XLS 4662 kb) [file 41598_2020_68665_MOESM9_ESM.xls]

## Sheet: Legend to Table S8
Table S8. Ribosome footprinting of liver samples from WTand Maf1 KO mice. Columns D, G, J, M, P, and S list the RNA-seq normalized tag counts (RNA-seq-NTC) for each sample, as indicated. Columns E, H, K, N, Q, and T list the ribosome footprint normalized tag counts (RF-NTC) for each sample, as indicated. Columns F, I, L, O, R, and U list translation efficiency scores, i. e. the RF-NTC minus the R…

## Sheet: Table S8
			WT1			WT2			WT3			Maf1 KO1			Maf1 KO2			Maf1 KO3
Gene	Translation fold change Maf1 KO versus wt (log2)	p-value	RNA-seq- NTCs (log2)	RF-NTCs (log2)	translation efficiency score	RNA-seq- NTCs (log2)	RF-NTCs (log2)	translation efficiency score	RNA-seq- NTCs (log2)	RF-NTCs (log2)	translation efficiency score	RNA-seq- NTCs (log2)	RF-NTCs (log2)	translation efficiency score	RNA-seq- NTCs (log2)	RF-NTCs (log2)	translation efficiency score	RNA-seq- NTCs (log2)	RF-NTCs (log2)	translation efficiency score
Cntf	-2.59203	2.49843e-07	6.1924	2.04877	-4.14363	5.35205	-1.59791	-6.94996	6.24798	2.96734	-3.28064	5.86911	-2.8618	-8.73091	5.98564	0.810988	-5.17466	6.53737	-1.70739	-8.24476
Cabyr	-2.56651	3.2723e-07	6.19855	3.09715	-3.1014	6.44126	2.35119	-4.09006	6.01752	2.38909	-3.62843	7.0787	1.81149	-5.26721	5.95165	-1.51094	-7.46259	6.5101	0.720471	-5.78963
Elk1	-2.33072	3.51861e-06	5.744	3.01929	-2.72471	6.39419	4.08619	-2.30799	6.0226	4.0367	-1.9859	6.7759	2.86871	-3.90719	6.4093	1.29641	-5.11289	6.57044	1.57977	-4.99067
Pacrgl	-2.1472	1.92983e-05	6.1924	5.16586	-1.02654	6.50572	4.96627	-1.53945	5.75537	5.63528	-0.120095	6.69909	3.76845	-2.93064	7.00283	3.77446	-3.22837	7.41297	4.44429	-2.96868
Nnmt	-1.94337	0.000110043	10.9207	9.93237	-0.988384	10.8499	10.1625	-0.687495	7.4116	12.7974	5.38583	6.98155	5.732	-1.24955	10.0648	9.69524	-0.36957	11.3131	10.812	-0.501037
Gm4787	-1.91195	0.000141929	6.64766	0.576038	-6.07162	6.01385	1.96319	-4.05066	5.29124	1.95727	-3.33397	6.7618	-0.377243	-7.13905	6.15941	-0.51094	-6.67035	6.10317	0.720471	-5.3827
Eid3	-1.79536	0.000353159	6.68771	3.1859	-3.50181	6.4172	3.54	-2.8772	6.6324	3.72143	-2.91097	6.71868	1.81149	-4.90719	6.83077	1.29641	-5.53436	5.8143	1.57977	-4.23453
Pclo	-1.69777	0.000728505	6.47535	2.22061	-4.25474	6.87426	3.73623	-3.13803	6.16956	3.21494	-2.95462	7.13509	2.49212	-4.64297	7.22907	2.7249	-4.50418	7.61612	1.32257	-6.29354
Asns	-1.69049	0.000767823	8.22763	7.37436	-0.853273	6.89799	6.8839	-0.0140891	6.73521	10.4419	3.70671	6.83094	5.86574	-0.965191	8.17324	7.61059	-0.562649	7.68622	6.98194	-0.704276
Gabbr1	-1.6754	0.000855687	6.2212	4.01573	-2.20547	6.06169	3.83792	-2.22376	6.49766	1.00072	-5.49694	7.26771	3.18302	-4.08469	7.25142	3.09743	-4.15398	6.22025	-0.49346	-6.71371
Cyp17a1	-1.64143	0.0010888	6.61289	6.12195	-0.49094	6.32288	5.75123	-0.571651	6.784	10.4229	3.63887	7.90848	6.43559	-1.47289	7.11963	6.82445	-0.295175	7.78814	7.2082	-0.579935
9130014G24Rik	-1.63251	0.00115904	5.66231	2.42088	-3.24143	6.25167	2.8291	-3.42257	6.05199	1.80749	-4.2445	7.01737	1.89633	-5.12104	7.61051	3.39675	-4.21376	7.14888	0.677647	-6.47123
BC030307	-1.60833	0.00137109	7.21598	3.01929	-4.19669	6.76083	2.34734	-4.41349	6.24798	3.15297	-3.09501	7.51922	0.0444291	-7.47479	6.87575	2.83483	-4.04091	7.51841	2.50392	-5.0145
Cdc14a	-1.574	0.00173417	5.28482	2.29378	-2.99104	6.00871	4.07659	-1.93212	5.97122	4.29568	-1.67554	6.49886	2.38798	-4.11088	7.03544	3.47677	-3.55868	6.05119	2.40005	-3.65115
Saa1	-1.57301	0.0017458	10.4331	10.2631	-0.169977	8.49696	8.89356	0.396599	8.37452	13.1932	4.81871	9.57953	8.42357	-1.15596	9.64049	10.5686	0.928114	10.6946	11.2487	0.55414
Kif23	-1.56272	0.00187144	5.43987	3.85627	-1.5836	5.75026	4.83078	-0.919486	5.71743	4.93926	-0.778171	6.31486	3.92517	-2.38969	7.03415	4.72172	-2.31243	6.75511	3.4878	-3.26731
Cables1	-1.5608	0.00189584	5.45355	3.33525	-2.1183	5.72402	2.781	-2.94302	5.68699	3.71663	-1.97036	6.25124	-0.433443	-6.68468	5.53091	1.94849	-3.58242	5.35989	3.91292	-1.44698
Rpgr	-1.54838	0.00206051	6.47209	4.10369	-2.3684	6.27812	3.63302	-2.6451	5.90362	4.37074	-1.53289	6.33138	2.62095	-3.71043	6.92093	3.73867	-3.18226	6.8538	2.55496	-4.29884
Speg	-1.52049	0.00247919	5.59646	3.33525	-2.26122	5.53145	3.38435	-2.1471	5.20629	2.75425	-2.45204	5.64173	1.41518	-4.22655	6.02611	2.1895	-3.83661	5.47327	2.11461	-3.35866
Fam184a	-1.50949	0.00266474	6.49805	4.23033	-2.26772	6.45457	4.41476	-2.03981	5.94758	4.36667	-1.58091	6.08308	2.5546	-3.52849	6.74764	2.88138	-3.86626	6.19312	3.17096	-3.02215
4931428F04Rik	-1.48826	0.0030591	6.31547	5.0838	-1.23167	5.99613	2.16801	-3.82812	5.34281	3.46502	-1.87779	6.53199	2.94966	-3.58233	6.1411	2.73699	-3.40411	5.99568	1.57977	-4.4159
AA415398	-1.47425	0.00334772	6.33887	1.65305	-4.68582	6.70583	2.69928	-4.00656	6.40178	2.20138	-4.20039	6.71868	1.16695	-5.55172	6.17748	3.01262	-3.16486	6.89155	-1.70739	-8.59894
Adam4	-1.443	0.00408294	7.3659	0.576038	-6.78986	6.78903	2.90074	-3.88829	7.02404	0.795297	-6.22874	7.61901	0.866955	-6.75206	6.76056	0.48906	-6.2715	6.50495	-1.70739	-8.21234
mKIAA1207	-1.44198	0.00410945	5.81247	3.91221	-1.90025	5.65272	4.31898	-1.33375	5.68861	5.9175	0.228884	6.53199	3.23449	-3.29751	6.55469	4.82891	-1.72578	6.22067	3.91292	-2.30775
Ube2u	-1.42431	0.00459003	5.59646	4.64275	-0.953714	5.57301	5.04656	-0.526457	6.38078	6.63087	0.250082	7.25014	4.96994	-2.2802	6.10378	4.71796	-1.38582	7.296	5.45901	-1.83699
Ccdc62	-1.40428	0.00519585	6.80997	3.91221	-2.89776	6.8138	4.66177	-2.15203	6.55955	4.64406	-1.91548	6.86649	3.72312	-3.14338	7.1382	2.39595	-4.74225	7.32849	4.036	-3.29249
Rsad1	-1.39645	0.00545186	6.47183	5.38729	-1.08454	6.11346	5.02015	-1.09331	5.96735	5.20229	-0.765063	6.95174	4.08746	-2.86427	5.90115	4.16149	-1.73966	6.78287	4.25454	-2.52833
4933411K16Rik	-1.39146	0.00562096	6.95332	3.01929	-3.93403	6.84807	4.08619	-2.76188	7.7498	2.75425	-4.99555	7.46225	-0.0281342	-7.49039	6.9617	3.01262	-3.94908	6.93028	2.50392	-4.42636
Cenpq	-1.38671	0.00578608	5.24659	3.70823	-1.53836	5.53145	3.98144	-1.55001	6.35948	3.59891	-2.76057	5.79722	2.94966	-2.84756	5.85697	2.57652	-3.28044	5.99568	2.11461	-3.88107
Serpinb6b	-1.37979	0.0060347	5.38634	3.75325	-1.63309	5.72689	4.77663	-0.950267	5.66138	5.44781	-0.213567	6.33472	3.7799	-2.55481	6.61613	4.11864	-2.4975	5.98853	4.10454	-1.88398
Ttn	-1.37393	0.00625276	5.1731	4.98554	-0.187564	5.59953	1.74044	-3.85909	5.96162	4.32598	-1.63563	5.58645	2.37748	-3.20896	6.17029	2.53544	-3.63485	6.03661	3.07636	-2.96025
Cela1	-1.36101	0.00675841	8.16354	6.34971	-1.81383	8.13008	6.96856	-1.16152	7.61248	11.8753	4.26283	8.06206	5.53289	-2.52916	6.78435	5.97288	-0.811471	7.75975	8.30483	0.545089
Angpt1	-1.36046	0.00678059	5.51662	3.59429	-1.92234	5.57301	3.86847	-1.70454	5.42713	4.21413	-1.213	6.15447	2.03346	-4.12101	5.44428	4.63881	-0.80547	5.57455	1.57977	-3.99478
Serf1	-1.35997	0.00680069	6.68771	5.63791	-1.0498	6.8138	5.48997	-1.32384	6.20085	5.81114	-0.389714	6.12541	4.08746	-2.03795	6.49828	4.10377	-2.39451	6.66534	4.25454	-2.4108
2010315B03Rik	-1.34059	0.00763292	8.48336	6.38661	-2.09675	8.97912	6.27663	-2.70249	8.32857	6.72299	-1.60558	9.0954	5.16152	-3.93388	9.00806	5.19157	-3.81649	8.72739	6.05116	-2.67623
Jsap1	-1.32748	0.00824679	7.28989	4.75306	-2.53682	7.61712	4.66177	-2.95535	7.94119	4.64406	-3.29713	8.03105	2.86871	-5.16235	7.45215	3.24395	-4.2082	7.65572	4.25454	-3.40118
Tada1l	-1.32292	0.00847044	7.22856	6.48375	-0.744815	7.47086	6.48465	-0.986204	6.24798	6.46539	0.217412	7.92543	4.93026	-2.99517	6.87575	5.25724	-1.61851	6.94296	6.07428	-0.86868
Saa2	-1.31994	0.00861947	9.29852	8.88124	-0.417285	7.89218	7.62143	-0.270746	8.151	11.7815	3.63045	8.77615	7.38314	-1.393	9.04871	9.15721	0.108501	9.81238	10.0795	0.267115
Tchh	-1.31893	0.00867051	8.80809	7.47437	-1.33372	7.09633	5.48039	-1.61594	7.13685	6.79333	-0.343513	7.43882	4.31838	-3.12044	7.55252	5.02822	-2.5243	7.21804	5.61282	-1.60522
Rps16	-1.31543	0.00884915	10.2719	10.8536	0.581755	10.3429	10.7268	0.383909	8.965	11.3295	2.3645	10.4844	9.4565	-1.02786	9.90034	9.75584	-0.144495	9.67742	10.2336	0.55622
Wdhd1	-1.29221	0.0101227	5.78674	3.42225	-2.36449	6.42071	4.23967	-2.18104	6.39311	5.47469	-0.918421	7.06101	4.23238	-2.82863	6.94923	4.50561	-2.44362	7.08754	3.01921	-4.06832
Plekhg2	-1.29062	0.0102157	7.47304	5.17806	-2.29498	7.27579	5.04566	-2.23014	6.6411	6.3625	-0.278602	7.95583	4.28932	-3.66651	7.73724	5.31393	-2.42331	7.71102	5.12528	-2.58574
Nlrp3	-1.28652	0.0104583	5.87783	3.59429	-2.28354	6.24787	4.27533	-1.97254	5.54504	5.0233	-0.521742	7.36616	4.49059	-2.87557	7.42214	4.67888	-2.74325	6.79691	3.77834	-3.01857
Tmem125	-1.28415	0.0106011	7.4489	3.91221	-3.53668	6.64866	4.23032	-2.41834	6.40178	4.81892	-1.58286	6.84882	1.2964	-5.55243	6.02611	3.01262	-3.01349	6.60277	3.77834	-2.82443
Zfp52	-1.26012	0.01215	6.20997	3.31621	-2.89376	6.42289	3.88033	-2.54256	6.32354	4.92707	-1.39648	7.0516	4.01992	-3.03168	7.20204	3.40143	-3.80061	7.06091	3.28003	-3.78088
A630042L21Rik	-1.24992	0.012866	6.79312	4.64275	-2.15037	6.62909	4.96627	-1.66282	6.27098	5.9175	-0.353486	6.3926	3.23449	-3.15812	6.6613	4.71788	-1.94342	7.25919	4.44429	-2.8149
Zfp174	-1.24907	0.0129276	5.5571	4.12138	-1.43571	6.56872	4.79138	-1.77734	6.35948	4.64406	-1.71542	6.31751	2.94966	-3.36785	6.10378	3.84661	-2.25717	6.68056	3.62991	-3.05065
Parp11	-1.22591	0.0146999	5.91929	4.00156	-1.91774	6.24792	3.89033	-2.35758	6.02545	4.81787	-1.20758	6.49768	3.93182	-2.56586	6.25974	3.56075	-2.69899	7.0331	3.13731	-3.89579
Ccdc17	-1.21714	0.0154253	4.78212	3.33525	-1.44687	5.32613	3.7459	-1.58023	5.31671	3.15297	-2.16374	5.41717	1.97512	-3.44205	5.9434	2.65676	-3.28664	5.74349	3.62991	-2.11358
2610044O15Rik	-1.20043	0.0168953	6.07586	3.6405	-2.43536	6.23697	4.69537	-1.54161	6.50453	4.66893	-1.8356	7.02576	3.50321	-3.52255	6.36854	3.81217	-2.55637	6.50903	3.17409	-3.33494
Zufsp	-1.19293	0.017594	7.12522	4.12266	-3.00256	7.61262	5.1566	-2.45602	7.46184	5.60594	-1.8559	7.91063	4.10404	-3.80659	7.5842	5.62091	-1.96329	8.11667	2.99327	-5.1234
Hnrnpa3	-1.18904	0.0179667	9.47603	7.6131	-1.86293	9.23536	7.58892	-1.64644	8.74808	8.09171	-0.656375	10.4757	7.32217	-3.15351	9.0894	7.46268	-1.62672	10.7107	7.75805	-2.95263
1500012F01Rik	-1.18824	0.0180439	7.37724	3.33525	-4.042	7.27067	3.86847	-3.4022	7.76203	-1.72	-9.48202	7.27648	0.487742	-6.78874	6.87575	-1.51094	-8.38669	7.81943	2.50392	-5.31551
Klhdc8b	-1.18424	0.0184353	6.02936	2.04877	-3.98059	6.24787	2.34734	-3.90053	6.59643	1.81774	-4.77869	6.67923	-0.838752	-7.51798	5.61316	2.57652	-3.03664	6.37839	0.720471	-5.65791
Tnik	-1.18197	0.018661	6.4252	5.09968	-1.32551	6.80339	5.47776	-1.32563	6.53277	6.61714	0.0843689	7.19941	4.67594	-2.52347	6.90992	5.02822	-1.8817	7.37242	5.66492	-1.7075
Zfp251	-1.18163	0.0186944	6.53384	4.1391	-2.39474	6.54802	3.15552	-3.39251	6.79195	4.0367	-2.75525	6.76501	2.84068	-3.92433	7.19254	2.42766	-4.76488	6.89155	3.49337	-3.39818
Fam105a	-1.18065	0.018793	5.87826	4.29629	-1.58198	6.67016	4.86766	-1.8025	6.46415	6.28343	-0.180717	7.15324	4.61991	-2.53332	7.11435	5.45736	-1.65699	7.51559	4.59875	-2.91683
Fam65b	-1.18042	0.0188164	6.73465	5.27818	-1.45647	5.89331	4.78514	-1.10818	6.17314	4.62949	-1.54365	7.18718	4.13162	-3.05556	6.6517	4.75532	-1.89638	6.53058	3.83297	-2.69761
Cyp2j9	-1.17995	0.0188635	8.10649	6.27329	-1.8332	9.08989	7.46832	-1.62157	8.76988	7.30178	-1.4681	9.3322	5.86438	-3.46782	9.32542	6.72621	-2.59921	9.27173	6.87605	-2.39568
Dbf4	-1.17278	0.0195987	6.94961	3.55305	-3.39656	7.23593	4.74139	-2.49454	6.85748	4.29568	-2.56181	7.49861	3.11853	-4.38008	7.05696	3.77178	-3.28518	7.70152	3.39554	-4.30598
Akap5	-1.17232	0.0196467	6.26749	3.47057	-2.79692	6.32288	2.65041	-3.67247	6.7999	3.59891	-3.20099	6.12541	1.6269	-4.49851	6.06547	1.65899	-4.40648	6.39694	2.11461	-4.28233
SMC4	-1.16937	0.0199568	6.59356	3.81382	-2.77974	7.25798	4.79138	-2.4666	7.26839	5.28409	-1.9843	7.09352	3.41638	-3.67714	7.68478	4.3717	-3.31307	7.52686	3.77834	-3.74852
Dpysl3	-1.16837	0.020062	5.98766	5.49344	-0.494225	6.44237	5.54337	-0.898998	6.12577	6.59016	0.46438	6.96419	5.20043	-1.76375	6.80628	5.5402	-1.26608	6.92636	5.52223	-1.40413
Amy2a5	-1.16417	0.0205134	7.95152	8.59419	0.642671	7.86972	10.0184	2.14867	7.85687	13.1793	5.32245	7.72274	8.57777	0.855037	7.06741	9.56133	2.49393	9.14657	10.4189	1.27231
Cep290	-1.1612	0.020838	8.04925	5.13173	-2.91752	8.18531	5.0682	-3.11711	7.79457	6.21654	-1.57803	8.13704	4.19317	-3.94387	8.39555	5.27012	-3.12543	8.52382	4.49687	-4.02695
Rpl37a	-1.16119	0.0208391	11.1303	10.2735	-0.856788	11.1318	11.2897	0.157866	10.9385	10.7317	-0.206826	11.1215	9.14535	-1.97618	10.9672	9.48484	-1.48237	11.0668	10.136	-0.930762
Adamts9	-1.15864	0.021121	6.6955	2.97663	-3.71887	6.60479	3.83792	-2.76686	6.7843	4.64386	-2.14044	7.65936	3.23966	-4.41969	7.33531	3.73948	-3.59583	7.13041	3.04384	-4.08657
Tpt1	-1.15864	0.0211215	12.9879	11.606	-1.38195	13.6986	11.7508	-1.94786	13.5142	12.1756	-1.33862	13.3309	10.4347	-2.89621	13.4327	10.8384	-2.59427	13.5915	10.9376	-2.65386
Pyhin1	-1.1584	0.0211474	5.07325	3.59429	-1.47896	5.99613	4.00835	-1.98778	6.28235	5.45276	-0.829585	6.01883	3.77956	-2.23927	6.45448	4.59758	-1.85689	6.34054	2.66516	-3.67538
Zfp40	-1.14918	0.0221963	6.57591	2.06477	-4.51114	6.81543	4.15313	-2.66231	6.4637	4.49886	-1.96485	7.25393	3.2196	-4.03433	6.42867	3.02385	-3.40482	7.23092	2.08424	-5.14668
Plau	-1.14878	0.0222429	5.77864	4.45964	-1.319	5.39903	5.3497	-0.0493324	5.78763	6.72174	0.934113	5.86911	4.08746	-1.78164	6.10378	5.35942	-0.744355	6.04357	4.68901	-1.35456
mKIAA4006	-1.14532	0.0226485	7.27783	6.38441	-0.893423	8.75349	7.6366	-1.11689	7.14931	7.91205	0.762741	8.30171	6.7157	-1.586	8.59242	7.48624	-1.10618	7.74534	5.75399	-1.99135
AA986860	-1.1336	0.0240719	5.744	4.58426	-1.15974	5.93368	5.04636	-0.88732	5.5068	8.50069	2.99389	6.46398	5.34367	-1.12031	6.80775	6.25061	-0.557135	7.06401	6.2875	-0.77651
Ctgf	-1.13322	0.0241194	7.65872	7.7782	0.119483	7.63686	7.47718	-0.159674	7.07284	10.61	3.53712	8.2488	7.63439	-0.614401	8.07059	8.23557	0.164987	7.64023	8.18692	0.54669
Kiaa0028	-1.13289	0.0241602	6.63196	5.10475	-1.52721	6.7244	6.11537	-0.609024	6.20085	4.92472	-1.27613	7.04779	4.43544	-2.61235	7.15655	4.96479	-2.19175	6.45122	4.44429	-2.00693
Siglece	-1.12981	0.0245478	7.05574	5.92391	-1.13182	7.02324	6.89115	-0.132087	6.15213	7.727	1.57487	8.04664	6.51088	-1.53576	8.51635	7.79512	-0.721228	7.93504	7.11355	-0.821488
Pig-n	-1.12904	0.0246455	7.52228	4.80521	-2.71707	7.51418	5.04636	-2.46782	7.67417	5.3615	-2.31268	7.8296	4.25609	-3.57351	7.93903	4.63881	-3.30022	7.47541	3.46444	-4.01097
Ly86	-1.12442	0.0252401	6.33887	5.20521	-1.13366	6.27331	5.90235	-0.370959	5.46751	7.19334	1.72582	6.81282	5.79082	-1.022	7.17466	6.44906	-0.725595	7.22844	5.82399	-1.40445
Pak1	-1.12378	0.0253226	6.92267	4.92789	-1.99479	6.60924	5.91663	-0.692618	6.57811	6.25836	-0.31975	6.98447	5.06354	-1.92093	7.68478	6.06649	-1.61829	7.67105	4.83177	-2.83928
Abcc5	-1.11469	0.0265311	6.90474	3.866	-3.03874	7.04704	4.03582	-3.01121	6.87157	5.19683	-1.67474	7.52525	3.78076	-3.74449	7.69166	3.84646	-3.8452	6.71562	3.23655	-3.47907
Lime1	-1.11236	0.0268487	7.6953	3.10259	-4.59271	7.36274	3.56512	-3.79761	7.40529	3.31742	-4.08787	7.59638	2.04859	-5.54779	7.1855	2.0167	-5.1688	7.75573	2.65705	-5.09868
Arhgap27	-1.11164	0.0269467	6.04705	4.42635	-1.6207	6.36873	4.13503	-2.2337	5.73129	5.20229	-0.529005	6.17164	3.25773	-2.91391	6.6943	4.61109	-2.0832	6.9232	4.20197	-2.72123
Cerk	-1.1057	0.0277735	6.76639	5.17907	-1.58732	7.02447	5.13	-1.89447	6.56061	5.99642	-0.564191	8.02678	4.54378	-3.483	7.345	5.02972	-2.31528	7.08098	5.51617	-1.56481
Ace	-1.10302	0.0281545	5.19623	3.86302	-1.33321	6.04118	4.27533	-1.76585	5.75537	5.78328	0.027904	6.62802	4.06935	-2.55867	6.71178	4.21698	-2.4948	6.66526	5.33852	-1.32674
Spry1	-1.1022	0.0282709	6.53398	4.32324	-2.21074	6.50572	4.48145	-2.02427	6.75166	5.15958	-1.59208	7.36616	4.1228	-3.24335	7.08174	4.27042	-2.81132	7.22844	4.14941	-3.07904
Lyve1	-1.09937	0.0286798	6.93808	7.25756	0.31948	8.05138	7.87093	-0.180455	7.3994	9.74905	2.34964	7.48531	7.00329	-0.482021	8.26908	8.06081	-0.208263	7.40382	7.28467	-0.11915
5930416I19Rik	-1.09526	0.0292809	5.77864	3.01929	-2.75935	6.34704	3.20985	-3.1372	5.5068	3.83435	-1.67245	6.368	2.12207	-4.24594	5.66533	1.65899	-4.00634	6.06693	3.46444	-2.60249
2610034B18Rik	-1.09461	0.0293763	7.4489	7.23397	-0.214924	7.65632	6.82457	-0.831755	7.13685	7.24532	0.108474	8.21471	6.09657	-2.11815	7.2788	5.74645	-1.53235	7.67105	7.0995	-0.571547
Tcfec	-1.08735	0.0304691	6.26001	2.84711	-3.4129	6.06029	3.16545	-2.89484	6.29138	3.59484	-2.69654	6.70958	2.01783	-4.69175	6.29755	4.20088	-2.09667	6.26295	0.785056	-5.4779
Zfp964	-1.08575	0.0307143	6.31153	4.65752	-1.65401	6.49855	4.75703	-1.74151	6.54074	4.53532	-2.00543	6.84289	3.37887	-3.46402	6.57301	4.07259	-2.50042	6.6551	3.96135	-2.69375
Zfp438	-1.08319	0.0311091	5.90944	3.59429	-2.31515	6.24787	4.59232	-1.65554	5.61861	5.0233	-0.595313	6.65909	3.97593	-2.68316	6.21297	3.84661	-2.36636	6.04357	3.2775	-2.76607
Ppcdc	-1.08069	0.0315008	6.52802	6.15027	-0.377744	6.5891	6.11945	-0.469649	6.27521	6.33145	0.0562349	7.30697	5.21886	-2.08811	6.72402	6.0973	-0.626724	7.00624	5.68786	-1.31838
Ggnbp1	-1.07424	0.0325285	6.72371	4.45964	-2.26407	7.03815	4.82204	-2.21611	7.12427	4.12814	-2.99613	7.4967	2.37748	-5.11922	6.71178	4.04365	-2.66813	6.82459	3.91292	-2.91167
Serpina3i	-1.05945	0.0349935	9.61247	12.0152	2.40273	9.86445	11.556	1.69159	9.24318	12.3296	3.08645	10.2249	11.1236	0.898695	9.50764	11.386	1.87838	10.731	11.9564	1.22533
Cdca4	-1.05941	0.0350004	6.29168	4.45964	-1.83203	6.56872	4.82204	-1.74668	5.99524	5.9175	-0.0777431	6.738	2.94966	-3.78835	6.71178	5.08897	-1.62281	6.11255	4.68901	-1.42354
Uprt	-1.05669	0.0354718	7.21598	6.03727	-1.17871	6.91425	5.90235	-1.0119	6.50238	6.61515	0.112762	7.47383	5.56536	-1.90846	7.34427	5.52248	-1.82178	6.81082	5.29315	-1.51767
Ap3m2	-1.05598	0.0355955	5.38792	5.12541	-0.262504	5.90141	4.96627	-0.935138	6.04945	5.69631	-0.353144	5.90375	4.3781	-1.52565	6.34678	4.932	-1.41478	5.8143	4.036	-1.7783
Atf3	-1.05284	0.0361466	5.65803	5.12541	-0.532622	6.04278	5.1338	-0.908979	6.21456	5.61891	-0.595649	5.15874	3.85993	-1.29881	6.09101	3.13292	-2.95809	6.05708	5.11821	-0.938872
Plk4	-1.05261	0.0361876	5.1972	-2.57893	-7.77613	5.45227	1.43808	-4.0142	5.7309	4.3151	-1.4158	6.19395	1.16695	-5.02699	5.62041	2.1503	-3.47012	6.15946	-1.70739	-7.86685
Pde6d	-1.05068	0.0365297	6.26749	6.31416	0.0466705	6.32288	6.67303	0.350151	6.35948	7.21435	0.854872	6.88395	5.65258	-1.23137	6.89772	6.3778	-0.51992	7.05235	6.90328	-0.149071
Prim1	-1.04521	0.0375181	5.90944	3.59429	-2.31515	5.57301	4.48145	-1.09156	5.58229	6.08662	0.504322	6.7759	4.31838	-2.45751	6.68676	5.05892	-1.62784	6.39694	4.44429	-1.95265
Atp6v1g1	-1.04277	0.0379645	10.2241	9.93932	-0.284811	10.3518	9.57539	-0.776457	10.102	10.2988	0.196867	10.6166	8.70433	-1.91228	10.3043	8.69493	-1.60935	10.4371	9.96604	-0.471097
Ctnnbip1	-1.04141	0.0382157	7.5725	6.59161	-0.980887	7.35649	6.59529	-0.761197	7.44056	6.63087	-0.809695	7.60592	5.55246	-2.05346	7.2788	4.99685	-2.28194	7.85677	6.51615	-1.34062
Tead3	-1.03478	0.0394616	6.97038	6.72501	-0.245369	7.43253	7.23242	-0.200109	6.70451	9.87247	3.16796	7.6434	5.61241	-2.03099	7.25005	7.86179	0.611741	7.2207	8.25809	1.03738
Rps18	-1.03402	0.0396083	11.7732	9.67436	-2.09885	11.9097	9.93224	-1.97751	11.805	9.98169	-1.82327	11.9401	8.46829	-3.47179	11.6826	8.72002	-2.96254	11.7835	9.21611	-2.56735
1810029B16Rik	-1.0319	0.0400143	7.33893	6.1601	-1.17882	7.28676	6.13639	-1.15037	7.33031	6.49375	-0.836565	7.42152	5.33033	-2.09119	7.47298	5.53716	-1.93582	7.75717	5.52272	-2.23445
Atp1a2	-1.03108	0.0401733	4.97387	5.20508	0.231207	5.76448	5.72979	-0.0346846	5.67132	5.28409	-0.387238	5.07002	3.78325	-1.28677	5.83436	4.36757	-1.46679	5.90352	5.37313	-0.530385
Igh-A (1g2)	-1.02468	0.0414266	9.09708	8.99805	-0.0990346	9.65149	9.74915	0.0976648	7.16957	10.0988	2.92924	9.3141	8.50969	-0.804409	9.52992	9.49908	-0.0308435	8.56409	9.25317	0.689081
Parp8	-1.02431	0.0415004	6.03875	2.67359	-3.36517	6.43761	4.21463	-2.22298	6.72795	5.43258	-1.29537	6.82312	3.72374	-3.09939	6.91565	3.1174	-3.79825	6.68831	3.62951	-3.05881
Adrbk2	-1.02402	0.0415586	6.18665	3.46477	-2.72189	6.3342	3.71022	-2.62398	7.08711	4.74467	-2.34244	7.18666	3.11406	-4.0726	6.95792	4.37953	-2.57839	6.4863	2.37693	-4.10937
Zfp64	-1.01413	0.0435657	7.42421	5.55431	-1.8699	7.696	5.80038	-1.89562	6.76817	6.1602	-0.607969	8.21013	4.94935	-3.26078	7.52035	5.18076	-2.33959	7.38753	5.57202	-1.81551
2700081O15Rik	-1.01321	0.0437577	5.95059	3.26057	-2.69002	6.05813	4.34526	-1.71288	6.3117	4.3219	-1.9898	7.32686	2.4525	-4.87435	6.12548	3.89955	-2.22593	6.96385	4.63182	-2.33203
Tmem81	-1.01051	0.0443222	6.1924	2.61414	-3.57825	6.16874	-1.59791	-7.76665	6.40178	-1.72	-8.12177	6.23829	-0.838752	-7.07704	5.90115	-1.51094	-7.41209	6.30168	-1.70739	-8.00907
Zbtb25	-1.008	0.0448518	6.17409	3.25735	-2.91674	6.26918	4.66944	-1.59974	5.63211	4.06975	-1.56236	6.09225	3.42739	-2.66486	6.79781	3.49354	-3.30426	6.84529	3.71156	-3.13373
Zfp3	-1.00777	0.0449007	6.83487	4.83227	-2.0026	7.4431	5.45755	-1.98555	6.86181	4.98537	-1.87644	7.37852	3.97722	-3.4013	6.91937	3.86658	-3.05279	7.05235	4.61854	-2.43381
4930534B04Rik	-1.00776	0.0449027	6.19883	3.21398	-2.98485	6.7197	3.1079	-3.6118	6.43206	2.66515	-3.76691	6.66057	2.53711	-4.12346	6.20623	1.50024	-4.70599	6.98603	2.42864	-4.55739
Camta1	-1.0066	0.045151	5.59646	4.5541	-1.04236	5.53083	4.71166	-0.819173	5.90989	5.57155	-0.338346	6.01666	4.19098	-1.82568	6.63537	4.73686	-1.89851	5.89389	4.39841	-1.49548
Gm5803	-1.00618	0.0452398	6.6909	4.98666	-1.70423	6.65233	5.41273	-1.2396	6.29617	5.51528	-0.780897	6.95748	4.20437	-2.75311	6.33638	4.27541	-2.06097	6.60208	4.67289	-1.92919
Ppm1d	-1.00448	0.0456053	7.63642	6.35592	-1.28049	7.92492	6.53085	-1.39406	7.32723	6.99563	-0.331602	7.71019	5.21146	-2.49872	8.02017	5.97968	-2.0405	8.08771	6.60735	-1.48036
BC028528	-1.00298	0.0459286	5.38792	3.70823	-1.67969	5.39903	3.54	-1.85904	5.63545	4.37211	-1.26334	5.51302	3.52603	-1.98699	6.02611	3.56075	-2.46536	5.47327	2.11461	-3.35866
Ankrd24	-0.998895	0.0468206	6.64269	4.44291	-2.19978	5.82904	4.04903	-1.78	6.05343	4.66872	-1.38471	6.60231	3.35414	-3.24818	6.23508	2.87709	-3.35798	6.30338	4.54836	-1.75502
Asb2	-0.997339	0.0471643	6.08472	4.90417	-1.18054	6.20878	5.17049	-1.03829	5.42655	6.48116	1.05461	7.19484	4.46301	-2.73183	6.49799	5.95667	-0.541329	6.29303	5.40994	-0.883089
Fam13b	-0.99676	0.0472925	9.49645	5.29096	-4.2055	9.9021	6.14805	-3.75405	9.47144	6.3282	-3.14325	9.61725	4.80069	-4.81656	9.43781	5.65427	-3.78354	9.87399	4.38102	-5.49297
Stxbp4	-0.996245	0.047407	6.4387	5.01886	-1.41984	6.99473	4.84715	-2.14758	6.67972	5.6507	-1.02903	7.13719	4.28757	-2.84962	6.84104	4.4198	-2.42124	6.96069	4.64636	-2.31433
Ly9	-0.994852	0.0477176	5.90808	5.12483	-0.783253	6.31772	5.88326	-0.434463	6.1619	7.05028	0.888382	7.17912	5.44319	-1.73594	7.15737	6.35923	-0.798142	6.29831	5.5185	-0.77981
Tcf7l1	-0.989286	0.0489763	7.22856	5.57922	-1.64935	7.082	4.62747	-2.45454	6.24798	6.23797	-0.010008	7.81146	4.54347	-3.26799	7.3119	5.11842	-2.19349	7.22317	5.6029	-1.62027
mKIAA0720	-0.989276	0.0489787	5.87783	5.20521	-0.672624	6.34704	5.30699	-1.04006	5.72238	5.20229	-0.520094	7.07844	4.61989	-2.45855	6.89772	4.79284	-2.10488	6.19968	5.56251	-0.637169
Vamp3	-0.988789	0.04909	7.42723	6.61371	-0.813512	7.70388	6.62602	-1.07785	7.19211	6.60722	-0.584892	8.1656	6.101	-2.0646	7.84603	6.12568	-1.72034	7.98188	6.3242	-1.65768
Ror1	-0.98833	0.0491954	7.3137	5.57922	-1.73449	6.60924	5.61779	-0.99145	5.85006	5.69631	-0.153746	6.98447	4.64441	-2.34006	6.10378	4.82891	-1.27487	7.36665	5.1369	-2.22974
Prpf38a	-0.987506	0.0493847	7.72931	6.20996	-1.51934	7.68899	6.56603	-1.12296	7.4408	7.27778	-0.163016	7.45668	5.48207	-1.97462	7.17952	5.65676	-1.52277	7.90686	5.6364	-2.27046
Mtap1b	-0.985461	0.0498573	5.34158	4.78804	-0.553546	6.12579	5.89548	-0.230317	5.56677	6.04051	0.473741	6.16815	4.2592	-1.90895	5.96363	4.78061	-1.18301	6.16434	5.98979	-0.174546
Kif26b	-0.983486	0.0503174	6.61289	4.64275	-1.97014	6.32288	5.14666	-1.17622	5.5068	4.29528	-1.21152	7.16666	4.1228	-3.04386	6.73638	4.75585	-1.98053	7.52686	5.24292	-2.28394
Zfp595	-0.983174	0.0503904	8.56094	5.74374	-2.8172	8.81403	6.34224	-2.47179	8.37183	6.73756	-1.63426	8.76466	5.01376	-3.7509	8.58172	5.78837	-2.79335	8.30465	4.97613	-3.32852
Nudt13	-0.980842	0.0509389	7.39047	5.9614	-1.42907	7.32761	5.9649	-1.36271	6.86396	6.07632	-0.787643	7.48194	5.41198	-2.06996	7.40383	5.33827	-2.06556	7.46186	5.07543	-2.38643
Vamp2	-0.979824	0.0511801	6.08578	6.36716	0.281386	6.37081	7.0091	0.638286	5.75537	6.96437	1.209	6.69909	5.55246	-1.14663	6.4093	5.43157	-0.977728	5.97112	7.28467	1.31355
Tsga10	-0.97849	0.0514974	6.78374	3.66672	-3.11702	6.2446	3.50101	-2.74358	5.9438	4.38162	-1.56218	6.44615	2.12876	-4.31739	6.81761	4.43655	-2.38105	7.16909	3.50928	-3.65981
Eef1b2	-0.9782	0.0515664	13.1079	11.5292	-1.57863	13.1423	11.5565	-1.58579	13.2063	11.9976	-1.20868	13.1525	10.4553	-2.69721	12.9925	10.6203	-2.37226	13.2695	11.0312	-2.23823
Gm16844	-0.97721	0.0518033	9.24275	9.10857	-0.134179	9.77989	9.85279	0.0728973	7.37838	10.2196	2.84121	9.47254	8.66569	-0.806846	9.65454	9.66959	0.0150552	8.74442	9.38452	0.640092
Serpina9	-0.976024	0.0520881	6.51356	4.99678	-1.51678	7.63686	6.44974	-1.18712	5.38558	6.89316	1.50758	6.81282	5.47253	-1.34029	7.2788	5.09491	-2.18389	7.25919	6.65897	-0.600218
Evc2	-0.968516	0.0539217	5.44227	3.13017	-2.3121	6.011	3.19816	-2.81284	5.58099	4.15559	-1.4254	6.3084	2.33344	-3.97497	5.95291	3.09012	-2.86278	6.50781	3.88966	-2.61815
Snrpe	-0.962735	0.0553703	9.32171	8.14402	-1.17769	9.55548	7.47034	-2.08514	8.96585	8.8275	-0.138348	9.65476	6.82568	-2.82907	8.70574	7.26878	-1.43697	9.38553	7.3622	-2.02334
Rnf157	-0.961384	0.0557132	6.21786	2.61414	-3.60372	6.1956	4.00835	-2.18725	5.81918	4.0367	-1.78248	6.79448	2.59441	-4.20007	6.37838	3.53345	-2.84493	6.5867	3.17409	-3.41261
Ddx26b	-0.960469	0.0559468	5.88476	2.65378	-3.23098	6.36579	3.42333	-2.94247	6.11582	4.56402	-1.5518	6.20361	3.07139	-3.13222	6.75966	3.60037	-3.15929	6.44977	2.13462	-4.31515
Alkbh8	-0.956954	0.056851	7.33621	5.32312	-2.01309	7.75943	5.74665	-2.01277	7.7603	5.68074	-2.07956	8.00287	4.61638	-3.38649	7.37361	5.27774	-2.09587	7.95631	4.46238	-3.49393
Mki67	-0.95676	0.0569012	7.82123	4.99678	-2.82446	8.01036	4.82204	-3.18832	7.01952	6.2173	-0.802217	7.81602	3.87592	-3.9401	9.03307	5.81998	-3.2131	8.26803	5.73595	-2.53208
Fundc1	-0.956713	0.0569133	7.66265	6.10998	-1.55267	8.20476	6.64523	-1.55953	7.86384	7.18783	-0.676009	8.24618	6.14184	-2.10434	8.2509	6.3372	-1.91369	8.21659	5.57628	-2.64031
AK140178	-0.954016	0.057616	4.71386	5.28082	0.566965	5.30349	5.47074	0.167258	5.72238	5.3987	-0.32368	6.00294	4.3781	-1.62484	5.55903	4.16149	-1.39755	5.28687	5.85776	0.570886
mSox5L	-0.949172	0.058896	7.49129	4.80521	-2.68607	7.59711	4.55631	-3.04081	7.37838	4.29528	-3.0831	7.68771	3.62794	-4.05978	7.90688	3.98091	-3.92597	7.58466	3.91292	-3.67174
Snx32	-0.94355	0.0604111	6.47183	5.54895	-0.922878	6.29831	5.48997	-0.808343	6.38078	5.78328	-0.597507	6.42868	4.01358	-2.4151	6.87558	5.40792	-1.46766	6.66526	5.38863	-1.27662
Evl	-0.942998	0.0605618	5.86744	5.04427	-0.823168	6.84803	5.48278	-1.36525	6.46292	6.77813	0.315207	7.0471	5.32325	-1.72384	7.4781	5.94242	-1.53567	7.23938	5.79669	-1.44269
Top2a	-0.941597	0.0609449	6.43972	4.97418	-1.46554	6.74273	4.44252	-2.30021	6.15213	5.74045	-0.411682	6.84882	4.14015	-2.70867	8.40185	5.77446	-2.62739	7.24901	5.58285	-1.66617
Clec4a1	-0.940121	0.0613511	6.0003	4.00432	-1.99598	6.11346	5.3497	-0.763763	6.48282	6.92666	0.443845	7.07844	5.41668	-1.66176	7.73446	6.50587	-1.22859	7.20757	4.96166	-2.24591
Rps27	-0.93955	0.0615087	10.3284	8.79141	-1.53698	10.3724	9.54445	-0.827964	10.4175	9.95503	-0.462497	10.1679	8.00728	-2.16065	10.275	8.76238	-1.51266	10.3007	8.32788	-1.97278
Ptpre	-0.937992	0.0619408	6.21786	5.31719	-0.900673	5.83397	4.83713	-0.996841	6.03325	4.80113	-1.23212	7.25777	4.66853	-2.58924	6.66583	5.45897	-1.20685	6.90967	4.76215	-2.14751
Gpr126	-0.93686	0.0622561	6.53398	5.12541	-1.40857	6.50572	4.76005	-1.74567	6.784	5.5386	-1.2454	6.91824	4.08746	-2.83078	6.91937	4.46634	-2.45303	6.82459	4.89818	-1.92641
Col1a1	-0.936356	0.062397	8.28297	8.39505	0.112084	8.30679	7.92136	-0.385431	8.01116	10.196	2.18485	9.36477	8.14468	-1.22009	9.21691	9.0899	-0.127004	9.26487	9.7144	0.449528
AK167137	-0.936109	0.0624661	7.62103	7.28995	-0.331086	7.70388	7.6707	-0.0331808	6.84658	8.03529	1.18871	8.18685	6.69237	-1.49448	7.74662	7.29319	-0.453428	7.73808	7.7021	-0.0359771
Trpv2	-0.935745	0.062568	5.81247	4.24987	-1.5626	5.53145	3.98144	-1.55001	5.58229	5.20229	-0.380009	5.79722	3.16838	-2.62885	6.43958	4.27042	-2.16916	5.94614	4.44429	-1.50185
Zfp493	-0.934455	0.0629308	6.09197	3.47057	-2.62139	6.09456	5.05468	-1.03988	5.94259	5.05775	-0.88483	6.3011	3.12782	-3.17328	6.1411	4.47141	-1.66969	6.37317	3.86668	-2.50649
Tagln	-0.934344	0.0629618	6.11318	5.97033	-0.142849	6.8649	6.50369	-0.36121	6.90656	7.36293	0.45637	7.12322	5.90687	-1.21635	7.19254	6.14011	-1.05243	6.73991	6.15797	-0.581936
Marco	-0.933228	0.0632771	7.49129	6.88606	-0.605231	8.31293	7.53847	-0.774462	7.7498	9.37733	1.62753	9.80816	8.48399	-1.32417	11.1204	10.6138	-0.506549	9.35066	8.62954	-0.72112
Brms1l	-0.928986	0.0644869	6.47477	4.70985	-1.76492	6.41473	4.85508	-1.55964	6.622	4.6977	-1.9243	7.0203	3.96654	-3.05376	6.88446	4.80248	-2.08197	7.64481	4.74472	-2.90009
Rpl14	-0.926031	0.0653412	12.1551	10.3979	-1.75717	12.2389	10.6333	-1.60561	12.1357	11.0125	-1.1232	12.2482	9.34953	-2.89871	12.032	9.81549	-2.21649	12.1874	10.0385	-2.14888
Lcn2	-0.925778	0.0654147	6.59356	6.81153	0.217963	6.08501	6.3752	0.290184	6.38078	8.6776	2.29681	6.31751	5.09946	-1.21805	5.81139	6.90269	1.0913	7.73078	7.88516	0.154373
Fkbp1a	-0.923801	0.065992	7.8381	9.37327	1.53518	8.23007	9.12109	0.891024	7.28587	9.82354	2.53767	8.35375	8.65484	0.301091	8.65302	9.14434	0.491323	8.06852	9.46858	1.40006
Tnfaip3	-0.923254	0.0661523	6.47183	4.45964	-2.01219	6.79636	5.24045	-1.55591	6.6324	6.19633	-0.436074	8.07731	5.11709	-2.96022	7.78249	5.89843	-1.88407	7.12054	5.19089	-1.92965
Letm2	-0.919772	0.067181	5.54146	3.62277	-1.91869	6.23301	4.00925	-2.22376	6.55805	4.99745	-1.5606	7.14324	4.18616	-2.95707	6.43269	4.13147	-2.30122	6.48157	3.2775	-3.20407
Prss23	-0.917967	0.0677193	6.938	5.86366	-1.07434	7.17942	6.35436	-0.825055	7.38889	6.63573	-0.75316	7.62681	5.38047	-2.24634	7.2788	5.88994	-1.38886	7.08076	5.30951	-1.77126
Slc12a5	-0.917911	0.0677362	6.68771	5.18567	-1.50204	5.93368	5.47074	-0.462934	6.31591	5.50487	-0.811039	7.04779	4.64441	-2.40338	6.58209	4.79284	-1.78925	6.35959	5.02247	-1.33712
Ppl	-0.916436	0.068179	10.1009	8.991	-1.10985	9.40861	8.14681	-1.26179	9.81859	10.2838	0.465156	10.7747	8.61247	-2.16223	10.4163	9.31843	-1.09788	10.1223	8.72658	-1.39569
Gpat2	-0.914765	0.0686833	6.23038	4.64161	-1.58877	6.02606	5.21294	-0.813117	6.45264	5.96766	-0.484981	6.61781	4.59494	-2.02287	6.28143	4.59758	-1.68384	6.36874	4.44429	-1.92445
Ccdc66	-0.911826	0.0695778	7.21741	4.88439	-2.33302	6.59953	4.20297	-2.39656	6.98963	4.93755	-2.05208	6.92895	3.72604	-3.20291	7.16539	4.02369	-3.1417	7.31081	4.13828	-3.17253
Zdhhc1	-0.910604	0.0699527	6.21786	3.70823	-2.50964	6.24764	3.68048	-2.56716	6.49234	3.93907	-2.55326	6.48683	0.866955	-5.61987	6.22945	3.91532	-2.31413	5.49055	3.06268	-2.42787
Gas8	-0.909511	0.0702893	5.98683	4.83403	-1.1528	6.52052	4.33642	-2.1841	6.52934	5.26424	-1.2651	6.86008	4.40544	-2.45465	6.63529	4.11805	-2.51724	7.20226	4.84361	-2.35865
Rps3a	-0.908763	0.0705206	12.8738	9.76781	-3.106	13.3348	10.0956	-3.23922	13.0926	11.0221	-2.07047	13.1878	9.39081	-3.79703	13.1165	9.58682	-3.52963	13.2985	9.48321	-3.81532
mKIAA4044	-0.908479	0.0706085	6.31547	4.32324	-1.99223	6.48409	5.09738	-1.38671	6.04945	5.57155	-0.477907	6.57562	4.19098	-2.38463	6.83077	5.14727	-1.6835	6.76869	4.25454	-2.51415
Ank2	-0.907945	0.070774	6.38153	4.32343	-2.0581	6.81168	4.30749	-2.50419	5.69934	5.54834	-0.151	6.84933	3.54073	-3.30859	6.33121	4.78638	-1.54483	6.45175	3.86806	-2.5837
Wsb1	-0.907404	0.0709421	8.0784	5.58165	-2.49675	8.29864	6.32661	-1.97203	7.80363	6.41597	-1.38765	7.97018	4.94558	-3.02461	7.96232	5.36184	-2.60047	8.09975	5.14619	-2.95356
AK163149	-0.907258	0.0709875	7.15136	6.0153	-1.13606	5.96524	6.39573	0.430484	5.54504	5.72589	0.180846	6.75708	4.56955	-2.18753	6.52676	5.23053	-1.29624	5.92072	6.15797	0.237258
Gm15450	-0.906272	0.0712948	10.3543	8.34688	-2.00742	10.2716	8.55147	-1.72012	10.3376	9.09694	-1.24069	10.2971	7.30306	-2.99401	9.9377	7.73594	-2.20176	10.2543	7.76297	-2.49128
2010109K11Rik	-0.906201	0.071317	6.05784	5.24351	-0.814333	5.30349	5.3285	0.0250167	5.42713	4.58073	-0.846403	6.46398	3.72312	-2.74086	6.02611	4.79284	-1.23327	5.8143	5.43411	-0.38019
Usp11	-0.904461	0.0718621	5.38792	4.58426	-0.803657	5.76459	4.36134	-1.40325	5.25325	4.64406	-0.609183	6.00294	3.67631	-2.32663	5.90115	4.10377	-1.79738	5.75799	4.35253	-1.40546
Rabif	-0.903754	0.0720844	7.55262	8.12995	0.577328	7.61712	7.57042	-0.0466961	6.66749	8.41704	1.74955	8.51839	7.3173	-1.20109	8.08023	8.11659	0.0363669	7.32849	8.06213	0.73364
AK137356	-0.903727	0.072093	6.31547	5.24351	-1.07195	6.4172	5.41149	-1.0057	5.99524	6.51706	0.521819	6.69909	5.37332	-1.32577	7.45215	5.45484	-1.9973	6.13483	5.19089	-0.943948
Rgmb	-0.902847	0.0723708	6.63196	4.80521	-1.82675	6.84807	4.66177	-2.1863	6.97819	4.12814	-2.85004	7.40295	4.1228	-3.28015	7.24491	3.77446	-3.47045	7.07558	4.25454	-2.82103
Igf1r	-0.90242	0.0725056	7.28006	5.07985	-2.2002	7.36326	4.79219	-2.57107	7.13176	6.22378	-0.907972	7.41654	4.59585	-2.82069	7.4541	3.94544	-3.50866	7.16255	5.1054	-2.05716
Pabpc2	-0.902349	0.072528	10.7504	9.91722	-0.833194	11.2378	9.65411	-1.58371	10.7975	10.048	-0.749512	11.1566	8.84634	-2.31027	11.0789	8.7358	-2.3431	10.9124	9.69234	-1.22009
Ptp4a3	-0.902145	0.0725927	5.90347	4.88438	-1.01909	6.37815	3.7459	-2.63225	6.21873	4.21413	-2.0046	7.29863	3.79962	-3.49901	6.15508	3.01262	-3.14246	6.46843	4.74753	-1.7209
Rgs2	-0.900548	0.0731003	6.02936	5.24351	-0.785848	6.1956	5.26297	-0.93263	5.34281	6.79333	1.45053	6.34298	4.98889	-1.35408	6.80775	5.76518	-1.04256	6.39694	5.82399	-0.57295
Pus7l	-0.900122	0.0732361	7.12093	5.77489	-1.34604	6.70069	5.55509	-1.14561	6.85237	5.31111	-1.54126	7.39772	4.44341	-2.9543	6.36101	5.45253	-0.908479	7.27603	4.40555	-2.87049
D4Wsu53e	-0.900099	0.0732435	11.2332	10.8785	-0.354687	11.5599	10.8665	-0.693342	11.4254	11.3827	-0.0426901	11.5085	9.55664	-1.95188	11.4624	10.5993	-0.863102	11.2384	10.2624	-0.976036
Tbpl1	-0.899329	0.0734894	7.27783	4.45964	-2.81819	7.49268	5.65233	-1.84035	7.48057	5.9429	-1.53767	7.72693	4.76115	-2.96578	7.34427	4.8641	-2.48017	7.9788	4.53056	-3.44825
Lrrc57	-0.898201	0.0738513	7.70329	6.98138	-0.72191	7.52848	6.73144	-0.797038	7.44344	7.06036	-0.383084	8.35927	6.49604	-1.86323	8.00696	6.4257	-1.58126	8.07713	6.92499	-1.15214
Mtrnr2l	-0.895735	0.0746473	9.18904	9.81839	0.629354	12.8997	11.34	-1.55976	11.5422	9.51816	-2.02403	10.1387	8.60763	-1.53105	11.9255	10.0406	-1.88487	13.3883	11.1626	-2.22571
Hexim2	-0.893451	0.0753906	5.34233	4.64275	-0.699578	5.44453	5.37059	-0.0739416	5.5068	5.32331	-0.183487	6.3926	4.59494	-1.79767	5.5028	4.21698	-1.28581	6.15678	5.6029	-0.553879
Gins1	-0.890953	0.0762105	5.73073	5.99442	0.263688	5.77232	5.74558	-0.0267376	5.48071	6.3114	0.830689	6.30465	5.30133	-1.00332	5.46638	5.42957	-0.03681	6.4698	5.90471	-0.565085
Hnrnpd	-0.890294	0.0764279	9.50447	10.106	0.601565	10.4051	9.29645	-1.10868	9.89364	10.2148	0.321148	10.3262	9.10316	-1.22305	10.2674	9.74396	-0.523432	10.5593	9.44891	-1.11037
Plekhg1	-0.889398	0.0767247	7.62614	5.64729	-1.97885	8.07788	5.67795	-2.39993	7.62483	6.70418	-0.920647	8.23956	5.3432	-2.89636	8.18458	5.68266	-2.50192	8.30877	5.73942	-2.56934
Mthfd1l	-0.889376	0.0767318	7.47025	5.57922	-1.89103	7.06753	5.73521	-1.33232	7.26839	8.46606	1.19767	6.93509	5.17716	-1.75792	6.87575	5.40792	-1.46783	7.30903	5.84097	-1.46806
Mthfr	-0.888853	0.0769054	6.96119	5.23185	-1.72934	7.11563	5.27121	-1.84442	6.84553	5.83197	-1.01356	7.85924	4.72433	-3.13491	8.0174	5.57656	-2.44083	6.9853	5.30716	-1.67814
Mndal	-0.887012	0.077519	7.76349	5.52148	-2.24201	8.01694	6.37333	-1.64361	8.44933	7.17756	-1.27177	8.50121	5.6956	-2.80561	8.73603	6.97019	-1.76584	8.94853	5.70156	-3.24698
mKIAA4193	-0.886099	0.0778245	8.11692	8.31413	0.197212	8.31293	8.21211	-0.10082	8.51842	8.22329	-0.295132	8.47297	7.11719	-1.35578	8.53048	7.72507	-0.805409	8.85257	8.15672	-0.695847
Cyb5r1	-0.88458	0.0783355	6.54194	6.32846	-0.213482	6.59378	6.2072	-0.386582	6.76134	7.61384	0.852504	7.35269	5.86041	-1.49228	6.45083	6.62297	0.172142	7.25478	6.17362	-1.08116
Hecw2	-0.88428	0.0784367	7.23155	4.17138	-3.06017	6.85567	3.77422	-3.08145	6.757	4.72364	-2.03335	7.6611	3.13786	-4.52323	7.21402	4.82117	-2.39286	7.25126	3.33955	-3.91172
Kif20b	-0.878464	0.0804196	5.04134	3.33525	-1.70609	5.68942	2.90074	-2.78869	5.54094	3.93907	-1.60187	5.83896	2.54631	-3.29265	5.91187	4.31897	-1.5929	6.3504	2.50392	-3.84648
D830031N03Rik	-0.876647	0.0810476	8.42094	4.32324	-4.0977	9.02463	4.93855	-4.08608	8.84013	5.20229	-3.63784	8.90357	3.57788	-5.32568	8.81081	4.59758	-4.21323	8.54257	3.62991	-4.91265
Rpl39	-0.876349	0.0811509	9.83836	7.79516	-2.0432	10.331	7.67434	-2.65663	10.1235	8.43209	-1.69138	9.98772	6.91062	-3.0771	10.1965	7.14751	-3.04904	10.1258	7.23166	-2.89412
Rnf26	-0.875784	0.081347	7.37724	4.5233	-2.85395	7.92599	4.87661	-3.04938	6.8299	5.57155	-1.25835	7.89992	3.72312	-4.1768	7.39278	4.10377	-3.28901	7.33572	5.01251	-2.32321
A730069N07Rik	-0.875191	0.0815535	7.42647	3.36001	-4.06646	7.39135	3.67107	-3.72028	7.29566	5.13703	-2.15862	7.56248	2.78294	-4.77954	7.55304	4.16149	-3.39156	7.21002	2.81018	-4.39984
Prr13	-0.874955	0.0816357	7.08371	7.93895	0.855238	6.99293	7.68536	0.692434	6.35948	8.1651	1.80562	7.43882	7.1898	-0.249021	7.32818	7.83225	0.504069	7.31879	7.79217	0.473376
Zfp712	-0.874592	0.0817624	5.02245	3.57178	-1.45067	6.03518	4.70197	-1.33321	5.92482	5.19826	-0.726562	6.23402	3.76419	-2.46983	5.58935	5.00827	-0.581088	6.04104	2.95774	-3.0833
Tspyl2	-0.872283	0.0825716	8.3879	6.70529	-1.68261	8.60921	6.31726	-2.29195	7.98198	7.31095	-0.671032	8.68017	6.09105	-2.58912	9.06346	6.77394	-2.28952	8.80112	6.41732	-2.3838
Rpl38	-0.872248	0.0825842	10.0861	8.5906	-1.49545	10.2507	8.68248	-1.56821	10.0443	8.85109	-1.19322	10.0883	7.41865	-2.6697	10.072	7.75132	-2.32067	10.1741	8.29085	-1.88325
Ampd3	-0.871745	0.0827614	5.7085	4.64275	-1.06575	6.24787	4.4025	-1.84537	5.58229	5.9175	0.335202	6.50968	4.46328	-2.0464	6.68676	5.23053	-1.45623	6.5867	4.89818	-1.68852
Ppm1h	-0.871605	0.0828106	6.53952	4.06823	-2.47129	6.37436	4.82314	-1.55122	6.36419	5.20395	-1.16025	7.14544	3.75413	-3.39131	7.05809	5.36313	-1.69495	6.52957	3.81825	-2.71132
Fam133b	-0.871556	0.0828279	7.51684	4.93554	-2.5813	7.83823	5.96708	-1.87115	7.69956	6.10778	-1.59179	7.74081	4.28635	-3.45447	7.84129	5.20324	-2.63805	8.40929	5.8429	-2.56639
Sox9	-0.871475	0.0828566	6.1924	6.85547	0.663071	6.76979	7.30609	0.536292	6.21278	7.6558	1.44302	6.48701	6.19116	-0.29585	7.26195	7.01654	-0.245417	7.0168	7.58603	0.569223
B020018G12Rik	-0.86826	0.0839973	8.8289	8.93708	0.108179	8.91374	8.49262	-0.421118	8.84397	8.67646	-0.167507	9.18104	7.49301	-1.68804	8.79333	7.81998	-0.973357	9.12022	8.69638	-0.423833
Acbd6	-0.867801	0.0841612	8.17126	7.13745	-1.03381	8.2204	7.38436	-0.836042	8.30593	7.35587	-0.950066	8.90423	6.85911	-2.04512	8.66036	6.76979	-1.89057	8.90899	7.42136	-1.48763
BC013712	-0.867602	0.0842325	7.34871	6.14236	-1.20634	7.55624	6.64758	-0.908661	7.50987	7.51467	0.00479207	8.10735	5.8967	-2.21065	8.79333	7.35634	-1.43699	8.06255	6.99717	-1.06538
1700024P16Rik	-0.867586	0.084238	9.36848	7.19983	-2.16865	8.72026	6.78823	-1.93203	8.24709	8.15594	-0.091148	9.62691	7.04655	-2.58036	9.12913	7.49366	-1.63547	9.46522	6.88647	-2.57876
E130201H02Rik	-0.867175	0.0843852	9.84282	6.86102	-2.98179	9.9929	6.96215	-3.03075	8.71062	7.33265	-1.37796	9.80358	5.94571	-3.85788	9.50974	6.55006	-2.95968	10.0224	6.84791	-3.17448
Poli	-0.866357	0.0846784	8.20617	5.58002	-2.62615	8.02606	6.15996	-1.86609	7.63999	6.51946	-1.12052	7.92389	5.38095	-2.54293	7.41077	4.89774	-2.51303	8.18859	5.03271	-3.15588
Col27a1	-0.86453	0.0853366	10.7422	7.58463	-3.15761	10.6926	7.31024	-3.38239	10.1162	6.08333	-4.03284	10.9802	5.93995	-5.04025	10.4268	6.14172	-4.28508	10.9481	7.10697	-3.8411
Sla	-0.864226	0.0854469	5.6421	4.0909	-1.55121	5.80695	4.18386	-1.62309	6.04967	6.29828	0.248605	6.86866	4.83125	-2.0374	6.80609	5.2948	-1.51129	6.65869	4.68901	-1.96968
Slc26a6	-0.863402	0.0857454	6.66924	5.94656	-0.722682	6.27309	4.75971	-1.51338	6.36982	5.83746	-0.532363	7.88263	5.58438	-2.29825	7.77559	6.17514	-1.60045	7.15897	5.69905	-1.45993
Uros	-0.862593	0.086039	8.23447	6.79426	-1.44021	7.64374	6.38466	-1.25908	7.73394	6.67737	-1.05657	8.41011	5.42644	-2.98367	7.58482	5.58372	-2.0011	7.62424	6.26536	-1.35888
Amy2b	-0.862391	0.0861127	8.2063	8.55233	0.346032	8.12671	10.1368	2.01004	8.17096	12.5623	4.39129	8.1348	8.58279	0.447991	7.36769	9.61503	2.24734	8.70491	10.1698	1.46486
Ifrd1	-0.862265	0.0861587	9.63658	6.14236	-3.49422	9.63286	6.65612	-2.97675	9.4439	6.75081	-2.69309	9.7828	5.51305	-4.26974	9.55434	6.09639	-3.45795	9.54412	5.52097	-4.02315
Btk	-0.862038	0.0862413	5.51662	5.16586	-0.350763	6.29831	5.21757	-1.08074	6.04945	6.08662	0.0371615	6.53199	4.76115	-1.77084	6.6613	6.06649	-0.594807	6.69563	5.08082	-1.61481
Gimap5	-0.861676	0.0863733	5.34233	3.33525	-2.00708	5.85161	4.31898	-1.53263	5.32093	4.25528	-1.06565	5.98688	3.79059	-2.19628	5.53119	3.61834	-1.91284	6.54571	3.46444	-3.08127
Gm12250	-0.861061	0.0865982	6.59356	5.87596	-0.717607	6.79636	6.18779	-0.608567	6.1767	6.6618	0.485101	7.18085	5.40237	-1.77849	7.64635	7.21357	-0.432781	7.68622	6.47323	-1.21299
Snta1	-0.860132	0.0869382	8.031	7.77772	-0.25328	7.83594	7.64103	-0.194905	7.81002	7.91343	0.103416	9.68542	7.00036	-2.68505	8.22567	7.90638	-0.319285	7.93718	8.01635	0.0791726
Pla2g4a	-0.859698	0.0870978	6.40688	5.24351	-1.16337	6.83104	5.60021	-1.23083	6.784	7.31508	0.531085	7.19491	5.75749	-1.43742	7.70983	6.68382	-1.02602	7.83652	5.85776	-1.97876
Zbtb8a	-0.858484	0.0875448	7.01273	5.94731	-1.06542	7.67553	6.75477	-0.920765	6.97819	7.20388	0.225697	7.67774	5.70015	-1.97759	7.65928	6.76052	-0.898752	7.24901	5.78942	-1.4596
Gbp2	-0.858191	0.0876528	8.48002	7.27153	-1.20849	8.34927	7.28973	-1.05955	8.52561	8.5177	-0.00790568	8.677	6.85268	-1.82431	9.14753	7.87276	-1.27477	8.47867	6.72724	-1.75143
Mrvi1	-0.853613	0.0893566	5.68364	4.04333	-1.64031	6.56166	3.97276	-2.58889	5.55865	4.65823	-0.900419	6.23245	3.08397	-3.14848	5.61608	3.61656	-1.99953	6.38794	3.84548	-2.54246
Cep152	-0.853088	0.0895538	7.89018	4.75306	-3.13712	8.91979	5.61779	-3.302	8.98973	5.78328	-3.20646	9.00278	4.78341	-4.21937	8.63229	5.02822	-3.60407	8.99335	4.61196	-4.38139
Ddx60	-0.851795	0.0900407	7.70399	5.15228	-2.55172	7.54751	5.09863	-2.44888	7.81421	5.97151	-1.84271	7.95981	4.49098	-3.46883	7.96842	5.46157	-2.50686	8.21817	4.79516	-3.423
Ctla2a	-0.849837	0.090782	6.12777	5.14489	-0.982879	6.28391	5.03308	-1.25083	6.69874	6.62294	-0.0757979	6.29562	4.12111	-2.17451	5.8446	5.28505	-0.559544	6.4285	4.30354	-2.12497
Fam160a1	-0.848622	0.0912446	7.10879	5.38174	-1.72705	6.71441	4.84597	-1.86844	6.50814	5.0743	-1.43385	7.36524	4.69561	-2.66963	7.16407	4.81226	-2.3518	7.46728	4.91351	-2.55377
Poc1b	-0.846639	0.0920034	7.14942	5.51804	-1.63139	7.77297	5.50187	-2.2711	7.15644	6.12836	-1.02808	7.72451	5.53801	-2.1865	7.9274	5.75812	-2.16928	8.09664	4.98193	-3.11471
Spc25	-0.845529	0.0924306	7.11802	4.50753	-2.61049	8.09604	5.85563	-2.2404	7.16812	5.96495	-1.20316	8.09132	5.07293	-3.01839	7.93142	5.59881	-2.33261	8.42222	5.18258	-3.23965
Pou6f1	-0.844974	0.0926447	6.14007	2.04877	-4.09131	6.68703	3.98144	-2.70559	5.65404	4.21413	-1.43991	7.22261	3.52603	-3.69658	7.00283	3.01262	-3.99021	7.12093	4.036	-3.08493
Cep57l1	-0.844213	0.092939	6.55407	5.6303	-0.92377	6.77273	4.74743	-2.0253	6.47597	5.86908	-0.606889	7.2992	4.74413	-2.55506	6.68056	5.073	-1.60755	7.18018	5.2542	-1.92598
Itpr3	-0.844105	0.0929808	8.15697	6.0153	-2.14167	8.27565	6.17597	-2.09968	7.806	7.27563	-0.530364	9.03829	5.45877	-3.57952	8.398	6.51697	-1.88104	8.1797	6.33622	-1.84348
1190007F08Rik	-0.842726	0.0935161	5.77864	6.0153	0.236663	5.61342	5.47074	-0.142674	5.78763	6.50004	0.712412	6.09575	5.26677	-0.828983	6.55469	5.88994	-0.664752	6.63439	6.40635	-0.228042
Rps20	-0.84244	0.0936273	11.8157	9.7821	-2.03359	11.8597	10.1159	-1.74382	11.947	10.4803	-1.46668	11.7589	8.75166	-3.00722	11.5292	9.20873	-2.32049	11.8699	9.42619	-2.44371
Mx1	-0.840785	0.0942735	5.11723	2.83089	-2.28633	5.69098	2.34734	-3.34364	5.22996	3.23754	-1.99242	5.83361	2.49002	-3.34359	5.83436	1.81099	-4.02337	6.0553	3.2775	-2.7778
Ss18l1	-0.840127	0.0945318	6.1924	5.54895	-0.643447	6.24787	5.14666	-1.1012	6.04945	6.15344	0.103983	6.86649	4.1228	-2.74369	5.98564	4.55515	-1.4305	5.50783	5.52097	0.0131395
Snrpd1	-0.839621	0.0947302	8.06875	7.54508	-0.52367	7.98364	7.13654	-0.847102	8.04157	7.56871	-0.47286	8.37452	6.37459	-1.99993	7.49602	6.14727	-1.34875	8.20887	7.19506	-1.01382
Dnajc24	-0.838115	0.095324	7.69544	6.8368	-0.85864	7.79452	7.00242	-0.792106	7.63038	7.10606	-0.524318	8.34647	6.3928	-1.95367	7.87401	6.27696	-1.59705	8.00927	6.87058	-1.1387
Galnt10	-0.83804	0.0953536	7.3764	5.99381	-1.38259	7.50688	5.64647	-1.8604	6.59647	5.68329	-0.913189	8.25646	5.50979	-2.74667	7.71969	5.59161	-2.12808	7.38663	5.59109	-1.79555
Rpl28	-0.836046	0.0961441	10.3775	9.19846	-1.17905	10.624	9.41853	-1.20547	10.2596	10.2283	-0.0312736	10.4919	8.53405	-1.95783	10.3689	8.9729	-1.39596	10.4688	8.8987	-1.57014
ndrp	-0.833695	0.0970832	7.80872	4.85554	-2.95318	8.25025	5.82877	-2.42149	8.29541	5.60376	-2.69164	7.58473	4.43544	-3.14929	8.20002	5.33455	-2.86547	8.46555	3.91292	-4.55263
Plek	-0.832467	0.0975762	6.75622	5.81362	-0.942603	7.11466	6.04492	-1.06974	6.69022	6.32593	-0.364287	7.30844	5.37751	-1.93093	7.22673	5.68893	-1.53779	7.78567	6.38036	-1.4053
Fgl1	-0.83241	0.0975993	13.3427	12.1393	-1.20337	13.4633	12.5092	-0.954182	13.4316	14.6007	1.16911	13.3046	11.7709	-1.53369	14.2717	13.551	-0.72074	14.4477	13.2164	-1.23124
1810012P15Rik	-0.831408	0.0980034	6.02936	4.90417	-1.12519	5.61342	4.99346	-0.619955	5.72238	5.89163	0.169254	6.03455	4.34855	-1.686	5.66533	3.98091	-1.68441	6.22067	5.52097	-0.699699
Rplp1	-0.827841	0.0994527	13.2367	11.0455	-2.19113	13.1042	10.4567	-2.64749	13.2373	10.9255	-2.31184	13.1014	9.68225	-3.41916	12.7474	9.31223	-3.43518	13.0429	10.2633	-2.77964
Tmem141	-0.827182	0.0997222	7.38535	5.84566	-1.53969	7.5895	6.14691	-1.4426	6.45011	6.53145	0.0813379	7.88381	5.60937	-2.27445	7.10081	5.66207	-1.43873	7.47372	5.8044	-1.66932
1700001C19Rik	-0.826704	0.0999181	6.59356	5.92391	-0.669648	7.3801	5.66929	-1.71081	7.16167	6.29828	-0.863393	8.04664	5.7462	-2.30044	7.42214	5.40792	-2.01421	6.93028	5.52097	-1.40931
Serpinb1a	-0.826557	0.0999786	4.76082	4.45964	-0.301175	5.99613	5.00241	-0.993715	6.0627	4.96662	-1.09608	7.08096	5.0965	-1.98446	5.61316	4.51143	-1.10173	6.10505	4.3206	-1.78445
AK183258	-0.826187	0.100131	6.82662	6.16249	-0.664124	7.21923	6.01279	-1.20644	6.90656	6.37495	-0.531608	7.76512	5.47253	-2.29258	7.32818	6.1544	-1.17378	7.13205	5.71768	-1.41437
Bco2	-0.825876	0.100258	8.76555	7.16081	-1.60474	9.08334	7.67909	-1.40425	7.82166	7.95014	0.128481	8.27549	5.65258	-2.62291	8.61912	6.93614	-1.68298	8.33692	7.28467	-1.05225
Ttll1	-0.825335	0.100481	6.53398	5.82635	-0.707632	6.96197	5.95863	-1.00334	6.22461	6.51706	0.292448	7.09352	5.75749	-1.33604	6.60898	5.94356	-0.665413	7.53526	5.64218	-1.89308
inv	-0.825191	0.100541	7.40523	4.45964	-2.94558	7.23226	4.55631	-2.67596	6.50238	5.3615	-1.14089	7.57402	4.01408	-3.55994	7.65928	4.04365	-3.61563	6.82459	4.76215	-2.06244
Saa3	-0.825091	0.100582	7.84218	6.8136	-1.02858	7.6314	6.48337	-1.14802	7.32903	9.32052	1.99149	7.75426	6.14303	-1.61124	7.66558	7.66669	0.00110456	8.11646	7.0662	-1.05026
Fabp5	-0.824654	0.100762	10.775	9.71394	-1.06108	9.62453	8.01937	-1.60516	9.72034	10.8567	1.13635	10.6542	8.60516	-2.04907	10.1879	8.88933	-1.29861	10.9357	10.2796	-0.656169
Csnk1e	-0.824082	0.100998	7.23083	5.18039	-2.05043	6.8204	5.34877	-1.47163	7.0585	6.59061	-0.467893	7.74797	5.05753	-2.69044	7.63025	5.7881	-1.84214	7.26466	5.33504	-1.92962
Lamb1-1	-0.824004	0.101031	6.97494	6.76547	-0.209475	7.1583	7.08947	-0.0688238	6.89149	7.78375	0.892261	7.52916	6.62192	-0.907245	7.7878	7.22237	-0.565425	7.33656	6.95118	-0.38538
Mapk8ip1	-0.822772	0.101542	6.1438	3.18015	-2.96365	5.81156	2.66193	-3.14963	5.77566	3.59891	-2.17675	6.368	1.0497	-5.31831	6.28143	3.53345	-2.74797	6.14935	3.45729	-2.69207
Tmsb4x	-0.822293	0.101741	9.82446	8.44343	-1.38102	10.5334	9.54354	-0.989899	10.1106	10.7215	0.610881	10.5051	8.6216	-1.88353	11.1285	9.91637	-1.21216	10.3728	9.24157	-1.13123
Gcom1	-0.82136	0.10213	6.70582	5.92391	-0.781905	7.39176	5.66929	-1.72247	7.0597	5.81114	-1.24856	7.70746	5.06354	-2.64392	7.63332	5.74645	-1.88687	7.36665	5.68042	-1.68623
Snx12	-0.821221	0.102188	7.05059	6.58859	-0.462	7.39176	6.84579	-0.545966	7.12	7.56173	0.441728	7.69414	6.26645	-1.42769	7.73851	6.86716	-0.871352	7.57352	6.84266	-0.730859
1700025G04Rik	-0.821061	0.102254	4.71386	1.10597	-3.60788	5.39903	3.54	-1.85904	6.04945	4.12814	-1.92131	4.83895	3.35826	-1.48069	6.02611	1.29641	-4.72969	6.45122	2.81018	-3.64103
Scd3	-0.820429	0.102519	10.6663	11.5745	0.908277	11.1935	11.3753	0.181795	10.9413	13.1047	2.16349	12.9013	12.6147	-0.286565	11.4451	11.6932	0.248089	12.2683	13.0991	0.830749
Zfp455	-0.819902	0.10274	5.14404	4.83969	-0.304356	5.65595	4.75324	-0.902705	5.33607	4.82804	-0.508034	5.8246	3.69246	-2.13214	5.54053	4.23754	-1.30299	5.99161	5.25195	-0.739666
Tcf21	-0.818797	0.103204	6.1924	6.53097	0.33857	6.99293	7.18452	0.191592	6.1767	7.06036	0.883662	7.508	6.17442	-1.33359	6.63537	6.57121	-0.064165	6.63439	6.98958	0.355183
Marcks	-0.818461	0.103345	7.11115	8.43284	1.32168	7.34454	7.99384	0.649305	7.31339	8.60385	1.29046	8.11476	7.41912	-0.695633	7.79425	8.17731	0.383056	7.56838	8.68702	1.11864
Slc3a1	-0.81844	0.103354	11.3399	10.0041	-1.33572	10.8968	9.95272	-0.944102	11.0124	12.821	1.80868	11.4744	9.81473	-1.65965	11.2109	10.6933	-0.517591	11.3383	10.589	-0.749213
Ddx55	-0.817984	0.103547	8.33213	7.09665	-1.23548	8.24749	6.77523	-1.47225	7.86875	6.76581	-1.10295	8.66591	5.87654	-2.78937	8.40536	6.79594	-1.60942	8.67529	6.80945	-1.86584
N4bp2l1	-0.817594	0.103712	8.06993	6.49429	-1.57564	8.33795	7.42251	-0.915444	8.48822	8.178	-0.310224	8.38824	6.27209	-2.11615	8.59171	7.221	-1.37071	8.29935	6.53212	-1.76723
Ccdc55	-0.817574	0.10372	7.66499	7.08771	-0.577281	8.14907	6.93762	-1.21146	7.49398	7.26855	-0.225434	7.90463	6.51549	-1.38914	8.21349	6.58129	-1.63219	8.22395	6.77839	-1.44556
Vamp7	-0.816467	0.104189	10.3601	8.87235	-1.48777	10.448	9.58651	-0.861535	10.1897	9.99357	-0.196143	10.5672	8.74012	-1.8271	10.5244	8.94412	-1.58025	10.4778	8.89035	-1.5875
Zmynd8	-0.813261	0.105555	9.43756	7.39045	-2.04711	9.51045	7.99517	-1.51528	9.30611	8.93712	-0.368986	10.1722	7.47701	-2.69514	9.96164	8.23361	-1.72804	9.73086	7.78287	-1.948
Cyfip2	-0.813041	0.10565	8.45735	6.38025	-2.0771	7.33091	5.14335	-2.18756	6.27032	6.23222	-0.0380981	8.87555	6.24263	-2.63292	7.30776	4.71122	-2.59654	6.99882	5.4864	-1.51242
Acmsd	-0.811923	0.10613	8.96673	7.92093	-1.0458	8.05871	7.75256	-0.306155	9.09014	10.6993	1.60919	9.52911	8.03997	-1.48914	9.01056	8.58314	-0.427424	9.07051	8.80854	-0.261968
Rpl32	-0.811599	0.10627	12.2118	9.54358	-2.66818	12.1713	9.99248	-2.17877	11.9674	10.8014	-1.16601	12.3085	9.01386	-3.29462	12.0472	9.44643	-2.60075	12.0001	9.44774	-2.55239
Nol12	-0.811237	0.106425	7.95219	6.99109	-0.961096	8.19142	6.39573	-1.79569	7.68277	7.53986	-0.142912	8.33382	6.07868	-2.25514	7.77063	6.18255	-1.58809	8.48736	6.99717	-1.49019
MAT2B	-0.810107	0.106914	6.80997	6.8739	0.0639296	7.587	7.27595	-0.311054	7.58521	7.33441	-0.250801	7.70746	6.01427	-1.69318	7.22767	5.85538	-1.37228	7.10972	7.24694	0.13722
Fam76b	-0.809475	0.107188	6.9464	3.93717	-3.00923	7.45613	5.25263	-2.2035	7.26605	4.93625	-2.3298	7.22719	3.6607	-3.56649	7.6609	4.2306	-3.4303	7.37149	4.39732	-2.97417
Nid2	-0.809398	0.107221	8.36813	6.97417	-1.39397	8.73478	6.92377	-1.81101	8.0697	8.40721	0.337508	9.56403	6.79555	-2.76848	8.90834	7.41899	-1.48934	8.7938	7.75596	-1.03784
Tacc3	-0.808025	0.107818	5.52973	3.57725	-1.95247	5.20116	4.47687	-0.724286	5.75537	4.6868	-1.06858	5.93758	3.89648	-2.04109	6.34678	4.05384	-2.29294	6.08992	4.25454	-1.83538
Fabp4	-0.806787	0.108359	8.3069	8.52123	0.214333	8.373	8.21211	-0.160888	8.38773	10.0429	1.65514	8.7165	8.29748	-0.419029	8.21759	8.19814	-0.0194494	8.6928	8.4195	-0.273298
Scd2	-0.80592	0.108739	11.4928	12.2626	0.769798	11.9936	12.2324	0.238801	11.7703	14.0976	2.32736	13.6648	13.3466	-0.318147	12.2739	12.7408	0.466924	13.1193	13.8887	0.769422
Rpl41	-0.805712	0.10883	8.21493	9.36109	1.14615	8.60523	8.36366	-0.24157	8.4811	8.14301	-0.338089	8.66432	7.38009	-1.28423	8.43329	7.43118	-1.00211	8.41535	8.85105	0.435696
Egfem1	-0.804555	0.109339	5.38792	3.81382	-1.57409	5.20116	4.79138	-0.409778	5.78763	5.43497	-0.352665	6.3926	4.25609	-2.13651	5.55903	4.4198	-1.13923	5.72899	4.25454	-1.47445
Sh3bgrl3	-0.80386	0.109645	5.84552	6.46766	0.62214	6.32288	6.73879	0.415906	5.5068	6.88794	1.38114	6.03455	6.24828	0.213731	7.00283	6.53891	-0.463926	6.34054	6.59835	0.257802
Gramd4	-0.803187	0.109943	7.22856	5.24351	-1.98505	7.72235	4.31898	-3.40337	7.204	5.50447	-1.69953	8.38987	4.61989	-3.76998	7.3832	4.55515	-2.82805	7.15403	4.25454	-2.89949
Ttll8	-0.802752	0.110136	6.90812	4.7698	-2.13833	6.69658	4.82279	-1.87379	6.05753	5.12903	-0.928495	6.62739	3.75334	-2.87405	6.81891	5.11287	-1.70604	7.14772	4.37894	-2.76878
Rnasek	-0.80185	0.110536	8.33044	9.24933	0.918894	8.85808	10.4044	1.54633	8.28414	10.9273	2.64312	8.55698	9.12158	0.564599	8.69637	10.0764	1.38	8.71884	9.47704	0.7582
Hamp2	-0.801471	0.110705	11.2399	11.4831	0.243151	12.7697	11.7567	-1.01299	11.9524	12.8141	0.861742	12.6909	11.3737	-1.31722	12.4331	11.7549	-0.678184	12.1098	11.7927	-0.31711
Csnk1g1	-0.800923	0.110948	7.11856	3.18252	-3.93605	7.03832	4.13958	-2.89875	7.16555	4.35096	-2.8146	7.23649	3.56459	-3.6719	7.11603	4.47072	-2.64532	6.74185	1.0069	-5.73494
D030056L22Rik	-0.799842	0.111431	6.33495	4.95891	-1.37603	6.11346	5.72443	-0.389033	6.70175	6.30453	-0.397225	7.17139	4.35081	-2.82058	6.74806	6.30284	-0.445224	6.91748	5.62147	-1.29601
2310011J03Rik	-0.799814	0.111444	7.21598	7.62342	0.407435	6.99293	7.52921	0.536281	6.96414	7.2856	0.321454	8.13677	6.48395	-1.65281	7.37592	7.19296	-0.182958	7.30903	8.01053	0.701501
Parvb	-0.799357	0.111648	6.47183	6.60638	0.134557	7.28324	6.52248	-0.760761	7.00587	6.86154	-0.144335	7.74615	6.15747	-1.58868	7.73446	6.70338	-1.03108	7.48411	6.93526	-0.548852
Spag1	-0.79904	0.111791	5.93598	1.47069	-4.46528	6.21751	0.604049	-5.61346	6.22934	3.12233	-3.10701	6.13139	3.02847	-3.10292	6.59254	2.39595	-4.19658	6.57597	-1.70739	-8.28336
Rab4b	-0.798363	0.112095	7.96361	7.6766	-0.287002	8.35401	7.20255	-1.15146	7.50438	8.22734	0.722962	8.67418	6.84388	-1.83029	8.24601	7.04716	-1.19886	8.24129	8.15985	-0.0814374
Mapk8ip3	-0.79682	0.112789	9.09766	6.08934	-3.00833	9.45026	6.43675	-3.01351	9.30515	6.04033	-3.26483	9.74489	5.15234	-4.59255	9.20971	5.5115	-3.69821	9.34131	5.95494	-3.38636
Serpina3h	-0.795879	0.113215	12.3683	13.648	1.27976	12.7892	13.0153	0.22616	12.2761	13.3587	1.08262	12.5913	12.4673	-0.124084	12.4497	12.4059	-0.0437821	12.7983	13.1671	0.368774
1810011O10Rik	-0.794648	0.113774	8.68566	8.43284	-0.252827	8.25025	8.30186	0.0516085	7.9766	8.93666	0.960065	9.73069	8.41261	-1.31808	8.83947	8.73342	-0.106051	8.95003	8.74906	-0.200968
Orc4	-0.792521	0.114744	8.78293	5.92176	-2.86117	8.44235	7.07488	-1.36747	8.43095	7.28258	-1.14837	8.64452	5.95111	-2.69341	8.2884	6.64764	-1.64076	8.79553	5.37513	-3.4204
Pcdhga5	-0.790303	0.115763	6.99074	5.48644	-1.5043	6.93034	6.40588	-0.524453	6.65005	6.59124	-0.0588093	7.77451	5.68249	-2.09201	7.59348	6.06649	-1.52699	7.17569	6.33622	-0.839463
Cdc25a	-0.79015	0.115834	7.12112	6.15416	-0.966958	7.71466	6.12569	-1.58897	6.95059	6.62043	-0.330155	8.16741	5.48593	-2.68147	7.62736	6.51591	-1.11145	7.53624	6.07263	-1.46361
Chst14	-0.789433	0.116165	5.14404	5.87596	0.731913	6.29831	5.50893	-0.789373	5.34281	6.29828	0.955472	6.88395	5.40237	-1.48158	5.94401	6.36558	0.421563	6.19968	5.78942	-0.410269
Ccdc75	-0.7875	0.117061	8.45882	8.04539	-0.413423	8.43631	7.61925	-0.817059	8.55869	8.32824	-0.230452	8.73586	6.92036	-1.8155	8.68378	7.48058	-1.2032	9.03096	8.22623	-0.804734
Gnb4	-0.786489	0.117532	6.0003	5.04094	-0.959358	6.29831	5.93076	-0.367546	6.07582	6.15344	0.0776205	6.53199	4.98889	-1.5431	6.55469	5.47774	-1.07695	6.28185	5.29315	-0.988704
Pcdhgb7	-0.785223	0.118123	7.15795	5.46283	-1.69513	7.03071	6.48944	-0.541277	6.95707	6.62826	-0.328812	8.1258	5.83091	-2.29489	8.01135	6.19412	-1.81724	7.19172	6.38297	-0.80875
Nr1h5	-0.784777	0.118332	6.56002	3.87942	-2.6806	7.04095	5.39259	-1.64836	6.70589	5.11415	-1.59174	7.03065	3.94982	-3.08084	7.02949	3.84305	-3.18644	5.92067	3.91292	-2.00775
Lpl	-0.784151	0.118626	9.16305	8.88755	-0.275501	8.34328	8.62675	0.283469	8.64706	10.166	1.51892	9.5755	8.68798	-0.88752	9.28518	9.28591	0.000729933	9.12161	9.18284	0.0612265
Cd48	-0.782396	0.119453	6.15204	4.78212	-1.36992	6.20464	4.9955	-1.20914	5.73864	6.2674	0.528768	6.43633	4.99096	-1.44537	6.76234	5.97427	-0.788072	6.20223	4.0382	-2.16404
Kifc2	-0.782077	0.119604	7.24616	4.38658	-2.85958	7.66788	4.40566	-3.26222	7.17197	3.70204	-3.46993	7.97402	3.35337	-4.62065	7.54354	3.77256	-3.77098	8.19682	4.65048	-3.54633
Gm6635	-0.781766	0.119751	10.0996	8.04698	-2.05261	9.85803	7.90661	-1.95141	9.60208	8.71131	-0.89077	9.73446	7.01709	-2.71737	9.58535	7.42477	-2.16059	9.85099	7.48886	-2.36213
Anp32e	-0.781417	0.119916	8.28144	8.92989	0.648444	8.91815	8.49856	-0.419591	8.30312	9.18903	0.885907	8.55551	7.98769	-0.567813	8.87367	8.45071	-0.422965	9.2151	8.97638	-0.238714
Ccdc85b	-0.779167	0.120986	7.46351	6.80814	-0.655373	7.46415	6.13185	-1.3323	7.52472	5.65032	-1.8744	7.90594	4.96859	-2.93735	7.74151	5.08867	-2.65284	7.60287	6.99348	-0.609383
Gm4987	-0.779038	0.121048	8.38205	5.97954	-2.40251	8.33643	7.00361	-1.33282	8.11307	7.60351	-0.509557	8.41215	5.70814	-2.70401	7.99166	5.99843	-1.99323	8.44054	6.55577	-1.88476
Myef2	-0.778955	0.121087	7.504	6.18253	-1.32147	8.19856	6.8227	-1.37586	7.35219	6.73012	-0.622071	8.29668	6.31315	-1.98353	8.23472	6.68451	-1.55021	8.49489	6.37236	-2.12253
Pole3	-0.778404	0.12135	7.94458	8.02263	0.0780452	8.18137	8.15756	-0.0238122	8.06808	8.96432	0.896249	8.49017	7.61901	-0.871159	8.31878	8.10377	-0.215014	8.99183	8.69327	-0.298559
Erbb2	-0.778376	0.121364	6.51356	4.17257	-2.34099	6.89799	5.21757	-1.68042	6.12714	3.59891	-2.52823	6.83094	2.25542	-4.57551	6.71178	4.63881	-2.07298	6.68056	4.44429	-2.23627
Plxna2	-0.778015	0.121537	8.58723	6.14769	-2.43954	8.37992	5.42714	-2.95277	7.9692	6.88492	-1.08428	9.38691	5.64576	-3.74115	8.68339	6.38172	-2.30167	8.27891	5.51109	-2.76782
Mcts1	-0.77797	0.121558	9.14672	7.71364	-1.43308	9.47036	8.37457	-1.09579	9.16673	9.05826	-0.108477	9.24899	7.46292	-1.78608	9.36744	8.08332	-1.28412	9.41927	7.51822	-1.90105
Zfp36	-0.777807	0.121636	7.80031	8.1398	0.339485	8.26301	8.0946	-0.168412	7.82943	9.65417	1.82474	8.68199	8.16601	-0.51598	8.8564	8.99586	0.139459	8.17433	8.21325	0.0389136
5430417L22Rik	-0.777277	0.121891	7.01273	4.90417	-2.10856	7.02324	4.23032	-2.79292	6.7999	5.20229	-1.59762	7.4967	3.67631	-3.82039	7.26195	4.46634	-2.79561	7.45784	5.24292	-2.21492
Zfpm2	-0.776867	0.122088	6.1924	4.17257	-2.01982	6.83104	5.0721	-1.75894	6.0226	5.11557	-0.907036	5.6822	3.47225	-2.20996	6.31447	4.59758	-1.71689	6.554	3.46444	-3.08956
Gpatch4	-0.775591	0.122702	8.48172	6.95151	-1.53021	8.27779	6.72062	-1.55717	7.87791	7.19508	-0.682832	8.40275	6.02141	-2.38134	7.99328	6.14626	-1.84702	8.82706	6.95843	-1.86863
Azi1	-0.77516	0.12291	7.5725	6.92455	-0.647954	7.90444	6.639	-1.26544	7.77415	7.29768	-0.47647	8.38988	6.4703	-1.91958	8.36684	6.58709	-1.77974	8.22714	7.21111	-1.01603
Ptprm	-0.774104	0.123421	8.64323	6.56919	-2.07405	8.89361	6.99792	-1.89569	8.48406	7.71895	-0.765107	9.4543	6.55982	-2.89447	9.48504	7.4395	-2.04554	9.09028	6.97314	-2.11714
Nsa2	-0.772938	0.123987	8.78369	6.449	-2.33469	8.87991	6.94798	-1.93193	8.91975	7.40885	-1.51091	8.85005	5.92662	-2.92343	8.83966	6.27177	-2.56789	9.33118	6.72616	-2.60502
Fstl1	-0.772426	0.124236	7.06979	6.67806	-0.391736	7.17942	6.75477	-0.424648	7.08587	7.62865	0.542781	7.45058	6.16597	-1.28461	7.49602	6.67394	-0.822084	7.33813	6.85394	-0.484184
Zfp526	-0.771755	0.124564	7.59211	6.14236	-1.44975	7.62702	5.75123	-1.87579	6.83119	6.53666	-0.294526	7.72693	5.06354	-2.66339	7.77063	6.06649	-1.70414	7.3572	5.78942	-1.56779
Fam50a	-0.769577	0.12563	8.78444	8.99404	0.209597	9.24738	9.49952	0.252146	8.74181	9.43253	0.690723	9.25686	8.20555	-1.05131	9.32893	9.11499	-0.213945	9.32877	9.43776	0.108989
Myof	-0.769282	0.125775	8.29191	6.25914	-2.03278	8.16448	6.34385	-1.82063	7.7981	7.51042	-0.287684	8.92902	6.17442	-2.7546	8.70886	6.9889	-1.71996	8.63144	6.65706	-1.97438
Fbxw17	-0.768327	0.126246	5.87783	3.33525	-2.54258	5.76459	3.7459	-2.01868	5.25325	4.70473	-0.548513	6.09575	1.97512	-4.12063	6.2476	4.67888	-1.56872	5.63833	3.91292	-1.72541
Rpl22	-0.767697	0.126557	11.83	10.233	-1.59696	12.0233	10.5417	-1.48158	12.0352	10.8435	-1.19178	11.8734	9.12387	-2.74953	11.6571	9.78276	-1.87436	11.9599	10.0104	-1.94951
Ldlrad3	-0.766507	0.127146	6.58377	6.30283	-0.280938	6.94615	6.34369	-0.602463	6.68381	6.69907	0.0152663	7.65758	5.22487	-2.43271	5.93405	5.80092	-0.133138	6.63227	6.03046	-0.601807
Ubn2	-0.766348	0.127225	9.2135	6.28511	-2.92839	9.59062	6.54965	-3.04097	9.4213	7.13593	-2.28537	9.17757	5.65145	-3.52612	9.54842	6.26915	-3.27927	9.45867	5.71028	-3.74838
Dem1	-0.766276	0.127261	5.77864	2.83089	-2.94775	5.99613	2.781	-3.21513	5.85006	3.15297	-2.69709	6.95174	3.41638	-3.53536	5.55903	1.94849	-3.61054	7.07558	3.06268	-4.01289
Dnajc9	-0.765455	0.127669	7.34034	6.22097	-1.11937	7.38306	6.71186	-0.6712	7.69469	7.14535	-0.549338	8.13024	5.75882	-2.37142	7.77683	6.12165	-1.65518	7.69097	7.08129	-0.609678
Peg3	-0.764258	0.128265	8.36888	5.49529	-2.87359	8.26364	4.60474	-3.6589	8.18384	6.87801	-1.30583	8.69782	5.34416	-3.35365	9.21012	6.03065	-3.17947	9.01538	5.41741	-3.59797
Hk2	-0.764226	0.128282	6.59356	5.60396	-0.9896	6.94624	5.57643	-1.36981	6.7999	6.96437	0.16447	7.8296	5.39516	-2.43443	7.64635	6.45292	-1.19344	7.40382	6.54407	-0.859748
Galntl2	-0.763845	0.128472	5.71303	2.72252	-2.99051	6.38523	3.68048	-2.70475	6.54646	5.55507	-0.991387	6.55564	2.31645	-4.23919	6.1411	3.61834	-2.52276	6.15846	3.94223	-2.21623
Rac2	-0.76384	0.128474	6.05784	6.19217	0.13433	6.74273	6.64473	-0.0980027	5.90989	7.20388	1.29399	7.43882	6.50754	-0.931283	7.3119	6.96074	-0.351168	6.81082	7.13206	0.321246
Zswim7	-0.763603	0.128593	7.54258	6.48375	-1.05883	7.30807	6.58639	-0.721686	6.97819	6.73635	-0.241839	7.67774	5.6884	-1.98934	7.24491	5.81998	-1.42493	7.18639	6.2875	-0.898891
Cd207	-0.763496	0.128647	7.52228	6.08023	-1.44205	6.76083	6.24548	-0.515345	8.55167	7.57279	-0.978883	8.92481	6.99378	-1.93103	8.31878	6.8942	-1.42458	8.32243	6.45128	-1.87115
Pcqap	-0.763437	0.128676	6.73567	5.1191	-1.61657	7.53029	5.88745	-1.64283	6.42265	5.99219	-0.43046	7.38459	4.75854	-2.62605	6.57809	5.5136	-1.0645	7.43581	5.14618	-2.28963
Mecom	-0.763312	0.128739	6.29529	3.82431	-2.47098	6.2117	4.5831	-1.6286	6.32294	5.55273	-0.770209	6.17861	3.73615	-2.44247	6.02685	4.19441	-1.83244	6.15535	3.27053	-2.88482
Xrcc6bp1	-0.76323	0.12878	6.68205	6.08646	-0.595595	6.86234	5.53549	-1.32685	6.41583	6.10888	-0.306955	6.85486	4.84161	-2.01325	6.27585	5.04333	-1.23253	6.8134	5.54009	-1.27331
Dcakd	-0.762692	0.129049	7.69544	8.34309	0.647647	8.02915	8.57818	0.549028	7.31339	9.15077	1.83738	8.69194	8.33563	-0.356311	8.50208	8.8411	0.339027	8.18505	8.94831	0.763262
Cd22	-0.762661	0.129065	5.0899	4.60794	-0.481959	5.8488	4.72994	-1.11886	5.49448	5.23976	-0.254719	6.03403	4.42965	-1.60439	6.45293	5.28091	-1.17203	6.50725	5.14013	-1.36711
Vcam1	-0.762474	0.129159	9.29864	8.51979	-0.778854	9.94549	9.07427	-0.871224	9.61638	10.7623	1.14589	9.73144	8.44348	-1.28796	9.91268	9.31143	-0.601242	10.0594	9.15701	-0.902408
Zbp1	-0.762284	0.129254	7.07948	6.11243	-0.967046	7.44081	6.11665	-1.32416	6.29987	6.45575	0.155877	6.81941	5.29064	-1.52876	8.153	6.53365	-1.61935	8.09835	6.82428	-1.27407
Rps9	-0.761152	0.129824	12.831	11.6882	-1.14275	12.8203	11.5683	-1.25206	12.5753	12.2634	-0.311881	12.9806	10.7621	-2.21855	12.4425	10.8662	-1.57634	12.4062	11.211	-1.19526
Fbf1	-0.760861	0.129971	7.60851	4.69251	-2.916	7.90781	4.91414	-2.99367	7.93548	4.98731	-2.94817	8.96845	4.31785	-4.6506	8.314	4.33337	-3.98063	8.0635	5.55431	-2.50919
Cchcr1	-0.760526	0.13014	5.67023	4.2479	-1.42233	6.54802	4.44198	-2.10605	5.52287	4.81892	-0.703954	7.12905	4.50399	-2.62506	6.28143	3.61834	-2.66308	6.68056	5.4548	-1.22576
4930503L19Rik	-0.75955	0.130634	5.70422	1.13139	-4.57283	6.01328	2.48724	-3.52604	6.56776	4.36431	-2.20345	6.24926	2.77293	-3.47633	6.01569	3.80237	-2.21332	6.39785	-0.49346	-6.89131
Nat10	-0.759392	0.130714	8.22116	6.78888	-1.43228	8.30475	7.07822	-1.22653	7.9733	7.48602	-0.487284	8.43601	6.37145	-2.06456	8.18413	6.63651	-1.54762	8.26855	6.45646	-1.81209
2610015P09Rik	-0.758021	0.13141	6.64944	4.7267	-1.92274	7.02106	5.31707	-1.704	6.94802	4.4415	-2.50652	6.87614	4.15309	-2.72305	7.08652	4.04234	-3.04418	7.4539	4.8138	-2.6401
Slc25a24	-0.757413	0.13172	5.77864	4.75306	-1.02557	6.32288	5.37059	-0.952289	6.33786	4.92472	-1.41314	5.90375	4.08746	-1.81628	6.80775	4.27042	-2.53733	6.60277	5.29315	-1.30963
Cpne8	-0.757397	0.131728	7.30779	5.62346	-1.68433	7.45982	6.02602	-1.4338	6.4327	7.15036	0.717656	7.45643	5.33616	-2.12027	7.68478	5.89845	-1.78632	7.40382	6.63775	-0.76607
Hmga1-rs1	-0.757156	0.131851	6.20468	6.41709	0.212413	6.28907	5.95484	-0.334236	6.42115	6.51232	0.0911685	6.92666	5.54298	-1.38368	6.66952	5.90558	-0.76394	6.95296	6.79846	-0.1545
Cetn2	-0.756435	0.132219	8.14373	7.84822	-0.295509	8.3896	7.81296	-0.57664	8.27793	8.38259	0.10466	8.5204	7.22653	-1.29386	8.21321	7.45772	-0.755497	8.35031	7.36288	-0.987433
Slc38a6	-0.75634	0.132267	6.88754	5.7231	-1.16444	7.13882	5.07587	-2.06295	7.2096	5.85827	-1.35134	7.596	5.05411	-2.54189	7.0657	5.26857	-1.79713	7.48555	4.97682	-2.50873
AU041133	-0.756042	0.13242	7.69502	4.63444	-3.06059	6.53415	3.97316	-2.56099	6.33762	4.04211	-2.29551	7.49003	3.54638	-3.94365	6.58471	4.14095	-2.44376	7.11962	3.32183	-3.79779
Epb4.1l3	-0.755946	0.132469	6.80825	4.93458	-1.87367	7.26808	6.00774	-1.26034	7.36629	6.97258	-0.393708	7.76641	5.01412	-2.75229	7.64115	6.09237	-1.54879	7.67137	6.17689	-1.49448
Setd8	-0.75529	0.132805	9.77754	6.34886	-3.42867	10.009	6.37937	-3.62968	9.66542	6.47264	-3.19278	10.0588	5.63645	-4.42236	9.90218	6.00999	-3.89219	10.3355	6.13309	-4.20246
Pim2	-0.753909	0.133515	5.47498	4.97418	-0.500807	5.69098	6.05212	0.361138	5.46751	6.57508	1.10757	6.3926	5.55893	-0.833675	6.02611	5.80194	-0.224164	6.0078	5.77181	-0.235987
Zc3h8	-0.753517	0.133718	7.96729	6.22125	-1.74603	8.07327	6.13992	-1.93335	8.09088	7.03695	-1.05392	7.80231	5.16873	-2.63358	7.67208	5.608	-2.06408	8.08561	5.78942	-2.29619
Tbc1d25	-0.75291	0.134031	7.35958	6.61182	-0.747763	7.72159	6.78837	-0.933217	6.36422	7.27948	0.915263	8.01554	6.23034	-1.78519	7.34375	6.80144	-0.542307	7.01382	6.31687	-0.696946
Sox12	-0.751882	0.134563	6.47183	4.67425	-1.79758	6.46214	4.13585	-2.32628	6.27098	4.6868	-1.58419	7.30267	3.72312	-3.57956	6.76056	4.32195	-2.43861	6.968	5.02247	-1.94552
Ltbp3	-0.751734	0.13464	6.73971	5.79688	-0.94283	7.02824	5.94953	-1.07871	6.02464	6.52417	0.499528	7.51413	5.34389	-2.17025	6.97476	6.33592	-0.638842	7.04081	6.07268	-0.968129
Ushbp1	-0.751248	0.134892	7.91053	4.97651	-2.93401	7.91936	5.40735	-2.51202	8.0335	5.55277	-2.48074	8.3262	4.46624	-3.85997	7.7647	4.77037	-2.99432	7.79396	4.46774	-3.32622
Rps8	-0.750764	0.135144	11.5558	9.02981	-2.52599	11.529	9.24484	-2.2842	11.5563	10.0371	-1.51918	11.3905	8.1937	-3.19682	11.3513	8.68825	-2.66304	11.8756	9.15383	-2.72179
Anxa1	-0.750497	0.135282	6.66936	6.16693	-0.502432	7.28324	6.82078	-0.462465	7.30227	7.46817	0.165901	7.4967	6.15747	-1.33923	7.34427	6.65397	-0.690301	7.09843	6.07747	-1.02096
Grb2	-0.750204	0.135435	8.88154	8.91286	0.0313214	9.42705	9.31297	-0.114076	8.96484	9.59746	0.632622	9.6515	8.37141	-1.28009	9.38075	8.83347	-0.547275	9.26696	9.39358	0.12662
Svil	-0.749802	0.135644	9.34225	7.70288	-1.63937	9.25406	7.43598	-1.81808	8.88764	7.96012	-0.927511	9.60667	6.79667	-2.81001	9.08263	7.25495	-1.82768	9.0725	7.07582	-1.99668
Cd53	-0.749069	0.136027	7.12468	6.34971	-0.77497	7.49268	6.94786	-0.544827	7.36775	8.05872	0.690969	7.69762	6.35615	-1.34147	8.15511	7.50308	-0.652032	7.63242	6.74989	-0.882531
Ccdc58	-0.748603	0.136271	9.1875	7.60061	-1.58689	9.56295	8.48349	-1.07946	9.41251	8.50151	-0.910998	9.34459	6.96372	-2.38087	9.15947	7.47815	-1.68132	9.61999	7.85904	-1.76096
Ppp1r1b	-0.748429	0.136362	5.4958	6.06862	0.572821	5.7628	5.56439	-0.19841	5.27598	5.96787	0.69189	5.60009	5.07235	-0.527739	5.55903	4.41278	-1.14625	5.36237	5.85737	0.495
Igsf6	-0.747745	0.136721	6.92267	4.58426	-2.33842	6.74273	5.09738	-1.64535	6.83119	6.46539	-0.365793	7.78383	5.35857	-2.42526	7.75868	5.80194	-1.95673	7.3477	5.1369	-2.21079
Cntln	-0.747411	0.136896	6.70895	5.42568	-1.28327	6.99434	5.37449	-1.61985	6.50834	5.1187	-1.38963	7.10985	4.2123	-2.89755	7.42827	4.24568	-3.1826	7.1087	6.65386	-0.454842
Sult1c2	-0.746619	0.137312	6.16647	5.98171	-0.184766	6.68703	6.48944	-0.197589	7.37838	7.11726	-0.261115	7.12322	5.70599	-1.41724	6.98242	6.19642	-0.785997	6.75437	6.07428	-0.680092
Mvd	-0.745122	0.138102	9.31652	8.77804	-0.538478	8.15634	7.70938	-0.446957	7.66228	8.55093	0.888649	9.35244	7.88304	-1.4694	8.61943	8.19763	-0.421797	8.53826	8.09731	-0.440959
Postn	-0.745051	0.13814	9.28946	8.36705	-0.922411	9.52377	8.99062	-0.53315	9.31593	10.5157	1.19979	9.99701	8.85049	-1.14652	10.0596	9.53049	-0.529132	9.96887	9.1536	-0.81527
Zfp458	-0.744325	0.138524	6.08532	3.75281	-2.3325	6.30869	3.79677	-2.51192	5.66854	3.63164	-2.0369	6.36269	3.04172	-3.32097	6.47868	3.73672	-2.74197	6.33943	3.28807	-3.05137
Afap1l2	-0.744238	0.13857	5.51662	4.17257	-1.34405	5.25323	4.48145	-0.771777	5.58229	6.06364	0.481342	6.9682	5.26677	-1.70142	6.80775	5.28348	-1.52427	5.47327	4.83177	-0.641507
Ppp1r14a	-0.744138	0.138623	6.51356	6.53097	0.0174092	5.57301	6.1277	0.554685	5.34281	6.31783	0.975026	7.09352	6.15747	-0.936048	5.81139	6.12568	0.314295	6.91748	6.85394	-0.0635405
mKIAA1721	-0.744102	0.138642	6.85935	4.00432	-2.85503	6.22197	4.27533	-1.94664	6.42247	4.76295	-1.65951	6.57562	3.72312	-2.8525	6.17748	3.24395	-2.93354	6.53737	3.62991	-2.90746
Ccdc162	-0.743752	0.138828	6.86878	5.54608	-1.3227	6.78259	5.01626	-1.76633	6.29875	5.10881	-1.18995	7.52815	4.55524	-2.97291	7.11295	5.10008	-2.01287	6.84023	5.31578	-1.52445
Mapk1ip1	-0.74268	0.139398	6.84308	5.47844	-1.36464	6.93034	5.43648	-1.49386	6.9921	5.99242	-0.999679	6.88395	4.10524	-2.77871	6.58209	5.27042	-1.31167	7.23876	5.24292	-1.99584
Gm6251	-0.742516	0.139486	9.25224	6.98401	-2.26823	9.22581	7.44116	-1.78466	8.91221	7.99764	-0.914567	9.32877	6.31921	-3.00956	8.70738	6.23053	-2.47684	8.98666	7.27806	-1.7086
Scd4	-0.742095	0.13971	10.5987	11.1769	0.578122	11.1053	11.184	0.0787179	10.8527	12.9904	2.1377	12.5675	12.1779	-0.389627	11.3292	11.6399	0.310732	12.1453	12.7924	0.647148
Bat2d	-0.742024	0.139748	9.0474	6.80493	-2.24247	9.397	7.11069	-2.28631	8.94188	7.75242	-1.18946	9.53522	6.30685	-3.22838	9.14592	6.93207	-2.21385	9.38462	6.88253	-2.50209
Lsp1	-0.741745	0.139897	5.45236	5.03692	-0.415443	6.01994	4.89442	-1.12552	5.75537	5.89662	0.141244	5.9764	4.4179	-1.55851	6.22598	4.68625	-1.53973	6.58359	6.05687	-0.526721
Aif1	-0.741007	0.140292	7.48081	6.94535	-0.535453	7.70388	7.03223	-0.671651	7.7981	7.96881	0.170712	7.87395	6.78903	-1.08492	8.66469	7.70581	-0.95888	8.50029	7.28467	-1.21562
Nr2c2ap	-0.740734	0.140438	6.84308	7.35699	0.513912	7.7132	7.43317	-0.28003	6.75166	7.95639	1.20473	7.82056	6.85881	-0.961747	7.42214	7.5632	0.141064	7.36665	7.40374	0.0370965
Evc	-0.740489	0.140569	5.94037	4.32324	-1.61713	6.62909	3.92606	-2.70303	6.70175	5.28409	-1.41766	6.9682	3.47225	-3.49595	5.81139	4.32195	-1.48944	7.22844	4.25454	-2.9739
Stau2	-0.739767	0.140957	7.23192	4.93554	-2.29638	7.5789	5.04429	-2.5346	7.48713	5.72589	-1.76124	7.43901	4.53461	-2.9044	6.99451	4.16149	-2.83302	7.25856	4.18445	-3.07411
Papolb	-0.739422	0.141142	5.32681	3.1859	-2.14091	5.94955	4.61	-1.33954	5.29872	4.29528	-1.00344	5.70202	3.2977	-2.40432	5.85697	3.34704	-2.50993	5.88172	4.09382	-1.78791
Fry	-0.739316	0.141199	6.31547	5.42111	-0.894359	6.7244	4.85206	-1.87234	6.65005	6.2173	-0.432752	7.19491	4.71558	-2.47933	7.00283	5.17556	-1.82727	6.30168	5.19089	-1.11079
Bmi1	-0.737957	0.141931	8.43532	5.74235	-2.69297	8.72953	6.17245	-2.55708	8.28652	6.70084	-1.58569	8.39792	5.04389	-3.35403	8.04516	5.8539	-2.19127	8.89381	5.3895	-3.50431
Sfrs14	-0.737941	0.14194	7.23109	4.72587	-2.50522	7.05393	4.50052	-2.55342	6.95081	5.17648	-1.77433	7.83864	4.01021	-3.82842	7.22405	4.90521	-2.31885	7.28021	4.38068	-2.89952
Mki67ip	-0.736517	0.142711	9.18039	7.96584	-1.21455	9.11237	8.43911	-0.673265	8.91149	8.44729	-0.464201	9.04348	7.01379	-2.02969	9.03373	7.55294	-1.48079	9.11272	8.06164	-1.05108
Spata6	-0.736471	0.142736	5.96565	3.40291	-2.56274	6.34469	3.71022	-2.63448	6.04063	4.98925	-1.05138	6.27211	2.75816	-3.51395	5.81065	3.06266	-2.74798	6.17053	3.97446	-2.19607
Pars2	-0.735918	0.143036	5.97064	5.22436	-0.746284	5.99613	5.87337	-0.122764	6.24798	5.89163	-0.35635	6.9682	5.44488	-1.52332	6.94054	5.30924	-1.6313	5.92072	5.64218	-0.278536
Cmtm3	-0.735651	0.143181	6.26749	5.0838	-1.1837	6.50572	5.79825	-0.707468	5.81918	6.51706	0.697878	7.09352	5.59083	-1.5027	6.4093	5.97288	-0.436427	7.06401	5.6029	-1.46111
Aldh18a1	-0.734151	0.143999	5.95702	4.45964	-1.49738	6.11012	4.84629	-1.26382	5.56455	7.10381	1.53925	6.39495	4.88494	-1.51002	6.45526	5.54131	-0.913955	6.29185	5.29142	-1.00043
Btg2	-0.732591	0.144852	6.79312	6.75961	-0.0335148	5.93368	6.16406	0.230377	7.0597	8.1351	1.07541	6.95174	5.23483	-1.71691	5.90115	6.58182	0.680671	6.34054	6.45128	0.110736
Bivm	-0.732159	0.14509	8.4427	5.60886	-2.83384	8.55516	5.54614	-3.00902	8.93678	7.22475	-1.71203	9.15791	5.83411	-3.3238	8.69009	6.32826	-2.36183	8.6777	4.61196	-4.06574
Ifi27l2b	-0.731557	0.14542	7.49823	7.13387	-0.364358	6.56185	6.89115	0.329293	6.83634	7.43035	0.594014	8.04922	6.18281	-1.86641	6.95473	7.00213	0.0473957	7.84217	8.02546	0.183289
Zfp28	-0.731397	0.145508	5.53734	2.83328	-2.70407	5.94955	3.34266	-2.60689	5.36435	3.3931	-1.97125	6.91824	2.46045	-4.4578	5.47383	2.24636	-3.22747	5.63833	3.8472	-1.79113
Gramd1b	-0.731202	0.145616	6.65719	4.42561	-2.23158	6.75062	5.03777	-1.71285	6.81777	5.54184	-1.27593	6.93925	4.74941	-2.18984	7.00166	4.54168	-2.45998	7.23	4.46586	-2.76414
Hmga1	-0.731131	0.145655	6.14776	6.33864	0.190873	6.21947	5.93111	-0.288359	6.37378	6.44227	0.0684933	6.87568	5.4851	-1.39058	6.67195	5.92612	-0.745827	6.83272	6.74674	-0.0859748
Fuz	-0.730799	0.145838	8.06173	6.74633	-1.3154	7.98364	6.88753	-1.09611	7.75796	7.38163	-0.376332	8.18685	6.01427	-2.17258	7.69736	6.16854	-1.52882	7.81598	6.53714	-1.27884
Hmgn2	-0.72965	0.146473	5.77166	5.58059	-0.191074	5.28997	5.39361	0.103639	5.8065	5.53711	-0.269388	5.32634	4.10323	-1.22311	5.25642	4.03453	-1.22189	5.4515	5.35072	-0.100777
Rpl23	-0.72957	0.146517	12.9862	10.226	-2.76026	13.0227	10.2628	-2.75989	13.1083	11.1268	-1.98151	13.0688	9.53031	-3.53844	12.6636	9.79769	-2.86591	13.1573	9.87128	-3.28602
Serpina3g	-0.728941	0.146865	12.1307	13.6858	1.55503	12.3565	12.8442	0.487712	11.9944	13.0819	1.08756	12.3718	12.3354	-0.0364277	12.0175	12.3178	0.300308	12.512	13.1916	0.679596
Ccdc68	-0.72707	0.147905	5.33935	4.19869	-1.14066	6.35657	4.85993	-1.49664	6.00612	5.90277	-0.103347	6.02225	4.15743	-1.86482	6.31754	5.11842	-1.19913	6.58063	4.72271	-1.85791
Rpp21	-0.726868	0.148018	7.98964	7.81681	-0.172822	7.77684	7.65801	-0.118838	7.56674	7.727	0.160254	8.71162	7.12592	-1.5857	7.59348	7.21357	-0.379908	7.79515	7.44875	-0.346398
Peg10	-0.725597	0.148728	5.76142	4.45964	-1.30178	6.48409	4.253	-2.23109	5.34281	6.48282	1.14002	6.368	4.95048	-1.41752	6.85344	5.76518	-1.08825	5.43787	3.374	-2.06387
Lmo2	-0.725371	0.148855	7.03129	4.0909	-2.94039	6.07074	4.86075	-1.21	6.5685	5.59492	-0.973579	7.31264	4.301	-3.01163	6.37268	4.94391	-1.42876	7.01413	4.15445	-2.85968
Apbb1ip	-0.724513	0.149336	5.81268	4.19677	-1.61591	6.42616	5.08951	-1.33665	5.96971	6.80664	0.83693	6.35904	4.82561	-1.53343	6.85066	6.02547	-0.82519	6.95459	5.02404	-1.93055
Pot1a	-0.724325	0.149442	6.83529	5.24788	-1.58741	7.04592	5.34006	-1.70586	6.02763	5.8848	-0.142828	7.28275	4.99258	-2.29018	6.98839	5.8317	-1.15668	6.59229	4.43008	-2.16221
Tmem67	-0.724221	0.1495	7.2585	5.7918	-1.4667	7.11813	5.84945	-1.26868	7.3696	6.70855	-0.661051	7.91927	5.75989	-2.15938	7.75646	6.11549	-1.64097	7.3318	5.56305	-1.76875
BC024479	-0.723995	0.149627	7.81707	4.80521	-3.01186	7.89628	5.28515	-2.61113	7.99743	5.78328	-2.21416	7.87395	3.89648	-3.97746	8.00124	4.67888	-3.32236	7.80907	5.09976	-2.70931
Zfp780b	-0.723811	0.14973	7.42712	5.6061	-1.82102	7.2214	5.78517	-1.43623	7.5022	5.88175	-1.62044	7.86817	5.25974	-2.60843	7.2992	4.83836	-2.46085	7.61227	5.63241	-1.97986
Rpp38	-0.723671	0.149809	8.01891	6.69197	-1.32694	7.41481	6.19952	-1.21529	6.6324	6.76512	0.132722	7.6474	5.56536	-2.08203	7.3119	6.28996	-1.02194	7.74534	6.2688	-1.47654
Ada	-0.723525	0.149891	6.82662	5.63791	-1.18871	6.37081	5.41149	-0.959318	5.65404	6.19633	0.542289	7.20883	5.18554	-2.02329	7.37592	5.87276	-1.50316	6.53737	6.2875	-0.24987
Sfrs18	-0.723437	0.149941	9.67979	7.17391	-2.50588	10.1219	7.69396	-2.42791	10.0793	8.09086	-1.9884	10.1165	6.61033	-3.50615	10.0363	7.01769	-3.01864	10.472	7.90433	-2.5677
Shb	-0.722797	0.150302	9.44705	7.62157	-1.82548	9.96992	8.18974	-1.78018	9.54649	8.76738	-0.779115	10.147	7.32583	-2.82118	10.3143	8.38285	-1.93141	9.84337	8.04279	-1.80058
Rpl30	-0.72132	0.151137	10.4982	8.74244	-1.75578	10.9734	9.35098	-1.62241	10.5963	9.82975	-0.766529	10.6004	8.07355	-2.52684	10.3482	8.52102	-1.82713	10.626	8.67126	-1.95471
Cpt1b	-0.721307	0.151145	6.4505	6.03727	-0.413231	6.46214	5.48997	-0.972171	6.0226	3.59891	-2.42369	7.01648	3.2977	-3.71878	6.49828	3.98091	-2.51737	5.89484	6.15797	0.263136
5033414D02Rik	-0.720836	0.151412	5.81247	4.72627	-1.0862	6.48409	4.03477	-2.44933	5.75537	5.5386	-0.216778	6.15447	4.28757	-1.8669	6.68676	4.99685	-1.68991	6.71054	4.35253	-2.35801
Ptpdc1	-0.720756	0.151457	5.47483	2.04877	-3.42606	5.8683	3.61195	-2.25636	6.11442	3.57588	-2.53854	6.6692	2.69175	-3.97744	6.26461	3.69851	-2.5661	6.64987	2.81018	-3.83968
Stxbp1	-0.720114	0.151821	7.04864	6.24973	-0.798912	7.50311	6.24548	-1.25763	7.04618	6.53378	-0.512401	7.99928	5.39514	-2.60414	7.48791	6.14011	-1.3478	7.05235	6.27501	-0.777348
Sumo1	-0.719627	0.152099	8.8683	7.23239	-1.63591	9.46867	8.54334	-0.925336	8.9199	8.51064	-0.409265	9.46628	7.54821	-1.91807	9.22923	7.31508	-1.91416	9.5115	8.21433	-1.29717
Arhgap25	-0.719398	0.152229	6.08351	4.7698	-1.31372	6.60159	4.76807	-1.83352	6.19994	5.72589	-0.474051	6.82934	4.9633	-1.86604	7.08201	5.47048	-1.61152	6.40754	4.10562	-2.30192
Pcbp4	-0.719361	0.15225	7.28989	4.17257	-3.11731	7.72247	4.66177	-3.06069	7.45067	5.15958	-2.29109	8.22159	4.49059	-3.731	7.80592	3.98091	-3.82501	7.90294	4.83177	-3.07117
Zfp119	-0.71924	0.152319	7.64836	4.71632	-2.93204	7.68881	4.77054	-2.91827	7.71621	4.50188	-3.21433	7.66045	3.90488	-3.75557	7.74083	4.42092	-3.3199	6.9559	2.80902	-4.14689
Nbea	-0.719201	0.152341	8.35934	4.6138	-3.74554	8.68879	5.19432	-3.49447	8.22648	6.27846	-1.94803	8.61039	4.59494	-4.01546	8.81659	5.64893	-3.16766	8.92468	4.76215	-4.16252
Commd10	-0.718875	0.152527	7.50169	6.56161	-0.940083	7.97591	6.80935	-1.16657	7.37838	7.49762	0.119243	8.46139	6.72148	-1.73991	7.89601	6.72268	-1.17333	8.05088	6.82009	-1.23079
Naif1	-0.718812	0.152563	6.99811	6.34971	-0.648397	6.4172	6.01279	-0.404405	6.31591	5.78328	-0.532634	6.84882	5.04524	-1.80359	6.6613	5.28348	-1.37782	6.45122	5.89075	-0.560466
Zfp334	-0.718764	0.152591	6.51356	4.58426	-1.9293	6.39419	4.96063	-1.43356	6.50238	5.37323	-1.12916	7.33476	4.13485	-3.19992	6.71178	5.6222	-1.08958	7.14308	4.78427	-2.35881
Dmtf1	-0.718657	0.152652	8.38629	5.72984	-2.65645	8.68996	5.77891	-2.91105	8.22743	5.94395	-2.28348	8.58993	4.70213	-3.8878	8.37399	5.47392	-2.90007	8.74023	5.52115	-3.21908
Mtmr7	-0.718514	0.152733	6.08578	5.48644	-0.599333	5.69098	4.99346	-0.697519	5.88029	6.6618	0.781513	6.738	4.98889	-1.74911	5.61316	5.28348	-0.329683	5.72899	5.1369	-0.59209
mKIAA0097	-0.71779	0.153147	8.05021	6.16252	-1.88769	8.27751	6.50217	-1.77534	8.40278	7.18583	-1.21695	8.49789	6.02709	-2.4708	8.57695	6.37156	-2.20538	8.27699	5.91983	-2.35716
Sufu	-0.716906	0.153654	6.1599	5.9569	-0.202995	6.82661	6.43198	-0.394635	5.94852	6.97159	1.02307	7.10879	6.06933	-1.03946	6.73398	6.22511	-0.508867	6.92495	6.748	-0.176951
Naip6	-0.716745	0.153746	7.04879	3.13254	-3.91625	7.19246	3.77233	-3.42013	7.03637	4.9778	-2.05857	7.75424	3.88881	-3.86543	7.81195	4.01379	-3.79816	7.31206	3.43046	-3.8816
Rpl10a	-0.716375	0.153959	11.8802	10.7811	-1.09917	11.8191	10.6437	-1.17536	11.7083	11.3645	-0.343774	12.0851	9.86287	-2.22228	11.4152	10.3441	-1.07112	11.7599	10.2859	-1.47403
Mllt3	-0.716319	0.153991	6.91467	5.03513	-1.87954	7.38101	4.55183	-2.82918	6.46645	5.60747	-0.858975	7.5384	4.3818	-3.1566	6.97228	5.00535	-1.96692	7.24189	4.64876	-2.59313
Fam45a	-0.716068	0.154135	9.05034	8.25332	-0.797026	9.13402	8.44609	-0.687931	8.94492	8.98461	0.0396854	9.79121	8.08959	-1.70162	9.31542	8.11684	-1.19858	8.86122	8.16794	-0.693277
Hmgn1	-0.715248	0.154608	9.62303	9.4398	-0.183228	9.64962	9.00813	-0.641484	9.63693	9.48074	-0.15618	10.006	8.17467	-1.83131	9.64416	8.30363	-1.34053	9.97892	10.0241	0.0451945
Eef2	-0.71472	0.154913	14.4408	13.5332	-0.907603	14.577	13.5834	-0.993628	14.4663	13.8582	-0.608053	14.766	12.5981	-2.16791	14.3519	12.8742	-1.47771	14.3759	13.3681	-1.00782
Amdhd2	-0.71465	0.154953	7.77031	8.36774	0.597433	7.86959	8.19265	0.32306	7.95432	8.5982	0.643879	8.72235	7.62403	-1.09831	8.13473	7.97959	-0.155137	7.85437	8.52824	0.673869
Wbp5	-0.713357	0.155701	7.99333	7.84511	-0.148214	7.74082	6.96856	-0.772263	7.68706	8.35688	0.669824	8.40205	7.30965	-1.09239	8.14596	7.41684	-0.729124	8.28057	7.71137	-0.569209
Pcdha4-g	-0.71326	0.155757	6.47183	4.85554	-1.61629	6.16874	5.9921	-0.176633	6.15213	6.17504	0.0229097	7.40295	5.44488	-1.95807	6.89772	5.65564	-1.24208	6.7253	6.01566	-0.70964
Arhgef6	-0.713134	0.15583	6.16256	3.47952	-2.68304	6.64518	4.67828	-1.9669	6.62959	5.69288	-0.936708	6.93988	3.75385	-3.18602	6.77129	4.70527	-2.06602	6.85679	4.38278	-2.47401
Hectd2	-0.713127	0.155834	6.21786	2.83089	-3.38697	7.27696	2.84087	-4.43609	6.55014	2.96734	-3.5828	7.15864	2.49002	-4.66862	6.49828	3.24395	-3.25433	7.20206	1.57977	-5.62229
0610010O12Rik	-0.713078	0.155863	6.75883	6.89811	0.139278	6.56872	6.22268	-0.346038	6.35948	7.58897	1.22949	7.40295	6.51753	-0.885415	6.73638	6.57121	-0.16517	7.33813	7.2722	-0.0659221
Vav1	-0.712496	0.1562	7.65864	6.48351	-1.17512	7.75526	5.94463	-1.81063	7.77372	7.68492	-0.0887961	8.39989	6.1484	-2.25149	8.37687	7.14354	-1.23332	8.4769	6.74967	-1.72723
Mphosph9	-0.711383	0.156848	7.1146	3.05714	-4.05746	7.13148	3.55712	-3.57436	7.15177	3.35031	-3.80146	7.16072	2.91639	-4.24433	7.05848	2.80788	-4.2506	7.06475	1.99225	-5.0725
Rps10	-0.711329	0.15688	11.8484	11.4682	-0.38017	11.8041	11.0011	-0.80299	11.711	11.7247	0.0137285	12.1665	10.5187	-1.64779	11.6118	10.7393	-0.872473	11.8248	11.0417	-0.783158
Gimap3	-0.711314	0.156888	5.38792	2.35897	-3.02894	6.04126	3.38435	-2.65691	5.63643	2.63461	-3.00182	5.85147	2.05046	-3.801	5.96498	1.65899	-4.30599	5.5248	2.81018	-2.71462
Pabpc1	-0.711045	0.157046	13.3966	11.2696	-2.12699	13.641	11.4073	-2.23364	13.6442	11.5738	-2.07042	13.4485	10.4851	-2.96347	13.3441	10.0883	-3.25581	13.6401	11.2952	-2.34491
Camk2g	-0.710255	0.157507	7.22677	5.97226	-1.25451	7.6739	6.73055	-0.943356	7.63937	7.3422	-0.297169	7.94217	5.79142	-2.15074	7.56901	6.40796	-1.16106	7.86989	6.55589	-1.314
Atp5e	-0.709876	0.157728	11.5285	11.955	0.426538	11.8249	12.075	0.2501	11.6049	12.6001	0.995137	11.9179	10.926	-0.991886	11.5995	11.8761	0.276655	11.6413	11.8987	0.257376
Gyg	-0.709871	0.157732	6.63196	5.92391	-0.708045	6.24787	6.45562	0.207748	6.20085	7.53151	1.33066	6.84882	6.02365	-0.825171	6.21297	6.02044	-0.192528	6.71054	6.42899	-0.281551
Cml5	-0.709334	0.158046	10.6704	9.65962	-1.01081	9.95387	9.53142	-0.422453	9.38977	10.2453	0.855581	10.6194	9.13895	-1.48045	10.2411	9.80013	-0.440994	10.406	9.62175	-0.784248
Gin1	-0.708886	0.158309	7.84526	6.07719	-1.76807	8.52628	6.56228	-1.964	8.06883	6.60085	-1.46798	8.44476	5.70691	-2.73785	8.41989	6.43581	-1.98408	8.48982	5.88505	-2.60477
Pbx2	-0.708315	0.158644	8.88959	6.48375	-2.40584	8.93182	6.8839	-2.04792	8.62491	7.11726	-1.50765	9.32698	5.64044	-3.68654	8.80501	6.25724	-2.54776	8.87921	7.02716	-1.85205
G2e3	-0.707267	0.159261	7.67192	5.0407	-2.63122	7.84833	5.16367	-2.68466	7.4207	6.22379	-1.19691	7.73036	4.80997	-2.92039	7.45946	5.06745	-2.39201	7.64995	4.32775	-3.32219
Rpl27a	-0.707222	0.159288	11.2169	9.37381	-1.84311	10.8934	10.0029	-0.890473	10.9698	9.91649	-1.05326	10.9103	8.20536	-2.70494	10.6189	9.0578	-1.56111	10.8978	9.25537	-1.64247
1110004E09Rik	-0.707149	0.159331	9.21756	7.95536	-1.26219	9.51108	8.2634	-1.24768	9.50381	8.22184	-1.28198	9.45756	7.03805	-2.41951	9.33964	7.79832	-1.54132	9.9395	7.98703	-1.95246
Phactr2	-0.70708	0.159372	8.12198	5.48883	-2.63315	8.39627	5.89172	-2.50455	8.40206	5.95012	-2.45194	8.98263	4.96033	-4.02231	8.76065	5.49313	-3.26752	8.56217	6.14112	-2.42105
Ddit4	-0.706686	0.159604	7.85814	7.89108	0.0329344	7.70388	7.75455	0.0506716	8.06479	9.82787	1.76308	10.2311	9.24699	-0.9841	8.9222	9.28104	0.358834	8.62358	8.97548	0.351898
Clca2	-0.705412	0.160358	6.26342	4.80521	-1.45821	6.35103	4.91504	-1.43599	6.31222	6.9309	0.61868	6.94066	5.25089	-1.68977	7.18363	5.75897	-1.42466	6.93875	5.66143	-1.27732
Jrkl	-0.704252	0.161047	7.65872	5.0838	-2.57492	7.67553	5.09738	-2.57815	7.65681	5.9175	-1.73932	7.71723	4.73855	-2.97868	7.32818	4.75585	-2.57233	7.70867	4.25454	-3.45413
Mid2	-0.704248	0.161049	8.0476	5.12541	-2.92219	7.75443	6.05787	-1.69656	7.46071	6.23797	-1.22273	8.05437	5.43786	-2.61651	7.86284	5.608	-2.25484	8.10535	5.02247	-3.08288
Dzip3	-0.704136	0.161116	6.93604	4.04761	-2.88843	7.487	4.59222	-2.89479	7.12421	5.72559	-1.39863	7.42652	4.01211	-3.41441	7.61919	4.68776	-2.93143	7.47897	4.53056	-2.94842
mKIAA1902	-0.70246	0.162115	8.45091	5.82375	-2.62716	8.68376	6.22103	-2.46272	8.61225	7.02997	-1.58227	8.88116	5.70488	-3.17629	8.9631	6.25781	-2.7053	8.80815	5.9102	-2.89795
Ppp3r1	-0.702426	0.162135	9.4078	8.8823	-0.525506	10.2548	9.05767	-1.19718	9.72842	9.5744	-0.154018	9.92152	8.54902	-1.3725	9.88966	8.90893	-0.980728	9.92942	8.29867	-1.63076
Gys1	-0.702403	0.162149	6.75883	5.93566	-0.823174	6.7244	6.23982	-0.484582	7.0597	6.8003	-0.259396	7.53588	5.47253	-2.06334	6.91937	5.98891	-0.930461	7.00476	6.3242	-0.68056
Rpa3	-0.702247	0.162242	7.24311	6.69428	-0.548829	7.49268	6.82204	-0.670638	7.27599	7.05065	-0.225333	8.03757	6.28514	-1.75243	7.0913	5.9041	-1.1872	6.8828	6.27089	-0.611908
Mafb	-0.702094	0.162334	9.40121	9.67599	0.274783	9.64996	9.84721	0.197251	9.63331	11.4373	1.804	10.7086	9.94137	-0.767266	10.2361	10.6257	0.389632	10.3575	10.9049	0.54739
Ccrn4l	-0.702085	0.162339	9.12298	7.81003	-1.31295	9.80185	8.82828	-0.973571	9.47747	10.5192	1.04173	10.4023	8.73646	-1.66585	9.96518	9.21973	-0.745451	9.67136	8.73162	-0.939748
Zfp119a	-0.701961	0.162413	8.34206	5.08681	-3.25525	8.16962	5.17322	-2.9964	8.09952	5.30392	-2.7956	8.04538	4.26084	-3.78455	8.10662	4.64788	-3.45875	7.51311	3.60327	-3.90983
Itga8	-0.701459	0.162714	6.93969	5.3452	-1.59449	7.03476	5.80358	-1.23118	6.79848	6.97752	0.179035	7.43434	5.00593	-2.42841	7.2803	5.74534	-1.53496	6.82092	6.03329	-0.787635
1700112E06Rik	-0.701173	0.162886	5.24659	4.17257	-1.07402	5.20116	4.66177	-0.539384	5.20629	4.58073	-0.625562	5.55721	4.28757	-1.26964	5.38328	5.05892	-0.324369	6.37839	3.62991	-2.74847
Npr3	-0.701109	0.162924	6.39271	4.92078	-1.47193	6.673	5.11056	-1.56244	6.66226	5.7449	-0.917361	7.39396	4.76598	-2.62798	6.35175	5.07723	-1.27452	6.88416	4.7316	-2.15256
Leprel1	-0.700964	0.163011	6.49284	4.90417	-1.58867	6.24787	4.76005	-1.48781	5.78763	6.37495	0.587321	6.3926	4.80532	-1.58728	6.28143	4.75585	-1.52558	6.24135	4.76215	-1.4792
Sox18	-0.700604	0.163227	7.04154	6.86164	-0.179907	7.11051	6.05212	-1.05839	6.93564	6.98897	0.0533347	7.43882	5.7798	-1.65902	7.63332	6.03595	-1.59736	6.7253	6.69491	-0.0303896
Gm9897	-0.700467	0.16331	5.63479	3.26251	-2.37228	5.80003	4.80679	-0.993237	6.32693	4.48019	-1.84674	5.90375	3.16838	-2.73537	5.69072	4.27042	-1.4203	6.22067	3.06268	-3.15799
Dok3	-0.69991	0.163644	5.28579	4.85512	-0.430665	6.4545	3.09365	-3.36085	6.28542	4.61	-1.67542	6.40973	3.88166	-2.52807	6.6981	5.09188	-1.60622	6.17871	2.74634	-3.43237
Rps5	-0.699588	0.163838	13.8071	12.328	-1.47907	13.8392	12.2412	-1.59793	13.7238	12.9323	-0.791554	14.003	11.4368	-2.56624	13.4887	11.8748	-1.61392	13.659	11.8718	-1.78716
Naf1	-0.699453	0.163919	7.14474	6.62804	-0.516694	6.92232	6.30029	-0.622022	6.81563	6.89012	0.0744904	7.14511	5.8813	-1.2638	7.36807	6.52031	-0.847761	7.50565	6.45463	-1.05102
Rras	-0.699279	0.164025	8.22135	8.02904	-0.192307	8.758	7.97691	-0.781093	8.38773	9.04915	0.661415	8.77848	7.74058	-1.0379	8.94876	8.13111	-0.817645	8.78373	8.22946	-0.554275
Gcnt2	-0.699073	0.164149	6.97505	5.41033	-1.56472	7.54097	5.79435	-1.74662	7.11063	6.78412	-0.326514	7.78501	5.6087	-2.17632	6.94954	5.319	-1.63053	7.15716	5.22893	-1.92823
Clasrp	-0.698258	0.164641	7.47025	6.24032	-1.22993	7.79452	6.3118	-1.48273	7.49041	6.6618	-0.828609	8.37761	5.87095	-2.50666	7.63332	6.09639	-1.53693	7.92867	6.33622	-1.59245
Rps3	-0.698214	0.164668	12.8248	11.6104	-1.21434	12.8452	12.2909	-0.554295	12.6653	12.5291	-0.136107	12.967	10.8653	-2.10174	12.5077	11.3736	-1.13409	12.5873	11.8237	-0.763557
mimitin	-0.697517	0.165089	7.20329	6.7858	-0.417485	7.62702	7.02236	-0.604664	7.42013	7.2856	-0.134533	7.65758	6.45651	-1.20107	7.73446	6.31561	-1.41885	7.86346	7.23415	-0.62931
Zfp606	-0.696993	0.165407	7.69186	4.16764	-3.52422	7.98609	5.59488	-2.39122	7.94651	5.75241	-2.1941	8.1979	4.44835	-3.74955	7.70549	5.257	-2.44849	7.77389	3.77141	-4.00248
2610029G23Rik	-0.696933	0.165443	7.1186	6.68957	-0.429021	7.38442	6.4161	-0.968319	7.21638	7.29177	0.0753823	7.39895	6.09358	-1.30537	6.81373	5.89505	-0.918677	7.49885	6.31013	-1.18871
Zcchc8	-0.696592	0.165651	8.25675	7.43754	-0.81921	8.71113	7.49514	-1.21599	8.41366	7.85652	-0.557145	8.92329	6.81026	-2.11303	8.74497	7.49746	-1.24752	8.92135	7.59978	-1.32156
Fli1	-0.696039	0.165986	6.72371	5.45414	-1.26956	7.25798	5.8212	-1.43678	6.93564	6.86154	-0.0741017	7.69762	5.38792	-2.3097	6.94069	5.74645	-1.19424	7.15403	5.78942	-1.36462
Csad	-0.695963	0.166033	13.9774	13.5953	-0.382132	14.1034	13.7139	-0.389472	13.5407	14.4941	0.953429	14.9036	13.4801	-1.42345	14.7689	14.3925	-0.37642	14.132	14.0258	-0.106195
Vrk2	-0.695469	0.166334	6.55247	5.13234	-1.42013	7.23759	5.19693	-2.04066	6.94689	6.16454	-0.782356	7.13571	4.79277	-2.34294	7.27149	5.52533	-1.74616	7.3563	5.11585	-2.24045
Sh3yl1	-0.694979	0.166632	6.84458	3.69139	-3.15318	7.22398	5.20369	-2.02029	7.10956	4.64842	-2.46114	7.28834	3.75098	-3.53735	7.25487	3.97949	-3.27539	7.37859	4.47178	-2.90681
Rrm2b	-0.694835	0.166721	6.31547	5.29912	-1.01634	6.91425	4.85206	-2.06219	6.86181	5.20229	-1.65952	7.29617	3.93676	-3.35941	6.23039	4.46634	-1.76405	6.3501	4.651	-1.6991
fad104	-0.693038	0.16782	8.29498	7.45001	-0.844977	8.43631	7.49632	-0.939992	8.17863	8.75494	0.576312	8.34016	6.95018	-1.38998	8.75773	7.7488	-1.00893	8.94373	8.05487	-0.88886
Nav2	-0.692964	0.167865	9.40847	7.1194	-2.28907	9.47317	7.31043	-2.16274	8.76249	8.09228	-0.670206	9.7621	6.82562	-2.93648	9.31132	7.1712	-2.14012	9.49139	7.36708	-2.12431
Ankrd39	-0.692843	0.16794	5.73715	5.12541	-0.611736	6.2906	4.95336	-1.33725	5.31671	4.51448	-0.802226	5.90212	4.28454	-1.61758	5.66533	3.97949	-1.68584	6.35648	4.83017	-1.52631
Rpl4	-0.692769	0.167985	14.2744	12.2852	-1.9892	14.4577	12.6361	-1.82159	14.3849	13.0939	-1.29096	14.3906	11.6092	-2.78141	14.145	12.1186	-2.0264	14.4518	12.0796	-2.37224
Zxdb	-0.692138	0.168372	8.0976	7.20835	-0.889256	8.11959	6.38452	-1.73507	7.66985	6.66647	-1.00338	8.47637	5.84434	-2.63203	8.20883	6.65709	-1.55174	7.79864	6.27829	-1.52036
Ngfr	-0.691955	0.168485	6.24289	5.57922	-0.663674	6.1956	5.76708	-0.428523	5.68861	6.42989	0.741282	6.71868	5.08161	-1.63706	6.46923	5.90691	-0.562315	6.30168	6.07428	-0.2274
Rilpl1	-0.691829	0.168563	7.02721	6.08023	-0.946979	7.03815	6.36482	-0.673331	7.00587	6.46539	-0.540477	7.65758	6.03297	-1.62461	7.24491	5.98891	-1.25601	7.59273	6.23708	-1.35565
Lin9	-0.691695	0.168645	5.70478	4.3738	-1.33098	6.64128	5.15421	-1.48706	6.39037	5.39778	-0.992592	7.12684	4.33887	-2.78796	6.72607	5.0387	-1.68737	6.54748	5.1371	-1.41038
Rab3il1	-0.69148	0.168778	7.01697	5.82404	-1.19293	7.44827	6.45595	-0.992327	7.0448	6.58277	-0.462029	7.75463	5.68911	-2.06551	6.76542	5.83939	-0.926035	7.2735	5.54333	-1.73017
Synm	-0.691169	0.168969	4.97511	3.33525	-1.63986	5.39829	2.50682	-2.89147	6.03553	4.0367	-1.99883	5.88643	3.35826	-2.52817	5.63735	2.57652	-3.06083	5.82485	2.81018	-3.01467
Slc25a19	-0.690568	0.16934	7.27443	5.87993	-1.3945	7.75187	5.86221	-1.88966	7.00605	6.08473	-0.921319	7.96987	5.15188	-2.818	7.98519	5.72696	-2.25823	7.53172	6.33077	-1.20095
BC003266	-0.690318	0.169494	7.55762	7.33055	-0.227071	7.87981	7.15472	-0.725091	7.35704	6.94564	-0.411401	8.41411	6.38918	-2.02493	7.21897	6.14727	-1.07169	7.78109	7.4432	-0.33789
Stx2	-0.689762	0.169838	8.67337	7.03929	-1.63408	9.03673	7.20825	-1.82848	8.92559	7.42644	-1.49915	9.44749	6.85789	-2.5896	9.09166	6.94034	-2.15132	9.14276	6.85269	-2.29007
Efha2	-0.689597	0.169941	6.15265	3.64527	-2.50739	6.50917	4.58552	-1.92365	6.285	5.15388	-1.13112	6.58954	3.87497	-2.71457	6.18304	4.05852	-2.12452	7.12939	4.33754	-2.79185
Haus8	-0.689561	0.169963	6.76071	5.42179	-1.33892	6.29501	5.24487	-1.05014	6.48993	6.49324	0.0033104	6.87034	4.41482	-2.45553	6.47794	5.55267	-0.925263	6.55927	5.48563	-1.07365
Lrrfip1	-0.689113	0.17024	9.23941	7.95849	-1.28091	9.47131	8.02003	-1.45129	9.60361	9.08931	-0.514301	10.0835	7.72137	-2.36218	9.48312	8.20447	-1.27865	9.94191	8.2689	-1.67301
Meaf6	-0.688837	0.170412	7.53246	6.53063	-1.00183	8.08409	6.83946	-1.24463	7.53859	7.30519	-0.233401	7.85177	5.72909	-2.12268	7.67203	6.39594	-1.27609	7.83311	6.68551	-1.14761
Bzw2	-0.688604	0.170556	8.27932	7.42231	-0.857003	8.15668	6.88621	-1.27046	7.93076	7.98007	0.0493142	8.78464	6.36724	-2.4174	7.59469	6.96802	-0.62667	8.20505	7.10516	-1.0999
Kcnb1	-0.687822	0.171042	7.01273	4.32324	-2.6895	7.33248	4.44252	-2.88997	7.33538	3.59891	-3.73647	7.9505	2.86871	-5.0818	7.80592	4.59758	-3.20834	7.70123	4.61196	-3.08927
Plscr3	-0.687778	0.17107	6.66936	6.56665	-0.102709	7.36834	7.06784	-0.3005	6.38078	6.59926	0.218471	8.0153	6.02365	-1.99165	7.00283	6.86844	-0.134396	6.99261	6.87058	-0.122029
Inca1	-0.687615	0.171171	7.78968	7.04126	-0.748426	7.54419	6.88988	-0.654313	7.86363	6.52401	-1.33962	8.06667	5.84296	-2.22371	7.19118	5.98332	-1.20786	8.14981	6.77618	-1.37363
Tlr2	-0.687088	0.1715	7.73125	5.77497	-1.95628	7.30807	5.76708	-1.541	6.8918	7.00112	0.109323	7.95876	6.00483	-1.95393	8.3269	6.74173	-1.58518	8.14719	6.23708	-1.91011
Zmat5	-0.687032	0.171534	6.55411	7.18068	0.62657	6.32288	6.59529	0.272408	6.0226	7.38163	1.35903	7.20883	6.34122	-0.867604	6.85344	7.03981	0.186371	6.17839	7.05653	0.878143
Oxct1	-0.686645	0.171776	7.69441	6.13187	-1.56255	7.00744	6.50059	-0.506859	6.97649	7.76295	0.786455	7.43572	5.9609	-1.47482	7.43911	6.83762	-0.601496	7.52886	6.26229	-1.26657
Ptms	-0.686607	0.171799	11.6568	11.7772	0.120335	12.2597	11.4357	-0.82395	11.82	11.2728	-0.547153	12.1969	10.7974	-1.39949	11.948	10.3739	-1.57417	12.4993	12.1623	-0.336932
Cstf3	-0.686354	0.171958	7.70986	6.52275	-1.18711	7.99159	6.68039	-1.3112	8.03783	6.96229	-1.07554	8.13332	5.79932	-2.33399	8.14196	6.53409	-1.60787	7.73103	6.03998	-1.69104
Mfsd2a	-0.686348	0.171961	10.9597	9.81442	-1.14529	11.1692	10.4507	-0.718502	10.1202	11.2323	1.11217	11.5852	9.83418	-1.75106	10.9495	10.3736	-0.57584	10.7901	10.3063	-0.483767
Akap12	-0.685707	0.172362	9.20025	7.74845	-1.45181	9.50311	7.85958	-1.64353	9.13781	8.11569	-1.02212	9.7617	7.6236	-2.1381	9.78095	7.7464	-2.03455	9.47811	7.47618	-2.00193
Pcdhga8	-0.68546	0.172516	7.17105	4.99678	-2.17427	6.54802	6.12155	-0.426474	6.71019	6.2448	-0.465388	7.90848	5.53289	-2.37558	7.47425	5.73699	-1.73726	7.15403	6.14436	-1.00967
Gsta1	-0.685233	0.172659	9.10257	11.006	1.90345	9.52412	11.976	2.45187	9.66607	11.6882	2.02214	10.11	10.8154	0.705418	9.79609	11.2808	1.48472	10.0503	12.1819	2.13162
Jam3	-0.684697	0.172995	5.87783	5.16586	-0.711971	5.80003	5.26297	-0.537059	5.42713	6.41181	0.984681	6.368	4.96961	-1.39839	6.2476	5.40792	-0.83968	5.97112	5.89075	-0.0803693
A430033K04Rik	-0.684006	0.173429	6.97236	4.94023	-2.03213	7.15054	5.08421	-2.06634	7.05085	5.68023	-1.37061	7.38633	4.15789	-3.22844	6.68717	4.76635	-1.92082	7.22301	4.85117	-2.37184
Mettl3	-0.683534	0.173726	8.86159	7.22921	-1.63238	9.02837	7.36193	-1.66644	8.54696	8.18653	-0.360434	9.25502	6.97698	-2.27804	8.70886	7.33141	-1.37745	9.09629	7.04192	-2.05437
Nlrp1b	-0.68311	0.173993	5.38792	0.727853	-4.66006	5.30349	1.43808	-3.86541	5.80349	-1.72	-7.52349	6.33454	-2.8618	-9.19634	5.92274	0.810988	-5.11175	6.11255	2.32236	-3.7902
Lrat	-0.68283	0.17417	7.67719	7.41687	-0.26032	8.425	8.05965	-0.365359	7.88266	9.04915	1.16649	8.75021	7.70313	-1.04708	8.39027	8.23893	-0.151345	8.32727	8.01802	-0.309259
Lyar	-0.682696	0.174254	8.02606	7.23313	-0.792932	8.39916	8.11251	-0.286658	8.43828	8.16529	-0.272991	8.14692	6.38141	-1.76551	8.11351	7.42773	-0.685776	8.53719	7.58781	-0.949381
Gm9766	-0.682288	0.174511	10.0486	6.03727	-4.01131	10.5096	7.7224	-2.78715	10.3696	8.55319	-1.81643	11.0534	6.95509	-4.09828	10.6719	7.62605	-3.04587	10.6588	7.14123	-3.51761
Gmfg	-0.681845	0.174791	7.5313	5.3322	-2.1991	7.25233	5.68996	-1.56238	7.73183	6.87412	-0.857717	7.91431	5.5607	-2.35361	8.0803	5.92309	-2.15721	7.76019	5.60628	-2.15391
Matn2	-0.68177	0.174839	6.63975	4.90417	-1.73558	6.22707	5.41034	-0.816726	6.26386	6.81886	0.554998	7.14391	5.24865	-1.89527	6.25861	5.27282	-0.985787	6.77457	5.61301	-1.16156
Zfp956	-0.681397	0.175075	6.68771	4.90417	-1.78353	6.46214	5.75123	-0.710905	6.1767	3.83435	-2.34235	7.60592	3.62794	-3.97799	6.28143	5.02822	-1.25321	6.26174	4.61196	-1.64978
Rad18	-0.681388	0.17508	5.40448	3.62994	-1.77454	6.43722	4.7601	-1.67713	5.81461	4.57324	-1.24137	6.75366	3.70732	-3.04634	6.72035	5.0229	-1.69745	6.68067	4.68727	-1.99341
Traf3ip1	-0.681276	0.175151	7.89448	6.88518	-1.0093	8.04646	6.97735	-1.0691	7.7819	7.23354	-0.548358	8.30052	6.63895	-1.66158	8.21122	6.73576	-1.47546	8.12123	6.58768	-1.53356
Il18bp	-0.68115	0.175231	7.12973	7.15022	0.0204957	7.22094	7.69972	0.478785	6.94867	8.37266	1.42399	7.61256	7.08189	-0.530667	8.05637	8.20134	0.144976	7.41522	7.68073	0.265517
2310028H24Rik	-0.681139	0.175238	5.34239	5.40849	0.0660995	6.00155	4.83	-1.17155	5.42594	5.89163	0.465689	6.0202	4.89779	-1.12241	7.06078	6.16228	-0.898505	6.16387	5.50161	-0.662261
Fhod1	-0.679414	0.176334	8.49572	7.10989	-1.38584	9.07613	7.61925	-1.45688	8.60695	7.96262	-0.64433	9.60738	6.93037	-2.67701	9.14983	7.79512	-1.3547	8.86262	7.36904	-1.49357
Zfp935	-0.678361	0.177005	6.26976	3.57311	-2.69665	6.62732	4.51613	-2.11119	6.29284	4.43414	-1.8587	6.43817	3.4693	-2.96887	6.11071	4.25917	-1.85154	6.78277	2.90157	-3.8812
Ifi44	-0.677854	0.177329	6.42886	5.28082	-1.14803	7.00816	5.70263	-1.30553	6.93564	6.97672	0.0410858	7.03222	5.15172	-1.8805	7.3119	5.80194	-1.50996	7.59273	6.53714	-1.05559
Rbbp8	-0.677165	0.17777	8.26175	4.74593	-3.51582	8.37191	6.04599	-2.32592	8.19354	6.1126	-2.08093	8.39058	4.5763	-3.81427	8.49588	5.75995	-2.73593	8.77674	5.37278	-3.40396
Ccnd1	-0.677107	0.177807	7.95064	8.50965	0.559005	8.24102	8.13931	-0.101717	7.9857	9.92469	1.93899	8.7195	8.11562	-0.603875	9.02445	9.41364	0.389186	8.95344	9.53309	0.579643
Cyp2c55	-0.676159	0.178415	6.6601	6.70003	0.039926	6.75181	7.82101	1.0692	7.63924	8.03085	0.391605	8.54652	7.39252	-1.15399	7.21021	7.82742	0.617213	8.07988	8.08892	0.00903858
Nktr	-0.675788	0.178653	10.579	6.90542	-3.67356	10.9425	7.57304	-3.36943	10.6241	7.79697	-2.82717	10.8993	6.51196	-4.3873	10.8059	7.32245	-3.48348	10.8547	6.82793	-4.02675
Casp3	-0.675508	0.178833	8.10486	7.55917	-0.545693	8.56694	8.0071	-0.559835	8.4205	8.46447	0.0439702	9.08042	7.89308	-1.18734	8.74146	8.1147	-0.626762	9.00124	7.72726	-1.27398
mKIAA1334	-0.675322	0.178953	7.65872	6.0153	-1.64341	7.99133	6.54103	-1.45029	7.71668	6.67702	-1.03966	8.38988	5.927	-2.46288	7.93903	6.1544	-1.78463	8.17433	6.26251	-1.91182
Cox7a2l	-0.675083	0.179106	9.48008	8.20636	-1.27372	9.36806	8.43319	-0.934868	9.28516	8.74834	-0.536829	9.49719	7.17885	-2.31834	8.70147	7.77108	-0.930388	9.18318	7.66125	-1.52194
Diws1t	-0.675078	0.17911	8.76986	7.62704	-1.14282	9.47736	7.78599	-1.69137	9.12527	7.98113	-1.14414	9.27831	7.27473	-2.00358	9.40892	7.27369	-2.13522	9.1244	7.25963	-1.86477
Zeb2	-0.674473	0.1795	8.80205	6.34174	-2.46032	9.29787	6.78567	-2.5122	8.94864	7.56803	-1.38061	9.68413	6.54892	-3.13522	9.46165	6.87342	-2.58823	9.10815	6.45505	-2.6531
Mtcp1	-0.674084	0.179751	5.34233	4.5233	-0.819032	5.80003	4.31898	-1.48105	6.0226	5.3615	-0.661105	5.32133	4.01408	-1.30725	5.90115	3.01262	-2.88852	5.86849	5.08082	-0.787666
Khdrbs1	-0.673806	0.179931	9.02632	8.70374	-0.322583	9.13495	8.38723	-0.747718	9.06242	9.17536	0.112944	9.36323	7.9664	-1.39684	9.30129	8.52239	-0.778893	9.34484	8.54179	-0.803045
Plxna4	-0.673705	0.179995	8.36505	6.20193	-2.16311	8.62599	5.98596	-2.64003	8.40863	6.77223	-1.6364	8.8535	5.38792	-3.46558	8.55143	5.83779	-2.71364	8.61766	6.33622	-2.28144
Tnip1	-0.673591	0.180069	8.12115	6.66911	-1.45204	8.62395	7.11142	-1.51253	8.12445	7.16605	-0.95839	9.16787	6.62213	-2.54574	8.58884	6.69645	-1.89239	9.22057	7.71497	-1.50561
Sf4	-0.67351	0.180121	5.95558	6.19217	0.236589	6.66797	6.53179	-0.136182	6.20085	6.38425	0.183402	7.02437	5.7798	-1.24457	6.55469	6.02044	-0.53425	6.68056	6.72266	0.0421005
Wdr67	-0.673344	0.180229	8.26108	6.65821	-1.60287	8.14763	6.89035	-1.25728	8.34644	6.82415	-1.52229	8.24944	6.15265	-2.09679	8.5694	6.657	-1.9124	8.5244	6.13111	-2.39329
Cinp	-0.673248	0.180291	7.77154	5.30267	-2.46887	7.20112	6.01494	-1.18618	7.11073	6.23007	-0.880661	7.85996	4.85806	-3.00189	7.48465	5.54317	-1.94148	7.68616	6.07408	-1.61208
Plekha7	-0.672915	0.180507	8.52543	7.33691	-1.18852	8.66649	6.95274	-1.71375	7.82641	7.55964	-0.266773	8.46296	6.06774	-2.39522	8.51687	7.02675	-1.49013	8.27031	6.96787	-1.30245
Parva	-0.671309	0.181549	10.5002	10.789	0.288842	11.1299	10.7898	-0.340049	10.3629	11.2764	0.913542	11.0208	10.2532	-0.767648	11.0382	10.6926	-0.34566	10.7976	10.7593	-0.038282
Rerg	-0.669694	0.182602	6.78356	6.1954	-0.588151	6.84052	6.13982	-0.700705	6.88928	6.98116	0.0918762	7.44143	5.59798	-1.84346	7.03573	6.33241	-0.703318	6.94679	6.2875	-0.659289
Inhba	-0.668661	0.183278	8.57669	6.88606	-1.69064	8.54475	6.7428	-1.80195	6.52169	5.11557	-1.40613	8.15126	5.41668	-2.73458	8.17324	6.28996	-1.88328	8.3321	6.04527	-2.28684
H2-Ab1	-0.668558	0.183345	9.63237	10.2568	0.624386	10.1802	10.8742	0.69398	9.52053	11.1209	1.6004	10.7835	9.9401	-0.843424	10.0969	10.7878	0.690871	9.85492	10.9206	1.06564
Arglu1	-0.66838	0.183462	8.97474	8.06731	-0.907429	9.31523	8.07126	-1.24397	9.2007	8.43119	-0.769514	9.22933	7.2241	-2.00523	8.85603	7.23716	-1.61888	9.56766	8.26571	-1.30195
Sox5	-0.66804	0.183685	8.84033	7.05736	-1.78298	8.73453	6.90726	-1.82726	8.40856	6.36846	-2.0401	8.90045	6.00822	-2.89223	8.52114	6.18445	-2.33669	8.57586	6.15032	-2.42554
Pilra	-0.667917	0.183765	7.07792	6.27318	-0.804744	6.64097	7.01649	0.375512	6.54229	7.60702	1.06473	7.26133	6.93063	-0.330704	7.90063	7.44061	-0.460013	7.91263	7.3351	-0.577533
Dgkq	-0.667159	0.184263	9.01095	6.58947	-2.42148	8.97986	6.62775	-2.35211	8.60518	6.97186	-1.63332	9.74882	5.98562	-3.7632	8.84454	6.56631	-2.27824	8.99215	6.62519	-2.36695
Tctn2	-0.666803	0.184498	6.11602	5.0107	-1.10532	6.07464	4.97472	-1.09992	5.5895	5.55281	-0.0366932	6.83185	4.63118	-2.20067	5.4112	4.92106	-0.490141	6.69493	5.14341	-1.55152
Ccdc76	-0.666708	0.18456	6.88128	5.24672	-1.63456	7.26423	5.95827	-1.30596	6.8072	5.00968	-1.79752	7.4409	4.46009	-2.98081	6.47731	4.83089	-1.64643	7.35084	5.23991	-2.11093
Asap3	-0.665414	0.185414	8.72616	7.64683	-1.07934	9.16376	7.60169	-1.56208	8.89297	8.5858	-0.307175	9.32379	6.99854	-2.32525	8.93819	7.77677	-1.16142	9.19767	7.7395	-1.45816
Trp53inp2	-0.665315	0.185479	10.5081	10.506	-0.00205338	10.701	10.3734	-0.327625	9.40284	10.1545	0.751632	10.6702	8.99261	-1.67756	10.4464	10.0112	-0.435229	9.87549	10.4143	0.538793
Hdc	-0.665304	0.185487	7.01273	5.94731	-1.06542	6.8138	6.30095	-0.512849	6.35948	6.56694	0.207454	7.35368	5.6282	-1.72549	7.42214	6.63372	-0.78842	7.06401	6.21119	-0.852823
Zfp407	-0.665239	0.185529	8.64981	5.37253	-3.27728	8.56782	5.66771	-2.90011	8.3349	5.56615	-2.76875	8.76096	4.52342	-4.23754	8.57773	5.39188	-3.18585	8.60073	5.08226	-3.51846
1110008P14Rik	-0.664728	0.185868	7.19048	6.94535	-0.245127	7.24518	6.86929	-0.375884	6.65005	7.07192	0.421869	7.65758	5.8967	-1.76089	7.24491	6.02044	-1.22447	6.63439	7.42642	0.792031
Thyn1	-0.664627	0.185934	8.2099	8.0202	-0.189698	8.5938	7.66306	-0.93074	7.95152	8.07244	0.120922	8.50225	6.94916	-1.55309	8.37771	7.16163	-1.21608	7.9293	7.70507	-0.224231
Nedd8	-0.664333	0.186129	10.5761	9.69771	-0.878435	10.8426	9.23358	-1.60905	10.5994	9.52554	-1.07384	10.8262	8.78975	-2.03642	10.5454	8.72866	-1.81674	11.0356	9.33443	-1.70116
Arid5a	-0.664272	0.186169	6.57397	4.75306	-1.82091	5.65272	4.93828	-0.714438	5.20629	3.31742	-1.88887	6.44039	3.57788	-2.8625	5.76433	3.98091	-1.78341	6.30168	4.53056	-1.77112
Accn5	-0.663738	0.186523	8.06173	3.1859	-4.87583	7.60715	3.54	-4.06715	7.87518	3.72143	-4.15375	7.0632	1.97512	-5.08808	7.04282	3.69851	-3.34431	7.37603	0.720471	-6.65556
Stx6	-0.663342	0.186786	7.52077	5.54993	-1.97084	7.37522	5.9777	-1.39753	7.39066	6.14792	-1.24274	8.12823	5.20736	-2.92086	7.77006	5.54744	-2.22263	7.47552	6.01787	-1.45764
Terf2	-0.663122	0.186932	6.81611	6.42175	-0.394362	7.06073	6.60762	-0.453114	7.07375	6.72819	-0.345554	7.40004	5.90485	-1.4952	6.86585	6.08406	-0.781784	7.19043	6.28501	-0.905418
Gdf15	-0.662593	0.187284	6.74138	4.69896	-2.04242	6.8138	5.39119	-1.42262	6.76792	6.75081	-0.0171135	7.03222	4.66853	-2.36369	7.46692	6.23725	-1.22967	6.83823	4.96166	-1.87657
E2F3	-0.662476	0.187362	6.3619	5.16586	-1.19603	6.97753	5.0721	-1.90544	6.35948	5.66612	-0.693365	6.86649	4.08746	-2.77903	6.78435	4.932	-1.85234	6.11255	4.96166	-1.15089
Ccdc57	-0.662339	0.187454	7.67719	5.92915	-1.74805	7.68504	4.9103	-2.77475	7.96958	5.92318	-2.0464	8.15126	4.95007	-3.20118	7.89601	4.96479	-2.93121	7.8899	5.46608	-2.42382
Tsen15	-0.662275	0.187497	6.4612	5.60886	-0.852343	6.79636	5.61779	-1.17857	6.79197	5.9175	-0.874475	6.368	4.64441	-1.72359	6.37838	5.05892	-1.31946	6.81082	4.96166	-1.84915
D3Ertd751e	-0.661771	0.187832	6.67231	5.65101	-1.0213	6.80139	5.47246	-1.32894	6.4764	6.28572	-0.190675	6.81722	4.88927	-1.92795	6.51005	4.44644	-2.06361	6.4838	5.94914	-0.534661
Zfp454	-0.661227	0.188195	5.08034	3.17226	-1.90808	5.74239	3.16562	-2.57677	5.72226	4.46261	-1.25965	6.24113	2.73841	-3.50272	5.74422	3.65814	-2.08608	5.89389	3.7545	-2.13939
Zbtb16	-0.661028	0.188328	11.0902	9.12528	-1.9649	11.3369	9.29653	-2.04037	11.0999	9.90935	-1.1905	11.6184	8.67617	-2.94221	11.4606	9.36558	-2.09499	11.4817	9.34003	-2.14166
Ccndbp1	-0.659994	0.18902	9.1841	7.91064	-1.27346	9.17508	8.26807	-0.907015	8.84322	8.74125	-0.101973	9.51103	7.68989	-1.82114	9.37047	8.11759	-1.25287	9.18762	7.9992	-1.18842
Mrpl21	-0.659642	0.189257	9.22879	8.24705	-0.981742	9.3634	7.98074	-1.38267	9.03657	8.63719	-0.399384	9.29672	7.37468	-1.92204	9.23774	7.7462	-1.49154	9.35972	8.03058	-1.32914
Refbp2	-0.659017	0.189676	7.47378	7.25545	-0.218322	7.64121	7.67225	0.0310445	6.73993	7.21705	0.477115	8.02825	6.78584	-1.24241	7.52219	7.09887	-0.423314	7.31058	7.2891	-0.0214869
Znf551	-0.658955	0.189718	5.86177	3.91221	-1.94955	6.8649	3.83879	-3.02611	6.49263	5.38022	-1.11242	6.62835	3.52603	-3.10232	6.52676	4.10377	-2.42299	5.89484	3.35521	-2.53963
Lcn13	-0.658849	0.189789	7.5725	7.22443	-0.348071	7.082	7.47959	0.397584	5.99524	6.40268	0.407445	5.62106	4.79441	-0.826655	5.44428	5.43157	-0.0127027	6.82459	6.14436	-0.680231
Gga3	-0.658208	0.19022	7.3988	6.30331	-1.09549	8.21741	6.96512	-1.25229	6.73519	6.86812	0.132931	7.74041	6.01885	-1.72156	7.44439	6.48902	-0.955377	8.01791	6.50538	-1.51253
Gm561	-0.658092	0.190299	7.92152	7.74521	-0.17631	8.36119	7.79181	-0.569372	7.91952	7.91847	-0.00104716	8.41411	6.57607	-1.83804	8.04127	7.34393	-0.697346	7.73078	7.54516	-0.185621
Eef1a1	-0.658077	0.190309	16.2808	14.581	-1.69977	16.5069	14.8701	-1.6368	16.4652	15.5508	-0.914396	16.3491	13.9724	-2.37668	16.2313	14.4897	-1.74157	16.292	14.1851	-2.10694
Maml3	-0.657574	0.190648	6.9071	3.91221	-2.99489	7.35251	3.29973	-4.05278	6.66749	4.92472	-1.74277	8.09285	3.8124	-4.28044	7.2788	4.10377	-3.17503	7.56223	4.25454	-3.30769
Ccdc88a	-0.657441	0.190737	7.82538	4.32324	-3.50215	8.49696	5.63516	-2.86179	8.35043	6.06364	-2.28679	8.50152	4.49059	-4.01093	8.70263	5.64893	-3.0537	8.63925	5.08082	-3.55843
Pramef8	-0.657259	0.19086	7.84186	6.59161	-1.25024	7.94458	6.73879	-1.2058	7.54804	7.84625	0.298214	8.07731	6.10837	-1.96894	7.88505	6.94027	-0.944779	7.94768	6.7318	-1.21588
Arhgap39	-0.657067	0.19099	7.08185	5.05256	-2.02929	7.05306	4.9206	-2.13246	6.93286	5.37479	-1.55807	7.6566	4.44241	-3.21418	7.09238	4.9829	-2.10947	7.21015	4.84278	-2.36737
Atf1	-0.656709	0.191232	9.3788	7.38867	-1.99014	9.65481	7.48199	-2.17282	9.24045	8.01746	-1.22299	9.63728	7.16671	-2.47057	9.45781	7.28672	-2.17109	9.72665	7.01224	-2.71441
Dimt1	-0.656599	0.191306	8.008	6.33205	-1.67596	7.30191	6.45562	-0.846291	7.11158	6.68457	-0.427014	7.79772	5.87614	-1.92158	7.54557	6.08897	-1.4566	7.2023	5.66143	-1.54088
Slc16a9	-0.654924	0.192441	6.66889	3.86415	-2.80474	6.95859	5.91603	-1.04255	6.7035	6.29774	-0.405764	7.22477	5.38322	-1.84155	7.52877	5.62286	-1.90591	7.48169	5.01133	-2.47036
Wdr76	-0.654495	0.192732	6.09782	4.53667	-1.56116	5.98348	5.26987	-0.713613	6.09792	5.19641	-0.901508	6.41945	4.17572	-2.24372	6.26855	4.78757	-1.48098	5.82527	4.41021	-1.41506
Serpina3f	-0.654068	0.193023	12.8902	14.104	1.21381	13.102	13.6333	0.53135	12.8408	13.6478	0.807066	12.9902	12.8073	-0.182914	12.8047	13.0722	0.267579	13.2082	13.7136	0.505351
Pcdhgc5	-0.653696	0.193276	6.66936	4.90417	-1.76519	6.24787	5.98596	-0.261905	6.33786	6.23797	-0.0998863	7.48531	5.47025	-2.01506	6.94069	5.64893	-1.29176	6.79691	6.01566	-0.781251
Rpl36a	-0.653611	0.193334	11.2592	8.68179	-2.5774	11.2097	8.85361	-2.35608	11.1677	9.25819	-1.90947	11.0783	7.73619	-3.34207	10.8962	8.30611	-2.59008	11.2575	8.38584	-2.87164
Tbx20	-0.653491	0.193416	6.02936	5.66638	-0.362976	6.1956	5.63516	-0.560435	5.85006	7.07192	1.22186	6.53199	5.29802	-1.23397	6.1411	6.0513	-0.0897997	6.46886	6.13061	-0.338251
Sarnp	-0.653397	0.19348	9.56244	8.48117	-1.08128	9.90324	8.66119	-1.24205	9.48956	8.81545	-0.674105	9.7017	7.85346	-1.84824	9.89428	8.24834	-1.64594	9.913	8.44956	-1.46344
Rfc5	-0.653378	0.193493	7.61625	6.84927	-0.76698	7.93266	6.79009	-1.14257	7.19211	7.43185	0.239731	8.50152	6.24026	-2.26127	7.45215	6.80647	-0.645673	7.70495	6.98194	-0.723012
Vps37c	-0.653246	0.193583	7.39871	6.8398	-0.55891	7.62314	6.96191	-0.661234	7.3184	7.05379	-0.264608	7.4732	6.00443	-1.46877	7.7988	6.46672	-1.33208	7.51436	6.87072	-0.643641
Zfp874	-0.653016	0.19374	7.82551	6.05195	-1.77355	7.9375	6.35374	-1.58376	7.48386	6.65314	-0.830717	7.89826	5.50286	-2.3954	7.62571	6.00601	-1.6197	7.89624	5.76427	-2.13197
5930434B04Rik	-0.652902	0.193818	7.77431	6.72551	-1.0488	7.67002	6.78292	-0.887104	7.1808	6.71869	-0.462108	7.93022	5.4883	-2.44193	7.65952	6.30946	-1.35007	7.29699	6.73227	-0.56472
Mkl2	-0.65234	0.194201	7.73085	6.40754	-1.32331	8.10225	6.23574	-1.86651	8.17073	7.28752	-0.883208	8.73582	6.14571	-2.59011	8.38992	6.46917	-1.92075	8.39003	6.87084	-1.51919
Agk	-0.652258	0.194257	7.03773	5.79607	-1.24166	7.12006	6.00421	-1.11585	7.07996	6.4524	-0.627565	7.23867	5.50636	-1.73231	6.87559	5.21208	-1.66351	6.76913	5.22309	-1.54604
Cdc42se1	-0.652238	0.194271	7.28989	6.69888	-0.591006	7.69449	6.34385	-1.35065	7.29107	7.60099	0.309925	7.7604	5.86052	-1.89988	7.29544	6.40195	-0.893496	7.52686	6.7318	-0.795066
Eaf1	-0.650868	0.19521	8.86562	8.47771	-0.387907	9.66925	8.55098	-1.11827	8.53276	8.99552	0.462759	9.48689	7.96162	-1.52527	9.48709	8.40045	-1.08664	9.27243	8.88831	-0.384117
Pik3c2b	-0.65072	0.195311	7.69848	5.5221	-2.17638	7.81467	5.95827	-1.8564	7.56329	6.15615	-1.40714	8.36075	4.77065	-3.5901	7.55789	6.14036	-1.41752	7.60292	5.21845	-2.38446
Chrac1	-0.650085	0.195748	7.52023	7.28831	-0.231922	8.0729	7.61981	-0.453081	7.5642	8.16596	0.601759	8.24524	6.41895	-1.82629	7.32795	6.85034	-0.47761	7.76446	8.03486	0.270401
Synj2	-0.649321	0.196274	7.75575	6.26606	-1.48969	7.7998	5.58506	-2.21475	7.67256	6.54259	-1.12997	8.26021	4.75305	-3.50716	7.46414	5.6354	-1.82874	7.62895	6.18248	-1.44648
Asb3	-0.648665	0.196726	7.4785	6.01279	-1.46571	7.22468	6.69744	-0.527246	7.69803	7.23166	-0.466377	7.83135	6.15019	-1.68116	7.67866	6.13079	-1.54787	7.34382	6.16752	-1.1763
Cbfa2t2	-0.648587	0.19678	7.86577	6.68855	-1.17722	8.01972	6.56867	-1.45105	8.01202	7.4006	-0.611425	8.42806	5.94473	-2.48333	7.93766	6.68734	-1.25032	8.2943	6.8425	-1.4518
Mphosph8	-0.647201	0.197738	9.44503	8.02474	-1.42029	9.70689	8.17998	-1.52691	9.6423	9.27175	-0.370543	9.76757	7.63078	-2.13679	9.62539	8.50853	-1.11686	10.1078	8.10207	-2.00569
Rprd1a	-0.647161	0.197766	8.75689	6.63548	-2.12141	8.57575	6.82457	-1.75118	8.65582	7.16122	-1.4946	8.76912	6.17442	-2.5947	8.79918	6.38993	-2.40926	9.31695	7.01224	-2.30471
Rpl12	-0.64701	0.19787	11.444	9.50211	-1.94192	11.1493	9.16987	-1.97948	11.031	9.50668	-1.52433	11.2202	8.28701	-2.93322	10.8772	8.44996	-2.42729	11.1579	9.13167	-2.02626
Fam171a2	-0.646696	0.198088	5.84552	4.39305	-1.45247	6.37081	4.13585	-2.23496	6.76792	4.0367	-2.73122	7.30267	4.1573	-3.14538	6.73638	3.84661	-2.88977	6.35959	4.036	-2.32359
Paip2b	-0.645564	0.198875	8.09647	7.4541	-0.642376	7.87566	6.99234	-0.883319	7.7457	7.15036	-0.595342	7.99937	6.41435	-1.58502	7.81749	6.61318	-1.20431	8.02725	6.75886	-1.2684
BC088983	-0.64532	0.199044	8.51125	6.0153	-2.49595	8.43631	6.79782	-1.63849	8.51842	6.84815	-1.67027	8.96226	5.99533	-2.96693	8.62572	5.98891	-2.63681	8.71515	6.57823	-2.13692
Eif3f	-0.644699	0.199477	11.641	10.4621	-1.17898	11.7419	10.9099	-0.832028	11.5478	11.3622	-0.185595	11.9535	9.96255	-1.99094	11.3489	10.509	-0.839905	11.5201	10.2203	-1.29986
Lrit2	-0.644583	0.199558	8.11686	0.933528	-7.18333	7.63194	1.43808	-6.19386	7.73333	-1.72	-9.45333	7.95876	-2.8618	-10.8206	7.94958	0.0740225	-7.87556	7.64792	1.57977	-6.06814
Trpm2	-0.644555	0.199577	8.27955	5.7451	-2.53445	8.15065	5.73023	-2.42042	8.11288	5.88119	-2.23169	9.0416	5.32507	-3.71653	9.21102	6.51802	-2.693	8.72896	6.01826	-2.7107
Dennd3	-0.644386	0.199695	7.97477	6.40989	-1.56488	7.94458	5.85865	-2.08593	7.68277	6.86154	-0.821238	8.63638	6.26419	-2.37218	8.31062	6.4257	-1.88492	8.10267	5.95456	-2.14811
Col6a2	-0.644364	0.199711	7.75646	7.19278	-0.56368	7.93196	7.39427	-0.537693	8.00569	8.54057	0.534882	8.73982	6.97889	-1.76094	8.14674	7.7915	-0.355239	8.38994	8.00653	-0.383406
Cep250	-0.644337	0.19973	9.09393	7.00456	-2.08937	9.53003	6.7592	-2.77082	9.19833	6.44041	-2.75792	9.54994	5.77215	-3.77779	9.55043	6.48809	-3.06234	9.39507	6.68408	-2.711
Igj	-0.643454	0.200346	6.79312	6.38441	-0.408719	7.45982	6.71448	-0.74534	5.5068	8.44843	2.94163	7.35368	6.31854	-1.03514	7.4069	7.69607	0.289178	6.19968	6.80286	0.603171
Tmc7	-0.642841	0.200775	7.93857	5.28226	-2.65631	8.33426	5.77742	-2.55684	7.71861	6.68851	-1.0301	8.2962	5.38398	-2.91222	8.14735	5.6379	-2.50945	8.3994	5.64931	-2.75009
Stx8	-0.642623	0.200928	8.27436	7.90063	-0.373732	8.14374	7.44813	-0.69561	8.23668	8.10436	-0.132315	8.52264	7.1224	-1.40023	8.143	7.22992	-0.913083	8.38846	7.57225	-0.816209
Zfp9	-0.642428	0.201065	7.51202	5.12541	-2.38661	7.95248	6.0413	-1.91118	7.44056	6.86154	-0.579024	7.24305	4.80532	-2.43773	8.2263	6.36558	-1.86073	7.40382	4.89818	-2.50564
Haus3	-0.642014	0.201355	7.81154	5.57641	-2.23513	8.02135	6.73743	-1.28392	7.88465	6.37386	-1.51079	8.05959	5.8366	-2.22299	8.09173	6.27317	-1.81856	8.43283	5.5185	-2.91433
Dnajb5	-0.641958	0.201395	6.57887	6.39229	-0.186584	6.73283	6.51072	-0.22211	6.44245	7.32958	0.887134	6.75671	5.55569	-1.20102	6.58771	6.72985	0.142137	6.75437	6.36582	-0.38855
Lzic	-0.6416	0.201646	7.85002	6.88606	-0.963968	7.85475	6.79396	-1.06079	8.01797	7.36293	-0.655043	7.97514	6.09657	-1.87858	7.84037	6.67394	-1.16643	8.27306	6.71347	-1.55959
Cspp1	-0.641532	0.201694	8.63587	6.64569	-1.99018	9.03725	6.96782	-2.06943	8.98413	7.11149	-1.87263	9.01475	5.82829	-3.18646	8.7927	6.64331	-2.14939	9.07553	6.55455	-2.52099
BC048546	-0.641369	0.201808	7.06809	6.99951	-0.0685892	7.41726	6.98241	-0.434847	7.3463	8.92964	1.58334	7.53933	7.16882	-0.370513	7.64952	7.10265	-0.546872	6.86219	6.93537	0.0731787
Bmp4	-0.641287	0.201866	6.84308	4.90417	-1.93891	6.97753	5.6294	-1.34814	6.04945	4.87279	-1.17666	7.07844	4.59494	-2.4835	6.46923	4.55515	-1.91408	6.52055	4.53056	-1.98999
Rps7	-0.641228	0.201907	11.8473	10.235	-1.61227	11.409	9.95746	-1.45151	11.4662	10.4494	-1.01679	11.3978	9.10371	-2.29411	10.977	9.15281	-1.8242	11.3595	9.47351	-1.88594
Prpf18	-0.641157	0.201957	9.867	8.43973	-1.42727	10.225	8.75791	-1.46709	10.2401	9.00259	-1.23754	10.2623	7.93163	-2.33067	9.94922	8.0712	-1.87802	10.3486	8.50189	-1.84669
Casc4	-0.640969	0.20209	8.0285	5.27846	-2.75003	7.84626	5.51525	-2.33101	6.9631	5.41409	-1.54901	7.36989	4.34405	-3.02584	8.2891	5.33049	-2.95861	7.52883	4.96032	-2.56851
Clec7a	-0.64076	0.202237	6.05784	4.17257	-1.88527	5.99613	4.72803	-1.2681	5.90989	5.3987	-0.511196	6.53199	4.1573	-2.3747	6.31447	5.57652	-0.737951	7.00476	4.53056	-2.4742
Slc9a9	-0.640331	0.202539	8.15697	6.53097	-1.626	8.45866	6.91978	-1.53888	8.11014	7.82591	-0.284226	8.80163	6.79452	-2.00711	8.69637	7.10745	-1.58893	8.41182	6.63775	-1.77407
Gstm2	-0.640008	0.202767	10.4923	10.6953	0.202989	10.4603	10.5864	0.126064	10.4647	11.8742	1.4096	11.6583	10.771	-0.887315	10.8372	10.9656	0.128337	11.311	11.8886	0.577602
Snx15	-0.639289	0.203275	8.1304	6.81577	-1.31463	8.10195	7.65375	-0.448203	7.84484	7.49762	-0.347217	8.38988	6.10543	-2.28445	8.29414	7.16502	-1.12913	8.07412	7.45979	-0.614336
Slc36a1	-0.639246	0.203305	9.35029	7.65573	-1.69456	8.99044	7.55225	-1.43819	8.50635	8.33065	-0.1757	9.91388	7.57024	-2.34364	9.22759	7.71065	-1.51695	9.13134	7.76573	-1.3656
Parp2	-0.63857	0.203783	7.36219	5.73491	-1.62728	7.56963	5.37588	-2.19376	7.01187	6.3671	-0.644769	7.73332	5.15232	-2.581	7.58071	5.53231	-2.0484	7.66493	5.91281	-1.75212
Mettl14	-0.638282	0.203987	7.14195	5.94507	-1.19688	7.33188	6.20388	-1.128	7.08664	6.34879	-0.73785	8.03942	5.32228	-2.71715	7.19346	6.1813	-1.01216	7.28156	6.03329	-1.24827
Clca1	-0.638093	0.204122	8.24603	6.28108	-1.96495	8.13443	6.63384	-1.50059	8.31163	8.63881	0.327185	8.75765	6.7384	-2.01924	8.99493	7.36618	-1.62875	8.55802	7.15338	-1.40464
Rnf5	-0.638059	0.204145	9.13659	9.11289	-0.0236978	9.63163	9.39672	-0.234916	8.75907	8.85369	0.0946223	9.75104	7.98941	-1.76163	9.4889	8.78521	-0.703691	8.9964	9.38355	0.387154
Serpina3c	-0.638016	0.204176	12.5446	12.6878	0.143179	13.2472	13.3478	0.100578	12.5718	13.7908	1.21907	12.8264	12.0319	-0.794514	12.8562	12.9983	0.142074	13.0744	13.2757	0.201223
Rps27l	-0.637056	0.204858	11.4891	11.1958	-0.293291	11.8911	12.6883	0.79725	11.4536	11.6943	0.240645	11.6965	10.26	-1.43656	11.5735	11.3021	-0.271332	11.4808	12.0221	0.541333
Dysf	-0.636878	0.204984	8.2064	5.8732	-2.3332	8.1179	6.33425	-1.78365	7.84675	7.17728	-0.669469	8.86044	5.93376	-2.92668	8.78054	6.77216	-2.00839	8.18865	6.42677	-1.76189
Hdac8	-0.636856	0.205	6.83176	5.78326	-1.0485	6.23352	5.28794	-0.945585	6.68309	6.14311	-0.539981	7.21929	5.07046	-2.14883	6.92908	5.87782	-1.05127	6.79769	5.55315	-1.24453
2010107E04Rik	-0.636691	0.205117	9.93991	10.0296	0.089693	10.0286	10.3999	0.37126	9.9754	10.8841	0.908738	10.1265	9.44787	-0.678639	9.60531	9.75897	0.153656	9.95277	9.93737	-0.0153987
Ndufaf2	-0.635984	0.20562	8.31282	7.7782	-0.534624	8.54475	8.25488	-0.28987	8.47451	8.40338	-0.0711273	8.80163	7.34	-1.46163	8.63229	7.9909	-0.64139	8.7408	8.04024	-0.700555
Ankrd32	-0.63559	0.205901	6.46314	4.71123	-1.75191	6.63467	3.73239	-2.90229	6.56648	5.63605	-0.930429	6.85086	3.85208	-2.99878	6.78847	4.43064	-2.35784	7.0594	4.92461	-2.13478
Ocrl	-0.635344	0.206078	7.66297	5.36162	-2.30134	7.24983	5.22864	-2.02119	7.45842	6.21418	-1.24424	8.03346	5.40168	-2.63179	7.71016	5.35414	-2.35603	7.54655	5.06156	-2.48499
Pign	-0.635324	0.206092	7.6879	4.38019	-3.30771	7.78903	4.6987	-3.09033	7.67725	5.4038	-2.27345	8.00413	4.03855	-3.96558	7.82533	4.98239	-2.84294	7.78371	4.01477	-3.76894
Cenpj	-0.634934	0.20637	7.73566	4.39305	-3.34261	7.81199	4.59232	-3.21966	7.68705	5.5386	-2.14845	8.53229	4.58224	-3.95004	8.19553	5.20331	-2.99222	8.57144	4.89818	-3.67326
Naip7	-0.634903	0.206392	7.8576	3.98636	-3.87124	7.84559	4.54041	-3.30518	7.6953	5.78796	-1.90734	8.42449	4.62524	-3.79925	8.49561	4.81579	-3.67982	7.91769	4.40828	-3.5094
Igbp1	-0.634795	0.206469	10.5139	9.62279	-0.891073	10.7264	9.79509	-0.931362	10.5015	10.363	-0.138466	10.7412	8.82745	-1.91379	10.2807	9.34048	-0.940169	10.4574	9.44611	-1.01133
Cbx3	-0.634272	0.206844	8.64019	7.28514	-1.35505	9.03753	7.77104	-1.2665	8.98551	8.04934	-0.936167	9.16363	6.9415	-2.22213	8.77666	7.16317	-1.61348	9.34418	7.71926	-1.62491
Tet2	-0.63423	0.206874	9.02065	3.75228	-5.26836	9.19674	4.56608	-4.63065	8.7286	5.03203	-3.69658	8.94895	2.66878	-6.28017	8.84863	4.08075	-4.76787	9.18321	4.73297	-4.45024
Upf3b	-0.634198	0.206896	7.5198	6.82184	-0.697959	8.48897	7.58672	-0.902252	8.39218	7.6089	-0.783279	8.35148	6.62433	-1.72715	8.46599	7.01171	-1.45428	8.71026	7.6056	-1.10466
Tfdp2	-0.634147	0.206933	7.87292	5.03189	-2.84103	7.88137	6.06904	-1.81234	8.55938	6.13661	-2.42277	8.06495	5.33214	-2.73281	7.78726	5.54002	-2.24724	8.4968	4.49827	-3.99853
Gimap9	-0.633811	0.207174	8.76123	7.40002	-1.36121	9.28753	7.89275	-1.39478	8.74065	8.3988	-0.341856	9.65136	7.45191	-2.19945	9.06498	7.9587	-1.10628	9.32908	7.63553	-1.69355
Dbndd2	-0.633738	0.207226	6.74138	6.53097	-0.210411	5.76459	6.26793	0.503341	6.07582	6.31783	0.242015	6.83094	5.55246	-1.27847	6.2476	6.05892	-0.188688	6.41526	6.51615	0.100891
Trim30d	-0.633588	0.207334	6.97588	5.45111	-1.52477	7.23072	5.29811	-1.93261	7.0828	6.12153	-0.961269	7.56925	4.88922	-2.68004	7.78377	6.24458	-1.53919	7.86049	5.7603	-2.10019
BC017643	-0.633477	0.207413	6.80997	6.664	-0.145965	7.21923	6.68142	-0.537815	6.35948	6.72174	0.362261	7.16666	5.97614	-1.19052	7.19254	6.62349	-0.569058	7.0406	6.57823	-0.462369
Pcgf5	-0.633249	0.207577	8.12067	5.86578	-2.25489	8.41104	6.43722	-1.97382	8.35963	7.334	-1.02562	8.38853	6.13842	-2.25012	8.56998	6.23156	-2.33843	8.78708	6.22154	-2.56553
Nav1	-0.632711	0.207964	7.93527	5.62776	-2.30751	7.79233	6.09711	-1.69522	7.26201	6.3958	-0.866209	8.48475	5.56819	-2.91656	7.79097	6.0115	-1.77947	7.44881	5.37779	-2.07103
Lcp2	-0.632555	0.208075	7.02794	6.7978	-0.230137	8.31885	7.08008	-1.23877	7.74499	7.77341	0.0284202	8.55405	6.75561	-1.79845	8.72039	8.02205	-0.698335	8.48657	7.6452	-0.841372
Hpse	-0.632478	0.20813	7.80577	6.40987	-1.3959	7.74056	6.49392	-1.24664	7.61445	7.31699	-0.297459	8.17469	6.31846	-1.85623	8.055	6.5317	-1.5233	8.10505	6.64714	-1.45791
Bcl10	-0.632329	0.208238	8.02613	6.60638	-1.41975	8.26301	6.78621	-1.4768	8.20872	7.57279	-0.635938	8.5597	6.22	-2.3397	8.11816	6.7974	-1.32076	8.49168	6.72266	-1.76902
Ccdc80	-0.632034	0.20845	9.30942	7.92683	-1.3826	9.53634	7.91781	-1.61853	9.14096	9.10086	-0.0401088	9.79438	7.51645	-2.27793	9.72075	8.40045	-1.32029	9.67722	8.33811	-1.33911
Gnb2l1	-0.63198	0.208489	13.6201	12.0308	-1.58934	13.4063	12.1248	-1.28158	13.3746	12.5026	-0.871949	13.6937	11.1455	-2.54825	13.1567	11.6681	-1.48861	13.3704	11.7685	-1.60195
Adat2	-0.63165	0.208727	6.42886	5.31719	-1.11166	6.70583	5.68605	-1.01978	6.15213	6.56694	0.414805	6.93509	5.11709	-1.81799	6.73638	5.50029	-1.23609	6.41526	5.85776	-0.557504
Rbks	-0.631075	0.209141	7.98964	7.46629	-0.523342	7.97591	7.74057	-0.235339	8.03822	8.11009	0.0718654	8.38376	6.9403	-1.44345	8.12748	7.63117	-0.496317	7.79515	7.15488	-0.640273
Dck	-0.631072	0.209144	5.97064	6.25914	0.288494	6.26064	6.47985	0.21921	6.83119	7.15036	0.319171	6.18296	5.76868	-0.41427	6.98242	6.67394	-0.308481	7.23876	6.89518	-0.343588
Purb	-0.630734	0.209388	8.71305	8.05996	-0.653093	8.58848	7.83983	-0.748644	8.66453	7.79176	-0.872775	9.21851	6.88722	-2.33129	8.23927	7.38392	-0.855349	8.87425	7.89418	-0.980072
Ccl6	-0.630108	0.20984	6.55411	4.69896	-1.85515	6.11346	6.21115	0.0976823	6.10171	6.92666	0.824955	7.42696	5.61585	-1.81112	7.02297	7.02434	0.00136702	7.02875	6.01566	-1.01309
Dcbld1	-0.630061	0.209874	6.40264	4.5111	-1.89154	6.92369	5.28103	-1.64266	6.7305	5.16171	-1.56879	7.2391	4.25982	-2.97928	7.2085	5.479	-1.7295	6.9415	4.6571	-2.2844
Nap1l1	-0.62989	0.209998	11.0918	9.58619	-1.50558	11.4993	9.86178	-1.63756	11.2427	10.598	-0.644719	11.0963	9.12997	-1.96631	11.2418	9.43971	-1.80211	11.6337	9.72463	-1.90911
Gtf2h4	-0.629583	0.21022	8.99646	8.00136	-0.995096	8.68405	7.98709	-0.69696	8.5136	8.04118	-0.472424	9.23135	7.2708	-1.96055	8.88968	7.66149	-1.22819	8.8825	8.01802	-0.864488
Sgk3	-0.628486	0.211016	8.50069	6.18251	-2.31818	8.95013	6.98675	-1.96337	8.81787	7.79872	-1.01915	9.01928	6.17417	-2.84511	8.89116	7.18444	-1.70672	9.0809	6.44657	-2.63432
Utp11l	-0.62752	0.211718	9.33874	9.1202	-0.218538	9.59805	9.32405	-0.274001	9.18401	9.67327	0.489258	9.69157	8.54279	-1.14878	9.39354	9.28212	-0.111416	9.78329	9.15764	-0.625646
C330018D20Rik	-0.627091	0.212031	6.33887	5.0838	-1.25507	5.93368	5.09738	-0.836296	5.58229	6.5505	0.968207	6.26518	5.13451	-1.13067	5.85697	5.50029	-0.356679	6.41526	4.89818	-1.51708
5830433M19Rik	-0.62685	0.212206	7.04657	5.57135	-1.47522	6.77973	5.72553	-1.0542	7.21147	5.53073	-1.68074	7.0648	4.487	-2.5778	6.85533	5.34042	-1.51491	7.25449	5.2565	-1.99799
Cdk11b	-0.626165	0.212706	9.35925	8.69148	-0.667774	9.75161	8.55769	-1.19392	9.42656	8.84035	-0.58621	9.61163	7.91848	-1.69315	9.60502	8.19561	-1.40941	9.77782	8.55397	-1.22384
Rpl31	-0.625976	0.212845	10.4964	8.49263	-2.00373	10.3216	8.55044	-1.7712	10.2376	9.6418	-0.595791	10.3718	7.94618	-2.42565	10.0927	8.44128	-1.65138	10.4235	8.25183	-2.17162
Apaf1	-0.625255	0.213372	7.13	4.24742	-2.88258	7.64763	5.6109	-2.03673	7.6179	5.98416	-1.63375	7.79627	5.15441	-2.64186	7.76358	5.21054	-2.55304	7.46867	4.23475	-3.23392
Tle6	-0.624601	0.213851	6.11318	5.24301	-0.870165	6.01125	5.61779	-0.393456	5.42655	5.6641	0.237549	6.96817	5.32701	-1.64117	6.46856	6.16105	-0.307504	6.68715	5.73595	-0.951204
Nckap1l	-0.624354	0.214032	7.78465	6.07556	-1.7091	8.01556	6.27247	-1.74309	7.5516	7.32654	-0.225055	8.27528	5.88625	-2.38902	8.25545	6.74817	-1.50728	8.12447	6.47046	-1.654
9230105E10Rik	-0.624271	0.214093	7.7662	6.08902	-1.67717	8.11843	6.55935	-1.55908	7.98358	7.24702	-0.736557	8.11968	5.89244	-2.22724	7.72936	6.07026	-1.6591	8.40687	6.44759	-1.95928
Arhgap9	-0.62422	0.214131	6.67668	5.05071	-1.62598	6.73147	3.79269	-2.93877	7.00013	5.15958	-1.84055	7.74021	4.05948	-3.68073	6.94746	4.81802	-2.12945	7.01156	4.54377	-2.46778
Ltb4r2	-0.62417	0.214167	6.68771	6.18235	-0.505358	5.83462	5.3497	-0.484918	5.46751	5.11557	-0.351948	6.81282	4.46328	-2.34954	5.71568	5.25724	-0.458432	6.53737	6.13061	-0.406759
Zfp873	-0.623813	0.214429	8.02618	4.42005	-3.60614	7.61578	5.49984	-2.11594	7.52163	3.84715	-3.67448	7.70843	3.7388	-3.96962	7.43221	3.91351	-3.5187	7.73261	3.95294	-3.77967
Irgm2	-0.623258	0.214837	9.00989	8.21973	-0.790163	9.76452	8.83768	-0.92684	8.82009	9.09563	0.275539	9.52157	7.9402	-1.58138	9.74362	9.05098	-0.692637	9.85465	8.81743	-1.03722
Cars	-0.623094	0.214958	10.2189	9.09252	-1.1264	10.5346	9.64961	-0.885023	10.0718	10.3567	0.284922	10.6633	9.1198	-1.54347	10.6599	9.92868	-0.731227	10.741	9.4199	-1.32108
Zfp69	-0.623052	0.214989	5.38792	3.26251	-2.12541	5.53145	4.03477	-1.49668	5.96735	4.58073	-1.38662	6.35555	2.25542	-4.10012	5.5028	3.98091	-1.52188	5.78642	4.53056	-1.25586
Myo9a	-0.622704	0.215245	8.85318	5.15608	-3.69711	9.23427	5.59664	-3.63763	9.32486	5.89452	-3.43034	9.44443	4.93466	-4.50976	9.65612	5.50271	-4.15341	9.32772	5.35769	-3.97003
Rrp15	-0.622486	0.215406	9.63304	8.34088	-1.29216	9.77099	8.12258	-1.64841	9.35521	8.43506	-0.920145	9.4301	7.1346	-2.29549	9.5387	7.39895	-2.13974	9.44172	8.14879	-1.29294
Map3k8	-0.622324	0.215525	6.14124	4.13673	-2.00451	6.40608	4.67727	-1.7288	6.39274	5.51902	-0.873723	6.69054	4.27365	-2.41688	6.67607	4.72299	-1.95308	6.32578	4.22174	-2.10404
Rtkn	-0.6223	0.215543	8.12534	7.0887	-1.03664	8.13177	7.12298	-1.0088	7.84199	8.59798	0.755983	8.80506	7.18236	-1.6227	8.46904	7.95069	-0.51835	8.33685	7.32154	-1.01531
4933421E11Rik	-0.62205	0.215727	7.34395	4.42086	-2.92309	7.46121	5.55736	-1.90385	7.41804	5.80461	-1.61343	7.4047	4.17459	-3.23011	7.52827	5.12642	-2.40185	7.14096	4.46641	-2.67455
Snrpg	-0.621895	0.215842	7.7748	7.36584	-0.408957	8.19807	7.56515	-0.632925	7.67848	8.43692	0.758445	8.20317	7.12599	-1.07718	7.93726	7.39445	-0.542813	7.98342	7.45428	-0.529135
Smndc1	-0.621455	0.216167	7.97477	7.03543	-0.939344	8.25025	6.89115	-1.35911	7.81385	7.65963	-0.154215	8.25887	6.62002	-1.63885	8.339	6.88994	-1.44906	8.37719	7.14807	-1.22912
Pfdn5	-0.621431	0.216185	11.2014	10.3497	-0.851689	11.2784	10.474	-0.804397	11.0635	10.8475	-0.21595	11.4537	9.70703	-1.74667	10.8324	9.88763	-0.944777	11.033	9.98812	-1.04488
Scd1	-0.620813	0.216642	14.6128	14.4776	-0.135191	15.1416	14.4796	-0.661979	14.8829	16.5009	1.61795	16.5792	15.8955	-0.683644	15.4547	15.2083	-0.246333	16.2153	16.1036	-0.11168
Pol	-0.620741	0.216695	5.39289	-2.57893	-7.97182	5.90299	-1.59791	-7.5009	7.0748	-1.72	-8.7948	5.26914	-2.8618	-8.13094	7.51082	-1.51094	-9.02176	7.26965	-1.70739	-8.97704
Trpt1	-0.620603	0.216797	6.24289	4.75306	-1.48983	6.27331	4.99346	-1.27985	5.46751	5.11557	-0.351948	6.53199	4.51739	-2.0146	5.85697	4.4198	-1.43717	6.22067	4.68901	-1.53166
Tarbp2	-0.620586	0.216809	7.84646	6.31196	-1.5345	7.90873	6.38645	-1.52227	7.50961	5.90704	-1.60257	8.16559	5.41291	-2.75267	7.62844	5.65618	-1.97226	7.59576	5.79959	-1.79617
Sgce	-0.620089	0.217178	7.71001	6.46014	-1.24987	7.82902	6.93823	-0.890791	7.68783	8.02916	0.341329	8.4204	6.59125	-1.82915	7.36878	6.97685	-0.391931	7.268	5.82948	-1.43851
Gmcl1	-0.619791	0.217399	9.3503	6.27771	-3.07259	9.28128	6.90911	-2.37217	8.85542	7.40009	-1.45533	9.58354	6.15747	-3.42606	8.97483	6.57121	-2.40362	9.08775	6.15797	-2.92977
Gsta2	-0.619474	0.217635	9.48081	11.0723	1.59149	9.85177	12.0032	2.15139	10.1227	11.7723	1.64958	10.4142	10.8947	0.480456	10.2219	11.3615	1.13966	10.3198	12.2338	1.91393
Pola2	-0.619321	0.217748	6.69853	5.98449	-0.714043	7.26329	6.3128	-0.950497	6.434	6.07759	-0.356405	7.85322	6.09011	-1.7631	7.43528	6.07274	-1.36254	7.47551	6.72224	-0.75327
Rpl13a-ps1	-0.61873	0.218188	13.7769	10.8425	-2.93433	13.9255	10.9324	-2.9931	13.9562	11.3161	-2.64012	13.702	10.0452	-3.65685	13.5435	10.2437	-3.29979	14.058	10.5909	-3.4671
2310033P09Rik	-0.6184	0.218433	7.30184	7.04631	-0.255539	7.73167	6.64473	-1.08695	7.54804	7.56626	0.0182251	7.59537	5.84473	-1.75063	7.10081	6.43743	-0.663378	8.05088	7.28543	-0.765449
Plin4	-0.618239	0.218553	9.64313	7.04551	-2.59762	9.57806	7.41492	-2.16314	9.08284	6.53703	-2.54581	9.98867	5.56451	-4.42416	8.88767	6.96322	-1.92445	9.45373	6.64105	-2.81268
Orm2	-0.618192	0.218588	10.9687	11.1608	0.192061	10.8624	11.3812	0.518797	11.0536	12.7115	1.65798	11.5992	11.0731	-0.526177	11.4969	12.0608	0.563915	11.8759	12.3525	0.476522
Trappc4	-0.61814	0.218626	9.08484	7.8886	-1.19624	8.87547	7.66546	-1.21001	8.52202	8.32538	-0.196642	9.02992	6.85168	-2.17824	8.27397	7.32537	-0.948601	8.8558	7.52533	-1.33047
Scamp5	-0.618026	0.218712	7.64939	7.089	-0.560385	7.51418	6.89115	-0.623033	6.73521	6.92666	0.191447	8.2488	6.22408	-2.02472	7.1382	6.92785	-0.210352	7.74534	7.13436	-0.610976
Timp2	-0.617807	0.218875	7.7662	7.61248	-0.153714	8.32515	7.65801	-0.667142	8.1541	8.47915	0.325047	8.33382	7.14753	-1.18629	8.63883	7.7535	-0.885323	8.27306	7.99544	-0.277619
Alkbh1	-0.617258	0.219284	7.5536	5.74461	-1.809	7.56089	5.24592	-2.31497	7.15978	5.02765	-2.13213	7.90061	4.77388	-3.12673	7.11481	4.78069	-2.33412	7.78996	5.14294	-2.64703
Rps21	-0.617005	0.219474	11.8112	11.1904	-0.620775	11.525	10.7043	-0.820717	11.7074	11.7428	0.0354375	11.8077	10.0148	-1.7929	11.1557	10.4487	-0.706979	11.4121	10.6549	-0.757191
Prkag2	-0.616759	0.219657	8.55113	6.77981	-1.77133	8.55401	6.9821	-1.57191	8.26938	7.29477	-0.974617	8.94165	6.41815	-2.5235	8.0145	6.57519	-1.4393	8.50969	6.30436	-2.20532
Stx3	-0.616647	0.219741	5.27433	3.10692	-2.16741	5.58384	3.64823	-1.93561	5.84446	3.35313	-2.49133	6.21046	3.27421	-2.93625	6.47059	3.24789	-3.22271	6.10854	3.8232	-2.28534
Kpna1	-0.616481	0.219865	9.47656	8.09819	-1.37837	9.7217	9.10379	-0.617913	9.48805	9.1563	-0.331743	9.49074	7.80056	-1.69018	9.59377	8.54317	-1.05061	9.81139	8.37472	-1.43668
Serpinb6c	-0.616355	0.21996	5.84552	2.72658	-3.11894	6.50572	4.65043	-1.85529	6.0845	5.50487	-0.579626	6.67255	3.77587	-2.89668	6.34678	4.45099	-1.89579	6.52336	3.91292	-2.61045
Bbs5	-0.615885	0.220311	6.98574	5.67881	-1.30693	6.67903	5.81494	-0.86409	6.62952	6.73644	0.106921	7.42928	5.74438	-1.6849	6.71547	5.1508	-1.56467	6.78868	6.12649	-0.662187
Naa38	-0.615518	0.220586	6.92267	6.664	-0.258671	7.28324	6.91268	-0.370569	7.03303	6.27846	-0.754579	7.39079	6.3109	-1.07988	6.71178	6.0513	-0.66048	7.59273	6.10272	-1.49001
Tubgcp5	-0.615154	0.22086	7.70453	5.49192	-2.21261	7.92731	5.74734	-2.17997	7.51542	6.80996	-0.705463	8.18218	5.43484	-2.74734	7.62986	5.92	-1.70986	7.98376	5.49745	-2.48631
Sdpr	-0.614832	0.221101	9.54899	9.16703	-0.38196	9.66205	9.23286	-0.429185	9.59052	9.55776	-0.0327626	9.98439	8.5633	-1.42108	9.74822	8.99189	-0.756326	9.77267	9.26168	-0.510995
Lmnb2	-0.614798	0.221127	8.74121	8.01385	-0.727353	8.37673	7.53152	-0.845215	8.40301	7.81385	-0.589155	9.06705	6.98905	-2.078	8.5635	7.75865	-0.804857	8.76198	7.63873	-1.12326
Jmjd5	-0.614454	0.221386	6.87545	5.74858	-1.12687	7.05292	5.91663	-1.13629	6.33786	6.35616	0.0183001	7.51922	5.15172	-2.36749	5.81139	5.28348	-0.527914	7.0168	5.82399	-1.19281
Olfr1033	-0.614419	0.221411	7.54761	3.70823	-3.83938	7.30191	3.50263	-3.79928	6.90656	5.41695	-1.48961	7.26985	3.20181	-4.06804	6.72413	3.44326	-3.28088	7.08705	3.46444	-3.62261
Dopey2	-0.614111	0.221644	9.67205	7.7829	-1.88915	9.52121	7.59419	-1.92702	9.15291	9.11668	-0.0362343	9.6472	7.36543	-2.28177	9.41039	7.82008	-1.59031	9.36386	7.5412	-1.82266
Serpina3j	-0.613974	0.221746	7.42011	9.85986	2.43975	8.8791	9.8267	0.9476	7.50924	9.67803	2.16879	7.81944	8.25858	0.439134	7.07702	8.8397	1.76268	8.56154	10.0739	1.51241
Spon1	-0.613937	0.221774	5.38792	4.5233	-0.86462	5.69098	5.02015	-0.670829	5.38558	5.8653	0.479713	5.93758	4.51739	-1.42018	5.94401	5.02822	-0.915795	5.99568	5.43411	-0.561568
Mrpl51	-0.613929	0.221781	9.92162	9.16288	-0.758743	10.0955	8.94292	-1.15258	9.74121	8.92396	-0.817256	10.1102	8.17621	-1.93402	9.75726	8.18255	-1.57471	10.0313	8.9697	-1.06163
Col6a1	-0.613806	0.221873	8.77845	8.45749	-0.320958	8.82405	8.33147	-0.492582	8.63381	9.58525	0.951438	9.41966	7.97619	-1.44347	9.26419	9.03499	-0.2292	9.08489	9.05404	-0.0308466
Plscr1	-0.613685	0.221964	8.84193	7.8147	-1.02723	8.50503	7.58316	-0.921873	8.36119	7.88827	-0.472915	8.99476	7.15608	-1.83868	8.65181	7.58358	-1.06824	9.25219	7.89603	-1.35616
Pcdhga2	-0.613107	0.2224	6.82662	4.99678	-1.82984	6.63891	6.23792	-0.400982	6.42247	6.31783	-0.104635	7.78848	5.60339	-2.18509	7.11963	5.83779	-1.28184	6.82459	6.11673	-0.707855
Ccdc125	-0.612843	0.222599	8.00865	5.65656	-2.35209	8.44419	6.25887	-2.18531	8.01287	6.15268	-1.86018	8.58854	5.2113	-3.37724	7.95118	5.36499	-2.5862	8.43818	6.16549	-2.27268
Sipa1l3	-0.612483	0.222871	6.63509	5.06315	-1.57194	7.26782	5.15166	-2.11617	6.90484	5.59992	-1.30492	7.44746	4.61253	-2.83493	6.97866	5.41067	-1.56799	7.1621	4.73454	-2.42756
Fam117b	-0.612393	0.222939	8.11014	7.13626	-0.973877	8.64073	7.33561	-1.30512	8.27848	7.79158	-0.486898	8.70673	6.38789	-2.31884	8.5375	7.36864	-1.16886	8.57552	7.46014	-1.11538
Tcfcp2l1	-0.612126	0.22314	6.55411	6.33205	-0.22207	7.06753	6.24548	-0.822051	5.93891	6.31783	0.378924	7.3284	6.28774	-1.04067	7.19254	6.73223	-0.46031	6.82459	5.82399	-1.0006
Rpl3	-0.612016	0.223224	11.9505	10.0678	-1.88274	11.5043	9.74923	-1.75512	11.7092	10.3856	-1.32354	11.8129	9.05769	-2.7552	11.1061	9.16644	-1.93967	11.5339	9.43135	-2.10257
Ube2g2	-0.611819	0.223373	8.40219	8.56018	0.157994	8.33235	8.53085	0.198501	7.50294	8.69034	1.1874	8.38372	7.67564	-0.708076	8.25032	8.33614	0.0858208	7.87748	8.20817	0.330691
Zfp605	-0.611773	0.223407	7.78764	4.64018	-3.14745	7.8709	4.66781	-3.2031	6.80673	5.3424	-1.46433	7.86452	3.69819	-4.16632	7.14597	4.86399	-2.28198	7.83338	4.63148	-3.2019
Ablim2	-0.611759	0.223418	6.67528	5.1179	-1.55738	7.00811	4.94771	-2.0604	6.31568	5.78291	-0.53277	7.6574	4.834	-2.8234	7.53989	5.84931	-1.69058	7.20738	5.73553	-1.47185
Srebf2	-0.611273	0.223786	10.1148	9.42181	-0.692951	10.1193	8.86789	-1.25146	9.73395	9.77249	0.0385318	10.5694	8.90379	-1.66561	10.1952	9.23927	-0.955944	10.0946	8.97645	-1.11814
Hnrnpa1	-0.611182	0.223855	8.0346	6.37266	-1.66193	8.30865	6.81408	-1.49457	7.9872	7.16344	-0.823761	8.22254	5.97775	-2.2448	8.12332	6.24639	-1.87694	8.15158	6.4595	-1.69208
Sfrs16	-0.610929	0.224047	6.47183	5.20521	-1.26662	6.37081	5.54614	-0.824668	6.68472	5.9175	-0.767226	7.35368	4.96961	-2.38407	6.43958	5.05892	-1.38066	6.68056	5.75399	-0.926572
Kcnq1	-0.610489	0.224381	6.55411	3.81382	-2.74029	6.32288	3.46427	-2.85861	6.52169	5.07017	-1.45152	7.19491	3.57788	-3.61703	5.71568	2.39595	-3.31973	6.19968	4.25454	-1.94514
Rpl11	-0.610371	0.22447	10.2644	8.51258	-1.75186	10.2801	8.79595	-1.48411	10.0513	9.26871	-0.782561	10.4586	7.84289	-2.61567	9.94161	8.47531	-1.4663	10.1963	8.42858	-1.76768
Cpeb2	-0.610254	0.224559	9.67827	7.71805	-1.96022	9.63548	8.13851	-1.49697	9.49063	8.85572	-0.634909	9.88663	7.09356	-2.79306	10.112	8.54896	-1.56304	9.58929	8.02254	-1.56675
Pcdhgc4	-0.610203	0.224598	6.82662	4.90417	-1.92245	6.29831	5.98596	-0.312346	6.1767	6.35616	0.179464	7.51922	5.51305	-2.00616	6.89772	5.66897	-1.22875	6.7253	6.07428	-0.651019
2810030E01Rik	-0.609733	0.224955	4.97511	2.04877	-2.92634	5.8684	2.781	-3.0874	5.5068	1.29359	-4.21321	5.43396	2.37748	-3.05648	6.43958	1.29641	-5.14316	5.97112	2.11461	-3.85651
Maff	-0.60969	0.224988	4.85039	4.90417	0.0537837	5.65272	5.21757	-0.435156	5.5068	5.75487	0.24807	5.26914	4.01408	-1.25507	6.21297	5.58709	-0.625877	5.16225	5.08082	-0.0814278
Impg2	-0.609193	0.225366	7.6816	4.99678	-2.68482	7.85866	5.29408	-2.56458	7.37822	5.39683	-1.9814	7.66264	4.44882	-3.21382	7.46692	5.41975	-2.04717	7.21789	3.42051	-3.79738
Hip1	-0.608952	0.22555	7.81304	5.8949	-1.91815	8.05103	5.85034	-2.20068	7.92609	6.79882	-1.12727	8.41639	5.80884	-2.60755	8.39414	6.23534	-2.1588	7.8969	5.5903	-2.30661
5830418K08Rik	-0.608712	0.225733	8.19796	4.77574	-3.42222	8.42725	5.10596	-3.3213	8.43058	4.92101	-3.50957	8.743	4.4702	-4.2728	8.47839	5.03447	-3.44392	8.96853	4.60603	-4.3625
Gripap1	-0.607898	0.226353	8.8772	7.55789	-1.31931	9.0482	7.13492	-1.91328	8.62726	7.58963	-1.03763	9.2718	6.93796	-2.33384	9.23186	7.21178	-2.02008	9.48221	7.74222	-1.74
Ccdc109a	-0.607622	0.226565	8.06169	7.86389	-0.1978	8.5258	8.36343	-0.162365	8.07401	8.26957	0.195561	8.96832	7.58182	-1.38649	8.54512	8.10918	-0.435941	8.32156	8.15653	-0.165035
Smox	-0.607581	0.226596	6.42821	4.83162	-1.59659	6.50933	4.7755	-1.73383	6.51146	5.18844	-1.32302	6.9822	4.2445	-2.7377	6.8649	4.64638	-2.21852	6.73911	5.21915	-1.51996
ORF37	-0.607576	0.226599	9.24894	5.60886	-3.64008	9.25916	6.03913	-3.22004	9.1749	5.8653	-3.3096	9.53188	4.88981	-4.64207	9.05034	5.68873	-3.36161	9.63094	5.64218	-3.98876
Pcgf2	-0.607488	0.226667	6.47183	4.90417	-1.56766	6.74273	5.24045	-1.50228	6.22461	5.81114	-0.413472	7.23627	5.00792	-2.22835	7.43722	5.33455	-2.10267	6.53737	5.56251	-0.974856
Zfp90	-0.607453	0.226693	6.54185	4.06515	-2.47669	6.09285	3.47154	-2.62131	6.64984	4.3857	-2.26413	6.40434	2.89409	-3.51025	6.00676	3.67179	-2.33497	6.55323	3.21396	-3.33927
Zfp518a	-0.607321	0.226794	9.66926	5.99299	-3.67627	9.68356	7.13043	-2.55313	9.48136	7.98725	-1.49411	9.83309	6.41435	-3.41874	9.58514	6.96074	-2.6244	10.0395	6.53714	-3.50233
Wasf1	-0.60706	0.226994	6.57397	4.80521	-1.76876	7.36834	6.07776	-1.29059	6.66749	6.79333	0.125841	7.48531	4.88981	-2.5955	7.26195	6.44906	-0.812892	7.2693	5.92301	-1.34629
Nup93	-0.606981	0.227055	7.49767	6.73672	-0.76095	7.95325	7.04014	-0.913105	7.32025	7.95581	0.635559	8.02259	6.32473	-1.69786	7.79233	7.37146	-0.420866	7.56954	6.82882	-0.740712
Nhej1	-0.606898	0.227119	6.14007	4.85554	-1.28453	7.35649	4.79138	-2.56511	5.5068	5.11557	-0.391232	6.95174	4.84818	-2.10355	7.4069	4.99685	-2.41004	6.57044	5.02247	-1.54797
Trmt6	-0.606587	0.227356	8.63495	7.4949	-1.14005	8.81329	7.46597	-1.34732	8.59873	7.73338	-0.865346	8.89995	6.78905	-2.1109	8.3958	6.90508	-1.49073	8.91109	7.34024	-1.57085
Prr16	-0.606204	0.22765	9.30942	6.87999	-2.42943	9.87436	7.51989	-2.35447	9.1126	6.86154	-2.25106	9.61	6.3109	-3.2991	9.67377	7.33141	-2.34235	9.99753	6.78542	-3.21212
Hnrnph3	-0.606197	0.227656	7.7618	7.22258	-0.539217	7.74692	6.92981	-0.817112	7.80921	7.47248	-0.336731	7.98157	6.31427	-1.6673	7.74104	6.74571	-0.995327	7.90709	7.05807	-0.849021
Dvl2	-0.606025	0.227788	7.81916	6.85858	-0.960587	7.96058	6.83184	-1.12874	7.61962	7.63946	0.0198442	8.23146	6.63446	-1.597	8.009	7.13939	-0.869604	8.06695	6.64599	-1.42096
Pcdhga10	-0.605937	0.227855	6.87944	5.42111	-1.45834	6.64866	6.07776	-0.570904	6.8918	6.51706	-0.374737	7.87395	5.78348	-2.09047	7.45215	5.94849	-1.50365	7.0168	6.38914	-0.627667
Bgn	-0.60516	0.228452	9.05294	9.62871	0.575773	9.44676	9.86485	0.418088	9.13843	10.4945	1.35607	9.70072	9.39955	-0.30117	9.73969	10.0878	0.348083	9.4041	9.89163	0.487533
Mast3	-0.605073	0.228519	8.12212	7.23151	-0.890614	8.55202	7.3339	-1.21812	8.53724	8.01742	-0.51982	9.72182	7.48339	-2.23842	8.58514	7.64193	-0.943204	8.6576	7.39546	-1.26215
Mbtps2	-0.604989	0.228583	6.52067	5.0278	-1.49288	6.91739	5.9669	-0.950491	6.77297	6.73661	-0.0363573	7.38892	5.53674	-1.85218	6.92968	6.02187	-0.907804	7.35319	5.81848	-1.53471
Grinl1a	-0.604575	0.228902	11.1018	6.97041	-4.13143	11.5713	7.12727	-4.444	11.116	7.30507	-3.81093	11.2816	6.36931	-4.91229	11.1531	6.49096	-4.66215	11.3769	6.75128	-4.62564
Btg3	-0.603889	0.229431	7.3196	5.0838	-2.2358	7.63195	5.05928	-2.57266	7.7457	6.40268	-1.34302	7.57402	4.44943	-3.12459	7.61354	5.33455	-2.27899	7.81943	5.25986	-2.55957
AA987161	-0.603643	0.22962	8.85233	5.20653	-3.64579	8.83114	6.36861	-2.46252	8.63804	6.14422	-2.49382	8.99901	5.26968	-3.72934	8.42842	5.44403	-2.98439	8.91419	5.21486	-3.69934
Pcdhgb1	-0.603576	0.229672	6.87944	5.33267	-1.54677	6.7105	6.25506	-0.455432	6.88062	6.55188	-0.328746	7.7032	5.77221	-1.93099	7.3416	5.96911	-1.37249	7.20757	6.36937	-0.838196
Bmf	-0.602915	0.230183	5.32361	3.01929	-2.30432	6.3342	5.34331	-0.990884	6.83997	5.49932	-1.34065	6.67675	4.06019	-2.61656	6.45576	4.44793	-2.00783	5.40158	3.58136	-1.82022
Cadm3	-0.602745	0.230314	6.65692	5.48174	-1.17518	6.62996	6.1825	-0.447464	6.75234	6.98908	0.23674	7.50152	5.69152	-1.80999	7.09043	6.33977	-0.750665	6.86723	6.23375	-0.633478
mKIAA1745	-0.602687	0.230359	6.11318	5.77497	-0.338209	5.69098	5.72043	0.0294453	5.72238	6.35616	0.633782	6.26518	5.08161	-1.18357	5.94401	5.50029	-0.443727	6.06693	6.21119	0.144256
Clk1	-0.602439	0.230551	10.1212	7.29253	-2.82867	10.0505	8.0975	-1.95298	10.2843	8.36585	-1.91842	10.0665	7.08587	-2.98064	9.9712	7.9128	-2.0584	10.0286	6.56022	-3.46835
Pabpc4	-0.602389	0.23059	9.09757	7.31799	-1.77958	8.74088	6.9718	-1.76908	9.06325	7.38979	-1.67346	9.00075	6.23165	-2.7691	8.63092	6.03439	-2.59653	8.99053	7.32687	-1.66367
BC085271	-0.602269	0.230682	8.0992	6.34745	-1.75175	8.06318	6.39699	-1.66619	7.66795	6.76862	-0.89933	7.95437	5.50405	-2.45032	7.91384	5.91035	-2.00349	8.44637	6.7761	-1.67027
mKIAA1823	-0.602094	0.230818	6.11318	4.99678	-1.1164	6.50572	4.76005	-1.74567	5.29872	5.83847	0.539752	6.50968	4.80532	-1.70435	6.2476	5.25724	-0.990359	5.78642	4.35253	-1.43389
Gstm1	-0.601767	0.231071	14.3048	14.4757	0.170927	14.7445	14.9729	0.228361	14.407	15.7334	1.32636	15.2593	14.8344	-0.424941	15.5322	15.4749	-0.0572748	15.3293	15.7319	0.402562
Gbp5	-0.601381	0.231371	6.99811	5.81791	-1.1802	7.33248	5.63516	-1.69732	7.08587	6.42989	-0.655979	7.3411	5.20765	-2.13344	8.01135	6.8942	-1.11715	7.50992	5.42287	-2.08704
Ppargc1a	-0.601186	0.231522	8.45346	7.089	-1.36446	7.8378	5.84379	-1.99401	8.41896	8.14335	-0.275613	8.35275	6.27208	-2.08067	8.05111	6.54976	-1.50136	8.7262	6.87058	-1.85562
Dnmt3b	-0.600355	0.232168	6.59747	4.17257	-2.4249	6.43998	4.16459	-2.27539	6.07476	6.09539	0.0206292	7.62967	4.83125	-2.79842	6.34268	4.46238	-1.8803	6.33661	4.5346	-1.802
Cbr3	-0.600338	0.232181	5.19623	5.98171	0.785479	5.72825	5.93076	0.202509	5.75537	7.22475	1.46938	6.34298	5.41668	-0.9263	5.74021	6.53163	0.791425	5.88172	6.67295	0.791227
Gstm3	-0.600072	0.232387	11.288	11.4	0.112076	11.2452	11.2245	-0.020798	11.2914	12.658	1.36658	12.3257	11.8625	-0.463171	11.9501	11.9145	-0.0355552	12.2786	12.435	0.156365
Hook1	-0.600021	0.232428	11.2878	9.19852	-2.0893	11.4665	9.5464	-1.92007	11.2176	10.0373	-1.18026	11.4826	8.81214	-2.67049	11.403	9.32381	-2.07916	11.6081	9.36808	-2.24005
Thnsl1	-0.59947	0.232857	7.47025	5.60886	-1.86139	7.62702	5.26297	-2.36405	7.29107	6.33712	-0.953942	7.36616	5.43085	-1.93531	7.43722	5.52248	-1.91474	7.8899	4.76215	-3.12774
Aatf	-0.59935	0.23295	9.56879	8.09027	-1.47852	9.71133	8.11353	-1.5978	9.54984	8.71798	-0.831858	9.94939	7.66329	-2.28609	9.57915	8.15321	-1.42593	10.055	8.06081	-1.9942
2310022A10Rik	-0.598994	0.233228	6.006	6.22548	0.21948	6.89398	6.28217	-0.611808	5.96988	6.32722	0.357339	7.05123	5.85632	-1.19491	6.92115	6.56468	-0.356472	7.27489	6.9943	-0.280589
Zfp772	-0.598557	0.233569	5.95602	4.77325	-1.18277	6.05815	5.04224	-1.01591	5.55938	4.70717	-0.85221	6.68331	3.86542	-2.81789	5.55903	4.92566	-0.633374	6.19368	4.79837	-1.39531
Mapre1	-0.597905	0.234078	9.85284	8.47369	-1.37915	9.89704	8.562	-1.33504	9.67306	9.32475	-0.348315	9.95647	8.03881	-1.91766	9.69222	8.323	-1.36921	10.0251	8.45578	-1.56935
Gpx3	-0.597068	0.234734	5.38792	6.25914	0.871222	5.55238	5.81359	0.261211	5.34281	6.34667	1.00387	5.5242	4.82691	-0.697284	5.66533	6.27151	0.606184	5.54158	5.97778	0.436198
Rwdd1	-0.597057	0.234742	9.58899	7.5406	-2.04839	9.29324	7.55454	-1.73871	9.34891	8.09581	-1.2531	9.38993	7.00329	-2.38665	9.18152	6.67641	-2.50511	9.60724	7.66761	-1.93962
Pisd-ps1	-0.596409	0.235251	7.29662	4.52772	-2.7689	7.75667	5.39119	-2.36548	7.22437	3.44144	-3.78292	8.14255	3.94635	-4.19621	7.64956	4.13292	-3.51665	7.53104	4.53737	-2.99368
Tmem167b	-0.596123	0.235476	7.49757	6.48339	-1.01418	7.92736	6.62909	-1.29827	7.10181	6.83784	-0.263966	7.41669	5.86571	-1.55098	7.78883	6.23098	-1.55784	7.39713	6.14117	-1.25596
Shank2	-0.596093	0.235499	8.11357	6.02935	-2.08422	8.32492	5.99184	-2.33308	7.66714	7.09982	-0.567319	9.83476	6.77429	-3.06048	9.39632	7.29983	-2.09649	8.85185	7.23593	-1.61592
Dhx29	-0.596009	0.235565	8.28514	7.55894	-0.726197	8.28358	7.25927	-1.0243	7.99038	7.94437	-0.0460046	8.62887	6.60972	-2.01916	8.32204	7.33549	-0.986556	8.11514	7.53632	-0.578816
Txn1	-0.595377	0.236062	12.4834	12.3556	-0.127828	12.4057	12.1199	-0.285758	12.0082	12.4429	0.434741	12.636	11.4327	-1.20327	12.3845	11.8867	-0.497785	12.3217	12.2578	-0.0639163
Rpgrip1l	-0.59519	0.236209	7.08774	5.03591	-2.05183	7.43047	5.09204	-2.33843	7.07023	6.32792	-0.742315	7.40889	5.08239	-2.3265	7.50611	5.6994	-1.8067	7.86592	5.08098	-2.78494
Senp1	-0.595183	0.236215	7.54879	4.2958	-3.25298	7.89233	5.23103	-2.66131	7.60971	5.99751	-1.6122	7.92411	4.49692	-3.42719	8.04037	5.64459	-2.39578	8.08909	4.60002	-3.48907
Polr1d	-0.595134	0.236253	9.06044	7.84189	-1.21855	9.22489	7.62069	-1.6042	9.00938	8.09411	-0.915273	9.4565	6.84299	-2.61351	9.03199	7.38394	-1.64805	9.18278	7.9209	-1.26188
Rpl24	-0.594587	0.236685	11.1734	9.6574	-1.51598	11.2713	9.98742	-1.28386	11.2373	10.2447	-0.992608	11.1946	8.99798	-2.19657	11.198	9.41187	-1.78616	11.3583	9.76484	-1.59347
mt-Nd4	-0.593612	0.237454	11.3028	8.14487	-3.15792	13.0099	9.7246	-3.28529	11.6975	10.1012	-1.59632	11.8165	8.51923	-3.29723	12.8233	9.67827	-3.14503	12.3225	8.94439	-3.37811
Kcnc3	-0.593574	0.237484	8.08614	5.47844	-2.6077	7.85472	5.36741	-2.48731	7.20411	5.07017	-2.13395	8.35571	4.47493	-3.88079	8.05111	5.47774	-2.57337	8.17164	5.61611	-2.55553
Ift81	-0.593109	0.237852	6.57397	5.38729	-1.18668	6.70583	5.60021	-1.10562	6.86181	6.84141	-0.0203982	7.42696	5.52631	-1.90065	6.58209	5.95667	-0.625424	7.64023	6.07428	-1.56595
Saa4	-0.592723	0.238157	12.7695	11.7922	-0.977346	12.2349	11.4349	-0.799972	11.7305	12.3239	0.593417	12.1903	10.6174	-1.57291	11.7072	10.9834	-0.723808	12.4073	11.742	-0.665352
Gbp4	-0.592436	0.238384	8.18543	5.72179	-2.46364	7.88677	6.07526	-1.81151	7.65007	5.29478	-2.35528	8.11331	4.80669	-3.30662	8.3885	5.67445	-2.71405	8.13306	5.74599	-2.38707
Sorbs3	-0.592324	0.238474	8.37585	7.47948	-0.896363	8.89883	7.37054	-1.52829	9.34211	8.69218	-0.649935	9.80978	7.34731	-2.46248	8.8204	7.4302	-1.39019	9.19526	8.19638	-0.998887
H2-Bl	-0.592063	0.23868	8.13111	10.4145	2.28338	8.53029	10.3964	1.86611	8.14815	9.89721	1.74906	9.26838	9.08931	-0.179068	8.18546	9.60786	1.42239	8.32914	11.2082	2.87904
Cytor4	-0.592021	0.238714	6.62246	5.26229	-1.36017	6.90614	5.3285	-1.57764	6.85421	5.68129	-1.17292	7.30915	4.55669	-2.75246	7.57314	5.52248	-2.05066	7.18639	6.10272	-1.08367
Hdac7	-0.592006	0.238725	7.72878	6.08923	-1.63955	8.14871	5.92691	-2.2218	7.71949	6.00733	-1.71216	8.52063	5.24006	-3.28057	8.3043	5.9647	-2.33961	7.78528	6.05592	-1.72935
Vamp4	-0.591909	0.238802	7.93223	6.71258	-1.21965	8.07406	6.60317	-1.47089	7.78038	7.1277	-0.65268	8.08249	6.41693	-1.66556	8.22463	6.58362	-1.64101	8.39061	6.57823	-1.81237
Sipa1l2	-0.591657	0.239003	8.5865	5.74858	-2.83792	8.57319	5.71864	-2.85455	8.61818	6.88794	-1.73024	9.1179	5.39514	-3.72276	8.89235	6.11111	-2.78124	7.74534	5.05165	-2.69369
Eif4b	-0.590782	0.239698	12.6671	11.0522	-1.61495	13.0357	11.3402	-1.69545	13.2207	11.7675	-1.45323	13.2844	10.6131	-2.67127	12.7124	10.7877	-1.92465	13.0176	11.0776	-1.94006
Gm12612	-0.590734	0.239736	9.09106	7.16845	-1.92262	8.59231	6.94508	-1.64723	9.05301	7.20313	-1.84989	9.00397	6.1516	-2.85237	8.64147	6.03964	-2.60183	9.0396	7.30186	-1.73774
Ckap5	-0.590139	0.240209	9.28298	7.52516	-1.75782	9.25505	7.69485	-1.5602	9.2643	8.26129	-1.00301	9.43576	7.198	-2.23776	9.41902	7.57038	-1.84864	9.22808	7.22302	-2.00505
Pspc1	-0.590138	0.240211	8.43927	6.66966	-1.76961	8.74952	7.21577	-1.53375	8.68088	7.41422	-1.26666	9.07849	6.61703	-2.46146	8.37051	6.6835	-1.68701	9.05134	6.85938	-2.19196
Lmo7	-0.590004	0.240317	8.74305	6.67833	-2.06471	9.22092	7.06845	-2.15247	9.10497	7.76549	-1.33948	9.50735	6.2964	-3.21095	8.85819	7.01624	-1.84195	8.9772	6.70343	-2.27377
2210012G02Rik	-0.589293	0.240884	6.95332	6.20193	-0.751391	8.18473	7.96322	-0.221508	7.91222	8.2941	0.381877	6.65909	6.19946	-0.459635	8.01135	7.4606	-0.55075	8.56325	7.21473	-1.34852
Tsc22d3	-0.589211	0.24095	10.2767	9.98455	-0.292126	10.5802	10.139	-0.441171	10.3809	11.7046	1.32373	11.7197	10.3456	-1.37413	11.3254	11.3458	0.0203925	10.6593	10.8358	0.176542
Coil	-0.588991	0.241126	7.5783	6.74411	-0.834186	7.26535	6.59719	-0.668161	7.44171	6.87596	-0.565746	7.72943	6.25194	-1.47749	7.67778	6.55976	-1.11801	8.10672	6.86716	-1.23957
Zfp788	-0.588634	0.241411	6.9491	3.30374	-3.64536	7.52136	4.85405	-2.66731	7.37487	5.47177	-1.9031	7.29227	3.9788	-3.31347	6.86676	3.555	-3.31176	7.30244	3.946	-3.35645
Rps13	-0.588187	0.241769	10.0634	9.90833	-0.155029	10.1397	10.1088	-0.0308822	10.1651	10.283	0.117849	10.1491	9.17712	-0.972	9.66775	9.44251	-0.225248	10.3236	9.68822	-0.635375
Slc41a2	-0.587698	0.24216	10.5908	9.10987	-1.48097	10.2299	8.93272	-1.29717	9.37922	10.3921	1.01285	10.1896	8.47718	-1.7124	10.4612	9.55448	-0.906736	10.6911	9.78191	-0.90924
Abi3	-0.587623	0.24222	6.32309	6.0206	-0.302489	6.84664	6.42012	-0.426517	6.65713	7.33126	0.67413	7.24656	5.95018	-1.29638	7.18215	6.905	-0.277147	7.07887	6.83465	-0.244218
Rbm27	-0.58745	0.242358	9.18123	7.07288	-2.10835	9.58264	7.63558	-1.94706	9.28215	8.34389	-0.938258	9.50563	6.99283	-2.5128	9.6807	7.78922	-1.89148	9.58092	7.22919	-2.35173
Thumpd1	-0.587014	0.242708	8.95793	8.26073	-0.697201	8.75337	8.23884	-0.514534	8.6682	8.37545	-0.29275	9.15499	7.49219	-1.6628	8.87173	7.84972	-1.02202	8.99701	8.41631	-0.580709
Csf2rb	-0.586886	0.242811	6.51221	4.9226	-1.5896	7.03492	4.90532	-2.1296	7.09168	5.44902	-1.64266	7.65582	5.35932	-2.2965	7.76684	5.44752	-2.31933	8.23247	5.72579	-2.50668
Sec31b	-0.5868	0.24288	7.89443	5.03831	-2.85612	7.85379	4.77367	-3.08012	7.69729	5.41134	-2.28595	8.2793	4.67215	-3.60715	7.94004	4.24617	-3.69387	7.42768	4.74611	-2.68157
Phf21a	-0.586535	0.243093	7.68176	6.0718	-1.60996	8.53879	6.0002	-2.53859	8.09953	6.56391	-1.53562	8.49268	5.68798	-2.8047	8.38806	6.09805	-2.29001	8.45841	6.10934	-2.34907
Tipin	-0.585962	0.243554	7.36019	6.05891	-1.30128	7.52481	5.94476	-1.58005	7.47067	6.59926	-0.87142	8.10735	6.00483	-2.10251	7.68478	5.98891	-1.69587	8.16354	6.45128	-1.71226
Lsm5	-0.58595	0.243564	6.30758	5.12199	-1.18559	5.90141	5.88067	-0.0207416	6.45965	4.96662	-1.49303	6.17825	4.37077	-1.80748	5.80365	4.37577	-1.42788	6.38149	5.15964	-1.22185
Gchfr	-0.585583	0.243859	10.8367	10.648	-0.18868	10.7173	10.6554	-0.0618963	10.4436	10.8705	0.426858	11.2284	9.49892	-1.72949	10.334	9.9894	-0.344626	10.3324	10.826	0.493645
Fmnl3	-0.585443	0.243971	8.15216	6.50409	-1.64807	8.22732	6.85266	-1.37466	7.78133	6.9389	-0.842427	8.44369	6.56618	-1.87751	8.43814	6.57826	-1.85989	8.08327	6.19918	-1.88409
Rplp2	-0.585406	0.244001	12.6966	12.0039	-0.692749	12.7445	11.7072	-1.03735	12.7845	12.4303	-0.354214	12.7774	10.9402	-1.83715	12.4152	11.2941	-1.12113	12.6574	11.7752	-0.882256
Chchd6	-0.584584	0.244664	6.87847	6.22548	-0.652995	6.05396	5.47451	-0.579452	5.42655	6.58619	1.15964	6.27987	5.06533	-1.21454	6.1018	5.74897	-0.352825	6.47314	6.21395	-0.259196
Dph3	-0.584475	0.244752	8.04007	6.1717	-1.86838	8.18592	6.86884	-1.31708	7.82327	6.69777	-1.1255	8.40295	5.96573	-2.43722	7.52138	5.33905	-2.18233	8.10116	6.65633	-1.44483
Zfp607	-0.584356	0.244848	7.94942	5.28988	-2.65953	7.60681	6.08713	-1.51968	8.02386	5.82219	-2.20167	8.18548	5.10315	-3.08232	7.90907	5.10841	-2.80067	7.95931	5.70835	-2.25097
Itgam	-0.584176	0.244993	5.37093	4.69364	-0.677298	5.68645	5.3689	-0.317559	5.83666	5.92052	0.0838606	7.22165	5.74478	-1.47686	6.17623	5.86555	-0.310675	6.76198	5.88599	-0.87599
Parp14	-0.584046	0.245099	9.58046	8.53466	-1.0458	9.87206	8.39332	-1.47873	9.60927	9.4724	-0.136871	10.1619	8.06082	-2.10106	9.97258	9.01342	-0.959152	10.1752	8.82184	-1.35332
Usp45	-0.583523	0.245521	8.92671	7.07004	-1.85667	9.32413	7.38277	-1.94137	9.01879	8.08556	-0.933236	9.28551	6.96075	-2.32476	9.39457	7.28815	-2.10642	9.17459	7.12392	-2.05066
Sh3tc2	-0.583165	0.245812	7.06979	3.70823	-3.36156	6.7787	4.03477	-2.74394	6.71858	3.83435	-2.88423	7.3284	3.52603	-3.80237	6.83077	3.13292	-3.69786	6.30168	3.06268	-3.239
Pcf11	-0.582397	0.246433	10.1305	7.23407	-2.89641	10.3137	7.60687	-2.70683	10.4417	7.95348	-2.48825	10.4646	6.95036	-3.51427	10.2956	7.53339	-2.76217	10.2942	6.732	-3.56223
DAPK2	-0.581978	0.246774	6.96841	6.22125	-0.747152	7.63686	5.70263	-1.93423	7.31339	7.09477	-0.218624	7.67774	5.40237	-2.27537	7.55252	6.18255	-1.36997	6.82459	5.82399	-1.0006
Wiz	-0.581661	0.247031	8.34592	7.59152	-0.754401	8.63073	7.36168	-1.26905	7.82914	7.43771	-0.391427	8.85354	6.83661	-2.01693	8.76043	7.52804	-1.23239	8.65134	7.74079	-0.910547
Pik3cd	-0.581587	0.247091	7.59316	5.81157	-1.78159	7.68321	5.79754	-1.88568	7.91051	7.00479	-0.905719	8.64974	5.70897	-2.94077	8.63179	6.857	-1.77479	7.98321	6.38102	-1.60218
Des	-0.580915	0.247638	7.0975	6.42663	-0.670864	6.94624	6.04564	-0.900601	7.21602	6.80723	-0.408782	7.54139	5.99533	-1.54606	7.52454	6.08897	-1.43557	7.2992	6.55783	-0.741365
1110038F14Rik	-0.580761	0.247763	6.86506	6.66141	-0.203651	7.47654	6.58743	-0.889104	6.86427	6.85393	-0.0103451	7.66914	6.15188	-1.51726	7.13454	6.55674	-0.577805	7.57686	6.82655	-0.750314
Blm	-0.580483	0.24799	6.24289	3.69139	-2.5515	5.8684	3.80849	-2.05991	5.72238	4.62326	-1.09912	6.69909	3.89648	-2.8026	6.10378	4.10377	-2.00001	7.20757	4.55821	-2.64936
Bcl2l1	-0.580432	0.248032	8.88588	7.2338	-1.65207	8.89821	7.46555	-1.43266	8.52779	7.37392	-1.15388	9.17905	6.50678	-2.67227	8.87591	7.1158	-1.76011	8.80074	7.25322	-1.54753
Pld1	-0.580278	0.248157	8.71759	6.70947	-2.00812	8.58605	6.85134	-1.73471	8.32025	7.91897	-0.401283	8.92706	6.85103	-2.07603	8.65237	6.79268	-1.85968	9.1204	7.17116	-1.94924
H2-M3	-0.58012	0.248285	7.43592	7.38238	-0.0535375	6.93748	7.34396	0.406474	6.8676	7.55442	0.686812	7.36594	6.58217	-0.783771	7.61113	7.06274	-0.548382	6.74221	7.37375	0.63154
Psd3	-0.578979	0.249217	10.2503	7.15295	-3.09732	10.3319	7.09905	-3.23281	10.2772	7.26415	-3.01306	10.4152	6.45973	-3.95547	10.2582	6.83925	-3.41896	10.2635	6.55783	-3.70569
Zfp513	-0.578936	0.249253	7.59811	6.31499	-1.28312	7.53033	5.73465	-1.79567	7.07937	5.76505	-1.31432	7.48505	4.91518	-2.56988	7.26774	5.5554	-1.71234	7.72997	5.88227	-1.8477
Ggps1	-0.578333	0.249746	7.70448	4.99678	-2.7077	7.89628	5.24045	-2.65583	7.77415	6.01655	-1.7576	7.89992	5.036	-2.86392	7.54557	5.4198	-2.12578	7.57247	3.70604	-3.86643
Fam35a	-0.578089	0.249946	11.8644	8.99235	-2.87206	11.8383	9.34622	-2.49206	11.2556	10.2889	-0.966692	12.1159	9.11856	-2.99735	11.6669	9.51586	-2.15106	12.1452	9.22851	-2.91666
Rps6	-0.578082	0.249951	11.9523	9.81549	-2.13682	11.9346	9.85286	-2.08177	11.799	10.7584	-1.04067	11.9446	9.31836	-2.62622	11.5768	9.59961	-1.9772	11.8972	9.50711	-2.39008
Erc2	-0.577896	0.250103	7.94132	5.66714	-2.27418	8.24214	5.0499	-3.19224	7.86711	5.68763	-2.17948	8.32548	5.25619	-3.0693	8.60991	5.46875	-3.14116	8.60702	5.4379	-3.16913
Sh3kbp1	-0.577848	0.250143	6.75239	3.80021	-2.95218	6.58465	4.00824	-2.5764	6.37882	5.83736	-0.541455	7.72825	4.36403	-3.36422	7.41123	5.28038	-2.13085	6.86663	4.55812	-2.30851
Sf3a1	-0.57776	0.250215	8.04286	7.57651	-0.466356	8.50428	8.22394	-0.280347	7.88372	8.61299	0.729268	8.61936	7.52534	-1.09402	8.44367	8.16539	-0.278276	8.49398	8.11557	-0.378417
Zbtb12	-0.57745	0.250469	6.96841	5.20521	-1.7632	6.68703	5.63516	-1.05186	6.70175	5.3615	-1.34025	6.88395	4.69225	-2.1917	6.71178	5.05892	-1.65287	7.00476	4.96166	-2.04309
Aldh3b1	-0.57737	0.250535	6.41056	5.67107	-0.739491	5.83462	5.94244	0.107819	6.43949	6.89229	0.452809	7.44472	5.95178	-1.49294	6.91219	6.37374	-0.538449	6.78287	6.90328	0.120412
Bet1	-0.577018	0.250823	9.66	8.79387	-0.866128	9.8128	10.0454	0.232574	9.22287	9.4958	0.272936	9.83758	8.43913	-1.39844	9.77221	9.3602	-0.412011	9.67152	9.3903	-0.281221
Iffo1	-0.577009	0.250831	7.40231	5.27894	-2.12338	7.44865	5.6437	-1.80496	6.99898	6.58653	-0.412456	8.08671	5.37656	-2.71015	7.54515	5.69822	-1.84693	7.80202	6.28729	-1.51473
Zfp748	-0.576652	0.251125	7.26133	5.46665	-1.79468	7.2676	5.21464	-2.05296	7.49022	6.03098	-1.45923	7.95198	4.73125	-3.22072	6.95793	5.8083	-1.14963	7.43209	4.76562	-2.66648
Hamp	-0.576354	0.25137	13.705	13.5622	-0.142726	15.256	14.1662	-1.08975	14.2605	15.0549	0.794413	14.8111	13.7839	-1.02716	14.7834	14.3445	-0.4389	14.611	13.9099	-0.701074
Cyp39a1	-0.57582	0.251809	9.76619	9.10758	-0.658608	9.79309	9.40758	-0.385515	10.3612	11.4431	1.08197	10.6849	9.53354	-1.15132	10.579	10.4838	-0.0951237	10.273	9.82983	-0.443176
mKIAA1055	-0.575784	0.251838	8.38204	5.80089	-2.58116	8.7353	5.93076	-2.80454	8.4241	6.7793	-1.6448	8.83791	5.21858	-3.61933	8.56522	5.97288	-2.59235	8.37017	5.82399	-2.54617
Il2rg	-0.575676	0.251928	6.3619	5.28082	-1.08107	6.29831	5.73521	-0.563097	5.29872	7.03695	1.73823	6.86649	6.03297	-0.833523	7.36018	6.90269	-0.457494	6.7253	6.38335	-0.341949
Eid1	-0.575643	0.251955	6.99811	7.33499	0.33688	7.15225	6.86929	-0.282954	6.784	7.13941	0.355412	7.45058	6.53075	-0.919837	6.87575	6.49468	-0.381065	7.33813	7.32144	-0.0166905
Prdm9	-0.575395	0.25216	7.23638	4.41337	-2.82301	7.47071	5.20102	-2.26968	7.33791	5.05828	-2.27963	7.54707	3.72519	-3.82188	7.24161	4.73048	-2.51113	7.61758	4.85209	-2.7655
Fam176b	-0.575319	0.252222	7.45961	5.60886	-1.85075	7.587	6.02602	-1.56098	7.22193	6.6618	-0.56013	7.99937	4.82691	-3.17246	7.55252	6.16854	-1.38398	7.50137	6.35998	-1.14139
Tigd2	-0.575072	0.252425	8.61074	5.97033	-2.64041	8.83263	6.79396	-2.03867	8.85162	7.21435	-1.63726	9.02261	5.8967	-3.12591	8.93819	6.47205	-2.46614	8.96565	6.51615	-2.4495
Pcdhga3	-0.575045	0.252448	6.70582	5.0838	-1.62202	6.60924	6.1071	-0.502144	6.73521	6.3935	-0.341716	7.6525	5.58767	-2.06483	7.34427	5.93476	-1.4095	7.02875	6.31207	-0.716683
IAN9	-0.574866	0.252596	7.27783	5.48644	-1.79138	7.21923	5.68605	-1.53318	7.09879	6.33712	-0.761662	7.51922	4.95007	-2.56914	7.55252	5.45484	-2.09767	6.968	5.82399	-1.14401
Baiap2	-0.574648	0.252775	9.5416	8.95526	-0.586343	10.6412	9.74869	-0.892509	10.4217	10.8491	0.427426	11.188	9.44267	-1.74536	10.547	10.1601	-0.386868	10.6625	10.0194	-0.643141
Atf4	-0.574315	0.253051	11.9339	8.6228	-3.31114	11.9185	8.96054	-2.95801	11.8087	9.10367	-2.70507	11.6593	7.43092	-4.22842	11.3882	8.27206	-3.11618	11.8	8.44749	-3.35256
Exoc6b	-0.574308	0.253056	8.32601	6.0807	-2.24531	8.66471	7.48375	-1.18096	8.59706	6.82601	-1.77105	8.80645	6.11206	-2.69438	8.84931	6.96891	-1.8804	8.82038	6.47491	-2.34547
Vps45	-0.573967	0.253339	8.12076	6.83637	-1.28439	7.95738	6.9914	-0.965976	8.03729	7.41334	-0.623951	8.59548	6.46057	-2.13491	8.24704	6.98192	-1.26512	8.18066	6.98448	-1.19618
Zfp740	-0.573779	0.253494	7.73812	5.60835	-2.12977	7.92213	5.99496	-1.92717	8.21031	6.79862	-1.41169	8.31874	5.55625	-2.76249	7.76911	5.78725	-1.98186	8.01627	5.57064	-2.44562
Psph	-0.573465	0.253753	7.28989	6.18235	-1.10754	7.45982	6.65612	-0.803704	6.66749	7.67488	1.00739	7.74615	6.23219	-1.51396	7.2788	7.17906	-0.0997385	7.56838	6.55783	-1.01055
Obfc2b	-0.573279	0.253908	8.91317	8.50556	-0.407606	9.14666	8.28545	-0.861204	8.61146	9.14804	0.536586	9.2816	7.58773	-1.69387	8.83379	8.49889	-0.334898	9.15197	8.72868	-0.423294
Nif3l1	-0.573093	0.254061	8.97809	8.40929	-0.568798	9.02342	8.3648	-0.658628	8.17254	8.95063	0.778091	9.30948	8.03053	-1.27895	9.1936	8.57351	-0.620092	8.95093	8.68135	-0.269577
Rpap3	-0.57298	0.254155	8.73427	7.31684	-1.41743	8.7353	7.39289	-1.3424	8.70802	8.22329	-0.484734	9.02458	7.24082	-1.78376	8.5199	6.88352	-1.63637	9.1547	7.61132	-1.54338
Cyp2b10	-0.572859	0.254256	7.27029	6.59674	-0.673547	5.25323	4.96627	-0.286958	5.65404	6.90204	1.24801	7.59713	6.47486	-1.12227	5.44428	5.35366	-0.0906183	6.08952	5.87133	-0.218185
Tmem176a	-0.572825	0.254284	11.7261	11.2042	-0.521912	11.9445	11.855	-0.0895622	11.5378	12.683	1.14521	12.0358	11.0075	-1.02837	12.1742	12.0123	-0.161912	11.8225	11.8281	0.00554577
Klf1	-0.572695	0.254392	5.97064	4.0909	-1.87975	5.57301	4.23032	-1.3427	6.97819	3.15297	-3.82522	6.09575	3.23449	-2.86127	6.06547	2.39595	-3.66952	5.6994	3.46444	-2.23496
Rab8b	-0.572662	0.254419	6.70582	5.4043	-1.30152	6.69646	5.40138	-1.29509	6.8992	6.68457	-0.214626	6.9012	5.44488	-1.45632	7.48154	5.95667	-1.52488	7.22844	5.68042	-1.54802
Jph1	-0.572295	0.254724	6.49284	4.32324	-2.16961	6.56872	4.9103	-1.65842	6.15213	5.20229	-0.949846	6.368	4.01408	-2.35393	7.37592	5.14727	-2.22865	6.90457	4.99239	-1.91219
Lrrcc1	-0.572074	0.254907	7.10144	4.84839	-2.25304	6.98595	4.53064	-2.45531	6.98737	5.42133	-1.56604	7.32338	4.92847	-2.3949	7.55238	5.15651	-2.39587	7.894	4.69416	-3.19984
Adamts5	-0.571118	0.255702	7.16452	4.64275	-2.52177	6.8138	5.04636	-1.76745	6.31591	6.13151	-0.184405	7.88266	5.0267	-2.85596	7.06241	5.05892	-2.0035	6.57044	5.24292	-1.32752
Lrmp	-0.571109	0.255709	6.66966	4.0844	-2.58526	7.00584	4.62509	-2.38074	7.05096	4.77939	-2.27157	7.6325	3.82065	-3.81185	7.52216	4.82101	-2.70115	7.45025	5.01234	-2.43791
Dok1	-0.570567	0.256161	6.16647	4.90417	-1.2623	6.4172	4.72803	-1.68916	6.10171	5.47034	-0.631364	6.84882	4.66853	-2.1803	6.4093	5.08897	-1.32033	7.08705	5.29315	-1.7939
Adamtsl2	-0.570258	0.256418	8.95162	8.31638	-0.635242	8.41361	7.66648	-0.74713	8.1165	8.65855	0.542053	9.09185	7.32869	-1.76315	8.84514	8.07965	-0.765493	8.46994	8.44749	-0.0224479
Kiaa0528	-0.569909	0.256709	7.70448	4.0909	-3.61358	7.45982	4.93855	-2.52127	7.14931	5.50487	-1.64444	7.6474	4.40705	-3.24035	7.46692	3.91532	-3.55159	7.30903	4.61196	-2.69707
Col15a1	-0.569881	0.256733	8.22598	7.33052	-0.89546	7.61172	6.22268	-1.38904	7.48027	7.01271	-0.467557	8.78066	6.78343	-1.99724	8.62548	7.41079	-1.21469	8.69836	7.44858	-1.24978
Rpl13a	-0.569832	0.256774	14.0181	11.275	-2.74307	14.133	11.3678	-2.7651	14.1599	11.8409	-2.31893	13.9549	10.648	-3.30696	13.7475	10.6601	-3.08738	14.2244	11.0822	-3.14225
Mrap	-0.569632	0.256941	9.14988	8.59345	-0.556434	8.59606	8.39147	-0.204584	8.38246	8.15969	-0.222771	8.88635	7.27865	-1.6077	8.7396	7.61576	-1.12383	8.95003	8.98887	0.0388436
Lsm10	-0.569615	0.256955	7.67719	7.26689	-0.410306	7.86315	7.51051	-0.352644	7.22193	8.07029	0.848364	8.26887	6.75001	-1.51886	7.62016	7.70581	0.0856453	7.81598	7.62576	-0.19022
Ppp1r9b	-0.569442	0.2571	8.1332	6.02106	-2.11214	8.54514	5.46205	-3.08308	8.53418	6.15925	-2.37493	8.81499	5.3008	-3.51419	8.65808	5.92185	-2.73623	8.80568	5.77762	-3.02807
Rinl	-0.569412	0.257124	4.71386	2.61414	-2.09971	5.48864	1.08051	-4.40813	5.65404	2.75425	-2.89978	6.31751	2.49002	-3.82749	5.71568	2.57652	-3.13915	5.72899	1.57977	-4.14922
Midn	-0.569327	0.257195	8.89531	8.8383	-0.0570094	9.02832	8.59924	-0.429083	8.90922	9.1802	0.270979	9.73997	8.10646	-1.6335	8.9033	8.30922	-0.594079	8.76385	9.06834	0.304488
Sorbs2	-0.5692	0.257302	9.76011	8.88807	-0.872035	10.1889	8.96389	-1.22499	9.6714	9.84078	0.169373	10.2572	8.6336	-1.62359	10.1585	9.2578	-0.900739	9.98008	8.86916	-1.11092
Snrnp25	-0.569184	0.257315	5.94037	4.0909	-1.84947	5.80003	3.98144	-1.81859	5.42713	3.31742	-2.10971	6.9012	3.89648	-3.00471	6.34678	3.53345	-2.81333	6.01982	4.35253	-1.66729
Rpl5	-0.569171	0.257326	12.2235	9.53522	-2.68823	12.2006	9.70933	-2.4913	12.3464	10.3283	-2.01806	12.1166	8.9398	-3.17679	11.9004	9.26875	-2.6316	12.3041	9.20742	-3.09672
Ptbp2	-0.569163	0.257333	7.90411	6.13612	-1.76799	8.36003	6.95645	-1.40358	8.11009	6.87632	-1.23378	8.44941	5.67351	-2.7759	8.03297	6.58898	-1.44398	8.07219	6.17923	-1.89295
Maged2	-0.568906	0.257548	7.54258	6.86164	-0.680941	7.36834	7.0355	-0.332841	7.35704	7.50617	0.149128	7.9505	6.51088	-1.43962	7.65928	7.04748	-0.611795	7.7669	7.24694	-0.519953
AI462493	-0.568296	0.258058	8.88164	8.44932	-0.432325	8.58594	7.93895	-0.646994	8.50877	8.21288	-0.295895	9.02655	7.35122	-1.67533	8.3825	7.23389	-1.14861	8.6586	8.40244	-0.256163
Ercc4	-0.568263	0.258086	7.80417	6.62651	-1.17766	7.99958	6.83955	-1.16002	7.66548	7.15186	-0.513616	8.38449	6.31015	-2.07435	7.57356	6.68524	-0.888314	8.32983	6.7364	-1.59343
Cnih4	-0.567715	0.258545	6.71821	6.51651	-0.201693	7.22777	7.02208	-0.205686	6.4848	8.04286	1.55806	7.13003	6.52632	-0.603715	6.83362	6.98466	0.151039	7.16324	7.06346	-0.0997861
Pcdhga6	-0.567612	0.258632	6.92267	4.99678	-1.9259	6.83958	6.2827	-0.556879	6.92117	6.5505	-0.37067	7.81602	5.70307	-2.11295	7.36018	5.91532	-1.44486	7.08705	6.08857	-0.998477
Pot1b	-0.567518	0.25871	7.81698	4.58426	-3.23272	7.65108	5.30552	-2.34556	7.57138	5.86505	-1.70632	8.0266	4.42125	-3.60535	8.21706	5.93687	-2.28019	7.75211	4.65048	-3.10163
Timp3	-0.567461	0.258758	8.3764	8.9322	0.555804	8.94376	9.33339	0.389636	8.37717	9.98136	1.60419	9.07675	8.72582	-0.350922	8.76373	9.30844	0.544713	8.77667	9.43012	0.653454
Ap1ar	-0.567381	0.258825	9.80148	6.65693	-3.14455	9.67165	6.9822	-2.68945	9.7443	6.95815	-2.78615	9.91815	6.30322	-3.61493	9.75124	6.54434	-3.2069	9.87218	6.37171	-3.50046
Cmtm7	-0.567375	0.25883	5.03365	4.17257	-0.861074	5.69098	4.66177	-1.02921	5.72238	5.3987	-0.32368	5.6822	3.76845	-1.91375	6.52676	5.74645	-0.780314	5.57455	4.35253	-1.22202
Eif2a	-0.56709	0.259069	9.80256	8.50216	-1.3004	10.0959	8.97441	-1.12154	10.111	9.59769	-0.513332	10.2108	8.20069	-2.01008	9.85065	8.88051	-0.970131	9.93552	8.27918	-1.65634
Reep5	-0.56693	0.259204	8.93252	9.01757	0.0850438	9.44694	8.7008	-0.746146	8.65145	9.9139	1.26246	9.53464	8.49667	-1.03797	9.49071	9.44979	-0.0409246	9.54828	9.52774	-0.0205394
Tsga14	-0.566687	0.259408	6.24289	5.16586	-1.07703	5.93368	4.85206	-1.08162	5.58229	5.3615	-0.220797	6.29158	4.40705	-1.88453	5.55903	5.62861	0.0695792	5.72899	3.46444	-2.26455
Sgcb	-0.566074	0.259924	6.57397	5.51804	-1.05594	5.96524	5.52766	-0.437583	5.68861	5.83847	0.14986	6.48701	4.54371	-1.9433	6.28143	5.58709	-0.694334	5.94614	5.54189	-0.404246
Pfn1	-0.565913	0.26006	11.5874	12.3917	0.804327	11.8735	12.2568	0.383326	11.1926	12.7856	1.59305	12.0196	11.5789	-0.440698	11.7296	12.1037	0.374054	11.391	12.5406	1.14961
Fabp7	-0.565861	0.260104	5.94037	4.45964	-1.48072	5.57301	4.36134	-1.21167	5.81918	6.10924	0.290055	6.50968	5.11709	-1.39258	6.73638	5.78368	-0.952698	6.89155	5.1369	-1.75464
Sh3bgrl	-0.565688	0.260249	9.46108	8.6228	-0.838282	10.129	9.08743	-1.04155	9.87013	9.88306	0.0129273	9.815	8.51757	-1.29744	10.0475	9.13021	-0.917292	10.1448	8.79554	-1.34924
Trp53i11	-0.565505	0.260404	6.33887	5.12541	-1.21346	6.88154	4.62747	-2.25407	6.48282	6.48282	5.7066e-06	6.63867	4.51739	-2.12128	7.21021	5.17556	-2.03465	6.4863	5.47819	-1.00811
Serac1	-0.565272	0.2606	7.23448	5.94731	-1.28717	7.48181	5.89427	-1.58754	7.23942	6.40196	-0.837463	7.76002	5.55857	-2.20145	7.6201	5.88074	-1.73936	7.04648	5.57931	-1.46717
Rybp	-0.56423	0.26148	7.51202	7.09425	-0.417772	7.66115	6.18189	-1.47926	7.06629	7.32478	0.258496	7.50236	6.11862	-1.38375	7.82325	6.50587	-1.31738	7.22844	6.59835	-0.630095
Fam73a	-0.564133	0.261562	6.52679	4.52052	-2.00627	6.22088	4.34722	-1.87366	5.5944	6.05819	0.463792	6.3625	4.07305	-2.28946	6.30346	5.27909	-1.02437	6.29489	4.50018	-1.79471
Epsti1	-0.564001	0.261673	6.58512	5.37708	-1.20804	7.02403	5.63801	-1.38603	7.15885	6.59962	-0.559234	7.07074	4.91863	-2.15211	7.68146	5.99862	-1.68285	7.38058	6.37024	-1.01034
Hnrpdl	-0.563893	0.261764	9.87335	7.90906	-1.96429	10.5089	8.7277	-1.78119	10.7646	8.86869	-1.89595	10.3339	7.83949	-2.49442	10.4786	8.18429	-2.29434	10.9439	8.39958	-2.54435
2510009E07Rik	-0.563694	0.261933	6.24289	6.14236	-0.100527	6.97753	5.95863	-1.01891	7.0597	7.18271	0.123015	6.81282	5.91697	-0.89585	7.15655	6.80647	-0.350073	7.67865	6.23708	-1.44158
Uevld	-0.563633	0.261985	8.14566	6.93528	-1.21037	7.85285	6.57048	-1.28237	7.35807	7.30968	-0.0483856	8.03832	6.04655	-1.99176	7.85582	6.85669	-0.999124	7.5827	6.34156	-1.24114
Lgr5	-0.563534	0.262068	6.1863	5.67972	-0.506578	6.58001	5.8813	-0.698708	6.68522	7.5367	0.85148	6.93424	6.11526	-0.818978	7.31672	6.88876	-0.427959	6.29801	5.50054	-0.797471
Fchsd2	-0.563496	0.262101	10.2159	8.24973	-1.96617	10.2135	8.21788	-1.99567	10.4884	8.81466	-1.67377	10.5793	7.87488	-2.70444	10.33	8.23893	-2.09106	10.3401	7.80953	-2.5306
Fkbp11	-0.563115	0.262423	8.42935	7.87533	-0.554019	7.9639	7.22778	-0.736123	8.08599	8.12181	0.0358206	8.57236	6.63539	-1.93696	8.01096	7.01716	-0.993804	8.02285	8.00995	-0.0129016
Sh3pxd2a	-0.563026	0.262499	10.3221	8.33477	-1.98738	10.3273	8.01788	-2.30944	9.81686	8.54261	-1.27425	10.5406	7.58357	-2.957	10.1603	7.8954	-2.26486	9.96438	7.9261	-2.03829
Ap1g2	-0.562766	0.262719	7.8007	6.99894	-0.801755	7.60698	7.21103	-0.395949	7.5055	7.67463	0.169129	8.33271	6.92078	-1.41193	7.89385	7.48277	-0.411084	8.09657	7.20271	-0.893862
Hps5	-0.562503	0.262942	9.46974	7.54306	-1.92668	9.45376	7.30046	-2.1533	9.22879	8.12873	-1.10005	9.83135	7.11844	-2.71291	9.74099	7.97636	-1.76463	9.39965	7.00965	-2.39
Akap17b	-0.562285	0.263127	8.55285	6.24633	-2.30652	8.72417	6.67353	-2.05064	8.24469	6.45854	-1.78615	8.53416	5.86405	-2.67011	8.54601	5.98591	-2.56011	8.34677	5.74682	-2.59995
Tax1bp3	-0.562201	0.263199	7.11547	5.92275	-1.19272	7.05635	6.49522	-0.561136	6.71854	7.00143	0.282897	7.48061	5.82079	-1.65982	6.95659	6.08798	-0.868618	7.16601	6.53688	-0.629125
Eps15l1	-0.561946	0.263415	9.22362	8.37859	-0.845028	9.33908	8.3891	-0.949985	9.31461	8.39029	-0.924323	9.76602	7.78433	-1.98169	9.29639	8.1578	-1.13859	9.5787	8.29381	-1.2849
Narg2	-0.561061	0.264168	8.90592	6.52773	-2.37819	9.10424	6.23618	-2.86806	9.13998	7.27067	-1.8693	8.92103	5.879	-3.04202	8.93115	6.31885	-2.6123	9.07626	5.93185	-3.14441
Nkiras1	-0.560977	0.264239	9.42233	8.12746	-1.29487	9.52693	7.7811	-1.74583	9.4302	8.2305	-1.19969	9.67788	7.28997	-2.38791	9.27017	7.46894	-1.80123	9.54976	7.81558	-1.73418
Rps27a	-0.560773	0.264413	11.2542	8.98242	-2.27176	11.3307	9.49247	-1.83828	11.3615	9.67988	-1.68167	11.155	8.5325	-2.62245	11.0435	8.86592	-2.17755	11.3098	8.63578	-2.67402
Fmnl2	-0.560761	0.264424	9.37315	7.11575	-2.2574	9.50447	7.34091	-2.16356	9.44895	8.01147	-1.43748	9.74509	6.85881	-2.88627	9.73912	7.59497	-2.14415	9.56684	7.05653	-2.5103
Vti1a	-0.560676	0.264496	7.83201	6.74052	-1.09149	7.88821	6.51301	-1.3752	7.67352	6.86224	-0.81128	8.01223	5.96678	-2.04545	7.81273	5.90367	-1.90907	7.85434	6.84886	-1.00548
Pcdhgb8	-0.56054	0.264611	6.77179	4.94038	-1.83141	6.52173	6.08641	-0.435319	6.76657	6.19103	-0.575538	7.68838	5.50392	-2.18445	7.16261	5.74078	-1.42183	7.00476	6.08715	-0.917607
Nes	-0.560295	0.26482	7.78109	6.23377	-1.54732	8.02719	5.59109	-2.43609	8.19216	5.91072	-2.28144	8.62325	5.44579	-3.17746	8.16626	5.48207	-2.68419	8.1205	6.0364	-2.0841
Hmgxb3	-0.560097	0.264989	9.92027	6.84993	-3.07033	9.90159	7.45322	-2.44838	9.69062	7.69346	-1.99717	10.0439	6.26595	-3.77791	9.81213	6.9976	-2.81453	9.91316	7.30943	-2.60373
AK169954	-0.560088	0.264997	10.0645	7.11764	-2.94682	10.3794	7.46833	-2.91109	10.1437	7.15036	-2.99337	10.6409	6.3337	-4.30724	10.3076	6.91951	-3.38809	10.4155	7.5793	-2.83622
Ahsa2	-0.560074	0.265009	11.0307	9.63107	-1.39961	10.8958	9.30015	-1.59561	10.682	9.78603	-0.895937	10.9409	8.85701	-2.08385	10.8428	9.20083	-1.64196	11.1769	9.33132	-1.84558
BC017612	-0.559989	0.265082	6.1924	5.97033	-0.222066	6.24787	5.30699	-0.940881	6.59643	5.47034	-1.12609	7.28964	4.86914	-2.42049	6.68676	4.89845	-1.78831	6.37839	6.61818	0.239797
Pip4k2a	-0.559809	0.265235	7.26567	6.10124	-1.16443	7.80328	6.22268	-1.5806	7.78218	6.33712	-1.44506	7.68771	5.67656	-2.01115	7.5663	5.81998	-1.74632	7.82971	5.71768	-2.11203
D10Wsu102e	-0.559795	0.265247	7.55262	6.88606	-0.666566	7.98364	6.89836	-1.08528	7.24534	7.83272	0.587376	7.59537	6.49073	-1.10464	7.69736	7.03981	-0.657551	7.98495	6.90328	-1.08167
Thra	-0.55959	0.265422	8.01322	4.71831	-3.29491	7.99696	4.72769	-3.26927	7.77683	5.09827	-2.67856	8.47529	4.44283	-4.03246	8.13659	4.34778	-3.78881	7.91166	4.81141	-3.10025
Gm15427	-0.559292	0.265677	12.3513	10.6546	-1.69672	12.3929	10.7377	-1.65514	12.0241	11.4393	-0.584746	12.5013	9.97413	-2.52716	11.9565	10.5991	-1.35738	12.1693	10.4394	-1.72994
Fas	-0.559242	0.26572	7.79609	6.31444	-1.48166	8.10976	6.42395	-1.68581	7.84731	6.9128	-0.934503	8.05527	5.96373	-2.09154	7.95189	6.26116	-1.69073	8.23802	6.24059	-1.99743
Tbxas1	-0.559171	0.26578	6.51065	5.43187	-1.07878	6.64095	5.67431	-0.966644	5.84012	6.26535	0.425232	6.56591	5.24943	-1.31648	6.83837	5.90135	-0.937015	6.89703	5.85282	-1.04421
Mettl8	-0.558802	0.266096	7.87702	6.50972	-1.3673	7.65432	6.97517	-0.679155	7.99444	6.83722	-1.15722	8.06069	6.07898	-1.98171	7.75749	6.2174	-1.54009	7.45632	6.09804	-1.35828
Tfam	-0.558791	0.266105	9.67607	8.23936	-1.43672	10.1216	8.59526	-1.5263	9.98633	8.81328	-1.17306	9.99244	7.98316	-2.00928	9.91755	8.19661	-1.72094	10.1099	8.02765	-2.08222
Hmgn5	-0.557813	0.266943	8.62509	8.97063	0.345541	9.72793	9.20454	-0.523397	9.25783	9.46891	0.211081	9.25837	8.54857	-0.709798	9.235	8.87194	-0.363062	9.89846	9.33111	-0.567354
Lyrm2	-0.557691	0.267048	6.61289	6.00047	-0.612423	6.56872	5.3532	-1.21552	6.67613	6.59392	-0.0822143	6.83991	5.59293	-1.24698	6.21297	4.91532	-1.29764	6.7253	5.6867	-1.0386
Lrch4	-0.55735	0.26734	8.42641	7.18068	-1.24573	8.78036	7.36713	-1.41322	8.10374	7.74877	-0.354972	8.89067	6.70991	-2.18077	8.91683	7.53618	-1.38065	8.38418	7.25963	-1.12455
Large	-0.557057	0.267592	8.31282	5.42111	-2.89172	8.39635	5.47074	-2.9256	7.50987	5.9429	-1.56697	8.69689	5.11709	-3.57979	8.0898	5.84661	-2.24319	8.13065	4.89818	-3.23248
Coro2b	-0.557028	0.267617	6.42886	4.80521	-1.62364	6.32288	4.31898	-2.00391	5.90989	6.08662	0.176722	7.0632	4.49059	-2.57261	6.9617	5.17556	-1.78614	6.24135	5.47819	-0.763159
Il18	-0.557001	0.26764	7.299	6.43992	-0.859084	7.30411	7.17883	-0.125277	7.65609	7.71429	0.0581973	7.98474	6.79828	-1.18646	7.611	6.95439	-0.65661	7.58225	6.82815	-0.754099
Ugcgl2	-0.556957	0.267678	6.49284	3.01929	-3.47356	5.30349	2.50682	-2.79667	6.04945	2.75425	-3.2952	6.23829	2.59441	-3.64388	5.44428	3.24395	-2.20033	6.11255	0.720471	-5.39208
Tnc	-0.556757	0.267849	5.96319	4.83342	-1.12977	6.36569	6.26329	-0.1024	6.36104	6.1714	-0.189633	7.10973	5.69621	-1.41352	7.36727	6.71766	-0.649608	6.9303	5.90136	-1.02894
Rps24	-0.556747	0.267858	11.7698	8.53378	-3.23598	11.8939	8.97869	-2.91521	11.8589	10.2694	-1.58946	11.7494	8.40628	-3.34308	11.8491	9.19428	-2.65483	12.0206	8.6076	-3.41297
Meis2	-0.556624	0.267964	6.55406	5.4324	-1.12165	7.19507	5.89807	-1.297	7.17785	5.96483	-1.21302	7.8617	4.95178	-2.90992	6.76995	5.72844	-1.04152	7.11954	5.76942	-1.35012
Pnrc1	-0.556623	0.267964	9.87935	8.96122	-0.918129	10.5813	9.74591	-0.835417	10.3291	10.2992	-0.0298935	10.5913	8.92039	-1.67095	10.8145	10.0258	-0.788672	10.2416	9.24795	-0.993689
Rpl37	-0.556541	0.268035	11.8806	9.94334	-1.93725	12.5333	10.2112	-2.32215	11.7731	10.4586	-1.31457	12.1888	9.28476	-2.90401	11.665	9.58454	-2.08049	12.1824	9.92332	-2.25909
Cox6a1	-0.556259	0.268277	12.1567	13.4085	1.25178	12.2133	13.3735	1.16024	11.8292	13.1305	1.30126	12.5364	12.0794	-0.45698	11.7622	12.61	0.847871	12.0693	13.723	1.65362
Fmo5	-0.556226	0.268306	15.8651	14.9736	-0.891466	15.7416	14.9223	-0.819248	15.6248	16.0683	0.443498	16.0303	14.4153	-1.61494	15.6082	15.0305	-0.577707	15.381	14.6377	-0.743249
Tbc1d4	-0.556103	0.268411	7.3597	5.07477	-2.28492	7.20974	5.12169	-2.08805	7.15751	5.41458	-1.74293	7.88021	4.71365	-3.16656	7.45107	4.94376	-2.50731	7.11058	5.00025	-2.11034
zap	-0.555948	0.268545	7.97477	5.38729	-2.58748	8.31905	5.60021	-2.71884	8.62788	6.08662	-2.54127	8.19387	5.16873	-3.02514	8.05111	5.17556	-2.87555	8.75165	5.1369	-3.61475
Magee1	-0.55592	0.268569	7.54258	6.89811	-0.644467	7.50347	6.9822	-0.521274	6.6324	7.41832	0.785924	7.93384	6.78903	-1.14481	7.43722	7.3625	-0.0747159	7.27933	6.45128	-0.828055
Ubxn2a	-0.555373	0.269041	9.14458	5.87115	-3.27343	9.43317	6.15028	-3.28289	9.21523	7.50185	-1.71338	9.25502	5.62649	-3.62853	9.15167	6.0969	-3.05477	9.39253	6.14002	-3.25251
Col5a3	-0.555237	0.269158	9.39337	7.02498	-2.36839	9.48818	6.94004	-2.54814	9.26585	6.69063	-2.57522	10.2757	6.45562	-3.82007	9.33641	6.64547	-2.69093	9.87645	7.22999	-2.64646
Zfhx3	-0.555126	0.269254	11.1432	7.96719	-3.17596	11.2867	7.92165	-3.36509	11.0394	8.0818	-2.95761	11.6285	7.31734	-4.31116	11.3197	7.92993	-3.38977	11.2115	7.74843	-3.46311
Smyd4	-0.55493	0.269423	6.65424	3.83578	-2.81845	6.87738	4.52677	-2.35061	6.13256	4.40166	-1.7309	7.46631	3.80697	-3.65934	6.57782	4.64968	-1.92814	6.78993	3.81266	-2.97727
Asph	-0.554862	0.269481	9.95289	8.57859	-1.3743	9.82746	8.61426	-1.2132	9.79699	9.1014	-0.695584	10.3247	8.25404	-2.07068	9.99762	8.49035	-1.50727	10.1859	8.81616	-1.36972
Ccne1	-0.554614	0.269695	6.02936	4.5233	-1.50606	5.30349	3.80849	-1.495	6.1767	5.20229	-0.974413	5.55721	2.86871	-2.68851	6.4093	5.14727	-1.26203	6.52055	4.83177	-1.68878
Capn3	-0.554458	0.269831	6.71912	4.85247	-1.86665	6.06604	5.15548	-0.910562	5.7299	5.68878	-0.0411224	6.9577	4.99575	-1.96195	6.35821	5.02532	-1.33289	6.24081	5.05395	-1.18687
Tardbp	-0.554294	0.269972	11.1264	10.2787	-0.847672	11.4379	10.7265	-0.71137	10.8512	11.1274	0.276185	11.3117	9.88022	-1.43143	11.3607	10.7139	-0.646804	11.2801	10.4126	-0.867507
Dph5	-0.554281	0.269983	7.92666	6.97073	-0.955932	7.5744	6.82237	-0.752026	7.67576	7.75942	0.0836681	7.95884	6.43489	-1.52396	7.91422	6.88067	-1.03355	7.87069	7.14107	-0.729624
Zscan20	-0.554205	0.270049	7.18628	5.21738	-1.9689	7.26893	5.59496	-1.67397	7.22909	5.31022	-1.91887	7.85322	4.68763	-3.16559	6.9614	5.33291	-1.62849	7.69816	5.26788	-2.43028
Elmod2	-0.553402	0.270743	8.03688	7.44011	-0.596766	8.10249	7.52956	-0.572928	7.83827	7.89031	0.0520393	8.44791	7.31745	-1.13046	8.26772	7.44143	-0.826294	8.15851	7.3374	-0.821104
Galnt6	-0.553361	0.270779	4.97511	3.47057	-1.50453	5.44453	3.38435	-2.06019	5.65404	4.97485	-0.679184	6.50968	4.01408	-2.4956	6.06547	5.02822	-1.03725	6.52055	4.14941	-2.37114
Ccnl1	-0.553317	0.270818	9.44748	6.27358	-3.17391	9.44528	6.85558	-2.5897	9.66213	7.26501	-2.39711	9.70543	5.85636	-3.84907	9.46158	6.79917	-2.66242	9.59392	6.28473	-3.30919
Polr3k	-0.553195	0.270923	8.45346	7.75187	-0.701598	7.81199	7.6105	-0.201493	7.7498	7.95639	0.206592	8.76442	6.94525	-1.81917	7.99106	7.32511	-0.665946	7.89643	8.02546	0.12903
Marveld2	-0.552572	0.271462	7.17218	5.22395	-1.94823	7.50943	6.30266	-1.20677	8.09819	7.25348	-0.844706	8.24338	6.12723	-2.11615	8.31234	6.36851	-1.94383	7.84502	6.24757	-1.59745
Efnb2	-0.552418	0.271596	6.21786	4.5233	-1.69457	6.8138	4.55631	-2.2575	6.31591	5.99242	-0.323495	6.71868	3.93676	-2.78192	6.78435	5.45484	-1.3295	6.43335	4.61196	-1.82139
Pptc7	-0.551774	0.272155	8.96296	8.67319	-0.289778	8.44753	7.16283	-1.2847	8.86679	7.86498	-1.00181	8.88635	7.01274	-1.87361	8.35894	7.21789	-1.14105	8.53839	7.32144	-1.21696
Tubb2a	-0.551606	0.272301	10.9146	10.0462	-0.868448	11.3566	10.76	-0.596624	10.4716	11.3148	0.843211	11.7801	10.2889	-1.49116	11.6392	11.2573	-0.381886	10.8027	10.3991	-0.403639
Smarce1	-0.551486	0.272406	8.1608	5.81066	-2.35014	8.13659	5.76562	-2.37096	7.92043	6.4893	-1.43114	8.06886	5.11946	-2.9494	7.63488	5.3292	-2.30568	8.42728	5.87566	-2.55162
1810030O07Rik	-0.551105	0.272737	7.95219	6.79872	-1.15347	7.8463	6.73073	-1.11557	7.806	7.03695	-0.769042	8.1798	6.43559	-1.74422	7.94958	6.38993	-1.55966	8.19038	6.80286	-1.38752
Trim21	-0.550788	0.273014	7.64	6.33205	-1.30795	7.85475	6.76269	-1.09206	7.69982	6.84815	-0.851673	8.17272	6.24828	-1.92444	7.93903	6.35325	-1.58578	8.05088	6.65706	-1.39382
Dnalc4	-0.550462	0.273298	6.01424	5.30282	-0.711424	7.0739	4.96601	-2.10789	6.04552	5.66782	-0.3777	7.19985	5.25092	-1.94894	6.4957	5.37124	-1.12446	7.2271	5.4521	-1.775
Ccdc9	-0.549966	0.27373	8.71935	7.68683	-1.03252	8.88715	8.11331	-0.773841	8.63821	8.12125	-0.516963	9.25152	7.07044	-2.18108	8.61517	7.48334	-1.13182	9.1243	8.46398	-0.660318
Rcsd1	-0.549818	0.273859	7.63051	6.03711	-1.59341	7.47069	6.07753	-1.39316	7.09198	7.20327	0.111288	7.8783	5.91697	-1.96133	7.3832	6.14004	-1.24316	7.81493	6.49469	-1.32024
Setd4	-0.549731	0.273935	7.25341	4.99678	-2.25663	8.04401	5.75123	-2.29278	8.13542	6.37495	-1.76047	8.43202	4.76115	-3.67087	7.5663	5.38388	-2.18242	7.70867	5.6029	-2.10577
Bag2	-0.549159	0.274435	6.93808	6.79872	-0.13936	6.50572	6.63036	0.124642	5.78763	6.64642	0.858785	6.67923	5.81263	-0.8666	6.46923	6.23725	-0.231975	6.19968	6.49485	0.295166
Sparc	-0.54857	0.274949	10.2882	10.8103	0.522099	10.698	10.6115	-0.0864848	10.0702	11.712	1.64176	11.0704	10.5933	-0.477158	10.7882	11.0496	0.261387	10.5032	11.1507	0.647438
Lrp2	-0.548499	0.275011	7.3941	5.83891	-1.55519	8.07327	6.25113	-1.82215	6.20085	7.2656	1.06475	7.6677	6.2955	-1.3722	7.22767	6.08152	-1.14615	7.17569	5.73595	-1.43974
Fbxo45	-0.548246	0.275233	7.21598	5.7217	-1.49428	7.79891	5.22905	-2.56986	7.44056	5.76914	-1.67142	7.96288	4.78341	-3.17947	7.5032	5.28348	-2.21973	7.54361	5.56251	-1.9811
Pdlim7	-0.547971	0.275473	6.13577	5.8642	-0.271572	6.81248	5.80402	-1.00846	6.53036	6.68184	0.151477	7.27879	6.30302	-0.975762	7.22115	6.135	-1.08614	6.93355	6.22299	-0.710561
Crip2	-0.547836	0.275592	9.72472	9.3646	-0.360119	9.9882	9.78632	-0.201885	9.34169	10.7786	1.43695	10.6531	9.55457	-1.09851	10.3055	10.0641	-0.241421	9.60524	10.1766	0.571374
Gm5918	-0.54778	0.275642	5.94037	5.18567	-0.754696	6.66797	5.57343	-1.09454	5.88029	5.3987	-0.481587	6.95999	5.09057	-1.86942	6.62224	5.70823	-0.914008	6.73262	5.54189	-1.19073
Rpl18a	-0.547773	0.275647	11.3115	10.1929	-1.11858	11.3259	10.5397	-0.786165	11.0446	11.2577	0.213061	11.3647	9.72155	-1.64313	11.0233	10.5047	-0.518545	11.3383	10.165	-1.17333
AK142089	-0.547767	0.275652	9.77384	6.88303	-2.89081	10.0739	7.1796	-2.89435	9.85309	6.7793	-3.07379	10.3968	6.12299	-4.27383	10.0911	6.64388	-3.44719	10.1773	7.39611	-2.78124
Prdm15	-0.547757	0.275661	7.8475	6.00605	-1.84144	7.90933	5.55001	-2.35933	7.78017	5.76323	-2.01694	8.46015	5.15	-3.31014	7.78274	5.14718	-2.63556	7.88978	5.9745	-1.91528
Bhlhb9	-0.547599	0.2758	6.63196	5.04094	-1.59102	6.91425	5.28515	-1.62911	6.31591	5.15958	-1.15633	6.59694	4.59494	-2.002	5.94401	4.10377	-1.84024	6.08992	3.91292	-2.17701
Dpy30	-0.54752	0.275869	8.49312	7.6908	-0.802313	8.87271	7.7163	-1.15642	8.06479	8.3965	0.33171	9.03634	7.20843	-1.82791	8.51635	7.76983	-0.746519	8.49168	7.79653	-0.69515
1600002K03Rik	-0.547386	0.275987	6.05784	5.87596	-0.181888	6.4172	5.88793	-0.529265	5.42713	6.01655	0.589419	6.34298	5.08161	-1.26136	6.2476	5.62861	-0.618992	6.37839	6.49485	0.116464
1110065P20Rik	-0.5472	0.27615	6.29168	4.39305	-1.89863	5.80003	5.24045	-0.559583	5.34281	5.28409	-0.0587197	6.71868	3.72312	-2.99556	5.5028	4.79284	-0.709955	5.84165	5.38863	-0.453013
Lamb1	-0.54712	0.27622	9.83478	9.15954	-0.675238	10.0447	9.34663	-0.698065	9.84736	10.2105	0.363104	10.5632	9.03496	-1.5282	10.2744	9.66835	-0.606047	10.0424	9.52512	-0.517308
Tmod3	-0.547035	0.276295	9.54899	9.13046	-0.418539	9.88058	9.17317	-0.70741	9.87389	9.66757	-0.206329	10.1825	8.7655	-1.41705	9.98985	9.24478	-0.745069	9.98072	9.16945	-0.811264
Cetn3	-0.546981	0.276342	9.66	8.9981	-0.661903	10.1237	9.20041	-0.923337	10.0404	9.57309	-0.467335	9.99446	8.62699	-1.36748	9.86714	8.71908	-1.14806	10.4702	9.29222	-1.17798
Thoc2	-0.546851	0.276457	9.56895	6.87916	-2.68979	9.74018	7.07886	-2.66133	9.59162	7.7514	-1.84023	9.85903	6.48925	-3.36978	9.57821	7.27465	-2.30355	10.1158	6.95727	-3.15856
Lonrf1	-0.546776	0.276523	10.4024	8.4411	-1.96129	9.22698	7.43317	-1.7938	8.91139	7.45411	-1.45728	9.16149	6.25626	-2.90524	8.76373	6.87708	-1.88665	9.47594	7.41513	-2.06081
Cc2d1a	-0.546555	0.276716	8.06718	6.99547	-1.07171	8.36447	7.40559	-0.958885	7.87223	7.71521	-0.157021	9.01501	6.65821	-2.3568	8.47907	7.59973	-0.879334	8.35031	7.75916	-0.591145
Oas3	-0.546533	0.276736	6.16647	5.04094	-1.12553	6.22197	4.62747	-1.5945	5.61861	6.2173	0.598689	6.61796	4.93026	-1.6877	7.62016	6.85975	-0.760413	7.32849	6.01566	-1.31283
Med26	-0.546487	0.276776	7.7662	6.59161	-1.17458	7.79452	6.33324	-1.46128	7.01952	6.13151	-0.888011	7.9505	5.70015	-2.25035	7.97047	6.47205	-1.49842	7.90942	6.49485	-1.41457
Ik	-0.545923	0.277272	10.9309	10.5717	-0.359174	11.2918	10.5806	-0.711117	11.059	10.7806	-0.278378	11.2724	9.77135	-1.50108	11.0437	10.3123	-0.731469	11.2038	10.4499	-0.75389
Mtbp	-0.545922	0.277273	6.0565	2.81672	-3.23979	5.70402	4.15021	-1.55381	5.81587	4.26954	-1.54633	6.6263	3.07297	-3.55333	6.17762	4.01023	-2.16739	5.91373	3.65675	-2.25698
AK037026	-0.545753	0.277422	5.67211	4.5233	-1.14882	6.14137	4.27533	-1.86604	6.40178	4.92472	-1.47705	6.6692	3.72312	-2.94608	6.06547	4.3717	-1.69376	6.10128	4.61196	-1.48932
Npepps	-0.545746	0.277428	7.84395	7.49951	-0.344433	8.32998	7.61067	-0.719311	8.0592	8.03274	-0.0264548	8.17007	7.03498	-1.13509	8.38739	7.87896	-0.508424	8.20994	7.12602	-1.08392
Rbm28	-0.545665	0.277499	9.87018	8.5113	-1.35888	9.9525	8.52795	-1.42456	9.93191	8.93785	-0.994059	10.3483	8.14842	-2.19983	10.09	8.51709	-1.57293	10.2541	8.61238	-1.64173
Fgd2	-0.545651	0.277512	7.59134	5.51888	-2.07247	7.49483	5.42902	-2.06581	7.49988	5.95651	-1.54337	8.38714	5.08229	-3.30485	7.97844	5.88633	-2.0921	8.08298	6.16134	-1.92164
Fip1l1	-0.545216	0.277894	10.2128	9.36039	-0.85243	10.82	9.60786	-1.21214	10.5718	9.90066	-0.671175	10.5491	8.73555	-1.81354	10.5152	9.44549	-1.06973	10.8074	9.3193	-1.48812
Pcdhga11	-0.545118	0.277981	7.03081	5.04094	-1.98986	6.7787	6.02602	-0.752684	6.50238	6.2448	-0.257584	7.75567	5.53945	-2.21622	7.3119	5.76518	-1.54672	7.06401	6.19146	-0.872549
Zfp259	-0.545109	0.277989	10.7123	8.94969	-1.7626	10.9803	8.7008	-2.2795	10.7776	9.31667	-1.46091	11.2395	8.43387	-2.8056	10.9027	8.72746	-2.17521	11.054	8.89646	-2.15752
Efemp2	-0.544769	0.278289	7.19048	6.31416	-0.876318	7.13847	6.55935	-0.579125	7.02628	7.53151	0.505236	7.80683	6.4968	-1.31003	7.68472	7.06269	-0.622032	7.72345	7.071	-0.652451
Antxr1	-0.544769	0.278289	5.61562	5.0838	-0.531829	6.08473	4.72475	-1.35997	5.20629	5.50447	0.298179	6.21089	4.36272	-1.84817	5.90049	5.11724	-0.783252	5.78642	5.18991	-0.596507
Gatad1	-0.544646	0.278397	10.5574	7.48361	-3.0738	10.7488	7.48866	-3.26015	10.4917	7.21136	-3.28037	10.758	6.4587	-4.29934	10.4515	6.95961	-3.49194	10.5483	7.09134	-3.45698
mUBPY	-0.54461	0.278429	7.79186	5.92391	-1.86794	8.48612	6.91268	-1.57344	8.20276	7.22475	-0.978005	8.30819	6.04223	-2.26596	8.35894	6.61318	-1.74576	8.44786	6.40635	-2.04151
Zfp366	-0.544537	0.278493	6.68771	5.12541	-1.56229	6.93034	5.56439	-1.36594	6.42247	6.51706	0.0945916	7.69762	5.26677	-2.43085	6.9617	6.4606	-0.501101	7.2893	5.75399	-1.53531
Ckb	-0.544478	0.278546	8.02854	7.49925	-0.529286	7.74462	6.80103	-0.943582	7.26457	7.63711	0.372539	8.50576	7.11638	-1.38937	8.41841	7.51752	-0.900896	8.14992	7.70643	-0.443493
Shf	-0.544477	0.278547	6.85935	4.95122	-1.90814	6.84807	5.66929	-1.17878	6.8918	6.2173	-0.674496	7.75567	5.09946	-2.6562	7.34427	5.40792	-1.93634	6.7253	5.92301	-0.802294
Asxl2	-0.544277	0.278723	9.62404	7.20145	-2.42259	9.90577	7.72186	-2.18391	9.84854	8.17797	-1.67057	9.87926	7.17676	-2.7025	9.99107	7.64984	-2.34123	9.88375	7.01759	-2.86617
Atp13a2	-0.544272	0.278727	9.81514	7.38511	-2.43003	9.94867	7.30777	-2.6409	9.67846	7.50452	-2.17393	10.3896	6.6367	-3.75287	10.2544	7.49685	-2.75751	10.0026	7.63531	-2.36729
Rbmx	-0.543623	0.279301	9.22151	8.04855	-1.17296	9.1675	7.43912	-1.72838	9.24801	8.49405	-0.75396	9.36787	7.24657	-2.1213	8.3926	6.84573	-1.54687	8.99152	7.37352	-1.618
Lonrf3	-0.543449	0.279455	8.4722	6.42617	-2.04603	8.18814	6.61435	-1.57379	8.33057	6.69805	-1.63253	8.72516	5.82299	-2.90217	8.64088	6.7424	-1.89848	7.94404	5.86198	-2.08205
Sall2	-0.543445	0.279459	7.4435	5.67872	-1.76478	7.50641	5.8503	-1.65611	7.44561	6.72174	-0.723872	8.35588	5.62814	-2.72773	7.10081	5.44321	-1.6576	8.02424	6.63447	-1.38977
Chd7	-0.543203	0.279673	8.39125	5.79624	-2.59501	9.03421	6.46686	-2.56735	8.79834	6.56441	-2.23393	8.86237	5.26844	-3.59393	9.05218	6.22442	-2.82776	8.84953	6.24533	-2.60421
2410042D21Rik	-0.543193	0.279682	6.81669	4.53837	-2.27832	6.90957	4.98972	-1.91985	6.668	5.33259	-1.33541	6.7205	4.29236	-2.42814	6.65337	4.7268	-1.92657	7.03019	4.22174	-2.80846
Pdilt	-0.542712	0.280108	9.76739	5.99299	-3.7744	9.65964	6.55935	-3.10029	8.64265	5.99242	-2.65024	9.36787	5.23483	-4.13305	9.4615	6.21016	-3.25134	9.06182	5.29315	-3.76867
Ccdc93	-0.542547	0.280254	8.1139	7.02351	-1.0904	8.57772	6.98963	-1.5881	8.39553	7.08286	-1.31267	9.00343	6.64485	-2.35858	8.87088	7.03342	-1.83747	8.81405	7.39129	-1.42275
Tada1	-0.542341	0.280437	9.0111	8.36497	-0.646136	9.01712	8.12258	-0.894542	8.33414	8.29903	-0.0351154	9.34285	7.40603	-1.93681	8.45839	7.72507	-0.733316	8.6928	8.16011	-0.532688
Ikkb	-0.542242	0.280524	6.75883	5.82635	-0.932487	6.4172	5.30699	-1.11021	6.86181	5.83847	-1.02334	7.2498	4.86914	-2.38065	5.71568	4.932	-0.783673	6.66534	5.1369	-1.52843
Znhit6	-0.542149	0.280607	8.11439	6.41646	-1.69792	8.52391	7.14499	-1.37893	7.83953	7.38193	-0.457599	8.55838	6.4668	-2.09158	8.32816	6.7928	-1.53536	8.26342	6.72947	-1.53395
Ppp1r12b	-0.542015	0.280726	7.63676	5.26733	-2.36944	7.70241	5.43468	-2.26773	7.82871	4.74851	-3.0802	8.0197	4.57645	-3.44326	7.58128	4.60363	-2.97765	8.12745	5.20494	-2.92251
Fnbp1l	-0.541845	0.280877	9.53006	7.75185	-1.77821	9.76315	8.40798	-1.35517	9.75249	8.89007	-0.862424	9.84088	7.70164	-2.13924	9.81034	8.29318	-1.51716	9.95277	7.98784	-1.96494
Fam175b	-0.541648	0.281051	8.68857	7.16106	-1.5275	9.38213	7.49431	-1.88783	9.01558	7.96182	-1.05376	9.23296	6.87941	-2.35355	9.10398	7.32256	-1.78142	9.252	7.29294	-1.95906
Gpr97	-0.541598	0.281096	6.16717	5.00673	-1.16044	6.58351	5.43398	-1.14953	5.89157	6.8338	0.942224	6.45289	4.94606	-1.50683	6.68361	6.00888	-0.674731	6.64906	5.83807	-0.81099
Chmp6	-0.541408	0.281265	8.24321	7.15077	-1.09245	7.96814	7.35146	-0.616688	7.72919	7.44968	-0.279505	8.37761	6.20771	-2.1699	7.92839	6.89845	-1.02994	8.50029	8.08726	-0.413029
Importin9	-0.54122	0.281432	8.23388	6.67806	-1.55583	8.13702	6.9822	-1.15482	8.13542	7.16122	-0.974198	8.51279	6.01427	-2.49851	8.39027	6.96074	-1.42954	7.9788	6.59835	-1.38046
CLCN3	-0.540734	0.281864	9.58523	6.93975	-2.64548	9.54267	7.19263	-2.35004	9.46106	7.30976	-2.15131	9.58837	6.57242	-3.01595	9.25196	6.66379	-2.58817	9.63029	6.46539	-3.16491
Map4	-0.540655	0.281935	7.83249	8.01718	0.184685	8.49944	7.7844	-0.715047	8.25334	8.39596	0.14262	8.69792	7.73719	-0.960734	8.63899	7.79363	-0.845361	8.51631	8.3127	-0.203611
Ttf1	-0.540217	0.282325	9.63185	6.53869	-3.09317	9.59679	6.91623	-2.68056	9.4401	7.25549	-2.1846	9.93813	6.24026	-3.69788	9.75275	6.65397	-3.09878	9.70168	6.91936	-2.78232
Pcdhga7	-0.540079	0.282448	6.96841	5.16586	-1.80254	6.66797	6.15204	-0.515932	6.52169	6.27846	-0.243236	7.65758	5.64044	-2.01714	7.1382	5.83779	-1.30042	7.07558	6.21119	-0.864387
EG633640	-0.539975	0.28254	6.92267	4.39305	-2.52962	7.21923	4.93855	-2.28068	5.61861	4.92472	-0.693887	6.61796	3.57788	-3.04007	6.55469	4.4198	-2.13489	6.30168	4.35253	-1.94915
Fam49a	-0.539972	0.282543	6.84308	5.38729	-1.45579	6.8649	6.47504	-0.389863	6.65005	7.2656	0.615546	7.54139	5.96644	-1.57494	7.97047	7.24728	-0.723186	7.10972	6.55783	-0.55189
Gm10167	-0.539748	0.282743	8.3764	9.70859	1.33219	8.69977	10.0126	1.31281	8.59636	9.70022	1.10385	8.5597	8.82571	0.26601	8.68799	9.21896	0.530973	8.54257	9.87519	1.33263
Slc38a2	-0.539633	0.282846	10.2355	9.63907	-0.59646	11.0224	10.118	-0.904401	10.276	11.5431	1.26704	10.6653	9.7712	-0.894139	11.1643	10.8298	-0.334502	10.5486	9.92449	-0.624079
Tagln2	-0.539476	0.282985	8.18307	8.85699	0.673927	8.66496	8.91327	0.248314	8.07136	9.65609	1.58473	9.17928	8.60607	-0.573206	9.03555	9.37552	0.339967	8.39807	9.51985	1.12179
Prelp	-0.539396	0.283057	7.80031	9.22561	1.4253	8.99817	9.59153	0.593355	7.78218	11.0156	3.23343	8.63122	9.43534	0.804121	9.15895	10.5742	1.41525	8.65089	10.0654	1.41452
Tat	-0.539186	0.283244	15.1757	14.9145	-0.261151	15.718	15.3835	-0.334459	15.9011	17.3671	1.46606	16.4229	15.538	-0.884926	16.2705	16.215	-0.0555021	15.586	15.7793	0.193318
AI607873	-0.539112	0.28331	6.76099	4.80616	-1.95483	7.22678	5.55602	-1.67076	7.21114	6.67919	-0.531946	7.05605	4.85227	-2.20378	7.62729	6.36516	-1.26213	7.88084	5.57188	-2.30896
Ubxn8	-0.538869	0.283527	9.8972	8.90856	-0.988636	9.78432	8.94844	-0.835887	9.87389	9.18045	-0.693446	9.97015	8.09883	-1.87132	9.34238	8.28834	-1.05404	9.99601	8.7868	-1.20922
Bahcc1	-0.538853	0.283542	8.75734	5.5199	-3.23744	9.19053	5.71453	-3.47601	9.11868	6.0239	-3.09479	9.65702	4.72691	-4.93011	9.04741	5.78808	-3.25933	8.96409	5.72874	-3.23535
4922501C03Rik	-0.538725	0.283656	8.04048	5.82635	-2.21413	8.32515	6.34912	-1.97603	8.42922	6.75081	-1.67841	8.54057	5.7118	-2.82877	8.70886	6.35325	-2.35561	8.75165	6.45128	-2.30037
Rpl8	-0.538575	0.28379	13.3703	12.6165	-0.753729	13.3131	12.5529	-0.760263	13.1684	12.6935	-0.474888	13.54	11.4821	-2.05791	12.8148	12.035	-0.779847	13.0704	12.3035	-0.766847
Ifit2	-0.538406	0.283941	6.79312	4.82158	-1.97154	7.52481	5.82877	-1.69604	7.34625	6.44775	-0.898498	7.62681	5.44488	-2.18193	7.85167	6.59235	-1.25932	8.03319	5.29315	-2.74005
Mlxip	-0.538173	0.28415	8.0162	5.21412	-2.80208	7.83185	5.44284	-2.38901	7.16733	6.35425	-0.813087	8.24063	5.19315	-3.04749	8.01391	5.58208	-2.43184	8.13801	5.99864	-2.13937
H2-DMb1	-0.537904	0.28439	6.25503	5.69424	-0.560794	6.59866	6.44074	-0.157918	6.67613	6.57451	-0.101621	7.14503	5.53283	-1.6122	6.85304	6.15377	-0.699276	6.35959	6.23702	-0.122568
Spnb2	-0.53781	0.284474	11.348	8.77343	-2.57455	11.4265	8.96223	-2.46425	11.3636	9.89416	-1.46948	11.6435	8.48176	-3.16171	11.4018	9.0425	-2.3593	11.0179	8.41725	-2.60069
mKIAA1606	-0.537713	0.284561	8.77845	6.06961	-2.70884	8.9886	6.40588	-2.58272	8.84588	6.57237	-2.27351	9.21936	6.00009	-3.21927	9.27052	6.04365	-3.22687	8.84414	6.11208	-2.73206
apg-1b	-0.537555	0.284703	8.91317	7.39577	-1.51739	8.26934	6.51312	-1.75623	8.24982	8.12126	-0.128564	9.11421	6.7301	-2.38411	8.65181	7.17906	-1.47276	8.04501	6.88702	-1.15799
Wdr5b	-0.537444	0.284802	6.4505	2.61414	-3.83636	5.72825	2.50682	-3.22144	5.58229	3.15297	-2.42932	5.42036	2.25542	-3.16494	5.44428	1.65899	-3.78529	5.72899	1.57977	-4.14922
Ppp1r13l	-0.537248	0.284978	7.12468	6.59161	-0.533067	7.587	6.4458	-1.1412	6.87688	6.72174	-0.155138	7.99134	5.94686	-2.04448	7.60688	7.12206	-0.484828	7.44898	6.53714	-0.911836
Ccdc21	-0.537116	0.285096	10.9069	9.65838	-1.24849	10.8265	9.40476	-1.42178	10.7291	9.90099	-0.82809	11.1736	8.89122	-2.28233	10.5984	9.21442	-1.38393	10.992	9.54856	-1.44345
Sgsh	-0.537106	0.285106	7.27783	7.16081	-0.11702	7.54584	7.19041	-0.355434	7.0597	7.5809	0.521205	8.09989	7.35122	-0.748677	7.68478	7.36558	-0.319198	7.7669	7.2722	-0.494692
Rbm8a	-0.536885	0.285304	10.0172	9.83441	-0.182768	10.0511	9.5798	-0.471307	9.89439	9.72517	-0.169214	10.1167	8.89692	-1.21978	9.89333	9.08834	-0.804992	10.18	9.77086	-0.409167
Fam92a	-0.536829	0.285354	8.53406	6.06833	-2.46573	8.26941	5.85759	-2.41182	8.43387	6.63147	-1.8024	8.66672	5.76857	-2.89815	8.06586	5.39188	-2.67398	8.65064	5.93234	-2.7183
Tmem18	-0.53674	0.285434	8.27692	6.99109	-1.28583	8.43067	7.24234	-1.18833	7.53859	7.67488	0.136289	8.58986	6.73867	-1.85119	7.86288	6.99289	-0.869996	8.11393	6.88702	-1.2269
Cltb	-0.536414	0.285727	10.7686	10.0925	-0.676129	10.809	10.0459	-0.763171	10.3616	10.2727	-0.0889117	10.8602	9.09539	-1.76482	10.6451	9.73614	-0.908959	10.8774	10.4137	-0.463672
Med11	-0.536297	0.285832	7.4489	6.9684	-0.480493	7.49268	7.34619	-0.14649	7.07284	7.47167	0.398826	8.12947	6.73867	-1.3908	7.46692	7.10745	-0.359474	7.56838	7.48161	-0.0867722
Hspe1	-0.536166	0.28595	11.3563	10.9511	-0.40527	11.2046	10.8598	-0.344749	11.2358	11.4012	0.165396	11.0306	9.84159	-1.18905	10.6069	10.251	-0.355905	11.3451	10.697	-0.648163
1810009A15Rik	-0.536044	0.286059	9.23809	8.22043	-1.01767	9.0321	7.92136	-1.11075	8.77927	8.3988	-0.380468	9.40159	7.39524	-2.00636	8.75473	7.34393	-1.4108	8.94215	8.2423	-0.699857
Rcor3	-0.535725	0.286345	7.31115	5.1085	-2.20265	7.63653	5.46925	-2.16728	7.50979	6.1554	-1.35438	7.87835	5.17543	-2.70291	7.17172	4.71419	-2.45753	7.71398	5.54294	-2.17104
Rps19	-0.535571	0.286484	11.4942	9.7505	-1.74366	11.3639	9.83361	-1.53026	11.4855	9.99857	-1.48692	11.7601	8.86377	-2.89633	11.0972	8.99802	-2.09921	11.4144	10.0424	-1.37201
Prickle2	-0.53538	0.286656	6.75005	4.45964	-2.29041	6.83074	4.99346	-1.83728	6.74339	5.11557	-1.62783	7.40295	4.19098	-3.21196	7.11386	5.08897	-2.02488	6.88696	4.76215	-2.12481
Fes	-0.535226	0.286795	8.41543	6.99857	-1.41686	8.32312	6.89111	-1.432	8.55323	7.22468	-1.32855	9.01867	6.69824	-2.32043	8.78346	6.95258	-1.83088	8.72986	7.09808	-1.63178
Tcerg1	-0.535136	0.286876	9.50322	8.04614	-1.45709	9.6503	8.09425	-1.55605	9.36723	8.29668	-1.07055	9.6962	7.55151	-2.14469	9.77915	8.03721	-1.74194	10.0332	8.23073	-1.80247
1110059E24Rik	-0.535086	0.286921	9.90767	8.74242	-1.16525	9.4553	8.01722	-1.43809	9.2943	8.57435	-0.719953	9.36218	7.59089	-1.77128	9.15211	7.69445	-1.45767	9.97558	8.27599	-1.6996
Nsd1	-0.534847	0.287137	9.84568	6.25445	-3.59123	10.2071	6.64153	-3.56559	10.1743	6.86831	-3.30597	10.3152	6.06706	-4.24809	10.0612	6.33012	-3.73112	10.3444	6.25631	-4.08812
Gltscr1	-0.53474	0.287233	7.49129	5.80089	-1.6904	7.86315	5.91663	-1.94652	7.35704	6.6618	-0.695242	8.07731	5.32862	-2.7487	8.3825	6.51697	-1.86554	7.58466	6.26251	-1.32215
Eif2s2	-0.534537	0.287415	10.5735	9.4646	-1.10893	11.151	9.86414	-1.28691	10.8876	10.3453	-0.542341	10.8492	9.1758	-1.67342	10.9212	9.82386	-1.09733	11.5017	9.73063	-1.77105
Tanc1	-0.5341	0.28781	9.10531	7.08921	-2.0161	8.99211	7.41891	-1.5732	8.69594	8.08613	-0.609809	9.44803	6.75027	-2.69776	8.94654	7.46992	-1.47663	8.9899	7.36288	-1.62702
Rab1	-0.534073	0.287834	10.4516	9.4693	-0.982257	11.0334	10.3387	-0.694697	10.5077	10.6774	0.169768	10.7137	9.45177	-1.26196	10.8867	10.0107	-0.875977	10.9607	9.98921	-0.971464
Tilz3b	-0.533703	0.288168	8.73501	8.44522	-0.289792	9.13283	9.02867	-0.104155	9.25639	11.0735	1.81716	10.7293	9.5976	-1.1317	10.2339	11.0023	0.768353	9.71561	9.90106	0.185454
Hn1l	-0.533601	0.288261	8.67191	8.12662	-0.545286	8.52899	7.82183	-0.707161	7.38893	8.19757	0.808638	8.72056	7.57423	-1.14632	8.81947	8.1428	-0.676668	8.5356	8.31399	-0.221619
Rpl35	-0.533497	0.288355	11.4759	8.9629	-2.51304	11.3612	9.00749	-2.35371	11.1992	10.0323	-1.16692	11.3901	8.40317	-2.98696	11.0857	8.50087	-2.58485	11.2537	9.19136	-2.06236
Bbip1	-0.533331	0.288504	7.0975	5.94731	-1.15019	7.3801	6.60414	-0.77596	7.42013	7.25549	-0.164635	7.42696	5.6282	-1.79877	7.02297	5.76518	-1.25778	7.3477	6.71347	-0.634225
D130043K22Rik	-0.533214	0.28861	7.3137	5.8881	-1.42561	7.48181	6.03913	-1.44268	7.55742	5.99242	-1.565	8.14403	5.45877	-2.68526	7.67208	5.97288	-1.69921	7.69374	6.04527	-1.64847
Cops7b	-0.532826	0.288961	6.86664	4.7267	-2.13994	7.19068	4.90655	-2.28413	6.75219	5.37251	-1.37968	7.17196	4.12164	-3.05032	6.95744	4.69442	-2.26302	6.86273	4.77384	-2.08889
Tmem176b	-0.532643	0.289127	12.0921	12.0818	-0.0102303	12.5654	12.5827	0.0172393	12.0933	13.3701	1.27681	12.6103	11.8084	-0.801931	12.6015	12.9526	0.351141	12.4958	12.6325	0.136683
Snap23	-0.532401	0.289346	9.69852	8.14652	-1.552	9.97676	8.87579	-1.10097	9.52041	9.2051	-0.315309	9.97564	7.93474	-2.04091	9.74454	8.43859	-1.30595	10.0155	8.79689	-1.21863
Mrpl40	-0.532049	0.289665	9.1761	9.15117	-0.0249315	9.19072	9.05714	-0.133576	9.19157	9.49365	0.302089	9.37406	8.19847	-1.1756	8.9006	8.61447	-0.286128	9.27494	9.2841	0.0091597
Rtn4rl1	-0.531838	0.289857	7.12468	6.31416	-0.810519	8.13702	6.60414	-1.53288	7.32443	6.64642	-0.678015	8.31464	6.50419	-1.81045	8.20002	6.87708	-1.32294	7.8899	6.40635	-1.48355
Tubb2b	-0.531836	0.289858	9.41815	8.98478	-0.433373	9.6336	9.58765	-0.0459518	8.999	10.1995	1.2005	10.1083	9.03209	-1.07622	10.1511	10.3132	0.162093	9.3505	9.3903	0.039794
Gale	-0.531777	0.289912	9.52114	8.69022	-0.830916	8.81542	8.01058	-0.804841	7.94834	8.81466	0.866318	9.862	8.09883	-1.76317	8.9222	8.38842	-0.533786	8.9964	8.92859	-0.0678109
Pttg1	-0.531508	0.290156	8.51889	7.95521	-0.56368	9.59354	9.12951	-0.464035	8.30876	9.71062	1.40187	8.89166	7.95022	-0.941435	9.28182	9.18102	-0.100808	9.46174	9.28362	-0.178127
Slc9a7	-0.531409	0.290246	5.29525	4.37015	-0.9251	5.80003	4.55631	-1.24372	5.90989	6.13151	0.221612	5.75989	4.01408	-1.74582	5.66533	5.20331	-0.462023	5.24651	3.91292	-1.3336
Cdcp1	-0.531376	0.290276	8.20233	6.48375	-1.71859	6.27331	5.73521	-0.538097	6.8918	6.67702	-0.214776	8.44971	6.30322	-2.14649	6.87575	6.27696	-0.598787	7.10972	5.78942	-1.32031
Znrd1as	-0.531131	0.290498	8.53156	6.45579	-2.07576	8.30327	6.57598	-1.72729	8.37835	6.92378	-1.45457	8.54333	5.93493	-2.6084	8.31832	6.3494	-1.96892	8.84746	6.57376	-2.2737
C9	-0.530661	0.290925	15.1685	14.1284	-1.04012	15.4044	14.3123	-1.09205	15.3729	15.3211	-0.0517675	15.2767	13.7778	-1.49887	15.3583	14.4683	-0.89005	15.7535	14.3665	-1.387
Lasp1	-0.53062	0.290962	10.6587	10.223	-0.435647	10.8109	10.2691	-0.541852	10.4946	10.7049	0.210335	11.4084	9.86842	-1.54002	10.8459	10.2744	-0.57151	11.0455	10.7981	-0.247495
Ubxn2b	-0.530502	0.291069	7.02721	5.20521	-1.822	7.05292	5.71901	-1.33391	7.04643	6.19633	-0.850102	7.3156	5.21858	-2.09701	7.10081	5.20331	-1.8975	6.73991	5.1369	-1.60301
Pin4	-0.530406	0.291157	8.03237	5.92172	-2.11065	7.87039	5.60013	-2.27027	7.94623	6.12787	-1.81836	7.97338	5.16335	-2.81003	7.66527	4.87995	-2.78532	8.06941	5.87427	-2.19514
Btbd11	-0.530403	0.291159	6.12017	4.70543	-1.41474	6.50215	4.22005	-2.2821	6.03901	5.63861	-0.400398	7.21396	3.7608	-3.45316	6.62901	5.34393	-1.28508	6.15237	5.20217	-0.950204
Selplg	-0.530403	0.29116	6.16623	5.25635	-0.909882	6.20734	6.3217	0.114368	6.00892	6.67312	0.664195	6.3924	5.2842	-1.1082	6.4544	6.11426	-0.340137	5.86824	5.59405	-0.274193
mKIAA4155	-0.529971	0.291553	8.84942	8.47771	-0.371703	9.11535	8.29641	-0.818934	8.528	8.49211	-0.0358837	9.48689	7.68847	-1.79843	8.61912	7.76286	-0.856266	8.75165	8.58991	-0.161744
Atp10d	-0.529698	0.291801	7.81707	4.04826	-3.76882	7.8378	3.86847	-3.96933	7.82943	4.76295	-3.06647	8.15126	3.62794	-4.52332	8.25212	3.91532	-4.33679	7.78814	4.25454	-3.5336
Psip1	-0.529691	0.291808	9.3778	8.14872	-1.22908	9.84377	8.6046	-1.23916	9.76543	9.7515	-0.0139306	9.65263	8.4511	-1.20152	9.89673	8.69669	-1.20004	10.2953	8.62559	-1.66968
Limk2	-0.529441	0.292036	7.09455	5.72403	-1.37052	6.80118	5.85231	-0.948874	7.13042	6.33517	-0.795251	7.76826	5.94576	-1.8225	7.25434	5.93365	-1.32068	7.62627	6.06649	-1.55979
Zc3h11a	-0.529438	0.292038	11.8149	9.03099	-2.78394	12.2037	9.25199	-2.95174	11.8612	9.47291	-2.38828	12.0182	8.36134	-3.65686	12.0512	9.19239	-2.85882	12.033	8.83642	-3.19659
Rbm25	-0.52929	0.292174	10.3515	9.46611	-0.885414	10.8902	9.78464	-1.10559	10.6521	10.2484	-0.403668	10.4098	8.92268	-1.4871	10.6741	9.59565	-1.07842	11.0034	9.58636	-1.41702
6820431F20Rik	-0.529027	0.292413	7.42573	3.11489	-4.31084	7.87047	4.06413	-3.80634	7.84758	3.68687	-4.16071	7.62754	2.29733	-5.33021	7.44773	3.67205	-3.77568	7.73855	2.97947	-4.75908
Npat	-0.528942	0.292491	8.84125	6.18891	-2.65234	9.14666	6.96169	-2.18497	8.94574	7.31994	-1.6258	9.33493	6.46342	-2.87151	9.32627	6.99685	-2.32941	9.25727	6.40826	-2.84901
Zfp763	-0.528809	0.292612	6.08194	3.93394	-2.14799	6.9075	5.14906	-1.75844	7.27437	5.18164	-2.09273	7.07637	4.45658	-2.61979	6.97555	3.96233	-3.01321	6.82026	4.86767	-1.95259
Disp2	-0.528459	0.292932	6.80372	6.69955	-0.104173	7.60674	6.78779	-0.818952	6.73284	7.47776	0.744918	7.54912	6.5217	-1.02742	8.04073	7.40598	-0.634756	7.12367	7.02226	-0.101408
Eme2	-0.528258	0.293115	8.3497	7.11963	-1.23008	8.15943	6.76479	-1.39463	7.71404	6.87322	-0.840817	8.5977	6.18086	-2.41684	8.02539	6.47626	-1.54913	8.09818	7.01385	-1.08433
Cir1	-0.527868	0.293472	7.73779	6.19347	-1.54432	8.50535	7.11135	-1.39399	8.47338	7.33444	-1.13894	8.21802	6.25731	-1.96071	8.47722	6.60557	-1.87165	8.68576	6.85726	-1.8285
Zfp874a	-0.527863	0.293476	9.18673	7.1051	-2.08163	9.30309	7.31476	-1.98833	8.94579	7.73572	-1.21007	9.32602	6.56671	-2.75932	8.98028	7.17015	-1.81012	9.20376	6.90959	-2.29417
Ptpn2	-0.527863	0.293477	8.99639	7.27613	-1.72026	9.28748	7.33525	-1.95223	9.15181	8.10893	-1.04287	8.9786	6.54028	-2.43832	8.76373	7.03962	-1.72411	9.37541	7.23889	-2.13652
BC021767	-0.527793	0.29354	6.77608	5.45414	-1.32194	6.64866	5.38093	-1.26773	6.60551	5.18109	-1.42442	7.62162	4.95988	-2.66174	6.9617	5.32195	-1.63975	7.64412	6.34815	-1.29597
2010110P09Rik	-0.527686	0.293638	6.51356	5.51804	-0.995522	6.62909	6.18779	-0.441293	6.27098	6.70699	0.436006	6.75708	5.51305	-1.24402	6.34678	6.1544	-0.192385	6.86514	5.71768	-1.14746
B630005N14Rik	-0.527678	0.293646	8.10065	5.25082	-2.84983	8.62097	6.47945	-2.14152	8.36344	6.42157	-1.94186	8.34265	5.15865	-3.184	8.05296	5.72974	-2.32322	8.36637	5.35734	-3.00903
Smc5	-0.527565	0.293749	10.4106	8.16745	-2.24316	10.9156	8.86347	-2.05212	10.8433	9.44554	-1.39776	10.952	8.2827	-2.66926	11.0747	9.07684	-1.99785	11.0616	8.45298	-2.60863
Stx18	-0.527365	0.293932	9.63768	8.351	-1.28668	9.46039	8.41684	-1.04355	9.17135	8.98702	-0.18433	9.7386	7.83639	-1.90221	9.17634	8.11302	-1.06332	9.54792	8.41679	-1.13113
Rab11fip4	-0.527246	0.294041	6.95332	5.0838	-1.86953	7.12456	4.85206	-2.2725	6.94996	6.2173	-0.732661	7.88266	5.37332	-2.50934	7.39149	6.02044	-1.37105	8.097	5.52097	-2.57603
Ddx11	-0.527044	0.294226	7.84566	5.90612	-1.93954	8.10897	6.45293	-1.65604	7.44554	6.337	-1.10855	8.565	5.76713	-2.79787	8.19991	6.08849	-2.11141	7.85677	6.48079	-1.37598
BC031781	-0.526818	0.294433	9.42873	9.11891	-0.309821	9.53634	8.93155	-0.604798	9.21399	8.70755	-0.50644	9.80816	8.14897	-1.65919	9.17703	8.5752	-0.601837	9.90658	9.16609	-0.740487
Tubd1	-0.526597	0.294636	7.8662	6.22125	-1.64494	8.04019	7.1637	-0.876494	7.25113	6.47348	-0.777652	7.74603	5.98095	-1.76507	7.29535	5.78365	-1.5117	7.49277	5.89066	-1.60211
Ciz1	-0.52649	0.294734	8.71068	7.03097	-1.67971	8.98353	7.18331	-1.80022	8.82293	7.93337	-0.889551	9.34526	7.19475	-2.15051	9.07973	7.22296	-1.85677	9.27978	7.33811	-1.94167
KNT	-0.526106	0.295086	7.63055	5.01903	-2.61152	7.88807	5.3285	-2.55956	8.21467	6.06364	-2.15103	8.35275	4.93026	-3.42249	7.91768	5.64893	-2.26875	8.55087	5.34168	-3.2092
Ulk3	-0.525968	0.295213	7.80872	6.77276	-1.03595	8.14393	6.51312	-1.63082	7.91952	6.84815	-1.07137	8.20085	5.81263	-2.38822	7.78249	5.90691	-1.87558	8.00323	6.95099	-1.05224
1810008A18Rik	-0.525853	0.295319	9.11187	8.87962	-0.232255	9.28768	8.74231	-0.545363	9.00564	8.73125	-0.274394	9.69013	7.82173	-1.86839	9.09779	8.46422	-0.633566	9.46681	9.3392	-0.12761
6330578E17Rik	-0.525814	0.295354	9.50053	7.80406	-1.69647	9.58414	8.01722	-1.56692	9.10941	8.33306	-0.776354	9.71614	7.26092	-2.45522	8.89788	7.31243	-1.58545	9.51787	7.94135	-1.57652
Elavl1	-0.52563	0.295523	10.2	9.94218	-0.257841	10.3882	10.3659	-0.0222697	10.0454	10.543	0.497562	10.3139	9.20123	-1.11269	10.3097	10.0287	-0.280948	10.0066	10.0408	0.034197
2810008M24Rik	-0.525518	0.295626	7.42723	6.46766	-0.959568	7.85475	5.71901	-2.13574	7.51951	6.5505	-0.969008	7.23627	5.32862	-1.90766	7.63332	5.88994	-1.74338	7.59273	5.6029	-1.98983
Cebpd	-0.525466	0.295674	8.01891	6.92192	-1.09698	7.54584	7.32494	-0.220901	7.62146	8.56756	0.946099	9.46095	7.67365	-1.78731	8.862	8.61705	-0.244949	8.26298	8.34705	0.0840719
Fubp1	-0.525159	0.295956	9.7909	7.55102	-2.23988	9.68948	7.94909	-1.74038	9.68461	8.48749	-1.19712	9.76741	7.26787	-2.49954	9.46275	7.76618	-1.69657	9.9657	7.40895	-2.55675
Safb2	-0.52514	0.295974	9.33557	8.61184	-0.723722	9.55358	8.46809	-1.0855	9.42218	8.42812	-0.994061	9.69499	7.39463	-2.30036	9.16291	8.11752	-1.04538	9.53023	8.49727	-1.03296
Gbp8	-0.525021	0.296083	7.61382	6.12058	-1.49325	7.62269	5.69464	-1.92805	7.5639	6.11854	-1.44536	7.61579	5.15634	-2.45944	8.47031	6.41792	-2.05239	8.01959	6.08971	-1.92988
Cic	-0.524995	0.296107	9.78112	7.32539	-2.45573	10.0565	7.60382	-2.45269	9.48399	7.42759	-2.0564	10.4139	6.82193	-3.59201	10.1809	7.82039	-2.36047	10.1135	7.52621	-2.58732
Pml	-0.524992	0.296109	8.915	7.97956	-0.935435	9.24611	8.14977	-1.09634	8.53001	8.59938	0.0693646	9.46229	7.84081	-1.62148	9.44563	8.41089	-1.03475	9.26987	8.38872	-0.881157
D4Ertd22e	-0.524562	0.296505	9.74259	7.77818	-1.9644	9.91542	7.76339	-2.15203	9.75474	8.23784	-1.5169	10.1747	7.28393	-2.89081	9.82031	7.42744	-2.39287	9.93738	8.01404	-1.92334
Fau	-0.524158	0.296878	11.7744	11.2398	-0.534562	11.9216	11.3052	-0.616387	11.8941	11.6951	-0.198967	11.9772	10.4576	-1.51959	11.5707	10.7214	-0.849323	11.7621	11.2086	-0.553477
Ino80e	-0.524104	0.296927	6.54012	6.92472	0.384601	6.97661	6.25343	-0.723175	5.82337	7.16733	1.34395	6.99375	6.18744	-0.806308	6.28195	6.39343	0.111477	7.01443	7.14233	0.127898
Upf3a	-0.524045	0.296982	7.67997	6.75023	-0.929739	7.90833	6.6372	-1.27113	7.69368	6.52674	-1.16694	7.56623	5.3453	-2.22093	7.93621	6.33716	-1.59905	7.73274	6.61277	-1.11997
Zfhx2	-0.524029	0.296996	8.28391	6.47694	-1.80697	8.73943	6.39296	-2.34647	7.80349	6.40494	-1.39855	9.24473	6.45553	-2.78921	9.04402	6.77172	-2.2723	8.78991	6.72735	-2.06257
Ccdc41	-0.523978	0.297044	7.58775	4.5633	-3.02445	8.10382	4.72144	-3.38237	8.00765	5.44705	-2.5606	8.46464	4.67705	-3.78759	8.40355	5.01388	-3.38966	8.37212	5.01002	-3.3621
Tcf7l2	-0.523641	0.297354	7.13093	7.08436	-0.0465711	8.46617	7.1894	-1.27677	7.82213	7.85949	0.0373601	7.89849	6.47246	-1.42603	8.78301	7.88072	-0.902283	7.88658	7.35799	-0.528596
Ctss	-0.523566	0.297423	10.5349	9.5238	-1.01112	10.7021	9.84764	-0.854463	10.6681	10.6979	0.0298485	11.1543	9.44579	-1.70854	11.0667	10.2847	-0.782068	10.9893	10.0735	-0.915821
Fancm	-0.523396	0.29758	7.39526	5.22535	-2.16991	7.75527	5.51397	-2.2413	7.88166	5.20919	-2.67247	8.28524	4.24596	-4.03928	7.40876	5.08032	-2.32845	7.85782	5.57168	-2.28614
Mmp2	-0.523325	0.297646	6.61289	5.66638	-0.946507	6.52703	5.99944	-0.527588	5.38558	6.79333	1.40775	7.16666	6.19946	-0.967203	6.98242	6.48341	-0.499003	6.95553	6.78542	-0.170118
Sez4	-0.523191	0.29777	8.79968	3.91221	-4.88747	8.77146	4.85206	-3.91939	8.77324	4.81892	-3.95432	8.76912	4.1228	-4.64632	8.79333	4.932	-3.86133	8.88579	3.06268	-5.82311
Slc28a2	-0.523122	0.297834	5.59646	3.959	-1.63746	5.90141	4.46211	-1.43929	5.60057	5.20229	-0.398282	6.18296	4.17424	-2.00872	6.52676	4.69851	-1.82825	5.93348	4.72605	-1.20744
Zfp689	-0.522818	0.298114	6.30362	5.54895	-0.75467	6.02637	6.01942	-0.00694962	6.42247	6.31783	-0.104635	6.46398	4.64441	-1.81957	5.85697	5.65899	-0.197981	6.13483	5.71768	-0.417159
Fgf1	-0.522772	0.298157	10.2732	9.0771	-1.19611	10.5711	9.23429	-1.33682	9.464	9.04622	-0.417777	10.4402	7.96162	-2.47861	9.69274	8.6015	-1.09124	9.74034	8.79117	-0.949167
Zfp109	-0.522709	0.298215	7.89279	5.52299	-2.3698	7.96871	5.34007	-2.62863	7.57987	5.9717	-1.60817	8.24731	4.69407	-3.55324	7.81267	5.68246	-2.1302	7.72717	5.23587	-2.4913
Arhgap1	-0.522695	0.298228	8.42452	7.55018	-0.874344	8.53598	7.80722	-0.728764	8.03369	8.47914	0.445444	8.82054	7.6133	-1.20724	8.67427	8.14548	-0.528786	8.77015	7.78042	-0.989724
H2-Eb1	-0.521991	0.298879	9.6819	9.51407	-0.167829	10.4163	10.2342	-0.182035	9.72881	10.4679	0.739061	10.5753	9.39526	-1.18005	10.1077	10.137	0.0293123	10.1058	10.0798	-0.0260405
Akap8	-0.521966	0.298902	10.3687	8.19824	-2.17042	10.3596	8.88435	-1.47529	10.6426	8.98931	-1.65326	10.5471	7.79135	-2.75576	10.3382	8.30598	-2.03226	10.6612	8.58438	-2.07685
Dnajc10	-0.521261	0.299555	9.76903	6.88491	-2.88412	9.58505	7.87595	-1.7091	9.44909	8.31176	-1.13733	9.90929	7.05272	-2.85658	9.59964	7.90189	-1.69776	9.93612	7.19612	-2.74
Il3ra	-0.52117	0.29964	5.51428	5.35366	-0.160623	6.17916	5.03352	-1.14564	5.78622	6.1864	0.400182	6.57305	5.33735	-1.23571	6.42062	5.75746	-0.663161	6.45815	5.88742	-0.570725
Hist1h1e	-0.52112	0.299686	10.7762	10.4192	-0.357039	11.0817	10.6961	-0.385521	10.6245	10.383	-0.24155	11.604	9.97537	-1.62868	11.566	10.7285	-0.837465	11.3215	11.2401	-0.0813209
Nmt1	-0.521118	0.299688	11.107	10.6495	-0.457547	11.1998	10.9609	-0.238859	10.8774	11.1286	0.251126	11.3456	10.0804	-1.26522	11.0992	10.6041	-0.495094	11.1617	10.9133	-0.248317
Coq4	-0.520915	0.299877	7.37158	7.0571	-0.314483	7.33248	6.7468	-0.585683	6.8918	7.41832	0.526527	7.35368	6.66566	-0.68802	7.04282	6.04365	-0.999176	7.23876	6.98958	-0.249187
1700019E19Rik	-0.520748	0.300032	6.34817	6.70818	0.360009	6.12579	5.59847	-0.52732	6.07369	6.85472	0.781034	6.7348	5.92129	-0.813514	5.67988	5.84308	0.163198	6.63363	6.33543	-0.298204
Hk1	-0.520152	0.300585	7.99699	6.79226	-1.20473	8.263	6.97165	-1.29134	7.97658	7.96507	-0.0115151	8.72621	6.89616	-1.83004	8.7547	7.61832	-1.13638	8.20098	7.09935	-1.10163
2810046L04Rik	-0.520096	0.300637	6.65079	5.09067	-1.56012	6.80611	6.01996	-0.786154	7.05649	5.67442	-1.38207	6.97429	5.13046	-1.84383	7.39472	5.10008	-2.29464	6.43346	5.2833	-1.15016
Dynll1	-0.519845	0.30087	8.79898	7.79796	-1.00102	8.72473	7.47389	-1.25085	8.09464	8.10456	0.00992341	9.01513	7.13666	-1.87847	8.96185	7.56588	-1.39598	8.42469	7.89765	-0.527032
2210018M11Rik	-0.519704	0.301001	8.37881	6.17146	-2.20735	9.04508	6.62197	-2.42311	8.87416	6.84388	-2.03028	8.85967	6.14423	-2.71544	8.70131	6.40225	-2.29906	8.8789	5.67356	-3.20534
Ppid	-0.519465	0.301224	10.4836	8.81555	-1.66805	10.5058	9.08383	-1.42197	10.3894	9.59215	-0.797274	10.3308	8.33835	-1.9924	10.3913	8.9347	-1.45657	10.769	8.77224	-1.99672
Thpo	-0.51914	0.301526	7.60182	6.36716	-1.23465	7.94458	5.81359	-2.13099	6.59643	6.17504	-0.421392	8.19387	5.89159	-2.30228	7.55252	5.88994	-1.66258	7.61668	6.23708	-1.3796
Tmem106a	-0.518769	0.301872	6.75883	6.5154	-0.243435	6.88154	6.93389	0.0523454	5.93891	7.84625	1.90734	7.36616	6.79452	-0.571636	7.06241	7.55246	0.490043	6.99261	7.23415	0.241539
Gadd45g	-0.51816	0.302439	7.26567	7.33941	0.0737459	6.68703	6.65612	-0.0309102	6.0226	7.25549	1.23289	8.70182	7.67662	-1.02519	7.59348	8.24228	0.648795	7.45784	7.55549	0.0976438
Klf3	-0.517986	0.302602	7.98634	8.20944	0.223104	9.30591	8.93799	-0.367921	8.23907	9.71695	1.47788	9.0008	8.40009	-0.600709	9.01776	9.19581	0.178052	8.5528	8.75457	0.201766
Pik3r1	-0.517826	0.302751	11.0859	9.44204	-1.64391	10.9943	9.04092	-1.95336	10.3184	9.50906	-0.809314	10.8648	8.46959	-2.39523	10.5024	8.90945	-1.593	10.8906	8.91877	-1.97183
Usp53	-0.517819	0.302758	8.45865	5.38468	-3.07397	8.66651	5.92797	-2.73854	8.46175	6.34804	-2.11371	8.48489	4.9632	-3.52169	8.33132	5.40274	-2.92858	8.09524	5.06584	-3.0294
Eri1	-0.517324	0.30322	8.42641	6.91007	-1.51634	8.87479	7.4282	-1.44659	8.74887	7.6208	-1.12806	8.89928	6.85356	-2.04572	9.00551	7.31243	-1.69308	9.21346	7.30928	-1.90417
Taf15	-0.516936	0.303583	9.75095	8.59787	-1.15308	10.314	9.13109	-1.18288	10.002	9.62361	-0.378367	10.3797	8.57747	-1.80226	9.98018	8.91442	-1.06576	10.2775	8.88034	-1.39712
Mrps11	-0.516876	0.30364	8.55687	8.15495	-0.401924	8.51306	7.9972	-0.515862	8.1541	8.50069	0.346594	8.51279	7.2629	-1.24989	8.09932	7.68135	-0.417963	8.50884	8.05487	-0.453969
Bola3	-0.516776	0.303732	9.87669	7.3453	-2.53139	9.71058	7.64163	-2.06895	9.52546	8.40567	-1.1198	9.52633	6.94525	-2.58108	9.28657	6.77908	-2.50749	9.50937	7.32747	-2.1819
Set	-0.516709	0.303795	9.79225	8.17735	-1.6149	9.78934	8.20355	-1.58579	9.63597	8.51204	-1.12393	9.91118	7.57149	-2.33969	9.64536	7.9815	-1.66387	10.1457	8.27454	-1.87119
Mrps6	-0.516618	0.303881	7.88224	7.79119	-0.091052	7.60715	7.92842	0.321266	7.54804	8.47915	0.93111	7.96698	7.3734	-0.593582	7.90688	8.00673	0.0998456	7.93504	8.04024	0.105207
1810046J19Rik	-0.516422	0.304064	9.56148	9.34271	-0.218769	9.35759	9.41611	0.0585127	9.25495	9.48287	0.227923	9.89896	8.52749	-1.37147	8.95401	8.93718	-0.0168333	9.59724	9.50395	-0.0932938
Cdgap	-0.516312	0.304167	6.38456	4.58426	-1.8003	7.02324	5.26297	-1.76027	6.48282	6.821	0.338186	6.7759	4.54371	-2.23219	6.87575	5.33455	-1.5412	6.13483	5.1369	-0.997931
Ntn3	-0.516285	0.304193	7.49634	6.42605	-1.07029	6.95419	5.73582	-1.21836	6.91397	6.55518	-0.358789	7.92377	5.78111	-2.14266	6.55264	5.54206	-1.01058	6.8813	5.83825	-1.04305
Pdzd11	-0.516232	0.304242	8.76986	8.50161	-0.268248	8.59101	8.29231	-0.298695	8.34502	9.00761	0.662591	9.18281	8.02136	-1.16144	8.27748	8.16502	-0.112463	8.41182	8.23268	-0.17914
Atp1b1	-0.51582	0.304628	10.4176	9.70802	-0.709564	10.8147	9.94534	-0.869392	10.5462	11.4125	0.866354	10.8541	9.67515	-1.17896	10.8274	10.4581	-0.369316	10.6179	9.90611	-0.711787
Cdk14	-0.51511	0.305295	5.51094	3.32824	-2.1827	5.32613	3.88334	-1.44279	5.42655	3.31742	-2.10913	6.09331	3.49039	-2.60292	6.43458	4.02244	-2.41214	6.3576	4.0927	-2.2649
Ing3	-0.5149	0.305492	8.24328	6.68682	-1.55646	8.82801	7.36357	-1.46444	8.64617	7.49173	-1.15444	8.67757	6.4436	-2.23398	8.91841	6.94052	-1.97789	8.48145	6.97327	-1.50818
Nfatc2ip	-0.514764	0.305619	7.33713	5.8881	-1.44904	7.32033	6.10294	-1.21739	7.0597	6.8748	-0.184897	7.58473	5.41668	-2.16805	7.4069	6.30284	-1.10406	7.3477	6.22419	-1.12351
Utp15	-0.514754	0.305628	8.69476	7.37436	-1.32041	8.35524	7.61488	-0.740362	8.28414	8.05872	-0.225427	8.82892	7.07721	-1.75171	8.7396	7.66648	-1.07312	8.7262	7.72057	-1.00563
Zfp933	-0.514706	0.305674	8.42779	4.53483	-3.89296	7.8335	5.33567	-2.49783	7.59069	5.44173	-2.14896	7.97676	4.43973	-3.53703	7.65671	4.58105	-3.07566	7.92597	4.45479	-3.47118
Rab4a	-0.514412	0.30595	9.60436	8.3911	-1.21326	9.50715	8.1071	-1.40005	9.3115	8.52613	-0.785373	10.084	7.81404	-2.27	9.64482	8.07965	-1.56518	9.4803	8.37355	-1.10675
mKIAA0439	-0.514358	0.306	7.60182	3.70823	-3.89359	8.1231	5.30699	-2.81611	8.1165	6.06364	-2.05286	8.56242	4.80532	-3.75709	8.5375	5.43157	-3.10592	7.79515	4.35253	-3.44262
Golgb1	-0.513916	0.306416	9.88972	7.50661	-2.38311	9.9253	7.30311	-2.6222	9.92079	7.24569	-2.6751	9.95292	6.46344	-3.48948	9.63995	6.87384	-2.76611	10.1152	7.14864	-2.96656
Nuak1	-0.513862	0.306467	5.744	4.5233	-1.2207	6.70583	5.12223	-1.5836	6.20085	5.3987	-0.802154	6.95174	4.51739	-2.43434	6.78435	5.87276	-0.911583	6.82459	5.02247	-1.80212
Snurf	-0.513217	0.307075	6.26749	5.28082	-0.986669	5.69098	4.58638	-1.1046	6.25953	5.98835	-0.271174	7.03222	5.6706	-1.36162	5.81139	4.53345	-1.27794	6.94296	5.68042	-1.26254
Filip1l	-0.513167	0.307122	8.75452	5.8624	-2.89212	9.24629	6.97525	-2.27104	9.20035	8.25642	-0.943938	9.58751	6.5856	-3.00191	9.58504	7.57917	-2.00587	9.32408	6.68526	-2.63882
Rabggtb	-0.513098	0.307187	10.2205	8.6755	-1.545	10.5922	8.94793	-1.64426	10.5941	9.35513	-1.23901	10.3644	8.08958	-2.2748	10.1237	8.37192	-1.75182	10.5027	8.56172	-1.94093
Loxl2	-0.512976	0.307302	7.72238	6.61371	-1.10867	7.68504	6.96856	-0.716485	7.32443	7.67488	0.350448	7.89992	6.3928	-1.50712	8.24356	7.3717	-0.871861	7.82971	7.19506	-0.634652
Pcbd2	-0.512887	0.307387	8.92481	8.05619	-0.86862	8.99052	8.34208	-0.648438	8.8478	8.28419	-0.563603	9.09185	6.86925	-2.22259	8.45839	7.8706	-0.587787	8.92787	8.11893	-0.80894
Psmd11	-0.512853	0.307418	11.2473	10.1445	-1.10277	11.565	10.3938	-1.17119	11.0082	10.9366	-0.0715866	11.708	9.79166	-1.91635	11.293	10.1899	-1.10305	11.3442	10.4795	-0.864703
Inpp5k	-0.512662	0.307598	7.90834	7.06501	-0.843334	8.11407	7.19855	-0.915517	7.95404	7.81875	-0.135293	8.17529	6.8759	-1.29939	8.42898	7.18778	-1.24119	8.12757	7.23602	-0.891552
Pdk4	-0.512575	0.307681	5.5571	5.16586	-0.391234	6.8649	6.43593	-0.428975	6.52169	6.72174	0.200052	7.3411	5.90687	-1.43423	7.64635	7.42275	-0.223604	6.60277	6.10272	-0.500051
Zc3h4	-0.512487	0.307764	8.56582	7.12497	-1.44085	8.92799	6.88188	-2.04611	8.58785	7.37962	-1.20823	9.17219	6.55898	-2.61321	8.66924	6.88292	-1.78633	9.15199	7.31887	-1.83311
Zranb2	-0.512266	0.307972	9.89564	8.3196	-1.57605	10.2905	8.87733	-1.41317	9.81213	9.279	-0.533128	9.89344	7.75785	-2.13559	9.86001	8.62954	-1.23047	10.5128	8.81971	-1.69308
Cryzl1	-0.511908	0.308311	8.34529	7.73585	-0.609439	8.57937	7.8276	-0.751765	8.17914	8.46448	0.285341	8.81501	7.39429	-1.42073	8.3511	7.80246	-0.548637	8.15312	7.5109	-0.642222
Lrrn3	-0.511806	0.308407	4.78374	3.59429	-1.18945	5.25323	2.90074	-2.35249	5.29872	5.15958	-0.139144	5.46743	3.09909	-2.36834	5.71568	4.89845	-0.817225	6.06693	4.036	-2.03093
Ubap2	-0.511805	0.308408	9.31238	8.37578	-0.936596	9.78211	8.27718	-1.50493	9.32805	8.89496	-0.433087	9.70391	7.8315	-1.87241	9.39354	8.34237	-1.05117	9.82157	8.33512	-1.48645
Igfbp1	-0.511748	0.308462	7.4381	7.02447	-0.413629	7.99133	7.95633	-0.0349987	9.95779	11.3519	1.39407	11.1212	10.1731	-0.948106	12.0193	12.2266	0.20733	8.53839	8.68937	0.150974
Edf1	-0.51147	0.308725	12.2068	11.9374	-0.269346	12.5488	11.6565	-0.892247	12.281	11.9525	-0.328469	12.5331	10.9924	-1.54063	12.29	11.2517	-1.03831	12.5222	12.0766	-0.445524
Ddx17	-0.51138	0.308809	11.6035	9.23079	-2.37267	12.0827	9.93334	-2.14937	11.6719	10.3295	-1.34239	11.9402	9.0436	-2.89655	11.9558	9.8636	-2.09216	12.1697	9.75984	-2.40986
Inpp5d	-0.511249	0.308934	7.98138	5.95813	-2.02326	8.18669	6.57866	-1.60804	7.54172	7.65428	0.112563	8.40427	6.10466	-2.29961	8.64673	6.82458	-1.82215	8.11479	7.18407	-0.930719
Atp5j2	-0.511204	0.308976	11.6476	11.2319	-0.415635	11.7622	11.5169	-0.245309	11.493	12.1028	0.609867	11.7531	10.9281	-0.825028	11.38	10.5382	-0.841793	11.4704	11.5525	0.0821336
Rars	-0.511067	0.309106	11.0696	9.756	-1.31358	10.9677	10.1705	-0.797167	10.7896	10.7379	-0.0516279	11.0668	9.33344	-1.73336	10.8877	10.0996	-0.788037	11.0185	9.84429	-1.17417
Tbrg1	-0.510725	0.30943	10.6965	10.2037	-0.492802	10.5028	9.99614	-0.506708	10.371	10.8361	0.465176	11.0716	9.80999	-1.26158	10.5226	10.2063	-0.316293	10.8032	10.3146	-0.488639
3110001K24Rik	-0.510653	0.309498	10.1145	6.9041	-3.21037	10.0848	7.90713	-2.17764	9.3686	8.50922	-0.859374	10.0612	7.47261	-2.58859	9.88925	7.65145	-2.2378	10.1612	7.2082	-2.95295
Atg10	-0.510256	0.309874	7.0975	6.10124	-0.996256	7.51418	6.16406	-1.35013	6.66749	6.48282	-0.184669	7.3156	5.3134	-2.0022	6.52676	5.608	-0.918761	6.93028	5.78942	-1.14086
Hprt	-0.509952	0.310163	10.9635	9.71144	-1.25205	11.2313	10.3082	-0.923147	10.7161	10.7155	-0.000509949	10.9731	9.49976	-1.4733	10.8863	9.9531	-0.933192	10.8909	9.59184	-1.29907
Meis1	-0.509935	0.310179	6.43687	4.11503	-2.32184	6.34548	4.65938	-1.6861	7.09861	5.54402	-1.55459	7.3632	4.23079	-3.13242	6.90602	5.50605	-1.39997	6.27852	3.71857	-2.55996
Dbi	-0.509555	0.310539	14.0715	13.9503	-0.121183	14.7976	13.9979	-0.799669	14.3925	14.5613	0.168727	14.8246	13.8221	-1.00245	14.7715	14.0221	-0.749337	14.7431	14.2141	-0.529002
AK037090	-0.508717	0.311335	6.75883	5.63791	-1.12093	6.62909	5.75123	-0.877854	6.48282	6.53388	0.0510602	7.2632	4.84818	-2.41502	6.34678	5.45484	-0.891936	6.08992	5.92301	-0.166917
Chchd4	-0.508655	0.311395	8.24011	7.45083	-0.789284	8.34628	7.28567	-1.06061	7.72086	7.645	-0.0758563	8.65683	6.50218	-2.15465	7.5663	6.8518	-0.7145	8.35126	7.7687	-0.582564
Sugp2	-0.508559	0.311486	8.91508	6.27239	-2.64269	8.96733	5.71548	-3.25184	8.70572	6.31433	-2.39139	9.34056	5.55769	-3.78287	9.07645	6.48601	-2.59044	8.99538	5.55709	-3.43829
Crocc	-0.508472	0.311569	6.36117	4.32324	-2.03794	6.39251	3.57597	-2.81654	6.92623	3.83435	-3.09188	7.30496	3.29637	-4.00858	7.15551	3.53345	-3.62205	6.41238	4.57126	-1.84112
Eppk1	-0.508253	0.311777	12.0285	9.34712	-2.68139	11.5034	8.55441	-2.94897	11.9806	9.96564	-2.01492	12.5948	8.9164	-3.67843	11.3731	8.83594	-2.53718	12.0771	9.12266	-2.95443
Irf2bp2	-0.508189	0.311838	10.5724	9.36243	-1.21002	10.7334	9.61415	-1.11928	10.6703	10.3362	-0.334057	11.786	9.49387	-2.29215	11.7273	10.6909	-1.03642	11.1562	10.2969	-0.859347
Pms1	-0.508157	0.311869	8.50827	5.72163	-2.78664	9.06442	7.10004	-1.96438	8.45032	6.7414	-1.70892	9.21444	6.40983	-2.80461	8.78319	6.74172	-2.04147	9.16614	6.0278	-3.13833
Syde1	-0.508014	0.312005	6.51356	5.60886	-0.904697	7.02324	5.3285	-1.69473	6.07582	5.5386	-0.537222	6.79448	4.78341	-2.01107	6.76056	5.62861	-1.13195	6.81082	5.29315	-1.51767
Lbh	-0.508008	0.31201	6.92267	6.31416	-0.608514	7.48181	6.91978	-0.56203	6.55955	7.11726	0.557717	7.37852	6.34122	-1.0373	7.63332	6.99289	-0.640431	7.15403	6.69491	-0.459121
Naa16	-0.507987	0.312031	8.80748	6.38448	-2.423	9.09981	7.03972	-2.06009	8.89629	7.49558	-1.40071	9.08075	6.1866	-2.89416	9.23735	7.09666	-2.14069	9.13703	6.76411	-2.37292
Dapk2	-0.507589	0.31241	8.67191	7.47034	-1.20157	9.23671	7.23666	-2.00005	8.71991	8.54284	-0.177064	9.22451	7.08171	-2.1428	9.11742	7.80421	-1.31321	8.48736	7.04192	-1.44544
Tm2d1	-0.507488	0.312507	8.4418	6.45955	-1.98226	8.52194	6.87662	-1.64532	8.32318	7.57007	-0.753109	8.43499	5.67854	-2.75644	7.62675	5.87276	-1.75399	8.40496	7.01224	-1.39272
Cit	-0.507281	0.312704	5.44412	3.62864	-1.81547	5.71376	3.83492	-1.87884	5.79277	0.460692	-5.33208	6.52318	2.58364	-3.93954	6.01846	2.88138	-3.13709	6.19178	2.72018	-3.4716
Hmgcr	-0.506804	0.313159	13.226	12.1012	-1.12479	12.2584	11.1708	-1.08765	12.5263	13.3276	0.801324	13.5811	12.0612	-1.51984	12.6197	12.0823	-0.537433	12.8155	11.9412	-0.874258
Trim5	-0.506743	0.313217	7.34871	5.40148	-1.94723	7.88257	5.37059	-2.51197	7.39243	6.31621	-1.07622	7.51362	5.0267	-2.48692	7.32142	5.36558	-1.95584	8.27432	5.66143	-2.61289
Syvn1	-0.506652	0.313304	9.47167	9.82818	0.356512	9.87868	10.0837	0.204991	8.88866	9.45754	0.568886	9.44122	8.61864	-0.822583	10.0797	9.90457	-0.175152	8.75144	9.35961	0.608171
Papolg	-0.50665	0.313306	7.0061	5.11238	-1.89372	7.44841	5.71387	-1.73453	7.23343	6.1095	-1.12393	7.38573	4.97532	-2.41042	7.54994	5.44375	-2.10619	7.27457	5.51905	-1.75552
Chd3	-0.506349	0.313593	10.0294	6.55981	-3.46964	10.3425	6.92123	-3.42124	10.1676	5.94827	-4.21936	10.4316	5.6286	-4.80302	10.1619	6.15977	-4.00218	10.3263	6.50225	-3.82409
Dynlrb1	-0.506284	0.313656	9.58858	9.97954	0.390957	9.58287	9.84628	0.263409	9.13784	10.2479	1.11006	9.58621	9.14003	-0.446181	9.38578	9.53687	0.151082	9.25219	9.79286	0.540671
Rcan1	-0.506176	0.313758	9.23385	9.60219	0.368337	9.0297	9.28611	0.256404	8.10651	9.49661	1.3901	8.78072	8.26102	-0.519704	8.63704	9.34025	0.703209	9.28182	9.59462	0.312802
Zfp62	-0.506015	0.313913	9.90505	6.76003	-3.14501	10.154	6.95548	-3.19853	10.0143	7.51157	-2.50268	9.95989	5.89903	-4.06086	9.74358	6.63661	-3.10697	10.0224	6.82595	-3.19643
Fkrp	-0.505841	0.31408	8.15037	6.0153	-2.13507	7.94458	5.97236	-1.97222	8.01797	5.3615	-2.65648	8.61039	4.84818	-3.76221	8.21759	5.85538	-2.36221	8.07988	5.92301	-2.15687
Dstyk	-0.505745	0.314171	7.90509	6.30605	-1.59904	8.09528	6.61379	-1.48149	7.99088	7.02602	-0.964869	8.17769	5.9479	-2.22979	7.84346	6.4735	-1.36995	7.71258	5.74969	-1.96289
Zfp157	-0.505646	0.314266	7.20329	5.04817	-2.15511	7.65148	5.86112	-1.79037	7.55274	6.60457	-0.948164	7.88699	5.12001	-2.76698	7.77063	5.932	-1.83863	7.52264	5.71768	-1.80497
Ctf1	-0.50561	0.3143	5.77864	5.74858	-0.0300569	6.05599	5.91663	-0.139363	5.90989	5.9175	0.00760224	6.21089	4.73855	-1.47234	5.98564	5.43157	-0.55407	5.60679	5.95456	0.347764
Rpf1	-0.505346	0.314553	9.88359	8.87876	-1.00483	10.057	8.92227	-1.13475	9.8327	9.50768	-0.325019	9.96818	8.23293	-1.73525	9.85968	8.79362	-1.06606	10.1327	8.95334	-1.17932
As3mt	-0.505337	0.314561	10.6281	9.90084	-0.727281	10.4027	10.0121	-0.390559	10.6811	11.1139	0.432817	11.2605	9.82817	-1.43233	10.4086	10.0355	-0.373147	10.6855	10.2899	-0.395558
Arhgap10	-0.505297	0.3146	7.45138	5.46466	-1.98672	7.6301	5.86315	-1.76695	8.01337	6.51706	-1.49631	7.91398	4.98203	-2.93194	6.97501	5.69514	-1.27987	7.91156	5.3575	-2.55405
Gck	-0.505102	0.314786	12.884	11.8126	-1.0714	13.2121	12.2883	-0.923761	12.0898	12.2964	0.20654	13.4611	11.6044	-1.85675	12.8109	12.0995	-0.711432	13.0367	12.3009	-0.73574
Rps26	-0.504599	0.315269	10.8219	9.64815	-1.17374	10.5492	9.66644	-0.882732	10.528	10.6686	0.140646	10.6067	8.94743	-1.65931	10.0152	9.35984	-0.655364	10.7491	9.63419	-1.11495
Paip2	-0.504359	0.315499	10.4313	9.90682	-0.524435	10.849	9.94534	-0.903637	10.5561	10.4047	-0.151446	10.3738	8.93039	-1.44344	10.336	9.55313	-0.782914	10.6569	9.79067	-0.86624
Ddr1	-0.504321	0.315535	5.13321	4.58426	-0.548956	5.64486	4.54613	-1.09873	5.63224	4.97123	-0.661008	5.83361	4.20368	-1.62993	5.44428	4.35145	-1.09283	5.71086	4.61196	-1.0989
Fam165b	-0.503974	0.315868	7.01273	5.57922	-1.43352	7.03815	5.56439	-1.47376	7.49041	6.59926	-0.891152	7.03222	5.08161	-1.95061	7.46692	5.56588	-1.90104	7.61668	6.15797	-1.4587
Arl3	-0.503771	0.316064	8.86562	7.6908	-1.17482	9.17393	7.84876	-1.32517	9.12527	9.12603	0.000756662	9.33969	7.78262	-1.55707	9.28518	8.1275	-1.15768	9.35066	8.05487	-1.29579
Rbpms	-0.503704	0.316128	7.85287	7.80776	-0.0451081	8.62453	8.17963	-0.444899	8.02328	8.74667	0.72339	8.53117	7.45599	-1.07518	8.59938	8.17149	-0.427887	8.2077	8.43304	0.225337
mKIAA1358	-0.503476	0.316347	7.26371	5.17907	-2.08464	7.38254	5.12139	-2.26115	7.09642	5.66519	-1.43123	8.07897	4.68459	-3.39437	7.34391	5.44208	-1.90183	7.29916	5.30793	-1.99124
Pdcl	-0.503237	0.316577	9.61038	8.70058	-0.909798	9.83432	9.08221	-0.752108	9.6244	9.16973	-0.454675	9.8686	8.10988	-1.75871	9.40509	8.52935	-0.875739	9.65041	8.65857	-0.991839
Sms	-0.503178	0.316633	7.10979	4.75975	-2.35004	7.21618	5.51677	-1.69941	6.92818	5.68481	-1.24337	7.4984	4.94317	-2.55523	7.32656	5.67714	-1.64941	7.43303	4.83532	-2.59771
Ncl	-0.502993	0.316811	12.5391	11.7983	-0.740862	12.999	12.0061	-0.992951	12.7916	12.6007	-0.190883	12.6663	11.1292	-1.53718	12.6583	11.8147	-0.843561	13.1387	12.0858	-1.05293
Mical2	-0.502982	0.316822	9.40996	7.51947	-1.89049	9.6408	7.33411	-2.30668	8.8715	7.96804	-0.903457	9.92595	7.10726	-2.81869	9.67813	7.53773	-2.1404	9.12585	7.47537	-1.65048
Slc25a4	-0.502784	0.317012	7.68716	6.94516	-0.741996	7.02949	7.11795	0.0884579	7.5651	7.61185	0.0467441	8.23069	6.62911	-1.60158	7.4029	6.98383	-0.419069	7.5673	7.47281	-0.0944942
Slc39a13	-0.502724	0.31707	7.54604	6.01367	-1.53238	7.22678	5.74546	-1.48132	6.81024	6.0796	-0.730641	7.18234	4.92274	-2.2596	7.47767	5.95391	-1.52376	7.11554	5.64639	-1.46915
E2f3	-0.502649	0.317143	6.94718	5.65411	-1.29307	7.41007	5.51536	-1.89471	7.01296	5.71369	-1.29927	7.40478	4.7049	-2.69987	7.20731	5.25323	-1.95409	6.75074	5.40971	-1.34103
Fkbp15	-0.502636	0.317155	9.81961	8.58635	-1.23326	10.0742	8.63966	-1.43456	9.96435	9.07313	-0.891221	10.4162	8.23196	-2.18429	10.1265	8.65208	-1.4744	10.1261	8.7178	-1.40826
Cd74	-0.502505	0.317282	10.799	11.4368	0.637784	11.8111	12.2096	0.39853	11.0308	12.7986	1.76781	11.6734	11.5055	-0.167869	11.9268	12.6078	0.680986	11.2791	12.0626	0.78349
Fbxl12	-0.502401	0.317381	6.31547	2.35897	-3.95649	6.43984	2.90074	-3.5391	6.22461	2.75425	-3.47036	6.63867	1.6269	-5.01177	5.90115	1.65899	-4.24216	5.54158	2.32236	-3.21922
Ehd2	-0.502217	0.317558	6.66936	6.54658	-0.122783	6.8138	6.73073	-0.0830729	5.78763	7.7633	1.97567	7.3284	6.3337	-0.9947	6.4093	7.00081	0.59151	6.22067	6.88702	0.666354
Rab13	-0.50202	0.317748	7.06239	6.57857	-0.483823	7.16726	6.40454	-0.76272	6.91506	7.70102	0.785963	7.672	6.1436	-1.5284	6.99065	6.79155	-0.199099	7.21605	6.97691	-0.239144
Pde9a	-0.501898	0.317866	9.60556	8.75131	-0.854257	9.65238	8.40673	-1.24566	9.0206	9.33238	0.31178	10.2781	8.65969	-1.61837	9.71457	8.87815	-0.836417	9.65619	8.81715	-0.839044
Camk2n1	-0.501873	0.31789	9.54899	8.94097	-0.608024	10.4041	8.48545	-1.91865	9.89626	8.85202	-1.04424	10.4388	8.22412	-2.21464	10.2361	8.29158	-1.94452	10.2608	9.3434	-0.917361
Foxk1	-0.501748	0.318011	7.83364	7.66986	-0.163782	8.30679	7.62795	-0.678832	7.58521	7.99941	0.414194	8.30819	6.75565	-1.55254	8.398	7.73936	-0.658646	7.648	7.92552	0.277519
Rcn3	-0.501711	0.318047	7.38288	7.5679	0.185013	7.74991	7.34619	-0.40372	7.35704	8.44843	1.09139	7.70247	7.0727	-0.629772	7.93903	7.31878	-0.620244	7.50137	8.11893	0.617564
Npm1	-0.501628	0.318127	11.1792	9.58289	-1.59632	11.616	9.62841	-1.98763	11.635	10.2946	-1.3404	11.2941	8.85827	-2.43588	11.3609	9.164	-2.19687	11.8752	10.0787	-1.79649
Fam174b	-0.501334	0.31841	5.90944	5.24351	-0.665927	5.76459	5.0721	-0.692492	5.25325	5.57155	0.318303	6.18296	4.59494	-1.58802	6.10378	5.20331	-0.900474	5.24651	5.19089	-0.0556281
Celsr1	-0.50112	0.318617	10.4981	7.83574	-2.6624	10.3459	7.5292	-2.81672	9.7421	8.51755	-1.22455	11.3321	7.82343	-3.5087	10.8554	8.65395	-2.20149	10.2128	7.71591	-2.49685
Tlk2	-0.500963	0.318769	10.1278	7.03202	-3.09577	10.4703	7.62457	-2.84569	10.4623	8.07073	-2.39153	10.2539	6.77893	-3.47501	10.0598	7.43462	-2.62516	10.5743	6.83864	-3.73571
Lrrc45	-0.500892	0.318837	8.72616	6.36716	-2.359	8.91979	6.68976	-2.23004	8.46457	6.04029	-2.42428	9.31094	5.67656	-3.63438	9.00044	6.41387	-2.58657	9.00851	6.71347	-2.29504
Gm6654	-0.500593	0.319126	9.09888	7.80031	-1.29856	9.00774	7.82956	-1.17818	8.87498	8.83709	-0.0378897	8.74783	7.19845	-1.54937	8.45716	7.66615	-0.79101	9.04858	7.37255	-1.67603
Pfkfb3	-0.500457	0.319258	10.306	9.43906	-0.866932	9.9033	8.98411	-0.919193	8.73061	9.53587	0.80526	10.2831	8.65369	-1.62945	10.0085	9.57316	-0.435291	9.96058	9.54308	-0.417497
Cdc73	-0.499718	0.319973	9.82446	7.79119	-2.03327	10.3227	8.36048	-1.96219	10.0253	8.85202	-1.17327	10.1931	7.82078	-2.37231	10.2426	8.20845	-2.0341	10.2493	7.98784	-2.26148
Kiaa0907	-0.499708	0.319983	6.66936	5.45414	-1.21522	6.94624	5.19432	-1.75192	6.55955	5.9429	-0.616641	7.3284	4.59494	-2.73347	6.17748	5.23053	-0.946956	6.69563	5.29315	-1.40248
Jmjd7	-0.499678	0.320011	6.14007	5.63791	-0.502163	5.8684	4.51936	-1.34904	5.90989	5.20229	-0.707609	6.46398	4.73855	-1.72544	6.10378	4.75585	-1.34793	5.94614	4.96166	-0.984475
Nt5c	-0.499468	0.320215	9.30646	9.42834	0.12188	9.30306	9.33206	0.0290034	9.04081	9.68367	0.642859	10.1287	8.79865	-1.33	9.04543	9.36173	0.316307	9.43388	9.74291	0.309029
Gtl-13	-0.49943	0.320251	7.24504	5.27729	-1.96775	7.00399	5.81015	-1.19384	6.83445	6.37877	-0.455678	7.78186	5.2695	-2.51237	6.92326	6.10529	-0.817972	6.74859	4.96338	-1.78522
Clk4	-0.499425	0.320256	10.199	7.52924	-2.66974	10.166	7.2903	-2.87568	10.3142	7.6701	-2.6441	10.2394	6.53283	-3.70656	10.2427	7.57074	-2.67194	10.2121	6.90284	-3.3093
1110034A24Rik	-0.499306	0.320372	7.32598	5.27326	-2.05272	7.47651	4.88348	-2.59303	7.31232	4.52912	-2.78321	7.82864	4.42375	-3.40489	6.97644	4.32527	-2.65117	7.90441	5.03359	-2.87082
Llph	-0.499305	0.320373	8.79687	8.03086	-0.766006	9.01052	7.94441	-1.0661	8.91717	8.40742	-0.509756	8.80812	7.28269	-1.52543	8.63163	7.38469	-1.24695	9.35541	8.28801	-1.0674
Pcdhga9	-0.499264	0.320412	6.84716	4.99678	-1.85039	6.58912	6.18189	-0.407229	6.67613	6.19633	-0.479807	7.6677	5.57603	-2.09167	7.36807	5.89845	-1.46962	6.90457	6.23065	-0.673925
Rock2	-0.498914	0.320752	10.8792	7.95863	-2.92055	10.8757	8.22942	-2.64625	10.7636	8.41909	-2.34448	10.5194	7.3975	-3.12187	10.8519	7.93802	-2.91391	11.0513	7.6791	-3.37224
Rrp1	-0.498787	0.320875	11.4558	10.829	-0.626796	11.5399	10.7698	-0.770175	11.3227	11.0634	-0.259362	11.7886	10.0934	-1.69516	11.4488	10.7923	-0.656555	11.7527	10.9517	-0.80098
Zfp187	-0.498709	0.320951	9.86537	7.84939	-2.01598	10.1547	8.5637	-1.59104	10.0194	8.88336	-1.13608	10.1929	7.681	-2.51187	9.83877	8.24065	-1.59812	10.0223	7.89309	-2.12924
Fam118b	-0.498381	0.321269	7.95922	5.95547	-2.00375	8.12884	6.43408	-1.69476	7.52488	6.58011	-0.944774	7.75068	5.75007	-2.0006	7.7851	6.07688	-1.70823	8.13322	5.70363	-2.42959
5330429B09Rik	-0.498355	0.321295	6.92974	3.2774	-3.65234	6.82426	3.72471	-3.09955	6.71291	3.61121	-3.1017	7.05751	2.3544	-4.70311	6.0769	2.66121	-3.4157	6.63932	3.40946	-3.22985
Zfp72	-0.498313	0.321335	6.6601	3.64373	-3.01637	6.2587	4.52763	-1.73107	5.70784	3.75869	-1.94916	5.71426	3.25069	-2.46357	5.74021	4.6361	-1.1041	6.45122	1.82735	-4.62387
Mier1	-0.498236	0.32141	9.90274	6.98037	-2.92237	10.237	7.67362	-2.56335	10.2833	7.85081	-2.43247	10.0849	6.73116	-3.35373	9.77046	7.06579	-2.70467	10.5016	7.14713	-3.3545
Ophn1	-0.498155	0.321489	6.37502	3.27023	-3.1048	6.40931	4.24086	-2.16845	6.59815	5.01911	-1.57904	6.58277	3.57927	-3.0035	7.11692	4.17195	-2.94497	6.47004	4.07175	-2.39829
Gimap8	-0.497888	0.321748	8.01165	6.14236	-1.86928	8.02167	6.41597	-1.6057	8.10374	7.61291	-0.490832	8.53505	5.96644	-2.56861	8.25212	6.61318	-1.63894	7.87011	6.61818	-1.25193
Gmeb1	-0.497876	0.32176	7.92152	5.66638	-2.25514	8.19142	5.97236	-2.21906	7.26839	6.15344	-1.11495	8.10735	4.66853	-3.43882	7.90688	5.85538	-2.0515	7.92867	6.33622	-1.59245
Prrc2a	-0.497766	0.321867	12.3305	10.1656	-2.16496	12.6424	10.3038	-2.33857	12.2078	10.3218	-1.88604	12.7765	9.48031	-3.29621	12.5758	9.97086	-2.6049	12.4269	10.4451	-1.98176
Gm10653	-0.497678	0.321952	12.388	9.15648	-3.2315	12.2498	9.45079	-2.79906	11.9508	9.85069	-2.10011	12.0698	8.53878	-3.53098	11.7537	9.01992	-2.73376	12.0404	8.68149	-3.35896
Gucy1b3	-0.497657	0.321973	8.48721	7.26686	-1.22035	8.63562	7.56079	-1.07483	8.21133	8.48073	0.269399	8.96168	7.22535	-1.73633	8.55141	7.90017	-0.651238	8.50023	7.36904	-1.13119
Nrbp2	-0.497499	0.322126	8.69022	6.7858	-1.90442	8.87479	7.18452	-1.69027	8.67319	7.48037	-1.19282	9.33462	6.66266	-2.67195	8.72738	7.1437	-1.58368	8.94373	6.91936	-2.02437
Thap2	-0.497299	0.32232	7.04154	5.54895	-1.49259	6.68703	5.41149	-1.27553	6.24798	5.20229	-1.0457	6.368	4.43544	-1.93256	6.31447	4.63881	-1.67567	7.17569	5.47819	-1.69749
Tsku	-0.497278	0.322341	11.5456	11.9253	0.379707	12.4401	12.2868	-0.153356	11.2031	12.9679	1.76483	12.1275	11.715	-0.412571	12.3388	12.6239	0.285067	12.3103	12.9372	0.626854
Sdc3	-0.497109	0.322506	8.60888	8.15996	-0.448917	8.84595	8.22097	-0.624986	8.74265	8.69511	-0.0475456	9.53135	7.92005	-1.61129	9.61572	9.0613	-0.554422	9.48144	9.03438	-0.44706
Nars	-0.496798	0.322808	12.7161	11.8385	-0.877593	12.807	11.9329	-0.874114	12.4736	12.5728	0.0992138	12.8133	11.253	-1.56025	12.7219	12.1217	-0.600148	12.7765	11.794	-0.982489
Hcls1	-0.496754	0.322851	8.17008	7.18068	-0.989394	8.5237	6.93037	-1.59333	7.98358	7.99941	0.0158321	8.94989	6.99854	-1.95135	9.08427	8.01066	-1.07361	8.58769	7.55549	-1.0322
Arhgdib	-0.496733	0.322872	7.36019	6.86164	-0.498553	7.95248	7.40813	-0.54435	7.23368	8.00545	0.771766	8.42608	7.42385	-1.00222	8.29414	7.8878	-0.40634	8.13619	7.78341	-0.352773
Sept8	-0.496715	0.32289	7.39021	6.33205	-1.05817	7.67547	6.28563	-1.38984	7.50015	6.49716	-1.00299	7.95044	5.88984	-2.06059	7.45702	5.86697	-1.59005	7.85857	6.56807	-1.2905
Zfp282	-0.496689	0.322915	7.33006	5.44016	-1.88991	6.89308	5.30965	-1.58343	6.81273	5.59693	-1.2158	7.8561	4.71026	-3.14584	7.09962	5.53937	-1.56025	7.15615	5.68305	-1.47311
Clk3	-0.49668	0.322924	10.153	8.35705	-1.79594	10.3459	8.75038	-1.5955	10.1118	8.88227	-1.22954	10.4203	7.9088	-2.51153	10.4029	8.76275	-1.64014	10.3434	8.38403	-1.95936
Mad1l1	-0.496255	0.323337	9.27496	8.14992	-1.12504	9.22372	8.07086	-1.15286	9.06569	8.40795	-0.657737	9.67161	7.5346	-2.137	9.06983	7.71065	-1.35918	9.11182	8.1836	-0.928218
Vps24	-0.496154	0.323436	10.5199	9.13046	-1.38942	10.8546	9.50235	-1.35226	10.7346	9.63091	-1.10371	10.6835	8.38589	-2.29763	10.5653	9.01442	-1.55085	10.9281	9.44269	-1.48538
Tab1	-0.496144	0.323446	5.90944	5.24351	-0.665927	6.27331	5.24045	-1.03286	5.72238	5.78328	0.0608984	7.07844	5.37332	-1.70512	6.21297	5.23053	-0.982442	6.64995	6.21119	-0.43876
Hivep2	-0.495892	0.323692	9.18236	5.93631	-3.24605	9.38101	6.26907	-3.11193	9.38526	7.15597	-2.22928	9.51077	5.63498	-3.87579	9.57105	6.533	-3.03805	9.4424	6.2813	-3.1611
Znf512b	-0.495891	0.323693	9.37456	7.09933	-2.27523	9.81386	7.33027	-2.48359	9.19304	7.14933	-2.04372	9.94332	6.41787	-3.52545	9.53852	7.18542	-2.35309	9.80939	7.39773	-2.41166
Gcnt4	-0.49569	0.323889	8.22135	6.49966	-1.72169	8.09484	5.68605	-2.40878	7.94119	7.25549	-0.685694	8.43794	5.88645	-2.55149	8.01135	6.47205	-1.5393	7.96643	5.75399	-2.21244
Banp	-0.495671	0.323908	8.91053	7.47437	-1.43616	8.76656	7.55371	-1.21285	8.80097	7.5425	-1.25847	9.16029	6.56965	-2.59065	8.74284	7.57917	-1.16367	8.43141	6.79123	-1.64018
Zmym6	-0.495494	0.32408	8.23288	4.53751	-3.69537	8.22464	5.5183	-2.70634	7.77347	6.04232	-1.73115	8.6814	5.29529	-3.38612	8.62599	5.78006	-2.84593	8.49526	5.10797	-3.38729
Iqgap1	-0.495399	0.324173	8.68003	6.71885	-1.96118	8.75398	7.11285	-1.64113	8.48594	7.96858	-0.517361	9.05372	6.88095	-2.17277	9.24387	7.56985	-1.67402	8.91091	7.15183	-1.75909
Slfn8	-0.495222	0.324346	6.07101	3.38671	-2.6843	6.31516	2.64227	-3.67289	6.49748	4.92652	-1.57096	6.25731	3.06284	-3.19447	7.85708	4.78988	-3.0672	7.4029	4.25075	-3.15215
Sykb	-0.495091	0.324474	7.77045	6.28955	-1.4809	7.81417	6.50043	-1.31374	7.83412	7.91194	0.0778195	8.27161	6.08404	-2.18757	8.1471	7.24928	-0.897819	7.94588	6.82917	-1.1167
Rsl1d1	-0.495055	0.324509	11.1186	10.0848	-1.03376	11.3187	10.2281	-1.09064	11.226	10.8289	-0.397135	11.2763	9.69363	-1.58266	10.9362	10.1752	-0.761052	11.2511	9.58808	-1.66299
Agap2	-0.495036	0.324528	8.05821	5.28082	-2.77739	6.66797	4.27533	-2.39264	6.35932	6.17504	-0.184282	7.86519	4.72706	-3.13812	6.76056	5.32189	-1.43867	7.60431	5.34168	-2.26263
Atp11a	-0.495017	0.324546	10.0082	6.7182	-3.28996	9.79426	6.71469	-3.07958	9.10919	7.90149	-1.2077	9.78424	6.54428	-3.23995	10.2437	7.50531	-2.73838	10.4623	7.37835	-3.08394
Map3k15	-0.495006	0.324558	7.20329	4.54925	-2.65403	7.40333	4.88147	-2.52186	6.27098	4.81892	-1.45207	6.74014	4.34843	-2.39172	6.87575	4.48906	-2.38669	7.0406	3.70604	-3.33456
3110043O21Rik	-0.494958	0.324604	8.21009	5.80991	-2.40017	8.37584	6.94539	-1.43044	8.6479	7.41535	-1.23254	8.39552	5.60552	-2.79001	8.26957	6.22719	-2.04238	8.22162	6.50597	-1.71565
Csprs	-0.494868	0.324692	5.44439	3.52963	-1.91475	5.58458	3.56196	-2.02262	5.24552	4.05391	-1.19162	5.81614	3.55392	-2.26222	6.06741	3.85013	-2.21728	5.7718	3.63771	-2.13409
Fam187b	-0.494866	0.324694	5.34233	4.32324	-1.01909	5.48864	4.13585	-1.35279	6.07582	4.70473	-1.37108	6.3926	3.72312	-2.66949	5.81139	3.77446	-2.03693	5.8143	5.29315	-0.521152
Rpl13	-0.494829	0.324731	11.2037	9.13517	-2.06853	10.8634	9.22374	-1.63965	10.9254	9.65328	-1.27209	10.9836	8.27359	-2.71003	10.7011	8.83888	-1.8622	10.8815	8.98893	-1.89253
Zfp952	-0.49479	0.324768	7.83345	6.49905	-1.3344	7.89423	6.05634	-1.83788	7.92859	6.24925	-1.67934	8.25216	5.75673	-2.49543	7.96006	6.48239	-1.47768	8.2115	5.84861	-2.36288
BC048403	-0.494785	0.324773	6.57397	5.57922	-0.994757	6.83104	5.78275	-1.04829	5.75537	5.60376	-0.151608	6.368	5.13451	-1.23349	7.00283	5.88994	-1.1129	6.81082	5.47819	-1.33262
Plcl1	-0.494686	0.32487	5.63479	4.39305	-1.24173	6.29831	3.11398	-3.18432	5.5068	5.28409	-0.222711	6.50968	3.89648	-2.61319	6.37838	4.79284	-1.58554	6.37839	4.44429	-1.9341
Pcsk5	-0.49453	0.325022	9.59089	7.56673	-2.02416	9.5065	7.38489	-2.12161	9.32343	7.9908	-1.33263	9.80884	6.97404	-2.83481	9.61865	7.50933	-2.10932	9.40886	7.39099	-2.01787
Mkln1	-0.494452	0.325099	9.95601	8.12656	-1.82945	10.285	8.94699	-1.33804	10.0592	9.28447	-0.774693	10.3672	8.27498	-2.09219	10.2645	8.67573	-1.5888	10.0497	8.30517	-1.74454
Gm1966	-0.494272	0.325275	7.77866	4.31255	-3.4661	8.14093	5.35949	-2.78145	7.72259	6.24532	-1.47727	7.65667	4.54054	-3.11613	8.57438	6.04644	-2.52794	8.29743	4.73386	-3.56357
H2-DMa	-0.49372	0.325815	6.56404	5.81227	-0.751776	6.73356	6.80916	0.075601	6.29292	7.30532	1.0124	7.20883	6.0692	-1.13963	6.71157	6.87667	0.165096	7.0406	6.8702	-0.170402
Cebpb	-0.493565	0.325968	11.8888	11.6142	-0.274603	12.0463	11.2202	-0.826044	11.9648	11.9198	-0.0449415	13.1289	11.4476	-1.68128	12.6338	11.8752	-0.758542	12.6219	12.4355	-0.186458
Ktn1	-0.493497	0.326034	9.23524	6.9834	-2.25184	9.52554	7.38594	-2.1396	9.72418	7.63963	-2.08456	9.7384	6.76979	-2.96861	9.57729	7.35549	-2.2218	9.87258	7.1065	-2.76608
Rnaseh2b	-0.493427	0.326103	7.98964	6.8368	-1.15284	8.17126	6.98897	-1.18229	8.1479	7.47167	-0.67623	8.43202	6.43559	-1.99643	8.03137	6.34081	-1.69056	8.11393	7.30928	-0.80464
Idi1	-0.493373	0.326156	11.1398	10.1353	-1.0045	10.7896	10.1546	-0.634942	10.4681	10.8996	0.43149	10.5604	9.23586	-1.32455	10.378	9.9319	-0.446075	10.6361	9.71862	-0.917444
Snapc3	-0.493304	0.326223	7.95391	5.25695	-2.69696	8.10144	5.5609	-2.54054	7.96821	6.03503	-1.93318	8.23228	5.08612	-3.14617	7.86452	5.70606	-2.15846	8.51102	5.16505	-3.34597
Exog	-0.493221	0.326305	6.06938	4.99661	-1.07277	6.11269	4.88715	-1.22554	6.36132	5.20716	-1.15416	6.61836	3.9236	-2.69477	6.34548	5.6157	-0.729783	5.71358	4.20599	-1.50759
Gm4951	-0.493151	0.326374	12.0628	10.4553	-1.60753	12.5757	11.0775	-1.49817	12.1917	11.3614	-0.830305	12.2487	10.1841	-2.06461	12.3523	10.8445	-1.50781	12.506	10.6629	-1.84304
Gm3414	-0.49312	0.326404	8.68566	4.24987	-4.43579	9.09765	5.12223	-3.97542	8.9723	5.15958	-3.81272	8.9121	4.40705	-4.50505	9.1314	5.38388	-3.74752	9.22907	3.77834	-5.45073
Mef2c	-0.492891	0.326629	5.87629	4.85497	-1.02132	5.7144	4.68495	-1.02945	5.85598	4.30533	-1.55064	5.48491	3.91416	-1.57075	5.95221	4.21585	-1.73636	5.79694	4.02397	-1.77298
Ednra	-0.492803	0.326715	6.06365	6.20222	0.138565	6.80047	6.09061	-0.709866	6.13469	7.36419	1.2295	6.55003	5.83981	-0.710215	7.35655	6.8857	-0.470851	5.97038	6.33123	0.360858
mKIAA1741	-0.492671	0.326845	7.4489	6.08023	-1.36867	8.07327	6.639	-1.43428	8.07789	7.01316	-1.06473	8.2488	5.6884	-2.56039	7.81749	6.64388	-1.17362	7.82286	6.21119	-1.61167
0610030E20Rik	-0.492662	0.326854	7.21598	7.45001	0.234028	7.69449	7.77232	0.0778295	7.18608	7.34874	0.162664	8.06206	6.63233	-1.42972	7.5386	7.29319	-0.245407	7.19702	7.86869	0.671669
Banf1	-0.492329	0.32718	8.3764	9.46426	1.08786	9.01712	8.8468	-0.170324	8.71991	9.5953	0.875389	8.82892	8.49667	-0.332253	8.71196	8.85538	0.143423	8.70774	9.2125	0.504764
Elovl3	-0.492201	0.327306	11.7541	10.2344	-1.51979	11.8962	10.8465	-1.04972	11.6539	11.8872	0.233361	13.0082	11.2721	-1.73615	12.7895	11.9479	-0.841683	11.5913	10.3564	-1.23493
Angptl6	-0.492083	0.327422	9.75003	9.40318	-0.346855	9.99012	9.69816	-0.291962	9.77278	10.164	0.391177	10.6877	9.14541	-1.54226	10.2012	9.99239	-0.208795	9.99144	10.0186	0.0271616
Pnkd	-0.49194	0.327562	9.81673	9.09633	-0.720406	9.82833	9.22292	-0.605411	9.02646	9.91978	0.893327	10.3757	8.69682	-1.67883	9.8248	9.43082	-0.393978	9.51318	9.67768	0.1645
Rsrc1	-0.491703	0.327796	8.74246	7.1419	-1.60056	9.02017	7.5137	-1.50647	8.95708	7.65236	-1.30471	9.08727	6.56838	-2.51889	8.62952	7.02725	-1.60227	9.01347	7.24779	-1.76568
Ppp2r5e	-0.491566	0.327931	10.4943	8.7074	-1.78693	11.0714	9.64575	-1.42564	10.539	10.2154	-0.323558	10.7232	8.7797	-1.94349	10.9314	9.80066	-1.13072	10.3614	8.42474	-1.93661
Uaca	-0.491558	0.327939	9.53146	7.25059	-2.28086	9.46062	6.70032	-2.7603	9.62514	6.81085	-2.8143	10.0159	6.57577	-3.44016	9.44947	6.00384	-3.44563	9.83322	7.38889	-2.44434
Gstm5	-0.491353	0.328141	8.18307	7.81681	-0.366253	8.23091	8.31569	0.0847875	7.88266	8.54077	0.658105	8.359	7.69141	-0.667593	7.94958	7.95565	0.00606264	8.50884	8.07295	-0.435888
Fam89a	-0.491324	0.328169	5.43211	5.48644	0.0543374	5.90141	6.15204	0.25063	6.55955	6.70699	0.147443	7.35368	5.8967	-1.45698	6.58209	6.76052	0.178433	6.32124	6.57823	0.256989
Taf4a	-0.491322	0.328171	9.28704	9.16072	-0.126318	9.51517	7.49655	-2.01863	9.50338	7.68885	-1.81453	9.81409	7.79766	-2.01643	9.6896	7.43534	-2.25426	9.60724	8.44448	-1.16275
E130012A19Rik	-0.491147	0.328344	5.34233	3.47057	-1.87175	5.30349	3.29973	-2.00375	5.58229	3.59891	-1.98338	5.90375	2.37748	-3.52626	5.66533	4.04365	-1.62168	5.8143	3.62991	-2.18439
Pcdhgb2	-0.491005	0.328483	7.57003	6.32194	-1.24809	7.46259	6.71189	-0.750697	7.49774	6.9654	-0.532334	8.28582	6.45524	-1.83058	7.72015	6.73319	-0.986959	7.8899	6.70329	-1.18661
Dnajb11	-0.490996	0.328492	12.3249	11.2718	-1.05307	12.5103	11.2479	-1.26247	11.9347	11.67	-0.264698	12.2824	10.6638	-1.61858	12.5215	11.3531	-1.16846	12.3128	11.0466	-1.26619
Sftpa1	-0.490739	0.328745	5.03365	3.1859	-1.84775	5.93368	2.781	-3.15268	6.52169	2.20138	-4.32031	5.75989	1.81149	-3.9484	5.94401	3.13292	-2.8111	6.53737	2.50392	-4.03345
Col5a1	-0.490459	0.329021	8.71726	7.59036	-1.1269	8.84541	7.86358	-0.981835	8.73653	8.30883	-0.427697	9.275	7.26092	-2.01408	9.32627	7.90902	-1.41725	8.95003	8.37355	-0.576476
Cald1	-0.490395	0.329084	10.5478	10.1902	-0.357553	10.8349	10.0495	-0.785425	10.6069	10.6747	0.0677428	10.808	9.44917	-1.35886	10.7521	10.1089	-0.643141	10.9371	10.3926	-0.544415
Rap2b	-0.490359	0.329119	6.41791	4.42673	-1.99118	6.6192	4.11124	-2.50796	6.15213	5.76914	-0.382989	7.35368	4.24009	-3.11359	6.80775	4.69851	-2.10923	6.5867	5.45632	-1.13038
Med23	-0.490297	0.329181	9.5202	7.43087	-2.08932	10.0171	7.95178	-2.06537	9.36351	8.14786	-1.21565	10.2915	7.34946	-2.942	9.68011	7.98299	-1.69712	9.5891	7.38699	-2.20211
Pcdhga12	-0.490163	0.329313	7.04154	5.16586	-1.87568	6.88154	6.07776	-0.803786	6.73521	6.41786	-0.31735	7.76512	5.59083	-2.17429	7.36018	5.98891	-1.37128	7.05235	6.13061	-0.921741
Dap	-0.489932	0.329542	9.30349	10.8415	1.538	10.312	11.0411	0.729108	9.42864	11.1337	1.7051	9.85317	10.2206	0.367396	10.2973	10.5337	0.236441	10.0888	11.9874	1.89858
Ap4b1	-0.489749	0.329722	10.0178	8.72734	-1.29047	9.87718	8.38287	-1.4943	9.70274	9.12266	-0.580083	10.3155	8.19448	-2.12102	9.55687	8.55387	-1.003	10.0574	8.34734	-1.71008
Mysm1	-0.489473	0.329995	7.46254	4.98878	-2.47376	8.36816	5.307	-3.06117	7.83864	5.93657	-1.90207	7.80312	4.04347	-3.75965	7.85279	5.65325	-2.19954	8.23248	5.28626	-2.94622
Terf1	-0.489445	0.330022	7.97063	6.65179	-1.31885	8.78779	7.60009	-1.1877	8.35923	7.39638	-0.962854	8.45678	6.08987	-2.36691	8.30612	7.06768	-1.23844	8.62392	7.29154	-1.33238
Gm5506	-0.489394	0.330072	12.7328	13.0139	0.281034	13.0627	13.4716	0.4089	12.7832	13.1537	0.370519	13.3012	12.4155	-0.885718	12.8851	13.0674	0.182234	12.9918	13.2875	0.295754
mKIAA1841	-0.489281	0.330184	8.01165	3.91221	-4.09943	8.0805	5.76708	-2.31342	7.99052	6.33712	-1.6534	7.56322	4.54371	-3.01952	8.19115	5.25724	-2.9339	7.61668	4.036	-3.58068
Gabpb2	-0.489243	0.330222	8.57799	6.58274	-1.99525	8.91296	6.91889	-1.99407	8.57913	6.9883	-1.59082	9.03052	6.1112	-2.91931	8.71955	7.04418	-1.67536	8.95708	6.50389	-2.45319
Arid4b	-0.489222	0.330242	9.7993	7.6806	-2.11871	10.2448	7.93866	-2.30619	10.3212	8.44806	-1.87314	10.1829	7.30771	-2.8752	10.2319	7.88603	-2.34588	10.345	7.80036	-2.54461
Tmem51	-0.488898	0.330563	6.59356	5.35267	-1.24089	6.99293	5.61779	-1.37514	6.22461	6.3935	0.168889	7.78383	5.37332	-2.41052	6.6613	6.00476	-0.656536	7.00476	6.15797	-0.846781
Tpm1	-0.488481	0.330976	9.17319	8.38031	-0.792888	9.3407	8.09236	-1.24835	8.98296	8.93588	-0.047076	9.72593	8.07059	-1.65534	9.30472	8.24284	-1.06188	9.85156	9.01502	-0.836535
Hspb6	-0.488458	0.330998	6.79312	6.53097	-0.262157	7.35649	6.57743	-0.779057	5.85006	6.59926	0.749198	7.15233	6.05143	-1.1009	7.21021	6.61318	-0.597031	6.75437	6.69491	-0.059462
1700017B05Rik	-0.488293	0.331162	8.17456	6.81104	-1.36352	8.01075	6.69006	-1.32069	7.48542	7.44766	-0.0377567	8.7731	6.71815	-2.05495	8.16726	6.79277	-1.3745	8.23317	7.47578	-0.757391
Pcgf6	-0.487959	0.331493	7.99662	6.49604	-1.50058	8.31875	7.11343	-1.20532	7.88274	6.98055	-0.902189	8.38889	6.19429	-2.1946	8.1967	6.87932	-1.31738	8.51082	6.95083	-1.55999
Scarf2	-0.4879	0.331551	7.73318	5.85998	-1.8732	7.66741	6.02889	-1.63853	7.49814	6.5594	-0.938742	8.47343	5.18325	-3.29019	7.56455	6.00221	-1.56233	7.23266	6.17101	-1.06165
Dll4	-0.48785	0.3316	8.11692	7.37723	-0.739693	8.53426	7.35146	-1.18281	8.20276	8.33785	0.135097	8.49017	6.59087	-1.8993	7.77063	7.00081	-0.769821	7.81598	7.23415	-0.581838
1500001M20Rik	-0.487849	0.331602	5.77129	4.97347	-0.797815	6.21044	5.40085	-0.809596	6.61327	5.70105	-0.912217	6.78691	4.98538	-1.80153	5.93343	4.92424	-1.00919	6.48278	5.31032	-1.17246
Hnrnpm	-0.487731	0.331719	11.4346	10.8427	-0.591923	11.5653	10.8611	-0.70417	11.5535	11.089	-0.464558	11.5988	9.97214	-1.6267	11.2821	10.5578	-0.724328	11.7002	10.8274	-0.872813
Sox6	-0.487656	0.331793	8.64882	6.83396	-1.81486	9.19192	6.98713	-2.20479	9.03567	7.23409	-1.80157	8.84292	6.15518	-2.68774	8.60249	6.36801	-2.23448	8.91614	6.55417	-2.36197
Eny2	-0.48756	0.331888	10.4533	9.79681	-0.656463	10.8366	10.3351	-0.501536	10.6893	10.5068	-0.182556	10.6032	9.50836	-1.0948	10.5367	9.80976	-0.726894	11.042	10.0604	-0.981541
Apol9b	-0.487533	0.331915	10.9273	10.7057	-0.221546	11.0226	10.6245	-0.398151	10.9948	11.4764	0.481675	11.3582	10.0899	-1.26825	11.0381	10.7218	-0.316282	11.6096	11.5935	-0.0160919
Snx3	-0.487512	0.331936	10.4515	10.178	-0.273531	10.8426	10.649	-0.193613	10.1202	11.0935	0.973365	10.7988	9.73419	-1.06463	10.6381	10.6587	0.0206154	10.6287	10.7164	0.0877027
Arhgap31	-0.487438	0.332009	9.24894	7.47437	-1.77457	9.61307	7.49632	-2.11675	9.35789	8.53868	-0.81921	9.76406	7.1898	-2.57426	9.59526	7.84881	-1.74645	9.02053	7.16839	-1.85214
Rfxap	-0.487431	0.332016	8.37073	7.64861	-0.722124	8.5237	7.3142	-1.20951	8.62491	7.32478	-1.30013	8.74066	6.51753	-2.22313	8.64533	6.65397	-1.99137	8.42091	7.94135	-0.479561
Rfesd	-0.487308	0.332138	7.02125	4.00432	-3.01693	6.95735	5.28173	-1.67562	6.49265	3.38775	-3.1049	6.56317	3.52957	-3.0336	6.59837	3.91031	-2.68805	7.12627	3.58854	-3.53773
Cnr2	-0.487083	0.332361	5.81247	6.03727	0.224804	5.99613	5.94476	-0.0513676	5.72238	6.31783	0.595453	6.44058	5.60651	-0.834064	5.61316	5.68873	0.0755735	6.30168	6.36781	0.0661314
4930506M07Rik	-0.487073	0.332371	9.89135	8.20845	-1.68291	10.1245	8.57201	-1.55252	10.1387	9.08473	-1.05393	10.1269	7.93196	-2.19489	10.2105	8.4885	-1.72195	10.2792	8.44543	-1.83373
Yod1	-0.486971	0.332472	9.14988	6.63548	-2.5144	9.30306	6.40588	-2.89717	9.21696	8.1812	-1.03575	9.46965	6.65061	-2.81905	9.29763	7.38084	-1.91679	9.3836	6.21119	-3.17241
Mina	-0.486766	0.332676	8.2503	7.24321	-1.00709	8.20972	7.42125	-0.788461	7.9434	7.7387	-0.204706	8.51456	6.66662	-1.84794	7.97774	7.29332	-0.684423	8.25312	7.32492	-0.928197
Cwc15	-0.486746	0.332696	11.2697	9.74603	-1.52365	11.7186	9.91722	-1.80141	11.4636	10.4013	-1.06231	11.4624	9.17025	-2.2922	11.3564	9.64704	-1.70932	11.8631	10.017	-1.84608
mKIAA0145	-0.48669	0.332752	6.96841	4.75306	-2.21534	7.54584	4.13585	-3.40999	7.27977	4.51448	-2.76529	7.46225	3.47225	-3.99001	7.24491	4.67888	-2.56603	7.20757	3.91292	-3.29465
Dnajc8	-0.486537	0.332904	9.27496	8.15746	-1.1175	9.53108	8.32077	-1.21031	9.3779	8.52192	-0.855973	9.57282	7.59247	-1.98035	8.87036	7.64388	-1.22648	9.51787	8.08131	-1.43656
Lama2	-0.486504	0.332936	6.77228	5.58354	-1.18875	7.21146	6.28793	-0.923534	7.02441	6.46643	-0.557985	6.91156	5.39468	-1.51689	7.32686	6.02619	-1.30068	7.1503	5.83808	-1.31221
Eif3b	-0.486234	0.333205	12.6518	11.7727	-0.879162	12.6964	11.5909	-1.10548	12.4315	12.0504	-0.381047	12.8144	10.964	-1.85045	12.646	11.6626	-0.98342	12.6267	11.6362	-0.990524
C230081A13Rik	-0.486074	0.333363	10.0776	7.51408	-2.56348	10.288	8.00724	-2.28074	9.96045	8.70384	-1.25661	10.6676	7.52967	-3.13797	10.3259	8.37628	-1.94967	10.3769	7.90548	-2.47142
Stmn1	-0.486	0.333438	6.41791	6.98357	0.565662	6.24787	6.4025	0.154637	6.38078	7.16663	0.785841	6.77278	6.28514	-0.487639	6.28143	7.02951	0.748085	7.3807	7.16839	-0.212305
Gtf2h2	-0.485928	0.333509	7.14167	6.20413	-0.937546	7.13717	6.2983	-0.838863	7.19094	6.69843	-0.49251	7.48942	5.8645	-1.62493	7.34658	6.19967	-1.14691	7.28548	6.33061	-0.954872
Rps15	-0.485902	0.333535	12.2122	11.2019	-1.01034	12.475	11.1484	-1.32659	11.9162	11.431	-0.485164	12.3238	10.4664	-1.85736	12.2075	10.6252	-1.58232	12.1474	11.3073	-0.840116
Ap3s2	-0.485835	0.333602	8.87765	8.34749	-0.530165	9.04693	8.56992	-0.477005	8.66887	8.77276	0.103896	9.01074	7.66768	-1.34306	8.50208	8.11294	-0.389135	8.99335	8.36477	-0.628578
Copz2	-0.485724	0.333712	8.77416	8.10901	-0.66515	8.77146	8.41429	-0.357164	8.46457	8.63146	0.166894	9.04993	7.51977	-1.53017	8.50923	8.05702	-0.452215	8.85593	8.52572	-0.33021
Acbd3	-0.485487	0.333948	9.71916	8.10948	-1.60967	9.92406	8.38635	-1.53771	9.48382	8.63536	-0.848461	9.80587	7.63745	-2.16842	9.65776	8.07214	-1.58562	9.83013	8.13186	-1.69826
Morc2a	-0.485382	0.334052	9.60377	7.57822	-2.02555	9.83531	7.52063	-2.31467	9.59295	8.1755	-1.41745	10.0519	7.08013	-2.97178	9.67581	7.82552	-1.8503	9.97165	7.57991	-2.39175
Fyb	-0.485358	0.334076	7.69123	6.23367	-1.45756	8.11515	6.46929	-1.64586	7.7644	7.1567	-0.607701	8.40776	6.32626	-2.0815	9.05672	7.43084	-1.62588	8.50307	7.04325	-1.45981
Sod3	-0.485296	0.334138	9.59102	9.79843	0.207411	10.0955	9.88037	-0.215135	9.78081	10.9727	1.19188	10.2234	9.36606	-0.85734	10.2166	10.3294	0.112881	9.92587	10.3986	0.472723
Pard3b	-0.485115	0.334318	8.64677	5.77983	-2.86695	8.1634	5.75803	-2.40537	8.14516	6.16854	-1.97662	8.54672	5.49618	-3.05055	8.1011	5.55932	-2.54178	8.30449	5.19253	-3.11196
Pigy	-0.484902	0.334531	8.61554	7.57167	-1.04387	8.60109	8.16804	-0.43305	8.1847	8.38496	0.200259	8.72137	6.88478	-1.83659	8.3269	7.72985	-0.597053	8.19569	7.89796	-0.297723
mKIAA0601	-0.48407	0.33536	7.41627	5.85136	-1.5649	7.75895	5.45126	-2.30768	7.43038	6.53388	-0.896504	7.87395	5.44488	-2.42907	7.64635	6.02044	-1.62591	7.3572	5.19089	-2.16632
Mpp4	-0.483977	0.335453	6.78718	1.10597	-5.6812	6.7244	4.23032	-2.49408	6.31558	3.46502	-2.85056	6.21916	1.0497	-5.16947	6.72804	3.24395	-3.4841	6.63439	2.81018	-3.82421
Ldhb	-0.483726	0.335704	6.38456	6.27771	-0.10685	6.33501	6.05857	-0.276443	6.71019	6.7793	0.0691064	6.98447	5.88645	-1.09802	7.10081	6.64388	-0.456927	6.92389	6.71347	-0.210423
Fam98a	-0.483664	0.335766	9.89565	8.99172	-0.903937	9.85935	9.19453	-0.664813	9.62387	9.5098	-0.114068	9.89064	8.34156	-1.54907	9.6267	9.05751	-0.569192	9.8837	8.86815	-1.01555
Lpin1	-0.483625	0.335805	13.8322	12.8884	-0.943727	13.4058	12.7521	-0.653706	13.4137	13.1045	-0.309224	13.89	11.859	-2.03098	13.0888	12.2108	-0.878038	13.8151	13.3666	-0.448511
Rhoc	-0.483329	0.336101	7.7662	7.32162	-0.444573	7.54584	7.62795	0.0821117	6.90656	8.34263	1.43607	8.39597	7.27865	-1.11732	7.89601	8.14548	0.249477	7.70867	8.20014	0.491471
Nxn	-0.48331	0.33612	6.11318	4.64275	-1.47043	6.54802	5.37059	-1.17743	6.92117	5.96787	-0.953299	7.20883	4.54371	-2.66512	6.98242	5.54434	-1.43807	6.46886	5.52097	-0.947894
mKIAA0787	-0.482942	0.336489	6.31547	3.70823	-2.60724	6.27331	3.86847	-2.40484	5.85006	4.51448	-1.33557	6.41679	3.41638	-3.00041	6.37838	4.16149	-2.2169	7.10972	4.53056	-2.57916
Stip1	-0.482814	0.336616	11.4608	10.6784	-0.782422	11.3009	10.8166	-0.484296	10.6892	11.181	0.491825	11.5441	10.1457	-1.3984	11.5083	10.941	-0.567274	10.9402	10.6825	-0.257659
Slc9a1	-0.482715	0.336715	7.74883	6.31416	-1.43467	8.26301	6.39573	-1.86728	7.35704	7.02748	-0.329556	8.70673	6.38554	-2.32118	8.37469	6.8942	-1.48049	7.93504	6.65706	-1.27798
Eif1ax	-0.482566	0.336864	10.3783	8.8546	-1.52371	10.4721	9.06252	-1.40962	10.4112	9.51689	-0.894298	10.3014	8.48876	-1.81265	10.1934	8.74566	-1.44777	10.6013	8.58643	-2.01491
Plk3	-0.482525	0.336905	11.695	9.68989	-2.00512	10.5054	8.36567	-2.1397	9.90137	9.87557	-0.0257942	10.4793	7.91422	-2.56507	10.5055	9.24968	-1.25585	10.2695	8.4722	-1.79727
Xdh	-0.482518	0.336912	12.5288	11.1275	-1.40133	12.2765	11.0636	-1.21291	12.1355	11.5642	-0.57125	12.6291	10.4222	-2.20688	12.3921	11.1715	-1.22055	12.4588	11.2532	-1.20561
Katnal1	-0.482311	0.33712	8.02613	6.24032	-1.78581	7.51418	6.24548	-1.2687	7.89752	7.01316	-0.884354	8.46719	6.14033	-2.32686	7.48154	6.48341	-0.998129	8.16354	6.10272	-2.06081
Klhl20	-0.482161	0.337271	7.95518	6.29687	-1.65831	7.75921	6.16406	-1.59515	8.0747	6.74604	-1.32866	8.10297	5.52271	-2.58026	7.57467	6.03789	-1.53679	7.78057	5.86901	-1.91156
Ngrn	-0.482127	0.337304	9.09438	8.39868	-0.695698	9.29128	8.88862	-0.402656	9.20735	8.7655	-0.441856	9.3359	7.79138	-1.54452	9.17028	8.34786	-0.822423	9.17032	8.55066	-0.619652
Sugp1	-0.48201	0.337421	8.17458	8.25159	0.0770041	8.71587	8.45886	-0.257017	8.29932	8.62077	0.32145	8.951	7.82361	-1.12739	8.45612	8.22425	-0.231866	8.55833	8.61299	0.054661
Galntl4	-0.481919	0.337513	6.41787	4.64275	-1.77512	6.05569	4.69528	-1.36041	5.40516	4.44505	-0.960107	7.055	4.08746	-2.96754	6.31447	5.25724	-1.05723	6.4148	4.89818	-1.51662
Sh3bp2	-0.481898	0.337533	8.45669	7.57115	-0.885539	8.49333	7.64066	-0.852667	7.57036	7.67172	0.101359	8.7908	7.09152	-1.69929	8.06894	7.18933	-0.879608	8.62008	8.11643	-0.50365
Emp3	-0.481847	0.337585	5.94037	5.51804	-0.422329	5.30349	5.81359	0.510105	5.20629	5.81114	0.604849	6.50968	5.23483	-1.27485	6.49828	6.43743	-0.0608543	5.86849	6.45128	0.582791
Eps8l2	-0.481757	0.337675	10.6852	9.80964	-0.87551	11.1869	10.005	-1.18183	10.8191	10.5051	-0.314008	11.6882	9.51978	-2.16841	11.2753	10.3986	-0.8767	11.1978	10.4263	-0.771511
Arpc5	-0.481495	0.337938	10.4596	10.0925	-0.367067	10.5452	10.4117	-0.133566	10.3776	10.4066	0.0290063	10.5418	9.66595	-0.87584	10.4426	9.64303	-0.799614	10.5203	10.2796	-0.240656
Hist1h2bm	-0.481186	0.338248	7.41143	6.67169	-0.739736	7.39793	6.69788	-0.700041	7.15219	7.37865	0.226454	7.98134	6.28986	-1.69148	7.83113	7.16747	-0.663661	7.10972	6.80798	-0.301743
Hspbap1	-0.481021	0.338414	7.17756	5.54895	-1.62861	6.48409	6.07776	-0.406337	5.90989	6.46539	0.5555	7.13785	5.8967	-1.24115	7.39149	6.25061	-1.14088	6.7253	6.18483	-0.540474
Armcx4	-0.480956	0.338479	6.84308	3.81382	-3.02926	6.1956	1.72439	-4.47121	6.15213	2.20138	-3.95075	6.81282	2.69175	-4.12107	5.94401	0.810988	-5.13303	6.91748	3.2775	-3.63998
Wasl	-0.480713	0.338723	10.134	8.40325	-1.73078	10.6427	8.91796	-1.72473	10.3028	9.58722	-0.715604	10.5333	8.19766	-2.33568	10.4828	8.80944	-1.67334	10.4435	8.83925	-1.60424
Cd2ap	-0.480584	0.338853	9.99672	7.63361	-2.36311	10.4061	8.48874	-1.91735	10.2919	9.09875	-1.19315	10.3902	7.69451	-2.69569	10.2331	8.49021	-1.74291	10.6836	8.20683	-2.47677
Arhgef3	-0.48044	0.338997	8.63917	7.72944	-0.909723	9.41848	8.58427	-0.834212	9.41228	9.72895	0.316673	9.99574	8.54673	-1.44901	9.80926	9.28366	-0.525596	9.59049	8.69651	-0.893977
Spcs3	-0.480179	0.33926	10.4609	9.40529	-1.05559	10.5724	9.92651	-0.645882	10.2832	10.3892	0.106005	10.7086	9.30935	-1.39928	10.2994	9.78827	-0.511102	10.6139	9.48831	-1.12563
4931414P19Rik	-0.480066	0.339373	7.20329	6.05891	-1.14437	7.48181	5.54614	-1.93567	7.52908	6.73635	-0.792733	8.08488	5.56536	-2.51951	7.80592	6.08152	-1.7244	7.47541	6.40635	-1.06906
Mafg	-0.480052	0.339388	9.22716	7.61248	-1.61468	9.22372	7.83755	-1.38617	9.07388	7.84625	-1.22763	9.32379	6.73296	-2.59083	9.13603	7.49749	-1.63854	9.28991	7.85063	-1.43927
Ccdc71	-0.479937	0.339503	8.90535	7.29451	-1.61083	9.30306	7.44799	-1.85506	9.21696	8.24387	-0.973082	9.31094	7.1084	-2.20254	9.26841	7.27369	-1.99472	9.42034	7.73881	-1.68154
Mitf	-0.479923	0.339517	7.19592	5.13856	-2.05736	7.0344	5.66619	-1.36821	6.4521	5.92616	-0.525939	7.251	4.98655	-2.26445	6.88355	5.41512	-1.46843	6.94878	5.29038	-1.6584
Ino80d	-0.479877	0.339564	8.80514	6.75743	-2.04771	9.39643	5.79619	-3.60024	8.81883	6.95055	-1.86828	9.29894	5.78481	-3.51413	9.01327	6.7001	-2.31317	9.18482	6.05627	-3.12856
Smc2	-0.479672	0.33977	7.13033	5.20532	-1.92501	7.57234	6.00981	-1.56253	7.13389	6.19118	-0.942703	7.66891	5.47458	-2.19433	7.831	6.18882	-1.64218	7.59172	5.55897	-2.03275
Ighmbp2	-0.479563	0.33988	6.83465	5.23818	-1.59647	7.0042	5.76064	-1.24356	6.82763	5.59895	-1.22868	7.74825	4.79875	-2.9495	6.65477	5.73781	-0.916955	7.06311	5.42217	-1.64094
Foxk2	-0.479536	0.339907	9.4813	6.44316	-3.03814	9.23422	6.16406	-3.07016	8.98324	6.23783	-2.74541	9.49458	5.60963	-3.88495	8.95916	5.68753	-3.27163	9.33357	6.19783	-3.13574
Suz12	-0.479488	0.339955	10.4372	7.82922	-2.60801	10.6151	8.15408	-2.46104	10.6572	8.68436	-1.9728	10.7899	7.60812	-3.18175	10.5083	8.33137	-2.17689	10.8447	7.72301	-3.12169
Acin1	-0.479335	0.340109	10.4191	9.19865	-1.22045	10.5987	9.33486	-1.26382	10.4814	9.88092	-0.600457	10.7248	8.76427	-1.96049	10.5029	9.39796	-1.10494	10.8863	9.42901	-1.4573
Irak4	-0.479322	0.340122	8.26212	6.98225	-1.27987	8.36251	6.9783	-1.38421	7.8966	7.92441	0.0278137	9.10399	7.05359	-2.0504	8.4042	7.10137	-1.30283	8.50952	7.78852	-0.720999
Apobec3	-0.47856	0.340891	5.72276	4.61588	-1.10688	5.89123	5.03049	-0.860735	6.21365	5.69541	-0.518237	6.52829	4.5018	-2.02649	6.07065	5.53736	-0.533288	6.72396	5.36221	-1.36175
Msn	-0.478366	0.341086	7.91465	7.82319	-0.0914566	8.34091	7.67321	-0.667704	7.86015	8.69046	0.83031	8.62336	7.77924	-0.844128	8.54354	8.30983	-0.233707	8.49548	8.20936	-0.286113
Map4k2	-0.478364	0.341089	8.5659	5.63601	-2.9299	8.54574	5.30289	-3.24285	8.06123	6.19681	-1.86442	9.28035	5.34586	-3.9345	8.7733	5.60285	-3.17045	8.62037	6.25305	-2.36731
Nmral1	-0.478342	0.341111	8.19213	7.56407	-0.628055	7.41258	6.88742	-0.525168	7.74792	8.03451	0.286596	8.81462	7.49103	-1.32359	7.75053	7.50269	-0.247837	8.4273	7.69708	-0.730222
Nfkbib	-0.47819	0.341264	8.52152	8.66575	0.14423	8.8872	8.66319	-0.224015	8.33959	9.04915	0.709558	8.98266	8.17446	-0.808203	8.83379	8.75115	-0.0826321	9.16826	9.2543	0.0860362
Pnpt1	-0.478186	0.341268	10.7488	8.97124	-1.77754	10.6485	9.11193	-1.53656	10.4474	9.74363	-0.703768	10.6486	8.64609	-2.00253	10.2617	8.91007	-1.35167	10.593	8.49475	-2.09822
Map3k3	-0.478165	0.341289	10.019	6.69197	-3.32703	10.2762	7.14262	-3.13362	10.2122	7.58897	-2.6232	10.3379	6.33747	-4.0004	10.0051	7.04365	-2.96146	10.1747	6.61818	-3.55648
Sik1	-0.477945	0.341512	8.99278	8.6228	-0.369975	9.90723	9.45697	-0.450258	9.30037	9.98697	0.686603	9.93709	8.74438	-1.19271	10.1124	9.85484	-0.257526	9.27994	9.16272	-0.117228
BC003331	-0.477928	0.341529	10.2779	8.85489	-1.423	10.2017	8.90328	-1.29843	10.0679	9.52605	-0.541824	10.167	8.1889	-1.97808	10.1286	9.13236	-0.996216	10.217	8.4943	-1.72274
Rps12	-0.477895	0.341562	9.34926	6.31422	-3.03504	9.30286	6.38338	-2.91948	9.12067	7.07665	-2.04402	9.63512	5.78618	-3.84894	9.00448	5.52487	-3.47961	9.01526	6.91158	-2.10368
Srsf4	-0.477873	0.341585	9.5172	8.85932	-0.657882	10.3126	9.22502	-1.08754	9.91336	10.085	0.171609	10.4928	8.80876	-1.684	10.119	9.28721	-0.831805	10.3134	9.8218	-0.491622
Pde7b	-0.477855	0.341603	6.9656	5.91147	-1.05413	7.55743	6.06671	-1.49072	6.77397	6.66924	-0.104733	7.39473	5.18757	-2.20717	6.95513	5.96381	-0.991319	6.98992	6.10525	-0.884666
Tspan9	-0.477824	0.341634	8.7438	8.63726	-0.10654	8.24383	8.33944	0.0956042	8.33414	9.42994	1.0958	9.30447	8.34688	-0.957591	8.89515	9.04077	0.145618	8.59975	9.06312	0.463366
Tcp1	-0.477719	0.34174	12.7759	11.2374	-1.53855	12.7772	11.6355	-1.14172	12.5805	12.2143	-0.36621	12.7215	10.8762	-1.84532	12.5218	11.4227	-1.09916	12.6366	11.1015	-1.53516
Zfp764	-0.477703	0.341756	6.26234	4.59046	-1.67188	6.42283	4.74558	-1.67726	6.07468	4.75313	-1.32155	6.39435	3.68846	-2.70589	6.28269	4.47784	-1.80485	6.12177	4.52871	-1.59306
Apbb3	-0.477693	0.341766	8.83303	6.64981	-2.18322	8.61608	6.51312	-2.10296	8.0844	6.46539	-1.619	8.89067	5.65258	-3.23809	8.21759	5.80194	-2.41565	8.46994	6.78542	-1.68452
Pgrmc2	-0.477661	0.341799	9.75003	9.80164	0.0516084	10.0649	9.85047	-0.214402	9.64875	10.0676	0.418873	10.1576	9.01629	-1.14135	9.86156	9.82389	-0.0376721	9.99297	9.99509	0.00212302
Trim44	-0.47755	0.341911	9.25203	8.50949	-0.742533	9.58541	8.10086	-1.48455	9.21399	8.3474	-0.866595	9.71614	7.67662	-2.03952	9.32627	7.75819	-1.56808	9.82328	8.90456	-0.918726
Tasp1	-0.477485	0.341977	8.30863	5.39381	-2.91482	8.34999	5.64628	-2.70371	8.04688	5.80276	-2.24412	8.49443	4.88431	-3.61013	8.17535	5.61468	-2.56067	8.20548	5.08116	-3.12431
Rhob	-0.477301	0.342163	9.44769	8.77111	-0.676586	9.51251	8.6224	-0.890106	9.21696	9.64839	0.431432	10.4104	8.54388	-1.86655	9.95097	9.46706	-0.483917	9.51469	9.298	-0.216691
Fam96b	-0.476937	0.342531	8.67651	7.95326	-0.72325	8.63338	7.79181	-0.841563	7.71668	8.62755	0.910872	8.75496	7.37523	-1.37973	8.11816	7.69363	-0.424524	8.73352	8.45302	-0.280495
Ecm1	-0.476891	0.342577	10.8719	12.1094	1.23752	11.7604	12.376	0.615618	10.992	12.953	1.96096	11.6705	11.8758	0.2053	11.7699	12.4874	0.717593	11.1941	12.6546	1.46053
Shroom3	-0.476596	0.342876	9.14692	7.28197	-1.86496	9.14611	6.99216	-2.15396	8.51971	7.19975	-1.31996	9.42361	6.25518	-3.16843	8.76348	6.98101	-1.78247	8.94293	7.12517	-1.81776
Zfp692	-0.476582	0.34289	7.52228	4.17257	-3.34971	6.8138	4.967	-1.8468	7.00587	5.3615	-1.64437	7.99134	4.96961	-3.02173	7.3119	4.96479	-2.34711	7.86346	4.96166	-2.90179
Zfp692-ps	-0.476582	0.34289	7.52228	4.17257	-3.34971	6.8138	4.967	-1.8468	7.00587	5.3615	-1.64437	7.99134	4.96961	-3.02173	7.3119	4.96479	-2.34711	7.86346	4.96166	-2.90179
Ifitm1	-0.476278	0.343198	7.54258	7.83403	0.291456	8.34517	8.51764	0.172471	7.82309	9.7411	1.91802	8.10385	8.20977	0.105925	8.49909	8.85531	0.35622	8.32906	8.82002	0.490965
Cc2d1b	-0.476199	0.343278	8.97994	7.96147	-1.01847	8.75715	7.30619	-1.45096	8.78594	7.88853	-0.89741	9.14043	7.05506	-2.08537	8.72607	7.17034	-1.55573	9.10722	7.95288	-1.15434
Scnm1	-0.476116	0.343363	6.7844	6.13681	-0.647588	7.76078	6.44095	-1.31983	7.19109	6.48709	-0.704006	7.36402	5.22396	-2.14007	6.75603	6.04347	-0.712561	7.98392	6.73678	-1.24714
Nop58	-0.475977	0.343503	10.5248	8.32385	-2.20093	10.4113	8.74013	-1.67115	10.0454	9.21119	-0.834247	10.1262	7.90946	-2.21677	10.05	8.45917	-1.59079	10.7528	8.42608	-2.3267
Tes	-0.475976	0.343504	6.9457	5.63791	-1.30779	5.99613	4.69528	-1.30085	5.37147	6.4739	1.10243	6.2508	5.11709	-1.1337	6.84215	5.4158	-1.42635	6.29177	5.91768	-0.374085
Eno3	-0.475879	0.343603	7.4381	4.4726	-2.9655	7.34454	5.61779	-1.72674	7.16167	5.69631	-1.46536	7.20883	4.43336	-2.77547	7.36018	4.51776	-2.84243	7.30903	5.34168	-1.96735
Dusp1	-0.475876	0.343606	9.48226	7.60515	-1.87711	9.34265	7.88188	-1.46077	9.30595	9.02853	-0.277417	9.8686	7.28647	-2.58213	9.25996	7.97891	-1.28105	9.59925	8.4195	-1.17975
Rreb1	-0.475833	0.343649	10.4076	8.3366	-2.07096	10.7972	8.56178	-2.23544	10.4631	9.55944	-0.903639	11.369	8.42353	-2.94543	11.0594	9.18093	-1.87848	10.4919	8.67827	-1.81363
Abcf3	-0.475516	0.34397	11.4521	10.2055	-1.24656	11.4735	10.4579	-1.01565	11.1637	10.8746	-0.28906	11.6228	9.76806	-1.85471	11.4481	10.4113	-1.03682	11.235	10.1488	-1.08629
Csf2rb2	-0.475429	0.344059	5.47251	4.32324	-1.14927	6.62824	4.80671	-1.82153	5.83263	5.28285	-0.549781	6.68277	4.90467	-1.77809	6.5523	4.99677	-1.55553	6.69984	5.0866	-1.61325
Zcchc14	-0.47542	0.344069	9.20393	6.39428	-2.80965	9.47775	6.84018	-2.63757	9.29522	6.70069	-2.59453	9.89403	5.80988	-4.08416	9.65959	7.09922	-2.56037	9.5363	6.71283	-2.82347
Srsf3	-0.475416	0.344072	10.1129	7.56071	-2.55221	10.3434	7.9463	-2.39711	9.67292	8.721	-0.951918	9.97403	7.75801	-2.21602	10.1057	7.72348	-2.38221	10.4486	7.71936	-2.72925
Slc1a5	-0.475402	0.344087	5.77864	3.81382	-1.96481	5.44453	3.29973	-2.1448	6.33786	5.78328	-0.554584	7.04779	4.43544	-2.61235	6.46923	4.32195	-2.14728	6.85175	5.52097	-1.33078
Fam20a	-0.475321	0.344168	9.55899	8.20433	-1.35466	9.97663	8.41931	-1.55732	9.35521	9.03149	-0.323713	10.3058	8.16813	-2.13772	9.97184	8.84551	-1.12633	9.78857	8.39095	-1.39761
Xpa	-0.474952	0.344543	8.96688	7.24334	-1.72355	8.83433	7.92196	-0.912367	8.96595	8.12771	-0.838246	9.09606	7.02639	-2.06968	8.84184	7.45422	-1.38763	9.47652	8.03481	-1.44171
Drg1	-0.474943	0.344552	9.95077	9.12307	-0.827708	9.96383	9.86444	-0.0993943	9.78846	9.57048	-0.217979	9.89795	8.63839	-1.25956	9.79565	8.9923	-0.803353	9.80039	9.2934	-0.506997
Mtdh	-0.474905	0.344591	10.085	8.59242	-1.49256	10.487	8.92515	-1.5618	10.3234	9.3263	-0.997131	10.5006	8.28491	-2.21568	10.6775	9.06911	-1.60838	10.5852	8.933	-1.65216
Rbp1	-0.474784	0.344714	8.79968	7.4418	-1.35789	9.04324	7.18452	-1.85872	10.3603	10.8655	0.505222	9.5011	7.98101	-1.52009	9.07947	7.92577	-1.1537	10.0644	8.60241	-1.46194
Efhd2	-0.474624	0.344877	10.3926	9.91069	-0.481949	10.7652	9.69462	-1.07055	10.2151	10.2405	0.0254099	10.7437	8.9119	-1.83181	10.5252	9.73438	-0.790868	10.8023	10.4741	-0.328278
Nucks1	-0.474463	0.34504	11.7859	10.8058	-0.980136	12.0463	10.9699	-1.0764	12.086	11.5324	-0.553606	12.0478	10.3323	-1.71552	11.9814	10.9998	-0.981572	12.3055	10.969	-1.33644
Il34	-0.474356	0.34515	5.59437	2.83089	-2.76348	5.7996	4.4025	-1.3971	5.68861	5.47034	-0.21827	6.84871	3.35826	-3.49046	5.90049	4.71788	-1.18261	5.99382	4.86497	-1.12885
Rufy3	-0.474341	0.345164	10.3598	8.0807	-2.2791	10.8246	8.54329	-2.28132	10.6799	8.78573	-1.89419	10.6063	7.73739	-2.86889	10.8445	8.44336	-2.40116	10.8457	8.23816	-2.60758
3200002M19Rik	-0.474113	0.345397	7.43395	4.41916	-3.01479	7.1053	4.74307	-2.36223	7.35448	5.8477	-1.50678	7.9532	4.56331	-3.38989	7.59012	5.17343	-2.41669	7.84602	5.34647	-2.49955
Tia1	-0.474032	0.345479	6.78824	4.50314	-2.2851	7.23675	5.43536	-1.80139	6.80864	5.85779	-0.950858	7.38481	4.72581	-2.659	6.99637	5.33661	-1.65976	6.93257	4.79189	-2.14068
Gstm4	-0.473968	0.345544	9.6149	9.12664	-0.488265	9.59881	9.33339	-0.265419	9.18852	9.95821	0.769692	10.4129	9.11839	-1.2945	9.74852	9.74679	-0.00173396	9.89483	9.78517	-0.109664
Ksr1	-0.473881	0.345632	6.10438	3.82924	-2.27514	6.84257	5.32176	-1.52081	5.98905	5.57793	-0.411122	6.95728	4.67254	-2.28474	6.62366	4.85164	-1.77202	6.61076	5.03882	-1.57194
Creb3l2	-0.473627	0.345891	9.13325	8.59345	-0.539799	9.623	8.57368	-1.04932	9.42608	8.76566	-0.660416	9.65899	7.63745	-2.02154	9.59526	8.40941	-1.18585	8.54673	8.08369	-0.463032
Ip6k2	-0.473506	0.346014	8.04656	6.805	-1.24157	8.4126	7.42403	-0.988567	8.96107	8.67371	-0.287359	9.57395	7.61576	-1.95819	9.22162	8.23767	-0.98395	8.28644	7.29057	-0.995868
AK049578	-0.473386	0.346137	10.2143	8.24266	-1.97167	10.4382	8.66531	-1.77294	10.101	9.20691	-0.89414	10.4224	8.07648	-2.34595	10.5084	8.88887	-1.61952	10.2468	8.15333	-2.09343
Pdp1	-0.473273	0.346252	5.84552	3.33525	-2.51027	6.43984	3.80849	-2.63135	6.33054	6.0085	-0.32204	6.9571	4.43544	-2.52166	6.83077	4.96479	-1.86598	6.40876	3.91292	-2.49585
Fcer1g	-0.473159	0.346367	6.14007	6.9684	0.828333	7.17942	7.36193	0.18251	6.38078	8.26921	1.88842	7.2498	7.47944	0.229641	7.48154	8.12387	0.642328	7.07558	7.68339	0.607817
Rab18	-0.473012	0.346517	10.7234	10.5786	-0.144876	11.4296	10.856	-0.573625	11.0259	11.1892	0.163257	10.9812	10.1339	-0.847288	11.2477	10.686	-0.561771	11.3262	10.761	-0.565222
Ncoa7	-0.472935	0.346596	6.8384	3.24493	-3.59347	6.88537	4.93855	-1.94682	6.74741	4.81787	-1.92954	7.05922	3.41638	-3.64284	7.26932	4.67963	-2.58969	6.85807	4.20197	-2.65609
Rfc4	-0.472894	0.346638	6.64775	5.83625	-0.811499	6.71008	5.68364	-1.02644	6.4918	6.30805	-0.183749	7.15736	5.2927	-1.86465	6.59503	6.05058	-0.544458	7.14772	6.11646	-1.03126
Tcp11l1	-0.472626	0.346912	6.27692	3.61551	-2.66141	6.35174	3.50588	-2.84586	6.02405	4.59714	-1.42691	6.53605	3.97106	-2.565	6.39323	3.68843	-2.7048	7.16249	4.08024	-3.08226
Lgals4	-0.47256	0.346979	7.62942	1.65305	-5.97637	7.57505	3.05529	-4.51976	8.82214	5.0233	-3.79884	8.14374	1.97512	-6.16862	7.60293	3.77446	-3.82846	7.83018	2.11461	-5.71557
Aplf	-0.472259	0.347286	6.9935	5.66779	-1.32571	7.42808	5.6081	-1.81998	7.41029	6.08874	-1.32156	7.94624	5.21708	-2.72916	7.38622	5.74628	-1.63995	7.45089	5.93598	-1.51491
Crtc1	-0.47219	0.347356	7.04154	6.43493	-0.606612	6.88154	6.95479	0.0732487	6.07582	6.76512	0.689304	7.22261	6.14893	-1.07369	6.87575	6.76052	-0.115227	6.64995	6.57823	-0.0717165
Aoah	-0.472101	0.347448	5.90944	4.0909	-1.81854	5.80003	4.27533	-1.5247	6.04945	4.92472	-1.12473	6.71868	4.34855	-2.37013	6.76056	5.56588	-1.19469	6.46886	4.14941	-2.31946
NSR1	-0.472048	0.347501	5.81247	4.99678	-0.815689	5.8684	5.0721	-0.796304	5.29872	4.58073	-0.717993	5.6822	3.47225	-2.20996	5.85697	4.99685	-0.860111	5.50783	4.83177	-0.676062
Tmem161b	-0.471999	0.347551	7.6505	5.94547	-1.70503	7.57766	6.25681	-1.32085	7.91168	6.49985	-1.41183	7.5795	5.41357	-2.16593	7.28733	5.98154	-1.3058	7.85127	5.46929	-2.38198
Blcap	-0.471996	0.347555	6.11318	5.63791	-0.475271	6.12748	5.76708	-0.360406	6.1767	5.61961	-0.55709	6.29158	4.87951	-1.41207	6.29804	5.4198	-0.878247	6.10128	5.58285	-0.518435
Jarid1a	-0.471735	0.347821	8.72616	5.77497	-2.95119	8.73987	5.09738	-3.64249	8.74065	6.13151	-2.60915	8.88635	5.32862	-3.55773	8.61912	5.33455	-3.28457	8.6739	4.89818	-3.77572
Ints4	-0.471584	0.347976	9.62671	7.99261	-1.6341	9.29815	8.32149	-0.976666	9.30447	8.70136	-0.603104	9.69485	7.84363	-1.85123	9.26211	8.25178	-1.01033	9.36605	7.59899	-1.76706
Ndrg1	-0.471337	0.348228	7.13586	6.90093	-0.23493	7.12667	7.32075	0.19408	7.09164	7.86009	0.76845	8.32507	7.2342	-1.09086	7.44035	7.83347	0.393121	7.16229	7.17363	0.0113315
Sqle	-0.471257	0.34831	11.5585	10.02	-1.53852	10.8587	9.52079	-1.33789	10.8085	11.4304	0.621813	11.7613	10.0318	-1.72952	11.157	10.4978	-0.659217	11.584	10.3044	-1.27964
Fbrs	-0.471167	0.348402	7.35115	6.42587	-0.925279	7.96725	6.44209	-1.52516	7.2995	6.88819	-0.411318	8.0374	5.78691	-2.25049	7.9562	6.85356	-1.10265	7.69885	6.77672	-0.922124
Vasp	-0.47114	0.348429	8.90262	7.71141	-1.1912	9.03333	7.75505	-1.27828	8.80639	8.28419	-0.522202	9.15048	7.40003	-1.75045	9.26838	7.78433	-1.48405	9.14555	7.97495	-1.17061
Faim	-0.470912	0.348663	6.82568	6.00901	-0.816667	6.97659	5.08455	-1.89204	6.82892	6.14593	-0.682993	7.51504	5.4076	-2.10743	6.75521	5.5795	-1.17571	7.87577	6.35448	-1.52129
Mettl10	-0.470757	0.348822	6.35066	4.71373	-1.63692	5.9836	4.6237	-1.3599	6.35574	4.5515	-1.80424	5.94731	3.6412	-2.30611	5.69704	4.15143	-1.54561	6.12764	3.76602	-2.36162
Rpl17	-0.470749	0.34883	10.326	7.77868	-2.54733	10.1573	8.38226	-1.77505	10.228	8.84043	-1.38757	10.391	7.30927	-3.08171	9.87308	7.75237	-2.12071	10.2192	8.29944	-1.91977
Gstm7	-0.470584	0.348998	9.62295	9.91711	0.294169	9.61887	10.2529	0.634049	10.0627	11.0924	1.02964	10.6913	9.87494	-0.816328	9.26137	9.91641	0.655045	9.8289	10.5363	0.707392
Rbm33	-0.470514	0.34907	10.0782	7.59209	-2.48614	10.6191	7.96652	-2.65262	10.6504	7.55364	-3.09673	10.5469	6.71019	-3.83675	10.5492	7.4345	-3.1147	10.5127	7.81709	-2.69558
Zwint	-0.470483	0.349102	10.2966	9.95546	-0.341095	10.5402	9.74691	-0.79331	10.1677	10.0628	-0.104864	10.6157	9.41187	-1.20383	10.3031	9.37374	-0.929409	10.4263	9.9088	-0.517479
Kbtbd8	-0.470474	0.349111	8.18062	5.73363	-2.44698	8.03859	5.77321	-2.26538	7.65417	6.44877	-1.2054	8.00469	5.0941	-2.91059	7.38118	5.47909	-1.9021	7.796	5.27951	-2.51649
Zrsr2	-0.470406	0.34918	6.82255	5.89417	-0.92838	7.51866	5.20101	-2.31765	6.84545	6.0648	-0.78065	7.16842	5.18213	-1.98629	6.52241	4.8717	-1.65071	7.75324	5.95234	-1.8009
Hnrnpc	-0.470272	0.349318	10.7392	10.5053	-0.23382	11.1118	10.4675	-0.644313	11.0621	11.2	0.137849	11.2118	10.2987	-0.913168	10.8616	10.4259	-0.435716	11.3964	10.5941	-0.802217
Ppic	-0.470188	0.349405	6.49284	6.75299	0.260143	6.96197	6.59529	-0.366681	6.71019	7.71967	1.00948	7.46225	6.4426	-1.01966	6.9617	7.1437	0.181992	6.85175	7.18179	0.330041
Bola2	-0.470076	0.349519	9.52114	8.65157	-0.869562	9.43008	8.01058	-1.4195	9.36326	8.8917	-0.471552	9.69652	7.58773	-2.10878	9.23859	7.9048	-1.33379	9.43163	8.70336	-0.728272
Oas2	-0.470049	0.349547	6.81829	3.81382	-3.00447	7.10342	3.41986	-3.68356	6.6324	4.21413	-2.41827	7.0395	3.6271	-3.4124	7.96519	3.61834	-4.34685	7.10972	4.35253	-2.75719
Arhgef37	-0.469851	0.34975	8.65336	6.82422	-1.82914	8.41361	6.4458	-1.9678	8.30658	7.74877	-0.557808	9.32379	6.63233	-2.69145	8.43604	7.10008	-1.33596	8.71884	6.98194	-1.7369
Fgfr1op2	-0.469818	0.349784	9.76715	7.03755	-2.7296	10.1013	7.55022	-2.55109	9.93166	7.97	-1.96166	9.90776	6.80197	-3.10578	9.87697	7.07871	-2.79826	9.9536	7.20584	-2.74777
Tmlhe	-0.469616	0.349991	8.84534	7.21963	-1.6257	9.08334	8.12872	-0.954619	8.82077	8.41704	-0.40373	9.12526	7.28647	-1.83879	8.70263	7.9048	-0.797826	8.92468	7.16839	-1.75628
Srek1ip1	-0.469473	0.350138	7.3941	6.00976	-1.38434	7.51418	6.79782	-0.716357	6.84658	7.31021	0.463632	7.3411	6.36724	-0.973855	7.65928	6.84881	-0.810466	8.06835	6.80718	-1.26117
Ttll7	-0.469379	0.350234	6.63227	2.67359	-3.95868	6.59229	4.83862	-1.75366	6.5044	4.81187	-1.69253	7.06545	4.20624	-2.85921	7.06826	4.1051	-2.96316	7.01637	4.02572	-2.99065
Cdc42ep2	-0.469368	0.350245	5.84552	6.48375	0.638229	6.24787	6.99571	0.747842	6.35948	7.00112	0.641636	7.16666	6.20771	-0.95895	6.43958	7.19296	0.753387	6.15678	6.98194	0.825165
Rrp7a	-0.46933	0.350284	8.98908	7.83887	-1.15021	9.05245	7.53385	-1.5186	8.79522	8.54492	-0.250299	9.38942	6.9866	-2.40282	8.94084	7.79967	-1.14117	9.10619	8.32308	-0.783109
Ncor2	-0.46918	0.350438	10.5333	9.07582	-1.45744	10.6776	8.96977	-1.70784	10.1221	9.31415	-0.807928	10.9284	8.31719	-2.61121	10.422	8.82865	-1.59333	10.5012	9.32503	-1.1762
Tecr	-0.469011	0.350612	11.1119	11.6522	0.540219	11.62	11.7729	0.152873	11.1064	12.3758	1.26943	11.7358	11.4894	-0.246384	11.6215	11.9823	0.360815	11.5113	11.9523	0.441062
Twistnb	-0.468876	0.350751	8.43186	6.68966	-1.7422	8.55775	6.99504	-1.56271	8.14479	6.76512	-1.37967	8.43696	6.15321	-2.28375	8.10405	6.27042	-1.83363	8.80125	6.82742	-1.97383
Akt3	-0.46881	0.350819	7.51202	2.35897	-5.15305	7.43749	3.92606	-3.51143	7.68277	5.07017	-2.6126	8.09241	3.2977	-4.79471	7.77063	3.91532	-3.85531	7.66341	3.62991	-4.0335
Fmn1	-0.468758	0.350872	6.69011	3.6968	-2.99331	6.8638	3.9007	-2.9631	7.05768	4.2105	-2.84717	7.58229	3.84847	-3.73383	7.01679	3.87769	-3.1391	6.94949	3.61256	-3.33693
Arf5	-0.468683	0.350949	11.1109	10.8879	-0.223026	11.3489	11.0365	-0.312403	11.0251	11.0703	0.0452086	11.5198	10.139	-1.38071	10.9922	10.5625	-0.429673	11.1623	11.0765	-0.0858857
Hand2	-0.468646	0.350987	6.45097	5.04094	-1.41003	6.84807	4.79138	-2.05669	6.42247	6.06364	-0.35883	7.16666	4.76115	-2.40551	7.02297	5.33455	-1.68842	6.89155	5.75399	-1.13756
Zfp523	-0.468603	0.351031	9.29154	6.33205	-2.9595	9.30922	6.52714	-2.78208	8.98626	6.17504	-2.81122	9.94335	5.84473	-4.09861	9.38189	5.94027	-3.44162	9.16826	6.74989	-2.41837
2700097O09Rik	-0.468584	0.351051	7.05732	5.8874	-1.16992	6.74006	5.17947	-1.56059	6.73985	6.39718	-0.342666	7.07208	5.03696	-2.03512	6.46695	5.38268	-1.08427	6.66145	5.30192	-1.35953
5730419I09Rik	-0.468534	0.351102	7.68369	4.31221	-3.37148	7.53888	5.46687	-2.07201	7.3197	5.26534	-2.05436	7.78152	4.53412	-3.2474	7.62176	4.48197	-3.1398	7.47354	4.95729	-2.51625
BC037034	-0.468281	0.351362	7.7284	6.38396	-1.34444	7.66527	6.02387	-1.6414	7.05214	6.63768	-0.414459	8.11723	5.71819	-2.39904	7.90234	6.5942	-1.30814	7.7637	6.66573	-1.09796
2900010M23Rik	-0.468224	0.351421	10.3758	9.04584	-1.32993	10.5813	9.57812	-1.00321	10.2704	9.62307	-0.647327	10.8245	8.61385	-2.21062	10.359	8.94747	-1.41153	10.3781	9.61506	-0.762996
Zfp617	-0.4682	0.351445	8.93185	6.53859	-2.39326	9.08147	6.84358	-2.2379	8.69216	7.56736	-1.1248	8.94964	6.02732	-2.92232	8.84369	6.75583	-2.08786	9.10452	6.95415	-2.15038
Impdh1	-0.4681	0.351549	7.2858	5.87596	-1.40984	7.22354	5.84379	-1.37975	6.94996	6.73123	-0.218729	7.6677	5.49951	-2.16819	7.63296	6.52061	-1.11235	7.56838	6.4363	-1.13208
Cd14	-0.468067	0.351583	5.94037	5.94731	0.00694449	5.76459	5.94476	0.180174	5.93891	6.83464	0.895733	7.0632	6.25626	-0.80694	7.45215	7.28022	-0.171923	5.92072	6.57823	0.657515
Braf	-0.467908	0.351746	8.87625	6.44215	-2.4341	9.15332	6.79169	-2.36163	8.66324	7.14041	-1.52283	9.02665	6.38832	-2.63833	8.88885	6.91038	-1.97847	9.22771	6.12223	-3.10548
Zfp422	-0.467523	0.352142	8.05821	6.95577	-1.10244	8.63583	7.13654	-1.49929	8.21763	7.61291	-0.604718	9.01074	6.92537	-2.08537	8.06574	6.96074	-1.10501	8.6137	7.19506	-1.41864
BC013529	-0.467461	0.352207	10.4599	8.86162	-1.59828	10.61	8.90179	-1.70822	10.3412	9.17867	-1.16257	10.8117	8.32471	-2.487	10.4233	8.76048	-1.66277	10.4997	8.77799	-1.72168
Ubr1	-0.46726	0.352413	9.21737	7.24543	-1.97194	9.25348	7.13099	-2.12249	9.31515	7.88558	-1.42957	9.53883	6.93187	-2.60696	9.36596	7.29152	-2.07443	9.33832	7.09393	-2.24439
Ncf1	-0.467036	0.352645	6.98754	6.08023	-0.907308	7.54577	6.91009	-0.635672	6.64241	7.0523	0.409899	7.9641	5.91934	-2.04475	7.71367	7.54992	-0.16375	7.43891	7.11323	-0.325682
Gm4349	-0.466971	0.352711	7.04154	5.78799	-1.25356	7.14538	5.38093	-1.76445	7.26266	5.63528	-1.62738	7.62681	5.11709	-2.50972	6.91937	5.24395	-1.67542	7.10409	5.24292	-1.86117
Zfp597	-0.466958	0.352725	8.32459	5.20521	-3.11938	7.82064	6.0904	-1.73024	8.05157	5.8653	-2.18627	8.03105	4.76115	-3.2699	7.9808	5.608	-2.3728	7.98495	5.19089	-2.79406
Six5	-0.46683	0.352857	7.37158	6.15045	-1.22113	6.37081	5.26297	-1.10784	6.57811	5.3615	-1.21661	7.46225	5.3782	-2.08405	6.46923	5.08897	-1.38025	6.61867	5.1369	-1.48177
Tdrkh	-0.466767	0.352922	7.54258	6.60638	-0.936194	6.7787	5.87337	-0.905338	7.17393	6.72174	-0.452183	7.77451	6.13169	-1.64282	7.62016	6.43743	-1.18273	7.22844	6.35998	-0.868461
Uqcrh	-0.466628	0.353065	12.4641	11.7027	-0.761411	12.6269	12.0679	-0.558993	12.6859	12.4358	-0.250105	12.5956	11.2137	-1.38191	12.2452	11.5799	-0.66531	12.5392	11.616	-0.923167
Tlr3	-0.466546	0.35315	6.89136	4.45964	-2.43172	7.24518	5.14666	-2.09852	7.0597	6.19633	-0.863371	7.3156	4.91018	-2.40542	7.68478	5.80194	-1.88283	7.46665	4.96166	-2.50499
Erg	-0.466531	0.353165	7.4979	6.26699	-1.23091	8.16194	6.62876	-1.53318	7.65915	7.31	-0.349144	8.17371	6.62498	-1.54873	8.16712	6.49468	-1.67244	7.87995	6.58829	-1.29166
Amot	-0.466423	0.353276	7.74233	6.50132	-1.24101	7.78146	6.33258	-1.44888	7.86735	7.59972	-0.267637	8.05594	6.1988	-1.85714	7.99847	6.83411	-1.16436	8.00411	6.66883	-1.33529
Mpi	-0.466189	0.353519	8.92481	8.76124	-0.16357	8.89542	8.4417	-0.453722	8.34502	9.00761	0.662591	9.33017	7.90692	-1.42324	8.61249	8.6727	0.0602022	8.81166	8.82144	0.00977304
Ttf2	-0.466064	0.353647	7.91113	5.94263	-1.9685	7.7852	6.13521	-1.64999	7.76808	6.88914	-0.878939	8.35588	6.31479	-2.04109	8.37947	6.43037	-1.9491	8.19341	6.28798	-1.90543
Rangap1	-0.465707	0.354016	11.535	10.8276	-0.707375	11.3562	10.6648	-0.691435	11.0734	11.211	0.137644	11.5727	9.98259	-1.59016	11.2233	10.6427	-0.580515	11.2788	10.7911	-0.487618
Brd8	-0.465702	0.354022	8.87282	7.25027	-1.62255	9.30906	7.47203	-1.83703	8.98188	7.65798	-1.3239	9.52121	7.08887	-2.43234	9.32083	7.47977	-1.84107	9.35838	7.45121	-1.90717
Notch4	-0.465526	0.354203	8.05468	5.38729	-2.66739	7.95248	5.61779	-2.33469	7.65681	6.72174	-0.935071	8.36523	5.15172	-3.21351	8.01135	5.43157	-2.57978	7.67105	6.13061	-1.54044
Sytl1	-0.465482	0.354248	6.94718	5.76117	-1.18601	7.06389	5.81552	-1.24838	7.1749	5.72799	-1.44692	7.68004	5.34579	-2.33425	6.67004	5.15009	-1.51995	7.51321	6.08966	-1.42355
NAKAP95	-0.465164	0.354577	7.25341	4.99678	-2.25663	7.45982	4.82204	-2.63778	7.38893	5.50487	-1.88406	7.8475	4.01408	-3.83342	7.02297	5.30924	-1.71373	7.23876	4.61196	-2.6268
Cav2	-0.464992	0.354755	6.70582	6.62101	-0.0848126	6.1956	6.72263	0.527029	6.50238	7.34398	0.841596	7.60592	6.64454	-0.961384	6.37838	6.83336	0.454975	6.5867	6.98194	0.395244
Rfng	-0.464896	0.354855	8.77416	6.49702	-2.27714	8.38472	6.07987	-2.30485	8.14167	6.46539	-1.67628	9.25837	5.88645	-3.37191	8.3269	6.27914	-2.04777	8.48736	6.25408	-2.23327
Impact	-0.464867	0.354885	8.39326	7.06781	-1.32545	8.59101	7.02894	-1.56206	7.72503	8.11009	0.38506	8.23526	6.7157	-1.51955	8.24356	7.28672	-0.956842	8.53421	7.11355	-1.42066
Zfp217	-0.464804	0.35495	9.92065	7.61978	-2.30087	9.54942	7.62361	-1.92581	9.53222	7.8395	-1.69272	9.66909	6.76127	-2.90782	9.4392	7.38691	-2.0523	9.71098	7.35729	-2.35369
Axl	-0.464603	0.355158	10.1412	7.93705	-2.20417	10.2089	8.24684	-1.96201	10.1488	8.95953	-1.18924	10.6414	7.77931	-2.86205	10.6814	8.70128	-1.98011	10.5726	8.66548	-1.90707
Necap2	-0.464593	0.355168	7.3941	6.24032	-1.15378	7.50347	6.63036	-0.873111	7.74159	7.35349	-0.388104	8.19387	6.20771	-1.98616	7.69736	6.51697	-1.18039	7.86346	7.22123	-0.642223
PIAS-gamma	-0.4644	0.355368	7.13808	6.74633	-0.391749	7.35649	6.29003	-1.06646	6.50238	6.80723	0.304849	7.67774	6.05143	-1.62631	7.55252	6.63372	-0.918798	6.968	6.96655	-0.00144837
1500002O20Rik	-0.464317	0.355455	7.34773	7.01019	-0.337536	7.36941	6.96778	-0.401632	6.85171	7.26351	0.411797	7.75904	6.38316	-1.37588	7.39996	6.90852	-0.491435	7.20073	7.34773	0.146995
Lgals8	-0.464266	0.355507	11.6413	10.2826	-1.35867	11.4726	10.5482	-0.924334	11.4127	10.9496	-0.463118	11.9062	9.91776	-1.98841	11.2804	10.4728	-0.807681	11.796	10.4532	-1.34283
Sds	-0.464254	0.355519	12.3546	12.2641	-0.0905355	11.731	11.5329	-0.198137	12.7993	13.5894	0.790046	12.6993	11.5767	-1.12253	11.5409	11.3002	-0.240672	12.1003	12.5721	0.471816
Zfp85-rs1	-0.464137	0.355641	6.50324	2.0405	-4.46274	6.86063	5.26387	-1.59676	6.59218	5.57291	-1.01926	7.26786	3.80974	-3.45812	6.53613	4.77678	-1.75935	6.85734	3.60364	-3.2537
Ppil4	-0.464126	0.355653	9.57633	7.79119	-1.78514	9.57777	8.26886	-1.30892	9.54643	8.61969	-0.926737	9.72585	7.70313	-2.02272	9.44667	7.92993	-1.51674	9.90658	8.03287	-1.87371
Tmc4	-0.464021	0.355761	5.85496	2.15217	-3.70279	6.29047	2.12711	-4.16336	6.03584	3.00519	-3.03065	6.87993	1.7926	-5.08733	6.44058	2.7346	-3.70598	6.05137	2.55582	-3.49555
Rabl3	-0.464018	0.355764	7.6495	7.43786	-0.211634	7.97609	6.86728	-1.1088	7.30283	7.4863	0.18347	7.79628	6.72559	-1.07069	7.53094	6.61118	-0.919763	7.51104	6.97247	-0.538568
Dexi	-0.463941	0.355844	7.51202	5.51804	-1.99399	7.79452	5.48997	-2.30456	7.61248	7.11726	-0.495219	7.6677	5.06354	-2.60416	7.34427	5.50029	-1.84398	7.52686	5.78942	-1.73745
Sirt4	-0.463896	0.355891	7.80872	7.86675	0.0580284	7.72247	7.31958	-0.402889	7.17393	7.40924	0.235312	8.20085	6.82166	-1.37919	7.46692	7.25393	-0.212988	7.70123	7.79217	0.0909443
Crygn	-0.463754	0.356038	6.31547	6.49966	0.184195	6.64866	6.18779	-0.460866	6.42247	6.35616	-0.0663057	7.28964	6.50419	-0.785443	7.19254	6.23725	-0.955291	6.7253	6.7318	0.0064966
Cbr4	-0.463472	0.356331	8.3157	7.655	-0.660698	8.50191	8.07835	-0.423561	8.64709	8.08551	-0.561574	8.55875	7.18416	-1.37459	8.14155	7.27537	-0.866176	8.21275	7.41727	-0.795479
Col5a2	-0.463407	0.356398	7.25341	5.60886	-1.64455	7.082	6.01279	-1.06921	7.53859	7.37231	-0.166279	8.03105	5.79082	-2.24023	7.49602	6.26385	-1.23217	7.49277	6.69491	-0.797855
Gtpbp4	-0.463371	0.356435	11.6464	9.91767	-1.72877	11.7119	9.89273	-1.81922	11.3248	10.2009	-1.12382	11.5139	9.36349	-2.15038	11.2812	9.6516	-1.62964	11.9993	9.71736	-2.2819
Pde4d	-0.463116	0.3567	6.99882	4.99688	-2.00194	7.16333	4.93261	-2.23072	6.50749	4.00491	-2.50258	6.9579	4.16276	-2.79513	6.8391	5.08962	-1.74948	7.44676	3.86679	-3.57997
Mtap4	-0.463003	0.356818	9.48726	8.7581	-0.729161	10.0093	8.62668	-1.38263	9.64832	9.44847	-0.199857	10.205	8.61115	-1.59382	9.99804	8.83563	-1.1624	9.81495	8.87051	-0.944439
Amigo1	-0.462995	0.356826	7.64	5.35267	-2.28733	7.8378	4.85206	-2.98573	7.65244	5.43497	-2.21748	8.45264	4.95007	-3.50257	8.00631	5.24395	-2.76236	8.00323	5.38863	-2.6146
Trim68	-0.462832	0.356995	5.19454	3.6422	-1.55234	5.52152	3.52282	-1.9987	5.61683	4.16599	-1.45083	6.36608	4.31709	-2.04899	6.06249	3.69851	-2.36398	6.58063	4.60322	-1.97741
Twf2	-0.46247	0.357371	7.28989	6.12195	-1.16794	6.88154	6.34385	-0.537696	6.71858	7.02511	0.306528	7.70746	5.82341	-1.88405	6.71178	6.53345	-0.178329	7.18639	6.46225	-0.724138
Prmt2	-0.462449	0.357393	5.744	2.83089	-2.91311	5.30349	3.61195	-1.69154	5.38558	3.15297	-2.23261	6.15447	1.81149	-4.34298	5.38328	3.44326	-1.94003	5.57151	3.62991	-1.9416
Exosc2	-0.462054	0.357804	8.89354	8.00694	-0.886603	8.81542	7.7605	-1.05492	8.44447	8.15426	-0.290209	9.01471	6.81627	-2.19844	8.63229	7.80421	-0.828078	8.6928	8.10142	-0.591376
Esco1	-0.461922	0.357942	8.30971	3.95737	-4.35234	8.57276	5.04908	-3.52368	8.8352	5.68576	-3.14944	8.77748	4.70133	-4.07615	8.21837	5.14208	-3.07628	8.6263	3.36751	-5.25878
Zfp551	-0.461896	0.357969	5.98555	4.5233	-1.46225	6.91425	3.89755	-3.0167	6.6588	5.61961	-1.03919	6.72837	3.72312	-3.00526	6.58209	5.02822	-1.55387	6.17839	3.83369	-2.3447
Rab31	-0.461748	0.358123	6.40688	5.51804	-0.888843	6.54802	4.79138	-1.75665	5.88029	5.9429	0.0626187	7.04779	5.28248	-1.76531	6.06547	4.96479	-1.10067	6.89155	5.78942	-1.10213
Snrnp27	-0.461725	0.358146	8.70563	7.70788	-0.997753	9.06358	7.95263	-1.11095	8.93459	8.25726	-0.677333	9.07162	7.16549	-1.90613	8.86297	7.89944	-0.963534	9.32607	8.02453	-1.30155
Ado	-0.461678	0.358195	8.59625	7.82315	-0.773095	8.68405	7.75256	-0.931491	8.31213	8.37099	0.0588538	9.56201	7.56864	-1.99337	8.83379	7.86627	-0.967516	8.65475	8.58488	-0.0698773
Eapp	-0.461494	0.358387	9.97078	8.85639	-1.11438	10.1182	9.07682	-1.04142	9.88863	9.41859	-0.470039	10.2726	8.50661	-1.76601	9.81604	8.95424	-0.861799	10.3749	8.99237	-1.38252
2210009G21Rik	-0.461476	0.358405	6.27281	4.4198	-1.853	6.65404	3.40942	-3.24462	6.32326	4.40904	-1.91421	6.93187	3.73423	-3.19764	6.46515	3.73699	-2.72816	6.04522	3.57476	-2.47047
Zfp553	-0.461472	0.35841	8.04048	6.59902	-1.44146	7.8378	6.2955	-1.54229	7.71248	6.72174	-0.990738	8.11106	5.72336	-2.3877	7.62016	6.3778	-1.24236	8.077	6.34815	-1.72885
Pitpnb	-0.461443	0.35844	10.1804	9.30718	-0.873208	10.6616	9.3861	-1.27554	10.3755	9.94237	-0.433129	10.7245	8.83636	-1.88815	10.2562	9.47471	-0.78144	10.5518	9.25515	-1.29662
Sfpq	-0.461037	0.358863	11.7253	11.0189	-0.70636	12.007	11.1097	-0.897313	11.9129	11.292	-0.620997	11.782	10.0417	-1.74024	11.5233	10.9792	-0.544187	12.009	10.6856	-1.32335
B3galt6	-0.461028	0.358872	8.01165	7.26689	-0.744758	6.64866	6.78621	0.13755	6.44287	5.9429	-0.499961	7.58473	5.59083	-1.9939	6.73638	6.28996	-0.446419	7.12093	7.071	-0.0499295
Stx12	-0.460766	0.359145	8.20208	7.10474	-1.09735	8.55369	7.53382	-1.01987	8.45266	8.25677	-0.19589	8.56448	7.0369	-1.52758	8.64557	7.37145	-1.27412	8.5921	7.6984	-0.893703
Orm1	-0.460599	0.35932	13.7046	12.726	-0.978542	13.5859	13.0325	-0.553365	13.6715	14.2627	0.591208	14.0918	12.8012	-1.29053	13.9052	13.4756	-0.429645	14.4495	13.8471	-0.602316
Srrd	-0.46053	0.359392	7.32547	6.20193	-1.12353	6.94624	5.91663	-1.02961	6.55955	6.17504	-0.384505	7.61641	5.48617	-2.13024	6.76056	5.95667	-0.803897	7.14308	6.15797	-0.985107
Taf4b	-0.460517	0.359406	7.53246	4.69896	-2.8335	7.47086	3.29973	-4.17112	7.43038	5.47034	-1.96004	7.47383	3.85506	-3.61877	7.5386	5.11842	-2.42018	8.08561	3.77834	-4.30727
Eif3k	-0.460509	0.359414	10.3964	10.3589	-0.0375625	10.2686	10.0697	-0.198911	10.134	10.507	0.373017	10.6016	9.55546	-1.04612	10.0095	10.1285	0.118939	10.4616	10.1438	-0.3178
Mrpl3	-0.460432	0.359494	9.37115	7.85298	-1.51817	9.31451	8.30777	-1.00674	9.3336	8.94737	-0.386221	9.54229	7.67824	-1.86405	8.88375	7.94948	-0.934264	9.50611	8.01199	-1.49412
Cox19	-0.460422	0.359505	8.87765	8.27999	-0.597663	9.18067	8.96054	-0.220125	8.10374	9.04329	0.939544	8.92481	7.77986	-1.14495	8.7335	8.49609	-0.237414	8.79777	8.92062	0.122856
Cbr1	-0.460265	0.359668	10.6621	10.6627	0.00050687	11.2792	11.3343	0.0551161	11.0119	12.2401	1.22819	11.7546	11.084	-0.670658	11.6622	11.9613	0.299127	11.6143	11.8889	0.274545
Zmat2	-0.460214	0.359721	9.72583	9.58849	-0.137338	10.3127	9.39332	-0.919418	9.59509	9.68791	0.092828	10.0321	8.88352	-1.14862	9.74822	9.06176	-0.686458	10.2958	9.7863	-0.50949
Hsp90ab1	-0.459943	0.360004	15.3637	14.8382	-0.525472	15.2344	14.7347	-0.499696	15.1098	15.5237	0.413921	15.3203	14.1837	-1.13661	15.3385	15.014	-0.324502	15.2235	14.6935	-0.52997
Fam36a	-0.459893	0.360057	8.90339	8.08811	-0.815274	9.30151	8.03368	-1.26783	8.92414	8.68702	-0.237118	8.80392	7.36604	-1.43788	8.74567	7.71788	-1.02779	9.02203	7.7878	-1.23423
Arg1	-0.459858	0.360093	15.5075	14.4129	-1.0946	15.7483	14.8657	-0.882686	15.9124	15.963	0.0506007	16.1152	14.4578	-1.65745	15.6567	14.8762	-0.780412	15.7798	14.9114	-0.868399
2010111I01Rik	-0.45981	0.360143	8.25937	4.89623	-3.36314	8.24949	5.34475	-2.90474	8.24513	5.48001	-2.76512	8.92046	4.86197	-4.05849	8.20241	4.77754	-3.42487	8.53342	5.60434	-2.92908
Zfp236	-0.459451	0.360519	9.72976	5.37712	-4.35264	9.78961	5.52682	-4.26278	9.68955	5.74968	-3.93987	10.1723	4.9623	-5.20999	9.69086	5.57651	-4.11434	9.83614	5.22683	-4.60931
Hyls1	-0.459376	0.360597	5.59646	4.69896	-0.897502	5.83462	4.23032	-1.6043	5.75537	5.50487	-0.250501	6.26518	4.34855	-1.91663	6.17748	5.08897	-1.08851	5.8143	4.68901	-1.12529
D1Bwg0212e	-0.459212	0.360769	8.24527	7.3017	-0.94357	8.781	7.51268	-1.26832	8.6296	7.93295	-0.696648	8.71285	7.06805	-1.64479	8.58603	7.28749	-1.29854	8.59919	7.25634	-1.34285
mFLJ00017	-0.459202	0.360779	5.0899	4.32324	-0.766664	5.76459	4.27533	-1.48926	5.68861	5.07017	-0.618443	5.26914	4.01408	-1.25507	5.94401	4.16149	-1.78253	6.11255	4.89818	-1.21438
Phf6	-0.459139	0.360845	7.95369	6.33354	-1.62015	8.26552	6.91388	-1.35165	7.49215	7.74753	0.255378	8.27385	6.47223	-1.80162	8.03464	7.03828	-0.996354	8.07175	6.77589	-1.29586
Cd300lf	-0.458995	0.360996	5.98132	3.47057	-2.51074	5.81849	4.00657	-1.81192	5.30155	5.19525	-0.106293	6.28087	3.84522	-2.43565	6.53893	5.20233	-1.3366	6.54174	4.50805	-2.03368
Sp100	-0.45897	0.361022	8.38076	6.44927	-1.93149	8.8938	6.94985	-1.94396	8.72629	7.76377	-0.962517	8.69595	6.56427	-2.13168	9.14775	7.41026	-1.73749	9.15642	6.81071	-2.34571
C6	-0.458808	0.361191	14.6973	13.7166	-0.980706	14.6674	13.7246	-0.942776	14.0169	14.3526	0.335631	14.5422	13.1139	-1.42836	14.5181	13.8634	-0.654688	14.5016	13.6204	-0.881222
Rps19bp1	-0.458691	0.361314	8.36505	7.87287	-0.492178	8.84541	8.08515	-0.760261	8.63381	8.61239	-0.0214236	8.89928	7.39524	-1.50405	8.61912	7.79512	-0.824	8.53839	8.2165	-0.32189
Rfx1	-0.458626	0.361382	7.10226	5.82832	-1.27394	7.65637	6.24555	-1.41083	7.92461	6.82078	-1.10382	8.49501	5.74427	-2.75074	8.0039	6.50042	-1.50349	7.65031	6.74007	-0.910248
Gpihbp1	-0.458614	0.361395	9.31238	8.31413	-0.998246	9.32451	8.74946	-0.575049	9.09337	9.51075	0.417376	9.67913	8.26621	-1.41292	9.38967	8.69276	-0.696908	9.14375	8.72182	-0.421937
Rexo4	-0.458359	0.361661	9.49707	8.17656	-1.32051	9.77767	8.54716	-1.23051	9.60492	8.49998	-1.10494	9.79207	7.62672	-2.16535	9.45596	8.04939	-1.40657	9.75929	8.30016	-1.45912
Pdrg1	-0.457947	0.362093	7.97477	8.11419	0.139413	8.41932	7.91426	-0.50506	7.86009	7.81906	-0.0410222	8.22844	6.84829	-1.38015	8.0898	7.26055	-0.829254	7.54361	7.97251	0.428893
Ccdc72	-0.457678	0.362375	7.91553	6.50912	-1.40641	7.93753	6.30085	-1.63668	7.99501	6.79854	-1.19647	7.98349	5.91211	-2.07138	7.82652	5.24261	-2.58391	8.07431	7.11701	-0.957302
Mnat1	-0.457558	0.362501	7.43921	7.37063	-0.0685765	7.23055	6.68864	-0.541917	7.14674	7.14907	0.0023296	7.74257	6.71621	-1.02635	7.09424	6.94445	-0.149795	7.63133	6.82665	-0.804687
Zfp358	-0.457528	0.362532	8.26476	6.64981	-1.61494	8.62599	6.87662	-1.74937	8.29541	7.09477	-1.20064	8.2078	5.98577	-2.22203	8.13675	6.4606	-1.67615	8.53421	6.49485	-2.03936
Mlph	-0.457466	0.362598	5.81247	3.59429	-2.21818	5.96524	4.9103	-1.05495	6.04945	5.63528	-0.414177	6.44058	3.62794	-2.81264	5.61316	4.55515	-1.05801	5.54158	4.35253	-1.18904
Myh9	-0.457433	0.362632	11.3605	10.5929	-0.767657	11.3406	10.3609	-0.979741	11.2301	11.364	0.133912	11.642	9.97183	-1.67022	11.3678	10.6041	-0.76375	11.288	10.7361	-0.551821
Ambra1	-0.457354	0.362715	9.65819	7.96731	-1.69088	9.81128	8.67676	-1.13452	9.51916	8.80219	-0.716971	10.2035	8.0672	-2.13627	9.74015	8.45117	-1.28898	9.63473	8.14555	-1.48918
Tsr2	-0.457215	0.362861	7.52258	6.96698	-0.555599	7.66699	6.18785	-1.47914	7.10752	6.75353	-0.353984	8.04903	6.16234	-1.88669	7.2874	5.97854	-1.30886	7.33854	6.77372	-0.564819
Mtap7d1	-0.456978	0.363109	9.90438	8.89965	-1.00473	10.0761	8.45336	-1.62274	9.73726	8.89048	-0.846782	10.3614	8.03287	-2.32854	10.2063	8.68404	-1.52225	10.4171	9.42271	-0.994395
Rfx7	-0.456639	0.363465	7.99648	3.99016	-4.00632	8.24236	4.75016	-3.4922	7.73234	4.61806	-3.11428	8.1673	4.44319	-3.72412	8.19189	4.73951	-3.45238	8.0956	3.28938	-4.80622
Pan2	-0.45653	0.363581	9.55787	7.59535	-1.96252	9.53141	7.54844	-1.98298	9.33913	7.9443	-1.39483	9.954	7.28074	-2.67326	9.55918	8.06622	-1.49296	9.58954	7.04585	-2.54369
G6pdx	-0.456423	0.363692	7.8129	7.13047	-0.682432	7.9166	7.39799	-0.518612	7.67848	8.35452	0.676035	8.83567	7.69728	-1.13838	8.21759	8.2622	0.044606	8.63144	7.83094	-0.8005
Col4a1	-0.456379	0.363739	10.6806	9.87591	-0.804671	10.6642	9.81709	-0.847117	10.919	11.019	0.0999892	11.062	9.28843	-1.77358	11.0024	10.3652	-0.637188	11.0437	10.5335	-0.510164
Wdr75	-0.456323	0.363798	9.59237	7.61488	-1.97748	9.24948	7.54478	-1.70469	9.0303	8.07015	-0.960152	9.65797	7.09992	-2.55805	9.10776	7.9335	-1.17427	9.38426	7.10529	-2.27897
Mobkl2c	-0.456318	0.363803	7.58234	7.12021	-0.462124	7.72247	7.54308	-0.179388	7.74159	7.18803	-0.553556	7.4967	6.06057	-1.43613	7.58673	6.80647	-0.780262	7.44006	7.09243	-0.347629
Znrf2	-0.456277	0.363846	10.0574	6.93369	-3.12374	9.87228	7.30337	-2.56891	9.85118	7.36293	-2.48825	10.0085	6.73867	-3.26979	9.82476	7.15794	-2.66682	10.1503	6.53714	-3.61312
Mpzl3	-0.456235	0.363891	7.89808	7.33941	-0.558663	7.27067	6.94786	-0.322812	7.34625	7.91205	0.5658	8.0232	7.13893	-0.884273	7.2788	6.8942	-0.384595	7.31879	6.90328	-0.415511
Dmpk	-0.456203	0.363924	9.38963	5.99864	-3.391	9.73969	6.19334	-3.54636	9.28305	6.77398	-2.50906	10.1321	5.76258	-4.36948	9.95069	6.66011	-3.29058	10.0252	6.87027	-3.15497
B3galnt2	-0.456201	0.363926	9.76352	6.87701	-2.88652	9.71226	7.29742	-2.41484	9.32298	7.08531	-2.23767	9.63483	6.19232	-3.44251	9.52175	7.14736	-2.37439	9.48692	6.39619	-3.09073
Nek2	-0.456183	0.363945	5.47498	4.5233	-0.951689	6.29831	4.79138	-1.50693	5.46751	5.89163	0.424119	7.0632	5.35857	-1.70463	7.00283	5.87276	-1.13007	6.90457	6.33622	-0.568351
Rhbdl1	-0.456152	0.363978	6.63196	4.32324	-2.30872	6.74273	3.46427	-3.27846	6.54074	2.96734	-3.5734	6.23829	2.78294	-3.45535	6.02611	2.88138	-3.14473	6.04357	2.11461	-3.92896
Triap1	-0.45608	0.364053	6.70582	6.56161	-0.14421	7.41481	6.4458	-0.969	6.35948	6.56694	0.207454	7.09352	5.60339	-1.49013	6.73638	6.03595	-0.700424	6.79691	6.71347	-0.0834398
Gja4	-0.455666	0.364489	6.93808	6.88606	-0.0520244	6.4172	6.40588	-0.0113138	6.07582	6.97056	0.894743	7.99937	7.07721	-0.92216	7.3119	7.62092	0.309013	6.7253	6.80286	0.077555
Atp5g2	-0.455622	0.364535	9.14657	8.98784	-0.158731	9.02257	9.23424	0.211668	9.06525	9.6237	0.558449	9.05989	8.21258	-0.847306	8.72922	8.80918	0.0799653	9.00014	9.012	0.0118607
Ppapdc2	-0.455514	0.364648	7.40523	6.25914	-1.14609	6.8138	5.97236	-0.841444	6.7999	6.23797	-0.561925	7.72693	5.00792	-2.71901	6.49828	5.68873	-0.809549	6.64995	6.26251	-0.387439
Irf2	-0.45538	0.36479	9.13762	8.36169	-0.775924	9.63376	8.6183	-1.01546	9.05508	9.29666	0.241577	9.44963	7.83234	-1.61729	9.08368	8.622	-0.461679	9.41092	8.57394	-0.83698
Deaf1	-0.455201	0.364979	8.66393	6.75684	-1.90708	8.9357	6.63616	-2.29954	8.64837	6.97482	-1.67355	8.91289	5.92405	-2.98885	8.61022	6.23134	-2.37888	8.49192	6.61387	-1.87805
Prkaca	-0.455176	0.365005	10.571	9.40293	-1.16803	10.6594	9.47591	-1.18346	10.3513	9.49376	-0.85751	10.9633	8.92838	-2.03488	10.5873	9.23207	-1.35521	10.5611	9.37671	-1.18443
Ptpn21	-0.454912	0.365283	8.71657	6.28466	-2.43191	9.00125	6.81068	-2.19057	8.81831	7.62339	-1.19492	9.3152	6.22729	-3.08791	8.56647	6.86604	-1.70042	8.90262	6.50881	-2.3938
Skil	-0.454805	0.365396	9.60306	7.45021	-2.15285	9.99423	8.29515	-1.69908	9.48952	9.13067	-0.358851	10.0719	7.60292	-2.46897	9.8688	8.49178	-1.37703	9.90532	8.17612	-1.72919
Galc	-0.454722	0.365484	8.39884	7.12021	-1.27863	8.65047	7.45779	-1.19268	8.17863	7.76311	-0.415525	8.80622	7.09956	-1.70666	8.52343	7.38691	-1.13653	8.65475	7.24694	-1.40781
1200011I18Rik	-0.454628	0.365583	8.87365	7.51016	-1.3635	9.4329	7.36973	-2.06317	9.04081	8.13786	-0.902954	9.28489	7.09956	-2.18534	9.29349	7.4692	-1.82429	9.28991	7.60603	-1.68388
mKIAA1835	-0.454295	0.365933	10.0289	8.97552	-1.05341	10.041	8.94844	-1.09256	9.42864	9.55879	0.130148	10.1719	8.35154	-1.82038	10.0102	9.05416	-0.956003	9.74578	9.14345	-0.602326
Adamts7	-0.45423	0.366002	8.55786	5.81019	-2.74767	8.61625	5.84497	-2.77128	8.63222	6.12376	-2.50845	9.28875	4.95829	-4.33046	8.45799	6.09109	-2.3669	8.47941	5.78667	-2.69273
Mfsd11	-0.454151	0.366086	8.12708	7.4272	-0.699873	8.05373	7.48234	-0.571392	8.09471	7.66495	-0.429765	8.50072	6.93183	-1.56889	8.06457	7.41782	-0.646748	8.01768	7.16984	-0.847849
Ncf4	-0.454102	0.366138	4.78374	4.39305	-0.390686	6.16874	4.85206	-1.31667	5.99524	6.04029	0.0450453	6.63867	5.08161	-1.55706	6.68676	6.11111	-0.575648	6.13483	5.24292	-0.891913
Tpm3	-0.454024	0.36622	10.2094	9.95642	-0.252976	10.535	9.68658	-0.848388	10.4471	10.0845	-0.362578	10.6336	9.30278	-1.33085	10.424	9.62407	-0.799878	10.9951	10.2999	-0.695282
Ppp2r3d	-0.453758	0.3665	7.80021	6.03727	-1.76294	7.61709	6.5683	-1.04878	7.16167	6.93267	-0.229004	7.94606	6.24819	-1.69787	7.84593	6.46056	-1.38537	7.69744	6.37868	-1.31877
Ogfod1	-0.453645	0.36662	9.06103	7.97312	-1.08791	9.26208	7.93769	-1.32439	8.98039	8.21625	-0.76414	9.6095	7.57149	-2.03801	9.1841	7.76995	-1.41415	9.30687	8.22166	-1.08521
Dda1	-0.453565	0.366704	7.4381	7.10469	-0.33341	7.82064	7.46266	-0.357982	7.17393	8.096	0.922076	7.82056	6.62002	-1.20054	7.7222	7.31243	-0.409772	6.86514	7.34544	0.4803
Cep78	-0.453486	0.366788	6.92135	5.08039	-1.84096	6.84641	4.38938	-2.45703	6.57541	4.83703	-1.73838	7.01045	4.30646	-2.70399	6.90076	4.89284	-2.00792	7.38107	4.69616	-2.68491
Spag7	-0.453468	0.366807	9.52031	9.00619	-0.514121	9.8032	9.4068	-0.3964	9.46455	9.54659	0.0820474	9.92003	8.64854	-1.2715	9.63677	8.82853	-0.808243	9.63969	9.53055	-0.109137
Stard4	-0.453444	0.366832	10.5642	9.4828	-1.08141	10.7001	9.66561	-1.03446	10.2074	10.1141	-0.0933065	10.6768	8.96293	-1.7139	10.2149	9.57846	-0.636454	10.5508	9.33164	-1.21915
Uba5	-0.453327	0.366956	10.6493	9.01203	-1.6373	10.1429	8.76138	-1.38148	10.0117	9.44336	-0.568344	10.4766	8.19536	-2.28129	9.90561	8.53755	-1.36806	10.2382	8.94045	-1.29776
Shfm1	-0.453077	0.36722	10.851	10.3763	-0.474679	11.1409	10.6437	-0.49729	10.8614	10.6549	-0.206563	11.0447	9.97741	-1.06725	10.889	9.74232	-1.14672	10.8695	10.5457	-0.323796
Phc2	-0.453032	0.367268	9.21659	7.27275	-1.94385	9.44979	7.30072	-2.14906	9.09945	7.76033	-1.33912	9.86408	6.84068	-3.02341	9.60685	7.62431	-1.98254	9.25182	7.46664	-1.78518
Polr2d	-0.452933	0.367373	6.72371	6.59902	-0.12469	6.68703	6.9822	0.295172	6.42247	7.22475	0.802283	7.23627	6.66266	-0.573607	6.46923	6.54976	0.0805284	7.05235	7.1594	0.107044
Mll1	-0.45291	0.367398	10.8772	7.71231	-3.1649	11.2313	7.84699	-3.38435	11.0411	8.14673	-2.89435	11.1916	7.17566	-4.01598	11.3217	8.20467	-3.11705	11.0147	7.34542	-3.66929
Arid5b	-0.452897	0.367411	11.2312	9.21537	-2.01587	10.5203	8.85285	-1.66749	9.7522	9.14577	-0.606424	10.2579	7.81083	-2.44709	10.2037	8.7145	-1.48917	10.3931	8.68088	-1.71221
Loxl4	-0.452721	0.367597	5.38792	4.85554	-0.532375	5.93368	4.92387	-1.00981	5.65404	6.17504	0.521005	6.81271	5.37324	-1.43946	5.61316	5.64893	0.0357725	6.11255	5.1369	-0.97565
Rpl7	-0.452637	0.367686	12.3426	10.1631	-2.17953	12.2957	10.8509	-1.44482	12.3574	11.2285	-1.1289	12.3264	9.67099	-2.65542	12.0523	10.4093	-1.64303	12.3268	10.514	-1.81272
Igfbp3	-0.452634	0.36769	8.06173	7.90906	-0.152669	8.66496	8.34868	-0.316275	8.48438	9.7607	1.27632	8.60514	7.76874	-0.836398	8.58567	8.68012	0.094448	8.75884	8.95027	0.191425
Trp53inp1	-0.452492	0.36784	8.06726	7.24404	-0.823216	8.97004	8.3997	-0.570339	8.95827	9.55051	0.592236	9.43294	7.70932	-1.72362	9.14119	8.93488	-0.206318	8.81564	8.58678	-0.228856
Bicc1	-0.452389	0.367948	6.66989	4.10452	-2.56537	7.18166	4.25793	-2.92372	6.49795	4.31945	-2.1785	7.12489	3.16649	-3.95841	7.21451	3.73288	-3.48163	6.64205	5.05733	-1.58472
D10Jhu81e	-0.45234	0.368	11.9563	11.3056	-0.650767	11.7751	11.0563	-0.718829	11.6879	11.2904	-0.3975	11.9431	10.0538	-1.88934	11.2477	10.3614	-0.88639	11.3936	11.0452	-0.348392
Ssb	-0.452293	0.36805	11.0243	9.83102	-1.19327	11.1894	10.2667	-0.922705	11.2609	10.599	-0.661915	11.1203	9.52928	-1.59097	11.0956	10.1284	-0.967236	11.5254	9.94884	-1.57656
Mnt	-0.452208	0.36814	7.01273	6.79872	-0.214012	7.68504	7.06784	-0.617203	7.19813	7.25549	0.0573671	7.23627	6.23623	-1.00004	8.09932	7.1437	-0.95562	7.02875	6.85394	-0.174808
Fscn1	-0.452121	0.368232	7.52228	6.57669	-0.945591	7.88807	7.02236	-0.865709	7.4098	7.87293	0.463127	8.61563	6.81627	-1.79936	7.99106	7.49188	-0.499181	7.87674	7.47074	-0.405997
Tsn	-0.452119	0.368234	10.0343	9.57259	-0.46172	10.2136	9.45819	-0.755358	10.0354	10.0296	-0.00580827	10.3267	8.97579	-1.35095	10.0026	9.50517	-0.497409	10.0802	9.34934	-0.730885
Schip1	-0.452033	0.368325	5.24493	1.10597	-4.13895	5.90141	3.86847	-2.03294	5.42713	4.21413	-1.213	6.19227	1.97512	-4.21714	5.25297	3.61834	-1.63463	5.6994	2.81018	-2.88922
Uchl5	-0.451821	0.36855	9.49137	8.21882	-1.27256	9.74962	9.13699	-0.612628	9.82323	9.55054	-0.27269	9.6928	8.01312	-1.67967	9.5885	8.94027	-0.648234	9.95903	8.77359	-1.18543
Rab27a	-0.451771	0.368603	6.02936	5.33504	-0.694319	6.14137	5.26297	-0.878397	6.33786	4.70473	-1.63313	5.93758	4.1228	-1.81477	6.31447	4.67888	-1.63559	6.30168	5.19089	-1.11079
Fkbp5	-0.451411	0.368985	11.701	10.5944	-1.10659	12.0216	10.6896	-1.33202	11.9029	11.232	-0.670838	11.7843	9.73918	-2.04511	11.2477	10.0384	-1.20938	12.1612	10.952	-1.2092
AW554918	-0.451374	0.369024	5.67456	3.88153	-1.79302	6.80687	3.97286	-2.834	6.14935	4.4185	-1.73085	6.29673	3.44068	-2.85605	6.16122	3.92077	-2.24045	6.43052	3.81502	-2.6155
Car14	-0.451243	0.369163	10.0819	9.87972	-0.202185	10.0557	9.70332	-0.352419	9.54878	10.433	0.884208	10.619	9.59799	-1.02097	9.55434	9.53959	-0.0147558	9.65041	9.66201	0.011601
Pcnt	-0.450984	0.369438	9.58313	7.01579	-2.56734	9.88059	7.20741	-2.67319	9.72821	7.55921	-2.169	10.0103	6.64181	-3.3685	9.93876	7.26438	-2.67438	10.0448	7.32517	-2.7196
Itga5	-0.450791	0.369642	9.47768	8.87709	-0.600585	10.1327	9.35934	-0.77335	9.60714	9.77012	0.16297	10.5084	9.07986	-1.42852	10.2389	9.69142	-0.54749	10.121	9.53368	-0.587334
Odf2l	-0.450591	0.369856	8.46018	5.73004	-2.73014	8.4566	6.55594	-1.90066	8.47634	6.4101	-2.06624	8.40545	5.57978	-2.82567	8.05378	5.76675	-2.28703	8.6427	5.70658	-2.93612
Hnrnph1	-0.450584	0.369862	11.0556	9.30725	-1.74839	11.1702	9.77028	-1.39995	11.1904	10.1366	-1.05389	10.8783	8.76686	-2.1114	10.8594	9.47487	-1.38452	11.1924	9.13429	-2.05806
Epb4.1l2	-0.450286	0.370179	9.27385	7.71359	-1.56026	9.49085	7.91522	-1.57563	9.35616	8.63327	-0.722891	9.79662	7.60624	-2.19038	9.56233	8.43676	-1.12557	9.74082	7.84713	-1.89369
Pla2g7	-0.450178	0.370294	6.996	5.63734	-1.35866	6.52236	6.38739	-0.134967	7.26617	7.51271	0.246541	7.6823	6.4295	-1.25279	7.36557	7.43238	0.0668093	7.0381	5.62646	-1.41164
Slc17a1	-0.45004	0.370441	7.89018	5.35267	-2.53751	8.61608	6.55631	-2.05977	7.68277	6.98897	-0.693801	8.9121	6.54384	-2.36826	8.91683	7.11477	-1.80206	8.42544	5.95456	-2.47088
Lin37	-0.449981	0.370503	7.76998	7.31696	-0.45302	7.94819	7.25075	-0.697445	7.4199	7.73418	0.314283	7.90615	6.31072	-1.59543	7.9253	7.48458	-0.440725	7.22751	7.07754	-0.149971
Pdlim4	-0.449962	0.370523	5.47498	4.32324	-1.15175	5.48864	4.51936	-0.969281	5.38558	4.70473	-0.680852	6.00294	4.25609	-1.74685	5.66533	5.47774	-0.187583	5.99568	3.77834	-2.21733
Tarbp1	-0.449868	0.370624	9.445	7.91501	-1.52999	9.35462	7.79954	-1.55508	9.39239	8.51347	-0.878921	10.1486	7.66768	-2.48097	9.44294	8.02239	-1.42055	9.42261	8.01053	-1.41208
Kdm6b	-0.449572	0.370939	9.62594	6.70663	-2.91931	9.72741	6.82696	-2.90045	8.92449	6.15385	-2.77064	9.72882	5.94215	-3.78667	9.08416	5.91047	-3.17369	9.43515	6.4564	-2.97876
Flt3l	-0.449466	0.371051	5.96525	4.49884	-1.46641	6.10253	4.78072	-1.32181	5.99317	5.20108	-0.792094	6.72512	4.59322	-2.1319	6.20974	4.71788	-1.49186	6.39329	5.08834	-1.30495
Bcam	-0.449411	0.37111	7.5311	6.69582	-0.835285	7.13144	5.89096	-1.24047	6.70534	6.73652	0.0311792	8.18331	6.29877	-1.88454	7.09562	6.07067	-1.02495	7.34216	6.85884	-0.483315
Ralgapa1	-0.44929	0.371239	9.4974	5.31576	-4.18163	9.69966	6.02333	-3.67633	9.46135	7.00896	-2.4524	9.86379	5.43079	-4.433	9.67836	6.6684	-3.00996	9.96305	5.74779	-4.21527
BC157982	-0.448939	0.371613	7.34871	5.57922	-1.76949	7.65632	6.29003	-1.3663	6.76792	6.98897	0.221053	6.738	4.78341	-1.9546	7.26195	5.78368	-1.47827	7.1649	6.33622	-0.828677
Dqx1	-0.448876	0.37168	6.82951	5.56995	-1.25956	6.52	5.21807	-1.30192	7.12552	5.98441	-1.14111	7.87234	5.66605	-2.20628	7.18168	5.43589	-1.74579	6.86809	5.77094	-1.09715
Ezr	-0.448811	0.371749	8.4427	8.50556	0.0628549	8.39054	8.04022	-0.350328	8.14479	8.3988	0.254007	8.82892	7.65415	-1.17477	8.67108	8.27369	-0.397385	8.40267	8.59492	0.192257
Arl4c	-0.448765	0.371798	6.0149	4.45964	-1.55526	5.83462	4.62747	-1.20715	6.38078	3.93907	-2.44171	6.09575	2.37748	-3.71827	5.66533	4.71788	-0.947449	6.41526	4.53056	-1.8847
Ccdc43	-0.448623	0.371949	8.00435	7.40425	-0.600098	8.02167	7.01574	-1.00592	7.82943	7.35822	-0.471212	8.39597	6.59192	-1.80405	7.55252	6.96884	-0.583676	8.63144	7.59606	-1.03537
Nudt5	-0.448612	0.37196	8.99646	8.71087	-0.285591	8.9751	8.65043	-0.324669	8.70309	9.29833	0.595236	9.00676	8.00725	-0.999515	8.7697	8.82333	0.0536359	9.11602	8.70104	-0.414982
Ldb1	-0.448569	0.372007	9.51514	7.93104	-1.5841	9.76858	8.11931	-1.64927	9.75822	8.80449	-0.953731	10.09	7.85372	-2.23633	9.62159	7.86629	-1.7553	9.94606	8.40487	-1.54118
Mphosph10	-0.448518	0.372061	10.0871	8.63726	-1.44983	10.1583	8.45765	-1.70064	9.93817	8.69639	-1.24178	10.2362	7.89164	-2.34456	10.067	8.53755	-1.52948	10.4537	8.58991	-1.86377
Cbl	-0.448473	0.37211	8.57492	7.04143	-1.53349	9.16162	7.22373	-1.93789	8.82339	7.9484	-0.874998	9.57433	7.22039	-2.35394	9.09942	7.64397	-1.45545	9.03728	7.15488	-1.8824
9930111J21Rik1	-0.448265	0.372331	7.32586	4.9145	-2.41136	7.52799	5.27521	-2.25278	7.56271	6.58157	-0.981142	7.70074	4.96345	-2.73729	8.24756	6.20902	-2.03854	7.59902	5.38478	-2.21424
Hadh	-0.448259	0.372337	12.4035	12.4103	0.00681155	12.7374	12.6128	-0.124571	12.3197	12.406	0.0862977	12.5985	11.4682	-1.13028	12.2402	11.718	-0.522212	12.0958	12.372	0.276254
Chchd3	-0.448113	0.372493	11.3848	10.16	-1.22477	11.6231	10.2992	-1.32388	11.5151	10.58	-0.935093	11.6094	9.31531	-2.29408	11.2374	9.52659	-1.71084	11.4577	10.6345	-0.823165
Vegfb	-0.447986	0.372628	7.71321	5.91202	-1.80118	7.96806	5.65192	-2.31614	7.00587	6.23666	-0.769212	8.48145	5.64023	-2.84122	7.81171	5.99509	-1.81662	7.63242	6.05977	-1.57265
Pcdhgb5	-0.447972	0.372643	6.96841	5.34799	-1.62042	6.68703	6.38481	-0.302212	6.71299	6.31783	-0.39516	7.63267	5.79886	-1.83382	7.35225	6.2977	-1.05454	7.20757	6.43422	-0.773348
Pcbp1	-0.44797	0.372646	11.4826	12.3237	0.841036	11.7402	12.3928	0.652632	11.0276	12.5634	1.53577	11.8831	11.6925	-0.190572	11.7365	12.4651	0.728611	11.456	12.6035	1.14749
Phf20	-0.447908	0.372712	7.69146	5.07734	-2.61412	7.90243	5.6613	-2.24113	7.78381	6.23969	-1.54412	8.3478	4.97862	-3.36918	7.66533	5.66248	-2.00286	7.73043	5.35936	-2.37107
Mlkl	-0.447751	0.372879	7.59208	5.83842	-1.75366	7.25792	5.90935	-1.34858	7.548	6.62301	-0.924998	8.15124	5.68836	-2.46288	7.41403	6.00398	-1.41005	7.8433	6.34575	-1.49755
Safb	-0.447744	0.372887	10.4516	9.42792	-1.0237	10.5203	9.31116	-1.20911	10.4778	9.83313	-0.644638	10.8977	8.83552	-2.06213	10.5511	9.33885	-1.21226	10.6791	9.73287	-0.946273
Snrpb2	-0.447535	0.373111	8.73059	7.32832	-1.40227	9.14494	8.34208	-0.802852	8.91687	8.76863	-0.148242	9.24492	7.87403	-1.37089	8.91683	8.15972	-0.757116	9.32667	7.7587	-1.56796
Rps28	-0.447324	0.373335	9.93315	9.23186	-0.701289	9.55344	9.13496	-0.41848	9.88227	9.31164	-0.570624	10.1044	8.3836	-1.72081	9.23325	8.54976	-0.683487	9.85618	9.22811	-0.628071
Slco2a1	-0.447161	0.37351	10.4951	10.3709	-0.124219	10.8958	10.6291	-0.266703	10.3359	11.5026	1.16663	11.2976	10.3728	-0.924804	11.2273	11.313	0.0857458	10.6346	10.9079	0.273289
Fam164c	-0.447063	0.373614	8.01165	6.60638	-1.40526	7.40333	6.19952	-1.20381	7.0597	4.92472	-2.13497	7.8296	5.38792	-2.44168	6.91937	5.35942	-1.55994	7.94137	5.85776	-2.08361
Nthl1	-0.447033	0.373647	7.82538	6.49966	-1.32572	7.82064	6.71448	-1.10616	7.17393	6.95191	-0.222016	8.40809	6.3337	-2.07439	7.89601	6.74173	-1.15428	7.82286	7.05653	-0.766329
Foxo1	-0.447021	0.373659	9.50571	8.68153	-0.824183	10.0186	9.14465	-0.873961	9.77479	9.95585	0.181057	10.1185	8.25331	-1.86523	9.66738	9.25227	-0.415111	10.0051	9.42731	-0.577803
Chchd7	-0.447002	0.37368	8.85754	7.17078	-1.68676	9.17393	6.77841	-2.39552	9.3253	7.60498	-1.72033	9.16149	6.76127	-2.40023	8.59242	6.68382	-1.90861	9.37192	6.53714	-2.83478
Tubb6	-0.446904	0.373784	7.2782	6.51125	-0.766953	7.46016	6.37788	-1.08228	6.84259	7.50016	0.657573	8.313	6.52279	-1.7902	7.85449	7.38961	-0.464883	7.55072	7.27343	-0.277284
Uba7	-0.446768	0.373929	9.15679	7.71787	-1.43892	8.71508	7.28223	-1.43286	8.65886	8.30362	-0.355231	9.23741	7.07932	-2.15808	9.12303	7.9083	-1.21473	8.87415	7.67965	-1.1945
Tbc1d7	-0.446757	0.373942	7.14827	6.0244	-1.12388	7.66084	6.5429	-1.11794	6.8992	6.68209	-0.21711	7.66903	5.68543	-1.98361	7.0488	5.95168	-1.09712	6.91337	6.1949	-0.718463
Ehd3	-0.446685	0.374018	11.1911	10.8496	-0.341453	11.3869	10.8746	-0.512295	11.092	11.3722	0.280157	11.9163	10.5467	-1.36959	11.5621	11.2356	-0.326555	11.5341	11.3166	-0.217501
2510012J08Rik	-0.446562	0.37415	9.58247	7.46697	-2.1155	9.75866	7.60399	-2.15466	9.25013	7.4673	-1.78283	10.0124	6.59559	-3.41684	9.47983	7.49796	-1.98187	9.73579	7.74182	-1.99397
D2Wsu81e	-0.446511	0.374205	9.08187	8.21596	-0.865906	8.81523	8.10989	-0.70534	8.66238	8.60971	-0.0526644	9.24189	7.62489	-1.61701	8.65961	7.83672	-0.822886	8.89245	8.3689	-0.523548
N4bp3	-0.4465	0.374217	7.15136	5.90013	-1.25123	7.36834	6.07776	-1.29059	7.47067	6.56694	-0.903739	7.30267	5.25089	-2.05179	6.87575	5.54434	-1.33141	7.73808	6.33622	-1.40186
Prpf31	-0.446349	0.374378	8.63183	7.2993	-1.33253	8.27642	7.37221	-0.904213	8.11505	7.2045	-0.910551	8.89824	6.94854	-1.9497	8.46951	7.09435	-1.37516	8.91126	7.74979	-1.16147
Jub	-0.446346	0.374381	8.34207	6.46766	-1.87441	7.91256	6.1277	-1.78486	7.74159	7.00112	-0.740471	8.63122	6.22408	-2.40714	7.84037	5.88994	-1.95043	8.39345	7.01224	-1.38121
Fam162a	-0.446321	0.374408	10.3786	9.88275	-0.49584	10.5145	9.96179	-0.552664	10.2949	10.3102	0.0153209	10.2994	9.05511	-1.24425	10.3757	9.593	-0.782722	10.5176	10.1724	-0.345177
LOC100504473	-0.446301	0.37443	7.00628	4.05031	-2.95596	7.61978	5.10303	-2.51675	7.10987	6.00708	-1.10279	7.65369	4.81382	-2.83987	7.54392	5.40433	-2.13959	7.3819	4.44695	-2.93495
Filip1	-0.44627	0.374462	5.43211	5.04094	-0.391164	6.33496	2.50682	-3.82815	6.40178	5.24377	-1.15801	6.63853	3.47225	-3.16628	6.28143	4.51143	-1.77	6.46886	4.68901	-1.77985
Gm13152	-0.446109	0.374635	9.18386	5.48932	-3.69454	9.53775	5.43984	-4.09792	8.78042	4.55888	-4.22154	9.26977	4.37923	-4.89054	9.13267	5.44327	-3.6894	9.24302	4.47063	-4.77239
E4f1	-0.445971	0.374783	8.36228	6.93575	-1.42654	8.76722	7.04853	-1.71869	8.68628	7.26691	-1.41937	9.15786	6.57249	-2.58537	8.96809	7.29526	-1.67283	8.74355	7.09924	-1.64431
Pqbp1	-0.445904	0.374855	9.69215	9.40212	-0.290032	10.013	9.77068	-0.242271	9.69626	9.77226	0.0760079	9.99245	8.92977	-1.06269	9.93778	9.35402	-0.583757	9.86886	9.72129	-0.147564
8030462N17Rik	-0.445858	0.374903	8.59236	6.72859	-1.86377	8.67146	7.07684	-1.59463	8.65529	7.28068	-1.37461	9.01565	6.32518	-2.69046	8.26673	6.74292	-1.52381	8.69177	6.73546	-1.95631
BC024978	-0.445806	0.374959	7.60182	6.16249	-1.43932	8.23091	6.81698	-1.41393	6.90656	6.96437	0.0578116	8.11476	6.10543	-2.00933	8.13675	6.62349	-1.51327	7.22844	6.61818	-0.610258
Mbd6	-0.445661	0.375115	8.04004	5.82613	-2.21391	8.46136	6.52708	-1.93429	8.01791	5.82169	-2.19622	8.71155	5.61585	-3.0957	8.42843	5.74645	-2.68199	8.16622	6.26251	-1.90371
Cbfb	-0.445646	0.375131	8.92839	8.0548	-0.87359	9.15787	8.10358	-1.05429	8.65883	8.07265	-0.586175	8.84016	7.187	-1.65316	8.83037	7.57902	-1.25134	9.29677	8.35028	-0.946493
Zfp619	-0.445542	0.375242	6.93808	3.51115	-3.42693	7.63686	4.48911	-3.14774	7.47067	4.83988	-2.6308	7.4967	3.81905	-3.67765	7.51035	4.06455	-3.44581	7.42205	4.00342	-3.41864
Zfp46	-0.44547	0.37532	7.75754	5.85858	-1.89896	7.86315	6.42598	-1.43717	7.68277	6.3935	-1.28928	8.34016	5.56964	-2.77052	8.15511	6.48341	-1.6717	7.73078	6.21119	-1.51959
Hspb1	-0.44535	0.375448	10.1142	10.1239	0.00964867	9.32163	9.50563	0.183997	9.12795	10.4562	1.32825	9.64288	8.84594	-0.79694	9.89436	10.3733	0.478962	9.01892	9.52274	0.503827
Ankrd13b	-0.445137	0.375676	5.29525	2.83089	-2.46436	5.72825	2.781	-2.94726	5.78622	3.15297	-2.63325	6.03455	2.59441	-3.44014	6.20612	3.87769	-2.32844	5.72631	2.11461	-3.6117
Thumpd3	-0.445008	0.375814	9.36204	7.49329	-1.86875	9.20217	8.21345	-0.988723	9.14002	8.81572	-0.324303	9.48036	7.7355	-1.74486	9.30183	8.24041	-1.06142	9.50362	7.7931	-1.71053
Unc45b	-0.444902	0.375929	6.79312	2.35897	-4.43415	7.17935	3.0113	-4.16806	6.57811	3.93907	-2.63904	7.20883	2.59441	-4.61442	6.94069	2.73699	-4.2037	6.26174	2.50392	-3.75783
Gm7324	-0.444811	0.376027	8.85023	7.74743	-1.1028	8.81368	6.88233	-1.93136	8.9236	8.1417	-0.781895	8.9374	6.76071	-2.17669	7.94748	6.61989	-1.32759	8.62712	6.98092	-1.6462
Nop16	-0.444764	0.376077	9.94627	9.70516	-0.241111	10.0063	9.9184	-0.0879302	9.51024	9.77403	0.263796	10.2171	9.11044	-1.10666	9.78602	9.3015	-0.484512	10.0074	10.199	0.191637
Homer3	-0.444625	0.376226	5.72625	4.85554	-0.87071	5.92801	4.93855	-0.989454	6.03453	4.81787	-1.21666	5.90375	4.34576	-1.55798	6.10378	4.96479	-1.13899	6.54549	4.83177	-1.71373
Samd1	-0.444571	0.376284	8.65336	7.21322	-1.44015	8.90766	7.46994	-1.43772	8.56103	7.55779	-1.00324	9.54839	6.86404	-2.68435	9.06498	8.05702	-1.00796	8.97494	7.45244	-1.5225
Ahr	-0.444555	0.376301	9.92431	8.56012	-1.36418	10.737	9.39328	-1.34372	10.6712	10.2158	-0.455367	11.2143	9.07647	-2.1378	10.8256	9.93074	-0.894833	10.3971	8.93284	-1.46431
Ccdc138	-0.444359	0.376511	6.68771	3.47057	-3.21713	7.12456	4.03477	-3.08979	6.90656	4.58073	-2.32583	7.415	3.35826	-4.05675	6.98242	3.61834	-3.36407	7.07558	4.53056	-2.54502
Sytl4	-0.444263	0.376614	6.71607	5.88318	-0.832896	6.42245	4.86926	-1.55319	6.12767	5.93831	-0.189357	6.85763	5.45794	-1.39969	6.19441	5.35938	-0.835031	7.00643	5.33292	-1.67351
Chst13	-0.444134	0.376753	8.52662	7.93855	-0.588074	8.25665	7.79375	-0.462897	7.98358	8.17586	0.19228	8.99476	7.50979	-1.48497	8.04127	7.40792	-0.633351	8.4434	8.37063	-0.0727696
Tep1	-0.444016	0.37688	9.91932	8.14941	-1.76991	9.64439	7.78191	-1.86248	9.54337	8.25625	-1.28712	10.3543	7.47448	-2.87982	9.78239	8.12771	-1.65468	9.47059	7.75353	-1.71706
Ccdc82	-0.443942	0.376959	6.99856	5.41669	-1.58187	7.75734	6.00342	-1.75392	7.84998	5.70026	-2.14972	7.45892	5.19671	-2.26221	7.36184	5.6301	-1.73175	7.63585	4.81246	-2.82339
Tank	-0.443873	0.377034	9.52592	6.90035	-2.62557	9.56899	7.87737	-1.69162	9.40902	8.20703	-1.20199	9.71177	6.76637	-2.9454	9.37219	7.92321	-1.44898	9.62651	7.1701	-2.45641
Ikzf5	-0.443814	0.377097	7.94458	4.5541	-3.39048	7.48726	4.92449	-2.56276	7.29107	5.20229	-2.08878	7.57402	4.50405	-3.06996	7.83468	4.84661	-2.98807	7.96643	4.651	-3.31544
Arhgap17	-0.443682	0.377239	8.81226	7.62725	-1.18501	9.11764	7.90097	-1.21667	8.66073	8.51194	-0.148784	9.42527	7.52039	-1.90488	9.04177	8.09003	-0.951744	8.89808	7.8732	-1.02488
Bcl9	-0.443657	0.377266	7.01273	3.59429	-3.41844	7.28324	3.98144	-3.30181	7.21008	4.58073	-2.62935	7.53034	3.2977	-4.23264	7.06241	3.84661	-3.2158	7.58466	4.35253	-3.23213
Zfp653	-0.44364	0.377284	7.33297	5.25554	-2.07743	7.52253	5.02005	-2.50248	7.59108	4.26081	-3.33027	7.77319	4.16901	-3.60418	7.4114	4.68005	-2.73135	7.73863	4.83307	-2.90557
Pop7	-0.443461	0.377476	6.42886	6.40145	-0.0274101	6.24787	5.98596	-0.261905	5.38558	6.98897	1.60339	6.31751	5.90687	-0.410639	6.4093	6.31561	-0.0936943	6.41526	6.90328	0.488022
Pdap1	-0.44342	0.37752	10.499	9.96125	-0.537785	10.907	9.76532	-1.1417	10.6107	10.1194	-0.491306	10.6537	9.38957	-1.26415	10.5558	9.36992	-1.18588	11.2149	10.1639	-1.05102
Eif3h	-0.44336	0.377585	11.3305	10.3475	-0.983048	11.5564	10.6101	-0.946269	11.2854	11.1521	-0.13325	11.5888	9.82001	-1.76879	11.3002	10.5875	-0.712709	11.3431	10.4319	-0.911151
Rrm1	-0.443276	0.377676	8.72616	7.77166	-0.954501	8.87479	8.06286	-0.811935	8.87432	9.18045	0.306127	9.33017	7.90946	-1.42071	9.03059	8.3517	-0.678891	8.54257	7.85203	-0.690534
1600027N09Rik	-0.443264	0.377689	7.07677	4.69896	-2.37781	6.99293	5.14666	-1.84627	7.08587	5.72589	-1.35999	7.27648	4.1228	-3.15368	6.42452	5.11842	-1.3061	7.14308	4.68901	-2.45407
Hint3	-0.443257	0.377696	9.4875	8.04539	-1.44211	9.59805	8.28545	-1.3126	9.6586	8.7057	-0.9529	9.85649	7.80862	-2.04787	9.18822	7.77677	-1.41145	9.60724	8.02917	-1.57806
Acp2	-0.443145	0.377817	9.55899	9.34602	-0.212976	9.95518	9.53076	-0.424421	9.01379	10.0399	1.02614	9.7828	9.37066	-0.412135	9.95883	9.62413	-0.334705	9.64071	9.44685	-0.193853
4921524J17Rik	-0.442924	0.378055	8.61793	6.75299	-1.86494	8.66014	6.8839	-1.77624	8.32867	7.37231	-0.956361	8.51559	6.44609	-2.0695	7.82898	5.83779	-1.99119	8.63339	6.76776	-1.86563
Ces4a	-0.442841	0.378144	9.0111	7.87744	-1.13366	8.24383	6.96169	-1.28214	6.66749	6.59926	-0.0682365	7.88266	6.23219	-1.65047	8.00124	6.71306	-1.28818	7.8899	7.01599	-0.873912
Ggt5	-0.442743	0.378249	6.96841	5.77497	-1.19343	6.68703	5.60021	-1.08681	5.93891	6.6618	0.722891	7.0632	5.29802	-1.76517	6.4093	5.50029	-0.909016	5.8143	5.6029	-0.211401
Mtpn	-0.442725	0.378269	10.2717	9.41161	-0.860079	10.6301	9.62234	-1.00781	10.2357	10.082	-0.153751	10.7281	9.16779	-1.56031	10.21	9.53003	-0.679957	10.3056	9.1961	-1.10955
Hnrnph2	-0.44268	0.378317	10.4434	9.23356	-1.20989	10.5917	9.39852	-1.19321	10.5058	10.1217	-0.384099	10.5217	8.68503	-1.83668	10.2438	9.4768	-0.767042	10.6343	9.12277	-1.51151
Lyst	-0.442597	0.378406	10.9184	7.25423	-3.66416	11.1442	7.80437	-3.33984	10.9947	8.60189	-2.3928	11.1302	7.26302	-3.86717	11.0035	7.97907	-3.02441	10.837	7.00395	-3.83301
Pik4ca	-0.442557	0.37845	8.3712	7.66726	-0.703935	8.93581	7.75491	-1.1809	8.50877	8.2142	-0.294571	8.60876	7.33795	-1.27081	9.01559	7.60868	-1.40692	8.29301	7.46366	-0.829354
Psmg4	-0.442433	0.378583	7.96236	6.8637	-1.09866	7.81633	6.7548	-1.06154	7.56865	6.97728	-0.591373	8.0389	6.23322	-1.80568	7.31273	6.02715	-1.28558	8.07076	7.08315	-0.987607
Nfat5	-0.442306	0.37872	9.38052	5.30928	-4.07124	10.0861	6.25278	-3.83329	9.51417	6.78205	-2.73212	9.8853	5.38832	-4.49698	9.86459	6.11447	-3.75011	10.0013	6.28488	-3.71647
Tgm2	-0.441926	0.37913	11.344	11.0447	-0.299314	11.2475	10.6335	-0.614081	10.59	11.6654	1.0754	11.7191	10.5533	-1.16581	11.4395	11.2749	-0.164672	11.2984	11.4651	0.166701
Dnajb2	-0.441871	0.379189	9.97978	9.08302	-0.896769	9.7481	9.18574	-0.562355	9.30633	9.55162	0.245291	10.0838	8.69321	-1.39058	9.84078	9.37338	-0.467395	9.83874	9.15727	-0.681466
Farp1	-0.441774	0.379294	9.90897	8.64801	-1.26096	9.94136	8.62022	-1.32114	9.5928	9.56698	-0.025825	10.3846	8.69534	-1.68927	9.96405	8.71908	-1.24497	9.95903	8.96002	-0.999013
Cwf19l2	-0.441771	0.379298	7.90181	6.1665	-1.73532	8.39758	6.83561	-1.56197	8.20746	7.03405	-1.17341	8.47065	5.88569	-2.58496	7.46904	6.54736	-0.921681	8.51568	6.22631	-2.28936
Snx5	-0.441552	0.379534	11.5106	9.61338	-1.8972	11.6891	9.89666	-1.79244	11.6201	10.69	-0.930126	11.7092	9.47262	-2.23653	11.5047	9.85374	-1.65093	11.7987	9.74178	-2.05696
Cln3	-0.441533	0.379554	7.92279	6.83248	-1.09031	8.11749	7.48907	-0.628414	7.42157	7.86099	0.439423	8.22592	7.04344	-1.18248	8.16743	7.42801	-0.739421	7.90261	7.2206	-0.682006
Errfi1	-0.441522	0.379566	14.0838	12.449	-1.63486	14.0832	12.5929	-1.49024	13.5107	13.5428	0.0320799	14.4563	12.5461	-1.91013	14.421	13.3075	-1.11347	14.3768	12.9828	-1.394
Polr3a	-0.44147	0.379622	8.80628	7.36978	-1.4365	9.00446	7.46785	-1.53661	8.70017	7.93325	-0.766927	9.20397	7.06449	-2.13947	8.43364	7.518	-0.915643	8.79301	6.78368	-2.00933
mThy28	-0.441452	0.379642	7.3137	7.6908	0.3771	7.82924	6.79396	-1.03528	7.09879	7.26056	0.161769	7.54139	6.42854	-1.11284	7.59348	6.52798	-1.0655	6.81082	7.16839	0.357578
Ipo5	-0.441392	0.379707	10.8584	9.35749	-1.5009	10.8368	9.8779	-0.958908	10.855	10.4544	-0.400587	10.7539	9.08957	-1.66429	10.7451	9.6327	-1.1124	10.6945	9.2866	-1.40788
Ndufa3	-0.441274	0.379834	9.06941	9.14345	0.0740312	8.82836	9.20797	0.379611	8.46111	9.10084	0.63973	9.34147	8.25892	-1.08255	8.33128	8.27457	-0.056712	8.69908	9.6079	0.908814
Nsmce2	-0.441128	0.379991	7.40336	5.41232	-1.99104	7.73134	6.61487	-1.11647	7.56388	6.93463	-0.62925	7.56809	5.84999	-1.7181	7.84689	6.37328	-1.47361	7.73737	5.86894	-1.86843
Ide	-0.440767	0.380381	12.0794	10.1654	-1.914	12.6793	11.1328	-1.5465	11.8813	11.7497	-0.131558	12.2047	10.1365	-2.06818	11.9681	10.8063	-1.16181	11.9404	10.256	-1.68437
Slco3a1	-0.440758	0.380391	7.17298	5.82396	-1.34902	6.96711	5.79524	-1.17187	6.57915	6.2478	-0.33135	7.51274	6.08365	-1.42909	7.75957	6.02342	-1.73615	7.44828	6.43901	-1.00927
Diap2	-0.440742	0.380409	8.23089	6.75538	-1.47551	8.36293	6.48735	-1.87558	8.71634	6.87812	-1.83822	8.23277	5.94785	-2.28492	8.46256	6.49793	-1.96463	8.76127	6.49929	-2.26198
C85492	-0.440683	0.380472	6.82662	5.12541	-1.70121	6.66797	5.3497	-1.31827	6.70175	5.89163	-0.810117	7.3411	4.98889	-2.3522	7.34427	5.76518	-1.57908	6.78287	5.56251	-1.22036
Rundc1	-0.440582	0.380582	8.82061	8.20918	-0.611435	9.20731	8.19757	-1.00974	8.87056	8.43058	-0.439985	9.58087	7.55577	-2.0251	9.30997	8.36097	-0.949008	9.03837	8.62957	-0.408799
Cops7a	-0.440517	0.380652	10.2747	9.67025	-0.604425	10.2915	9.75502	-0.53653	9.73899	10.2122	0.473233	10.4748	9.07839	-1.39644	10.0412	9.44253	-0.598622	9.94446	9.95025	0.00578817
Nap1l3	-0.440354	0.380828	5.744	5.20521	-0.538788	5.80003	4.59232	-1.2077	5.68005	6.02847	0.34842	5.01516	4.61989	-0.395277	5.90115	5.03195	-0.8692	5.49066	4.036	-1.45465
Zfp828	-0.440331	0.380853	8.01165	6.70576	-1.30589	7.75895	6.77841	-0.980532	7.65681	7.46291	-0.1939	8.30171	6.65665	-1.64506	7.75868	6.86844	-0.890238	8.40725	7.14123	-1.26602
Utp14a	-0.440231	0.380961	8.51649	6.80832	-1.70817	8.41142	6.83489	-1.57653	8.43444	6.9982	-1.43624	8.65105	6.32388	-2.32717	8.10551	6.51327	-1.59224	8.3436	6.22138	-2.12223
Rpl9	-0.44019	0.381006	12.2165	9.28292	-2.93363	12.092	9.14455	-2.94742	11.7696	9.43124	-2.3384	12.0682	8.33282	-3.7354	11.5865	8.86104	-2.72549	11.5939	8.51479	-3.07912
Ccdc104	-0.439539	0.38171	9.11642	6.53097	-2.58545	9.01712	6.65612	-2.361	9.00009	6.72174	-2.27835	9.48974	6.38554	-3.1042	8.65181	6.0513	-2.60051	9.72574	6.88702	-2.83871
Grap	-0.439449	0.381808	6.55411	6.12195	-0.432166	6.68703	6.45562	-0.23141	6.22461	6.80723	0.582623	6.83094	5.80177	-1.02917	6.83077	6.66399	-0.166786	6.5867	6.38335	-0.203346
Hace1	-0.439386	0.381876	6.16074	3.24206	-2.91868	6.97856	4.39755	-2.58101	6.5196	4.48225	-2.03735	7.21008	4.02734	-3.18273	6.60842	4.82103	-1.78739	7.41476	3.52969	-3.88507
Pgd	-0.439001	0.382293	9.75003	9.81918	0.0691505	9.77545	9.71153	-0.0639201	9.54171	10.1653	0.623597	10.4981	9.6973	-0.80076	10.0982	10.1234	0.0252195	10.1666	10.2539	0.0873657
Ppdpf	-0.438974	0.382323	8.94401	7.74965	-1.19436	8.43349	7.73118	-0.702312	8.07136	7.74697	-0.324385	8.86892	6.93948	-1.92944	8.17774	7.30817	-0.869564	8.3631	7.62413	-0.738975
Zfp229	-0.438758	0.382557	8.39417	5.7726	-2.62157	8.47119	6.0293	-2.44189	8.51977	6.33925	-2.18052	8.57812	5.26548	-3.31264	8.24728	6.0706	-2.17668	8.59929	5.52835	-3.07094
Prr5l	-0.43865	0.382674	5.59646	3.91221	-1.68425	5.30349	4.23032	-1.07317	6.24798	4.87279	-1.37519	6.50968	3.57788	-2.93179	6.10378	4.79284	-1.31094	5.89484	4.68901	-1.20583
Vps25	-0.438547	0.382785	10.2262	9.80776	-0.418399	10.492	10.0724	-0.419582	9.96057	10.2466	0.28604	10.5311	9.06339	-1.46772	10.0951	9.85984	-0.235268	10.1722	10.0076	-0.164599
Man1c1	-0.438545	0.382788	7.19886	5.40703	-1.79183	7.27459	5.59137	-1.68321	6.21001	5.25761	-0.9524	7.49158	4.70749	-2.7841	6.9111	5.2299	-1.68121	7.11389	5.83612	-1.27777
1500003O03Rik	-0.438124	0.383244	12.7093	11.6792	-1.03012	13.3794	12.0221	-1.35728	12.6024	12.339	-0.263392	13.0013	11.2854	-1.71587	12.9272	11.6366	-1.29055	12.891	11.9323	-0.958738
Cdon	-0.4381	0.38327	7.08371	4.39305	-2.69066	6.93034	4.18386	-2.74648	6.65005	5.20229	-1.44777	7.4967	3.52603	-3.97067	6.87575	4.88138	-1.99437	6.5867	4.35253	-2.23416
Mobkl3	-0.43796	0.383422	9.30646	8.11935	-1.18711	9.33361	8.77809	-0.555522	9.36058	8.93982	-0.420757	9.59153	7.81539	-1.77614	9.06983	8.41832	-0.651508	9.20295	8.15333	-1.04962
mFLJ00163	-0.437851	0.383541	10.3834	9.7208	-0.662646	10.3348	8.83275	-1.50206	9.83004	9.62405	-0.20599	10.7733	9.01981	-1.75348	10.33	9.43962	-0.890379	10.155	9.11465	-1.04039
Utp3	-0.437786	0.383611	10.0732	9.19418	-0.879028	10.5621	9.82562	-0.736484	10.3468	10.0147	-0.332111	10.3877	8.95634	-1.43133	10.3835	9.47845	-0.905079	10.604	9.67942	-0.924572
Zfp36l1	-0.437333	0.384104	10.0897	10.6039	0.514225	10.5433	10.8085	0.265196	9.50459	10.7057	1.20109	9.66783	9.32808	-0.339749	10.1845	10.4648	0.280267	9.37192	10.0999	0.727998
Rcn1	-0.437317	0.384122	8.3536	6.88606	-1.46755	8.48612	6.68976	-1.79636	8.17863	6.90096	-1.27767	8.42608	6.34122	-2.08485	8.76373	6.53891	-2.22482	8.5258	6.98194	-1.54386
Mlh1	-0.437239	0.384207	9.2926	7.82042	-1.47218	8.79931	7.97669	-0.822618	8.78937	8.0238	-0.765574	9.23824	7.18271	-2.05553	8.8742	7.6657	-1.20849	8.81713	7.70907	-1.10807
AI848100	-0.437233	0.384213	10.764	7.33941	-3.42457	10.8458	7.89996	-2.94585	10.5579	8.32824	-2.22965	10.7269	7.25496	-3.47193	10.5933	7.87492	-2.71839	10.7237	7.00221	-3.72146
Arrdc2	-0.43721	0.384238	6.71932	5.24681	-1.47251	6.77604	6.11092	-0.665125	6.56591	6.59532	0.0294099	7.93553	6.17541	-1.76012	7.40062	6.59625	-0.804372	7.05936	6.204	-0.855364
Mets1	-0.437206	0.384242	9.14878	6.93173	-2.21704	9.50223	7.92076	-1.58147	9.41923	8.38959	-1.02965	9.66909	7.05222	-2.61687	9.40125	8.0041	-1.39715	9.81698	7.69122	-2.12576
Mboat7	-0.437165	0.384286	8.52463	8.22651	-0.298124	8.66238	8.38438	-0.278001	8.23463	9.01541	0.780779	8.93204	7.93928	-0.992766	8.5372	8.68822	0.151021	8.57099	8.3059	-0.265097
Dcaf7	-0.436968	0.384501	9.0695	8.37336	-0.696132	9.3342	8.60096	-0.733243	8.95323	9.43033	0.477106	9.71328	8.30405	-1.40923	9.30183	8.68114	-0.620693	9.15372	8.92047	-0.233247
Tet3	-0.43695	0.384521	8.33344	4.94014	-3.3933	8.80168	5.48679	-3.3149	8.41657	5.96585	-2.45072	8.90524	4.77019	-4.13505	8.73081	5.61232	-3.11849	8.80022	5.584	-3.21623
Sdr39u1	-0.436839	0.384642	7.10203	6.35433	-0.747705	7.0067	6.01183	-0.994867	6.60487	6.70436	0.0994915	7.08451	5.68326	-1.40125	6.19186	5.49262	-0.699247	7.14051	6.28742	-0.853097
Brd4	-0.436782	0.384704	9.99888	9.06153	-0.93735	10.8589	9.33711	-1.52176	10.2816	9.7553	-0.526333	10.5937	8.83148	-1.76219	10.689	9.47412	-1.21484	10.6677	9.34898	-1.31876
Klhl22	-0.436656	0.38484	8.4335	7.6013	-0.832197	8.84614	7.435	-1.41114	8.47986	8.11106	-0.368795	9.25009	7.31801	-1.93208	8.42129	7.62166	-0.799634	8.72701	7.53662	-1.19039
AU019823	-0.436637	0.384861	7.34197	4.74715	-2.59482	8.14393	5.66873	-2.47521	8.25704	5.85157	-2.40547	7.39485	4.7623	-2.63255	7.95099	5.35696	-2.59403	8.37921	4.8204	-3.55882
Hnrnpa2b1	-0.436563	0.384941	12.5411	11.908	-0.633117	13.1029	12.0913	-1.01156	12.6449	12.6922	0.0473094	12.7574	11.6594	-1.09793	12.8894	11.9535	-0.935955	12.9403	12.0671	-0.873175
Dut	-0.436421	0.385096	8.0722	6.44203	-1.63017	7.98345	6.34888	-1.63458	7.78613	6.86634	-0.91979	8.48668	6.03754	-2.44914	8.04579	6.19615	-1.84964	7.51841	6.32339	-1.19503
Yeats2	-0.43626	0.385271	8.60339	6.29649	-2.3069	8.71693	6.64175	-2.07518	8.61179	6.44555	-2.16624	9.0338	6.18393	-2.84987	8.78691	6.57847	-2.20844	8.83529	6.03651	-2.79878
Cno	-0.4359	0.385664	8.56682	8.06156	-0.505256	8.46971	7.83755	-0.632156	7.73333	7.92486	0.191527	9.12526	6.82166	-2.3036	8.13675	7.88352	-0.25323	8.25791	8.56116	0.303247
Rassf5	-0.435846	0.385723	6.90136	5.10474	-1.79662	7.84878	6.38236	-1.46642	7.71156	6.90918	-0.802375	8.23854	5.90749	-2.33105	8.19722	6.56226	-1.63495	7.68637	6.27941	-1.40695
March1	-0.435797	0.385776	6.44	4.38363	-2.05637	6.22363	4.98561	-1.23801	5.93115	6.02046	0.0893087	6.71079	4.22166	-2.48913	6.16856	5.28727	-0.881284	5.79526	4.65321	-1.14206
Prpf4	-0.435778	0.385797	9.03279	8.01803	-1.01476	9.42725	8.16505	-1.26219	9.0869	8.63146	-0.455444	9.67412	7.62826	-2.04586	9.04543	8.05702	-0.988412	9.15197	8.14651	-1.00546
Rph3al	-0.435428	0.386179	6.09725	3.75391	-2.34334	5.91807	3.82406	-2.09401	5.8396	4.64386	-1.19574	6.08308	3.34543	-2.73765	6.02799	3.72541	-2.30258	6.02007	4.12094	-1.89914
9930021J03Rik	-0.435258	0.386364	10.3254	5.45414	-4.87126	10.715	6.40588	-4.3091	10.6452	5.81573	-4.82948	10.4224	4.61989	-5.80254	10.452	5.83779	-4.61417	10.4614	5.56251	-4.8989
Armcx5	-0.4351	0.386536	6.60228	3.59429	-3.00799	6.07562	3.29973	-2.77589	6.36662	2.36069	-4.00593	6.548	2.78226	-3.76573	5.87651	3.07277	-2.80375	6.64023	2.11461	-4.52562
Smek2	-0.434905	0.38675	10.5766	7.69357	-2.883	10.7744	8.41865	-2.35573	10.9153	8.57657	-2.33871	10.638	7.5081	-3.12989	10.5943	7.89509	-2.69925	10.8113	7.75828	-3.05301
Trio	-0.434896	0.386759	10.2453	6.8243	-3.42096	10.0138	6.65464	-3.35911	9.80885	7.26849	-2.54036	10.3753	6.28279	-4.09249	9.79753	6.7557	-3.04183	10.1581	6.66726	-3.4908
BC062115	-0.434888	0.386768	6.50495	3.50831	-2.99664	5.7404	3.65174	-2.08866	5.60962	3.17764	-2.43197	5.32096	2.43614	-2.88482	5.5028	2.67873	-2.82406	5.53321	2.42015	-3.11306
Setd5	-0.434626	0.387054	10.3865	7.06773	-3.31874	10.4874	7.40839	-3.07903	10.2918	7.87264	-2.41919	10.52	6.60442	-3.91555	10.2514	7.33284	-2.91859	10.3578	7.07113	-3.28669
Parp3	-0.434606	0.387075	8.404	7.18236	-1.22164	8.31868	7.25718	-1.0615	8.13194	8.42996	0.298028	9.08228	7.18105	-1.90123	8.48591	7.8977	-0.588209	8.80017	8.00068	-0.799496
Timm9	-0.4345	0.387191	8.62984	7.83574	-0.794096	8.71687	8.2827	-0.434172	8.40863	8.34263	-0.0659934	8.38376	6.82166	-1.5621	8.29414	7.62605	-0.668092	8.66627	8.2987	-0.36757
Hirip3	-0.434474	0.38722	7.27783	6.08023	-1.1976	7.42619	6.29003	-1.13616	7.12427	7.08339	-0.0408792	7.90848	5.82341	-2.08506	7.52454	6.48341	-1.04113	7.51841	6.96655	-0.551865
Wdr9	-0.434361	0.387343	8.75036	4.8306	-3.91976	9.19738	5.08479	-4.11258	9.01379	5.63528	-3.37852	9.02261	4.04511	-4.9775	8.99281	5.01262	-3.98018	8.9734	5.21714	-3.75626
Capza2	-0.434284	0.387427	10.5833	8.80861	-1.77466	11.0435	9.09275	-1.95073	10.7317	9.60904	-1.12268	10.9505	8.87348	-2.077	10.7676	8.96151	-1.80604	11.0618	8.79388	-2.26788
Gpr89	-0.434156	0.387567	9.55927	7.19512	-2.36415	9.33835	7.63681	-1.70154	9.38995	8.13285	-1.2571	9.40606	6.79468	-2.61138	9.352	7.3083	-2.0437	9.2205	7.25032	-1.97018
Catsper2	-0.434089	0.387641	7.38288	5.01829	-2.36459	7.29571	4.98219	-2.31352	7.79016	5.28409	-2.50608	7.4967	4.5842	-2.9125	7.36018	4.56588	-2.79431	7.19702	4.41737	-2.77965
Slc10a2	-0.433997	0.387741	9.84503	8.44522	-1.39982	9.61307	8.63108	-0.981989	9.33897	10.2694	0.930423	9.54016	8.00488	-1.53527	9.69274	9.36941	-0.323333	9.94334	9.04857	-0.894766
Brca1	-0.433916	0.38783	5.98593	4.20747	-1.77846	6.27706	4.75026	-1.5268	7.23447	6.02902	-1.20545	6.65334	4.50117	-2.15216	6.08652	4.77432	-1.3122	6.99401	4.64591	-2.3481
Fam178a	-0.433505	0.38828	9.86465	5.77484	-4.08982	10.0638	6.67453	-3.38923	10.0459	6.92404	-3.12188	9.99746	5.91411	-4.08336	10.1073	6.44637	-3.66098	10.1163	5.95916	-4.1571
Zfp74	-0.433475	0.388313	6.45812	4.03581	-2.42231	6.76249	4.65738	-2.10511	6.54065	4.70811	-1.83253	6.72993	3.45618	-3.27375	6.05507	4.1324	-1.92267	6.27145	3.80749	-2.46395
Fbxo25	-0.43342	0.388373	7.42685	6.21133	-1.21552	7.64659	6.73746	-0.909131	7.18587	7.23757	0.0516955	7.97106	6.03463	-1.93643	7.52869	6.89803	-0.630658	7.94048	7.13435	-0.806132
Klhl36	-0.433359	0.38844	7.74799	6.06991	-1.67807	7.67175	6.1871	-1.48465	7.46794	6.38958	-1.07835	8.37619	5.93145	-2.44474	7.87696	6.05573	-1.82123	7.91469	6.6395	-1.27519
Wasf2	-0.433256	0.388552	8.08959	7.77166	-0.317931	8.87479	8.34208	-0.532708	8.31767	8.43058	0.11291	8.73105	7.70313	-1.02791	8.65181	8.00673	-0.645084	8.66627	8.30177	-0.364501
Metap2	-0.433178	0.388638	10.8324	9.35182	-1.48054	11.0731	9.38689	-1.68623	10.7683	9.86794	-0.900342	10.9827	8.95512	-2.02757	10.7903	9.1525	-1.63776	11.2161	9.51483	-1.70131
Pldn	-0.433024	0.388807	8.13709	6.53097	-1.60612	8.05138	6.52714	-1.52424	8.01116	7.16122	-0.849935	8.68698	6.50419	-2.18278	8.44353	6.66399	-1.77954	8.26803	6.95099	-1.31704
Ywhab	-0.432894	0.388948	10.9417	11.1276	0.185897	11.4472	11.0897	-0.357541	10.9505	11.668	0.71755	11.5556	10.8535	-0.702108	11.4018	11.321	-0.0807958	11.1644	11.1945	0.0301266
Gvin1	-0.432871	0.388974	10.6051	6.86189	-3.74318	10.8572	8.0918	-2.76536	10.953	9.25262	-1.70035	10.8342	7.39531	-3.43892	11.4603	8.78311	-2.67716	11.3346	7.94315	-3.39142
Dna2	-0.432768	0.389087	8.48476	6.4265	-2.05826	8.9888	7.05898	-1.92982	8.77157	7.66519	-1.10638	8.87716	6.54147	-2.33569	8.98651	7.17314	-1.81338	9.0194	6.77569	-2.24371
Gm7120	-0.432608	0.389262	7.98964	5.63791	-2.35173	8.19807	6.19952	-1.99856	6.61453	6.17504	-0.439487	7.57402	5.23483	-2.33919	7.5663	5.97288	-1.59343	7.54361	5.38863	-2.15498
Il10rb	-0.432602	0.389268	8.27313	6.12946	-2.14367	8.34174	6.61914	-1.7226	8.31359	7.27822	-1.03537	8.87629	6.329	-2.54729	8.58478	6.6725	-1.91228	8.37496	6.63507	-1.73988
Clk2	-0.432459	0.389426	8.68087	7.24288	-1.43799	8.47633	7.10409	-1.37223	8.34741	7.64314	-0.704279	9.04952	6.50984	-2.53969	8.59472	7.3677	-1.22702	8.51688	7.4717	-1.04518
Hmg20b	-0.432392	0.389499	9.40622	8.58419	-0.822034	9.74379	8.80947	-0.934321	9.49473	8.58994	-0.904789	9.90541	7.42557	-2.47985	9.56773	8.55918	-1.00855	9.57376	9.10383	-0.469924
Sft2d3	-0.432291	0.38961	5.63479	6.29605	0.661267	5.96524	6.0904	0.125163	5.85006	5.28409	-0.565971	6.41679	4.80532	-1.61147	5.25297	5.11842	-0.134556	5.54158	6.21119	0.669611
Drg2	-0.432197	0.389713	10.4107	9.67891	-0.73179	10.4149	9.49988	-0.914976	9.94355	10.1028	0.159258	10.8469	9.26424	-1.58266	10.3728	9.51604	-0.856743	10.2404	9.89565	-0.344699
Fbxo28	-0.432014	0.389913	8.03992	6.55968	-1.48024	8.13622	6.84882	-1.2874	7.95788	7.12012	-0.837759	8.34834	6.26666	-2.08168	8.02893	6.62882	-1.40011	7.91095	6.4913	-1.41965
Hsp90aa1	-0.431797	0.390151	13.5575	12.0475	-1.51	13.1159	11.9772	-1.13871	12.7449	12.7153	-0.0295353	13.0241	11.2509	-1.77318	13.2616	12.3467	-0.914964	12.9911	11.7056	-1.28549
Serpina1e	-0.431674	0.390286	18.2341	17.8277	-0.406381	18.6078	18.1944	-0.413421	18.485	19.2514	0.766374	18.4002	17.6361	-0.764149	18.6225	18.2932	-0.329312	18.5503	18.2953	-0.254991
Vps33b	-0.431577	0.390393	7.55028	6.14937	-1.4009	7.66735	6.17638	-1.49097	7.55395	6.59299	-0.960967	8.04727	6.0386	-2.00867	7.73161	6.53882	-1.19279	7.99919	6.05308	-1.94611
Mpv17	-0.431472	0.390508	9.05416	8.67278	-0.381374	8.91171	8.64401	-0.267701	8.51842	9.18844	0.67002	9.06149	7.99776	-1.06372	8.94348	8.56988	-0.373607	8.27807	8.44193	0.163859
Adprh	-0.431307	0.39069	7.15136	6.9684	-0.182956	7.47086	7.04203	-0.428831	6.66749	7.48037	0.81288	7.94219	6.88478	-1.05742	7.5386	7.4345	-0.104094	7.57654	7.64523	0.0686861
Per2	-0.43119	0.390819	11.0219	9.26341	-1.75846	10.846	8.96261	-1.88339	10.603	9.54617	-1.05681	11.2192	8.58225	-2.63691	10.7428	9.23443	-1.50841	10.7916	8.94472	-1.84691
Zfp60	-0.431132	0.390882	8.95209	6.68349	-2.2686	9.22264	7.23174	-1.9909	8.91876	7.46048	-1.45827	9.17599	6.60645	-2.56954	8.922	6.98786	-1.93414	8.76782	6.26034	-2.50749
Pphln1	-0.431093	0.390925	9.01551	7.86954	-1.14597	9.41438	8.09043	-1.32396	9.07037	8.97784	-0.0925385	9.50924	7.78697	-1.72227	9.31443	8.13799	-1.17644	9.10286	8.14582	-0.957041
Kpna3	-0.430904	0.391133	10.5413	9.3383	-1.20297	10.9182	9.62777	-1.29038	10.7108	10.3392	-0.371579	10.9148	9.33908	-1.57573	10.7525	9.69546	-1.05705	10.8136	9.28875	-1.52485
Hes6	-0.430832	0.391211	11.0442	10.5142	-0.53	10.6493	10.0448	-0.604562	10.1474	10.2216	0.074141	11.2306	9.40967	-1.82091	10.5513	9.83831	-0.712997	10.5364	10.7174	0.180989
Pyroxd1	-0.430764	0.391286	9.16305	7.76509	-1.39796	8.94376	8.3127	-0.631057	8.9793	7.91847	-1.06083	9.65136	7.38799	-2.26337	8.82808	7.76751	-1.06057	8.76956	7.71137	-1.0582
Tpr	-0.430736	0.391317	11.4949	9.24931	-2.24556	11.6877	9.43088	-2.25685	11.6358	10.0491	-1.58669	11.8542	9.11529	-2.73886	11.7955	9.59095	-2.20458	11.8271	9.3892	-2.43786
Lss	-0.430687	0.391372	11.0069	10.0431	-0.963787	10.3789	9.54777	-0.831136	10.2122	10.67	0.457851	11.3485	9.74269	-1.60585	10.4794	9.96119	-0.518162	10.5326	10.0275	-0.505121
Vta1	-0.43068	0.391379	8.43885	7.7741	-0.664752	8.48612	7.67161	-0.814506	8.37778	8.50891	0.131129	8.6153	7.196	-1.41929	8.27549	7.78934	-0.486157	8.50541	7.77069	-0.734717
Coq3	-0.430581	0.391488	9.84911	8.95258	-0.896534	9.73023	9.02949	-0.700741	9.65532	9.71811	0.0627836	10.0727	8.58247	-1.4902	9.31406	8.96783	-0.346234	9.63876	8.64896	-0.989804
Pds5b	-0.430473	0.391607	10.2571	8.1343	-2.12283	10.161	8.48487	-1.67609	10.2204	9.03122	-1.18921	10.5092	7.96318	-2.54605	10.4134	8.6335	-1.77994	10.252	8.29839	-1.95357
Kalrn	-0.430437	0.391646	8.63339	6.47166	-2.16173	8.72168	6.35937	-2.36231	8.6771	7.05901	-1.6181	9.11921	6.36163	-2.75758	8.52307	6.11131	-2.41176	8.95256	6.68845	-2.26411
Ldb2	-0.430245	0.391858	7.08994	5.24125	-1.8487	7.45499	6.02999	-1.425	6.97266	6.47646	-0.496201	7.50586	5.29685	-2.20901	7.16723	5.7707	-1.39652	6.79678	5.34168	-1.4551
Zfp128	-0.429824	0.392321	6.77611	4.28604	-2.49008	6.65759	3.57358	-3.08402	6.29987	5.38692	-0.912957	7.24216	3.65004	-3.59211	6.62758	4.73386	-1.89372	6.37442	4.08373	-2.29069
Tada3	-0.429715	0.392441	7.76421	6.87877	-0.885436	8.35091	6.83732	-1.51358	7.79135	7.02812	-0.763236	8.30914	6.01824	-2.2909	7.54074	6.27708	-1.26366	7.99654	7.09969	-0.896846
Taf1a	-0.429688	0.392471	8.08519	6.35162	-1.73357	8.4335	6.44645	-1.98706	7.67316	6.72814	-0.945021	8.16244	6.30066	-1.86177	8.33475	6.8621	-1.47265	8.26232	5.64203	-2.62029
Cnst	-0.429685	0.392474	7.53616	5.47265	-2.06351	7.74496	5.70395	-2.04101	8.06614	5.74114	-2.32499	7.51073	4.694	-2.81673	7.95297	5.60638	-2.34659	7.86306	5.30781	-2.55525
Hdgfrp2	-0.42966	0.392502	9.60823	8.79402	-0.81421	9.46545	8.78494	-0.680505	9.32744	8.97863	-0.348809	9.91703	8.32419	-1.59284	9.46659	8.57136	-0.895236	9.76649	9.12205	-0.644432
AW146020	-0.429613	0.392554	7.5626	4.90417	-2.65842	7.73167	6.07776	-1.65392	8.17863	6.33712	-1.84151	8.05437	5.10831	-2.94606	7.94958	5.66897	-2.28061	7.89643	5.68042	-2.21601
Tgtp2	-0.429546	0.392627	7.18402	5.47239	-1.71163	7.62677	6.92426	-0.702512	7.57714	7.39713	-0.180009	7.11644	5.43057	-1.68586	8.46473	7.33812	-1.12661	7.42462	6.3543	-1.07031
Eef1g	-0.429387	0.392803	12.5336	10.154	-2.37956	12.2543	10.15	-2.10436	12.0749	10.6553	-1.41963	12.2093	9.2714	-2.93788	12.0169	9.90267	-2.11419	12.1295	9.98985	-2.13964
Mtap7	-0.429376	0.392814	9.31591	8.24975	-1.06616	9.29613	8.37542	-0.920707	9.25733	8.54982	-0.707518	9.62039	7.74566	-1.87473	9.33354	8.36492	-0.968617	9.66089	8.52172	-1.13917
Chac2	-0.429242	0.392962	8.86801	7.06271	-1.8053	8.93361	8.49014	-0.443465	8.92735	8.57405	-0.353306	9.12841	7.013	-2.11541	8.60857	8.09767	-0.5109	8.81718	7.55369	-1.26349
Tgs1	-0.429231	0.392974	9.88234	7.68037	-2.20197	9.96887	8.24784	-1.72103	9.62663	8.82494	-0.801691	9.84762	7.559	-2.28862	9.64969	8.10316	-1.54653	10.0172	7.83993	-2.17723
5730469M10Rik	-0.42918	0.393031	10.4119	8.98401	-1.42789	10.4561	8.78846	-1.66767	10.836	10.0244	-0.811613	11.2076	8.93345	-2.27417	10.2859	8.90187	-1.38399	10.9383	9.40178	-1.53656
Phf23	-0.429035	0.393191	9.23599	7.63486	-1.60113	9.24463	8.12633	-1.1183	9.20705	8.37082	-0.83623	9.37243	7.21121	-2.16122	9.18842	7.69894	-1.48948	9.31808	8.12601	-1.19206
Bcap29	-0.42889	0.393351	8.06875	6.81153	-1.25722	8.48612	7.01574	-1.47038	8.12283	7.79833	-0.3245	7.92543	6.95018	-0.975258	8.23496	7.07777	-1.15718	8.4434	6.23708	-2.20633
Phf5a	-0.428861	0.393383	9.84605	8.8508	-0.995248	9.97179	8.73946	-1.23233	9.48382	9.31788	-0.165938	9.77697	8.58405	-1.19292	9.4889	7.86627	-1.62263	9.59322	8.72868	-0.864547
Fundc2	-0.428822	0.393425	6.3619	5.59411	-0.767781	6.89799	5.53693	-1.36106	6.52169	5.83847	-0.683219	6.69909	5.17716	-1.52193	6.54079	4.96479	-1.576	6.82459	5.82399	-1.0006
Exoc4	-0.42876	0.393494	9.97086	8.28296	-1.6879	9.70205	8.14979	-1.55226	9.58921	8.50955	-1.07966	9.9667	7.54451	-2.42219	9.70947	8.18698	-1.52249	9.45264	7.79122	-1.66142
mDEAH9	-0.428638	0.393628	7.92925	5.16586	-2.76339	7.54061	6.15204	-1.38858	7.85248	7.36293	-0.489554	7.40295	5.43085	-1.9721	7.42214	6.56052	-0.861616	7.92548	4.83177	-3.09371
Angel1	-0.428438	0.39385	7.63055	6.05891	-1.57164	7.00816	5.84379	-1.16437	6.73521	6.27846	-0.456759	7.39079	5.40237	-1.98842	7.43722	5.90691	-1.53031	7.25919	6.29984	-0.959355
Btf3	-0.428398	0.393894	11.3541	9.82614	-1.52791	11.6473	10.0968	-1.55046	11.3983	10.7826	-0.615686	11.5653	9.32668	-2.2386	11.4674	9.87768	-1.5897	11.4411	10.2901	-1.15095
Rusc2	-0.428233	0.394075	9.42033	7.05581	-2.36452	9.51329	7.42835	-2.08494	9.91628	8.2625	-1.65378	10.2679	6.81326	-3.45468	9.84582	8.11299	-1.73283	9.59109	7.39066	-2.20043
Ass1	-0.428068	0.394258	15.2707	14.5991	-0.671597	15.1888	14.7834	-0.405348	15.8372	16.1608	0.323614	16.1449	14.738	-1.4069	15.2353	14.7142	-0.521153	15.6761	15.5666	-0.109487
Cdkl2	-0.427972	0.394364	7.88164	3.88034	-4.0013	7.88269	3.61278	-4.26991	7.78882	4.01075	-3.77807	8.07539	3.55242	-4.52298	7.64474	3.9842	-3.66054	8.42718	3.2775	-5.14968
Rtn1	-0.427888	0.394456	5.97064	4.75306	-1.21758	5.83462	5.02015	-0.814466	6.29362	6.06364	-0.229985	7.03222	5.11709	-1.91513	6.63537	5.94027	-0.695103	6.17839	5.24292	-0.935468
Nrxn1	-0.427696	0.394669	8.82811	7.09932	-1.72879	9.10404	6.9642	-2.13983	8.999	8.37287	-0.626132	9.356	6.61447	-2.74153	9.11265	7.57963	-1.53302	8.96682	7.46352	-1.50329
Pm20d2	-0.427621	0.394752	7.50815	6.92145	-0.586697	7.36068	6.72113	-0.63955	7.19598	7.16648	-0.0295079	7.82255	6.27999	-1.54256	7.91866	6.64032	-1.27834	6.79918	7.08146	0.28228
Zfp113	-0.427577	0.394801	7.27783	5.4537	-1.82413	7.54061	6.2383	-1.30231	7.53384	5.57372	-1.96012	7.62162	5.42171	-2.19991	7.2788	5.22969	-2.0491	7.54361	5.42334	-2.12028
Clec4a3	-0.427521	0.394863	6.5238	4.03376	-2.49004	6.70583	5.52144	-1.18439	6.8389	6.61515	-0.223757	6.84882	5.22835	-1.62047	7.93903	6.14011	-1.79891	7.08705	5.32568	-1.76137
AK172428	-0.427516	0.394868	10.0957	9.30699	-0.788715	10.2856	9.01795	-1.26769	10.5116	9.02258	-1.48899	10.4343	8.40545	-2.02887	10.0719	8.74054	-1.33132	10.9744	9.50661	-1.46775
[truncated: 9,624 more rows]
