# Supplementary material for: MAF1 is a chronic repressor of RNA polymerase III transcription in the mouse
Source: Sci Rep. 2020 Jul 20;10:11956. doi: 10.1038/s41598-020-68665-0 (PMC7371695; doi:10.1038/s41598-020-68665-0)
Supplement: Supplementary file 10 — Supplementary file10 (XLSX 1721 kb) [file 41598_2020_68665_MOESM10_ESM.xlsx]

## Sheet: Sheet1
Table S9. Xtail analysis of ribosome footprinting data.

## Sheet: Xtail_all_samples_unique_genes
Gene	mRNA_log2FC	RPF_log2FC	log2FC_TE_v1	pvalue_v1	WT_log2TE	KO_log2TE	log2FC_TE_v2	pvalue_v2	log2FC_TE_final	pvalue_final	pvalue.adjust
Elk1	0.389997	-5.90068	-4.73883	1.30548e-10	-0.665863	-6.95654	-4.78158	4.07825e-09	-4.78158	4.07825e-09	6.63999e-05
Tpt1	-0.020446	-0.963179	-0.943256	5.05943e-09	-0.210698	-1.15343	-0.943594	1.15333e-11	-0.943256	5.05943e-09	6.63999e-05
Pacrgl	0.857142	-1.11009	-1.97549	5.0305e-09	0.454938	-1.5123	-1.97442	2.2279e-08	-1.97442	2.2279e-08	0.000146194
Serf1	-0.174444	-1.3736	-1.20103	6.80591e-07	0.447081	-0.752077	-1.19764	1.01034e-06	-1.19764	1.01034e-06	0.00441989
Rpl14	-0.0808064	-0.799358	-0.717525	5.1463e-07	-0.12332	-0.841872	-0.718503	1.81679e-06	-0.718503	1.81679e-06	0.00681245
Gm15450	-0.220259	-0.925739	-0.704746	3.13278e-06	-0.285644	-0.991124	-0.704746	4.44233e-06	-0.704746	4.44233e-06	0.0137457
0610010O12Rik	0.966846	-0.346482	-1.31615	4.71318e-06	2.86942	1.55609	-1.3104	3.13576e-06	-1.31615	4.71318e-06	0.0137457
Adal	-0.144999	2.25238	2.3955	6.36524e-11	-2.40023	-0.00284965	2.41582	5.95081e-06	2.41582	5.95081e-06	0.0141997
Mina	0.322844	-0.499377	-0.823579	7.6914e-06	0.933501	0.11128	-0.823356	8.15095e-06	-0.823356	8.15095e-06	0.0178289
mKIAA0701	-0.308199	0.634417	0.939978	6.80854e-07	-2.09828	-1.15566	0.941242	1.06461e-05	0.941242	1.06461e-05	0.0214954
Cspp1	0.0391613	-1.03035	-1.0693	6.24934e-06	0.0304699	-1.03905	-1.07316	1.32791e-05	-1.07316	1.32791e-05	0.0232366
Rps18	-0.0748749	-1.0339	-0.957533	5.06772e-07	-0.957297	-1.91632	-0.95805	1.31038e-05	-0.95805	1.31038e-05	0.0232366
Rps20	-0.213852	-0.851385	-0.63658	2.47498e-05	-0.380121	-1.01765	-0.63658	2.36508e-05	-0.63658	2.47498e-05	0.0353395
Zfp606	0.256574	-2.23968	-2.49949	2.99195e-06	-0.4019	-2.89815	-2.50944	2.36476e-05	-2.50944	2.36476e-05	0.0353395
AI316807	-0.359398	0.463807	0.823754	2.82737e-05	0.0756487	0.898854	0.823754	2.60688e-05	0.823754	2.82737e-05	0.0353395
Ppia	-0.303951	0.658363	0.963652	1.15836e-05	1.39825	2.36056	0.963652	2.64703e-05	0.963652	2.64703e-05	0.0353395
Rapgef6	-0.369095	1.47622	1.85067	4.62933e-08	-1.29359	0.551733	1.85089	2.38525e-05	1.85089	2.38525e-05	0.0353395
uc009uyt	0.956777	-0.411138	-1.37116	8.23124e-06	1.58078	0.212869	-1.36534	2.70769e-05	-1.36534	2.70769e-05	0.0353395
Prpf38a	-0.258678	-1.41038	-1.15537	3.47e-05	0.315568	-0.836134	-1.1557	1.55663e-05	-1.15537	3.47e-05	0.0396002
Eef1b2	-0.072106	-0.838162	-0.767469	8.50729e-06	-0.0865942	-0.85265	-0.767322	3.77272e-05	-0.767322	3.77272e-05	0.041261
Rpl11	0.0319485	-0.685699	-0.718224	1.43715e-05	0.278871	-0.438776	-0.717188	4.70806e-05	-0.717188	4.70806e-05	0.0494309
uc008ota	-0.927468	0.167448	1.09224	5.48439e-05	-0.334829	0.760088	1.09224	3.42477e-05	1.09224	5.48439e-05	0.0520342
Nudt13	0.506105	-0.837135	-1.34867	1.57838e-05	0.797494	-0.545747	-1.34263	5.55074e-05	-1.34263	5.55074e-05	0.0520342
Mrps16	-0.396356	0.302557	0.697513	2.77831e-05	0.334774	1.03369	0.697513	6.90239e-05	0.697513	6.90239e-05	0.0603913
Nat10	0.0592571	-0.91838	-0.981314	4.07143e-05	0.372774	-0.604863	-0.977044	0.00010946	-0.977044	0.00010946	0.0902455
Ppcdc	0.438268	-0.510485	-0.952753	9.2215e-05	1.25658	0.30783	-0.946798	0.000112749	-0.946798	0.000112749	0.0902455
Prorsd1	-0.979119	0.241335	1.22121	3.94662e-05	1.26062	2.48107	1.22121	0.00011346	1.22121	0.00011346	0.0902455
1810029B16Rik	0.156086	-0.714668	-0.87417	0.000122395	0.514567	-0.356187	-0.87417	0.000118209	-0.87417	0.000122395	0.0944893
Gpatch4	0.32028	-0.608873	-0.929052	6.60492e-05	-0.0636179	-0.99277	-0.932564	0.000150962	-0.932564	0.000150962	0.113213
Serpina3i	0.587306	-0.340967	-0.92968	0.000157971	3.78419	2.85592	-0.92968	0.000170342	-0.92968	0.000170342	0.124199
mKIAA4163	0.353584	-0.790704	-1.14949	0.000176174	1.0646	-0.0796927	-1.14788	0.000106584	-1.14949	0.000176174	0.124978
Tada1l	0.179967	-0.89151	-1.07534	0.000136492	0.820507	-0.250969	-1.07302	0.00021175	-1.07302	0.00021175	0.146264
Tyms	-0.457966	0.316567	0.774249	0.000230394	0.188003	0.962536	0.774249	0.000106891	0.774249	0.000230394	0.151314
Alg13	-0.911264	0.379083	1.28746	0.000151442	0.152597	1.44294	1.28746	0.000230591	1.28746	0.000230591	0.151314
D4Wsu53e	-0.0709817	-0.746249	-0.676926	8.95375e-05	0.809595	0.134327	-0.677172	0.000259611	-0.677172	0.000259611	0.162495
Camta1	0.534201	-0.401849	-0.935591	0.000260013	0.647206	-0.288844	-0.939755	0.000179365	-0.935591	0.000260013	0.162495
Rpl39	-0.04864	-0.733739	-0.686984	0.000180014	-0.759965	-1.44506	-0.686984	0.000270573	-0.686984	0.000270573	0.165163
MINT	-0.577288	0.462704	1.03688	2.76543e-05	-2.2887	-1.24871	1.04296	0.000287027	1.04296	0.000287027	0.169919
Samd8	-0.303905	0.422072	0.723798	0.000242422	-0.204635	0.521342	0.723798	0.000304259	0.723798	0.000304259	0.169919
Pfn2	0.498274	-0.610496	-1.11576	0.000311728	1.87812	0.769349	-1.11343	4.00715e-05	-1.11576	0.000311728	0.170463
2010315B03Rik	0.276761	-0.815164	-1.09691	4.72372e-05	-0.778698	-1.87062	-1.09492	0.000320354	-1.09492	0.000320354	0.171605
Bace1	-0.273104	0.607505	0.881376	7.99531e-05	-0.609529	0.27108	0.882974	0.000334453	0.882974	0.000334453	0.175574
Rps27	-0.176973	-0.934739	-0.75669	9.09059e-05	0.447345	-0.310422	-0.757242	0.000381858	-0.757242	0.000381858	0.19653
Rpl4	-0.101407	-0.595261	-0.492415	0.000398558	-0.328187	-0.822041	-0.492415	0.000339817	-0.492415	0.000398558	0.20118
Bat2d	0.337979	-0.618739	-0.959992	0.000141203	-0.56895	-1.52567	-0.960414	0.000472723	-0.960414	0.000472723	0.221793
Cog6	-0.275039	0.561337	0.833417	8.31688e-05	-0.700525	0.135852	0.835437	0.000473195	0.835437	0.000473195	0.221793
Pf4	-1.22101	0.0762417	1.2931	0.000464946	0.615392	1.91264	1.30021	6.23003e-06	1.2931	0.000464946	0.221793
Rpl28	-0.0372191	-0.683655	-0.645129	0.000121809	0.579865	-0.0665713	-0.648078	0.000471687	-0.648078	0.000471687	0.221793
Bgn	0.515946	-0.0846007	-0.600683	0.000499319	2.51868	1.91813	-0.601087	0.00041289	-0.600683	0.000499319	0.22786
Malt1	-0.324317	1.0766	1.39994	2.25903e-05	-0.783556	0.617362	1.40552	0.0005035	1.40552	0.0005035	0.22786
Rps16	0.0181205	-1.00365	-1.01978	0.000514466	2.39232	1.37055	-1.02324	4.67603e-07	-1.01978	0.000514466	0.228876
Osgepl1	-0.360779	0.344559	0.706507	0.000455227	-0.598054	0.107285	0.706507	0.000530257	0.706507	0.000530257	0.23197
Car1	-1.15236	0.779792	1.9239	2.52145e-06	-3.62014	-1.68799	1.9322	0.000626366	1.9322	0.000626366	0.232869
AK167137	0.407648	-0.275571	-0.682131	0.000596075	1.6157	0.932477	-0.682131	0.000601247	-0.682131	0.000601247	0.232869
Pgap2	-0.315918	0.499995	0.8132	0.000363712	-1.43059	-0.614677	0.815122	0.000647647	0.815122	0.000647647	0.232869
Sdhd	-0.269883	0.287491	0.557882	0.000236396	1.29366	1.85103	0.557882	0.00063969	0.557882	0.00063969	0.232869
Snx12	0.404564	-0.237843	-0.644794	0.000586332	1.24528	0.602874	-0.641245	0.000470846	-0.644794	0.000586332	0.232869
Nckap1l	0.640131	-0.389195	-1.03371	0.000268403	0.549019	-0.480307	-1.03099	0.000634032	-1.03099	0.000634032	0.232869
Vmac	-0.838333	0.268183	1.10313	0.000400978	0.268388	1.3749	1.10802	0.000548378	1.10802	0.000548378	0.232869
Cox7a2l	-0.268557	-0.80642	-0.538791	0.000640356	0.43843	-0.0994329	-0.538293	0.000441374	-0.538791	0.000640356	0.232869
Fkbp1a	0.486372	-0.208989	-0.695609	0.000685265	2.94207	2.24671	-0.696908	0.000168628	-0.695609	0.000685265	0.234016
Zfp874	0.064775	-0.702185	-0.76901	0.000613418	0.968381	0.201421	-0.768244	0.000660098	-0.768244	0.000660098	0.234016
Hnrnpa3	0.971151	-0.106555	-1.0753	0.000707114	0.00689993	-1.07081	-1.07755	1.10297e-07	-1.0753	0.000707114	0.234354
Cyp2j9	0.571612	-0.403611	-0.976662	0.000233008	-0.157425	-1.13265	-0.976609	0.000734625	-0.976609	0.000734625	0.238055
Rpl22	-0.193177	-0.748743	-0.554223	0.000463638	-0.0560773	-0.611644	-0.55638	0.000761485	-0.55638	0.000761485	0.243749
A630042L21Rik	0.2019	-0.893494	-1.0954	0.000349625	0.00297766	-1.09242	-1.09397	0.000789991	-1.09397	0.000789991	0.249827
Lamb1-1	0.520403	-0.237737	-0.760835	0.00080029	1.52001	0.761871	-0.759006	0.000427394	-0.760835	0.00080029	0.250071
Rpl37a	-0.0746479	-1.06446	-0.987323	6.62606e-05	1.13128	0.14147	-0.991412	0.000844091	-0.991412	0.000844091	0.260655
Pde6d	0.573957	-0.252192	-0.8256	0.000501207	1.79657	0.970424	-0.828141	0.00090111	-0.828141	0.00090111	0.270472
Ndufa4l2	0.998134	-0.276391	-1.26863	0.000906794	5.13086	3.85633	-1.27171	0.000519031	-1.26863	0.000906794	0.270472
Amdhd2	0.60011	-0.256691	-0.857575	0.000469216	2.52148	1.66467	-0.854864	0.000891253	-0.854864	0.000891253	0.270472
Lnp	0.385733	-0.578462	-0.965903	0.000346885	-0.375795	-1.33999	-0.968134	0.000991535	-0.968134	0.000991535	0.273032
Snta1	1.77706	0.0348613	-1.73987	0.000962694	1.29052	-0.451669	-1.7395	2.10367e-12	-1.73987	0.000962694	0.273032
Rad1	-0.395916	0.448538	0.841866	0.000382216	-0.47699	0.367464	0.847071	0.00099483	0.847071	0.00099483	0.273032
Prr13	0.466589	-0.195922	-0.662739	0.000985272	2.48277	1.82026	-0.661113	0.000665027	-0.662739	0.000985272	0.273032
Ctnnbl1	-0.25406	0.368724	0.624237	0.00105631	1.1464	1.76919	0.621371	0.000245477	0.624237	0.00105631	0.278386
Cdc26	-0.130796	0.528442	0.660628	0.000201117	-0.18635	0.472888	0.660628	0.0010606	0.660628	0.0010606	0.278386
Pnpla8	-0.391236	0.356484	0.747854	0.00011139	-1.88571	-1.13799	0.747167	0.00110983	0.747167	0.00110983	0.288423
Slc38a10	-0.234582	0.375985	0.610216	0.000315584	-1.05164	-0.441076	0.609267	0.00115351	0.609267	0.00115351	0.296838
Rpl10a	-0.0751782	-0.643754	-0.569859	0.000436899	0.589922	0.0213459	-0.569625	0.00119417	-0.569625	0.00119417	0.304317
Vamp3	0.489798	-0.29602	-0.783557	0.000262074	0.557608	-0.22821	-0.787659	0.00135784	-0.787659	0.00135784	0.339434
Atxn7l1	-0.454294	0.782379	1.23895	0.000320922	0.015753	1.25243	1.24066	0.00145771	1.24066	0.00145771	0.353104
Arhgap29	-0.448195	0.287325	0.73474	0.000129598	-1.69643	-0.960915	0.737039	0.00148463	0.737039	0.00148463	0.354259
Tcf4	-0.236571	0.936425	1.1732	6.71884e-05	-1.19549	-0.022489	1.17866	0.00151928	1.17866	0.00151928	0.359263
1810011O10Rik	0.804572	0.213117	-0.591587	0.00158831	1.60661	1.01516	-0.591327	0.000762138	-0.591587	0.00158831	0.368679
Igbp1	-0.141385	-0.701401	-0.559482	0.000702485	0.872144	0.312128	-0.558921	0.00159979	-0.558921	0.00159979	0.368679
Abcg5	-0.254171	0.311382	0.563672	0.000826918	0.35858	0.924132	0.563672	0.00160124	0.563672	0.00160124	0.368679
Wdyhv1	-0.408998	0.405247	0.812736	0.00165945	0.755655	1.5699	0.812736	0.000938333	0.812736	0.00165945	0.372327
Cbx7	-0.170806	0.807418	0.977929	0.00163924	-0.944956	0.0332679	0.977216	0.000967235	0.977929	0.00163924	0.372327
Svil	0.0949474	-0.678955	-0.776862	0.000596994	0.104829	-0.669073	-0.774477	0.00167382	-0.774477	0.00167382	0.372327
Gm6635	-0.195039	-0.781194	-0.586551	0.00106144	-0.258452	-0.844607	-0.586648	0.00177411	-0.586648	0.00177411	0.374402
A130010J15Rik	-0.471479	0.489977	0.960596	0.00180236	-0.861106	0.10035	0.961266	0.00185336	0.961266	0.00185336	0.374402
Rps5	-0.133724	-0.636589	-0.502698	0.00063942	0.09035	-0.412515	-0.502538	0.00182356	-0.502538	0.00182356	0.374402
Rpl36a	-0.187398	-0.644781	-0.45649	0.00172314	-0.910537	-1.36792	-0.456006	0.00124303	-0.45649	0.00172314	0.374402
Dcakd	0.711564	0.157065	-0.553575	0.00185432	2.37187	1.81737	-0.556222	0.000504933	-0.553575	0.00185432	0.374402
Rpl38	-0.069354	-0.731954	-0.662867	0.000402317	-0.0399533	-0.702554	-0.662752	0.00177023	-0.662752	0.00177023	0.374402
Serpinb6b	0.647376	-0.674611	-1.33382	0.000763904	0.450785	-0.871202	-1.32635	0.00176231	-1.32635	0.00176231	0.374402
Snrpe	-0.0774279	-0.9165	-0.839091	0.000488959	0.292515	-0.546557	-0.840271	0.0018856	-0.840271	0.0018856	0.37781
Gsn	-0.397205	0.211472	0.609006	0.00192391	0.0178264	0.626503	0.609006	0.00135998	0.609006	0.00192391	0.379691
Cerk	0.75885	-0.323604	-1.08684	0.00078741	0.291021	-0.791433	-1.08474	0.00194056	-1.08474	0.00194056	0.380119
Arhgap4	0.856624	-0.328426	-1.19497	0.00112888	0.617582	-0.567468	-1.18941	0.00197318	-1.18941	0.00197318	0.383644
Rps3a	0.0383794	-0.682769	-0.719582	0.000470588	-1.41268	-2.13382	-0.722805	0.00204957	-0.722805	0.00204957	0.39268
Stx8	0.247725	-0.487407	-0.736071	0.000612236	1.2149	0.479763	-0.73691	0.00204491	-0.73691	0.00204491	0.39268
Icam2	-0.436712	0.397309	0.836195	0.00207586	0.937565	1.77159	0.833528	0.000846227	0.836195	0.00207586	0.394835
Asph	0.391929	-0.286401	-0.676905	0.00045991	0.156732	-0.521598	-0.676094	0.00213731	-0.676094	0.00213731	0.403599
Ripply3	0.950179	-0.206481	-1.15631	0.00126696	1.6095	0.452837	-1.16139	0.0021618	-1.16139	0.0021618	0.405306
Rabif	0.650356	-0.0954666	-0.743884	0.00220491	2.12729	1.38147	-0.743813	0.00157599	-0.743884	0.00220491	0.410457
Eif2a	0.162441	-0.394442	-0.55758	0.00203175	1.0492	0.492322	-0.55758	0.00223806	-0.55758	0.00223806	0.410802
Rpl32	-0.060418	-0.691608	-0.632779	0.000410771	-0.6083	-1.23949	-0.629859	0.00223171	-0.629859	0.00223171	0.410802
Cep170	0.30255	-0.971429	-1.2791	0.0014288	0.25992	-1.01406	-1.27523	0.00240885	-1.27523	0.00240885	0.415208
Zfp64	0.369408	-0.369716	-0.743578	0.00232234	0.0565987	-0.682525	-0.741088	0.00192113	-0.743578	0.00232234	0.415208
Med31	-0.786803	0.175284	0.965399	0.00101159	1.09773	2.05982	0.961346	0.00236197	0.961346	0.00236197	0.415208
Grb2	0.307969	-0.2978	-0.606237	0.00122553	1.54721	0.941446	-0.604195	0.00227822	-0.604195	0.00227822	0.415208
Tsc22d1	-0.243846	0.482893	0.728726	0.00232599	0.179544	0.906284	0.724956	0.00117691	0.728726	0.00232599	0.415208
1600012H06Rik	-0.287102	0.220722	0.509144	0.00134249	0.404179	0.912003	0.50848	0.00242025	0.50848	0.00242025	0.415208
Yif1a	-0.557418	0.00656714	0.563449	0.00238956	0.415182	0.979166	0.565163	0.000669112	0.563449	0.00238956	0.415208
Cdc14b	-0.202292	0.558421	0.761983	0.00043086	-1.01655	-0.25584	0.763735	0.00256105	0.763735	0.00256105	0.436509
Cyb5r1	0.427082	-0.571664	-0.999831	0.0015845	1.63972	0.64097	-1.00125	0.00266161	-1.00125	0.00266161	0.447833
uc008dwt	0.290449	-0.72077	-1.01331	0.000608596	-0.558045	-1.56926	-1.01036	0.0026592	-1.01036	0.0026592	0.447833
D930015E06Rik	-0.706815	0.294252	1.00195	0.000212055	-0.474675	0.526393	1.00153	0.00270038	1.00153	0.00270038	0.451463
Aph1b	0.841472	-0.746375	-1.58413	0.000930445	1.92181	0.333964	-1.58388	0.0028176	-1.58388	0.0028176	0.468078
Ube2u	0.979198	-0.367966	-1.34785	0.00147407	1.04266	-0.304509	-1.35138	0.00287249	-1.35138	0.00287249	0.471233
4930402H24Rik	0.599289	-0.0702952	-0.669907	0.00240766	0.39567	-0.273914	-0.669907	0.00293073	-0.669907	0.00293073	0.47485
Cetn2	0.0255988	-0.535826	-0.563085	0.00160064	1.1462	0.584776	-0.563187	0.00307424	-0.563187	0.00307424	0.495047
Tirap	-0.0228297	0.804942	0.826631	0.000807786	-1.8381	-1.01033	0.826987	0.0031743	0.826987	0.0031743	0.498916
Rps9	-0.19904	-0.735614	-0.537726	0.00108844	0.468583	-0.0679913	-0.534865	0.00323671	-0.534865	0.00323671	0.505697
Acp6	-0.199033	0.642339	0.840591	0.000568287	-1.01782	-0.176448	0.844298	0.0033049	0.844298	0.0033049	0.508023
Rsad1	0.328076	-0.951442	-1.28427	0.00185822	0.393253	-0.886265	-1.29064	0.00330417	-1.29064	0.00330417	0.508023
Vamp7	0.133527	-0.492653	-0.624682	0.000851096	0.541807	-0.0843726	-0.625159	0.00330966	-0.625159	0.00330966	0.508023
Ncoa2	-0.137558	0.442544	0.577431	0.00253122	-1.6325	-1.0524	0.582255	0.00376079	0.582255	0.00376079	0.518238
Nme7	-0.159833	0.572091	0.728683	0.00211043	-0.295338	0.436587	0.730429	0.00381559	0.730429	0.00381559	0.518238
4932438A13Rik	-0.0765242	1.22323	1.30417	2.01487e-05	-2.94414	-1.64439	1.29997	0.00364369	1.29997	0.00364369	0.518238
Gm2506	0.111266	1.04208	0.931945	0.000917464	0.00947924	0.940289	0.928834	0.00381185	0.928834	0.00381185	0.518238
Sh3bgrl3	0.582864	-0.0946272	-0.676588	0.00363223	2.16028	1.48279	-0.67652	0.000176916	-0.676588	0.00363223	0.518238
Fam53a	-0.0893887	0.626899	0.716997	0.000718736	-1.66795	-0.951666	0.716587	0.00366239	0.716587	0.00366239	0.518238
Hdgfrp3	0.783335	-0.633517	-1.42409	0.00147399	0.548342	-0.86851	-1.42456	0.0036498	-1.42456	0.0036498	0.518238
Agpat6	-0.617555	-0.100776	0.517149	0.00199594	-0.862577	-0.345798	0.517532	0.00360221	0.517532	0.00360221	0.518238
2810428I15Rik	-0.26129	0.191163	0.452724	0.00335942	0.504584	0.957036	0.452724	0.00377082	0.452724	0.00377082	0.518238
Zbtb16	0.30797	-0.199428	-0.508422	0.00165366	-0.332764	-0.840162	-0.505716	0.00340802	-0.505716	0.00340802	0.518238
Mcts1	-0.0124145	-0.575472	-0.563318	0.00236681	0.643402	0.080344	-0.563398	0.00383031	-0.563398	0.00383031	0.518238
Epb4.1l2	0.560362	-0.135433	-0.695583	0.00278717	0.498587	-0.197208	-0.695583	0.00354549	-0.695583	0.00354549	0.518238
Chpt1	-0.594117	0.187082	0.783144	7.82871e-05	-1.94478	-1.16359	0.778334	0.00359804	0.778334	0.00359804	0.518238
AK137356	0.586992	-0.265634	-0.850576	0.00354962	0.89198	0.0393537	-0.852389	0.00346215	-0.850576	0.00354962	0.518238
Gnb2l1	-0.129479	-0.557491	-0.427377	0.00313891	0.257024	-0.170988	-0.427377	0.00360785	-0.427377	0.00360785	0.518238
Camk2n2	0.883991	-0.075813	-0.964543	0.00378132	1.55778	0.597971	-0.961056	0.00225905	-0.964543	0.00378132	0.518238
uc009sjy	0.369395	-0.263332	-0.634515	0.00182645	0.575958	-0.0567691	-0.634758	0.00373902	-0.634758	0.00373902	0.518238
Zc3h12a	-0.341056	0.668118	1.00215	0.00395365	-0.361789	0.647384	1.01017	0.00158225	1.00215	0.00395365	0.522038
Alkbh8	0.255691	-0.73063	-0.991536	0.00117271	-0.732088	-1.71841	-0.989485	0.00392218	-0.989485	0.00392218	0.522038
Poc1a	-0.718009	0.183605	0.901991	0.00393915	1.11589	2.01751	0.902033	0.000424906	0.901991	0.00393915	0.522038
Abcb6	-0.18783	0.393204	0.578875	0.00117072	-0.528728	0.0523058	0.583261	0.00402863	0.583261	0.00402863	0.523483
Eif2s2	0.238493	-0.274735	-0.513146	0.00399665	0.45367	-0.0595581	-0.514064	0.000468345	-0.513146	0.00399665	0.523483
Rnf43	0.329798	1.44355	1.10684	0.000704522	-3.04431	-1.93056	1.115	0.00402077	1.115	0.00402077	0.523483
Brms1l	0.783859	-0.212012	-1.00048	0.0015699	0.0515589	-0.944312	-0.998119	0.00406133	-0.998119	0.00406133	0.525132
Wdsub1	-0.0644793	-1.04698	-0.989022	0.00421738	1.22801	0.245504	-0.982831	0.00165628	-0.989022	0.00421738	0.540048
4933421E11Rik	0.225284	-0.714307	-0.943392	0.00131947	-0.399281	-1.33887	-0.945138	0.00428048	-0.945138	0.00428048	0.540048
Cav2	0.766407	0.0506934	-0.717446	0.00425109	2.48688	1.77116	-0.713492	0.000431544	-0.717446	0.00425109	0.540048
Kiaa0028	0.33339	-0.754714	-1.08683	0.00107917	0.355995	-0.73211	-1.09166	0.00432071	-1.09166	0.00432071	0.540048
Ly86	0.981682	-0.0402916	-1.02237	0.00176587	1.53535	0.51338	-1.01841	0.00426287	-1.01841	0.00426287	0.540048
AK154113	-0.957629	0.0822284	1.03926	0.00030408	-1.93191	-0.892051	1.0353	0.00440986	1.0353	0.00440986	0.54599
Leng8	-0.0537789	0.714544	0.769198	0.00087819	-1.33948	-0.571156	0.771338	0.00440403	0.771338	0.00440403	0.54599
A430033K04Rik	0.09623	-0.810818	-0.906981	0.00225534	-0.121147	-1.02819	-0.910221	0.0047622	-0.910221	0.0047622	0.553914
2510049J12Rik	0.0827245	0.96022	0.875628	0.000756646	-0.627514	0.249982	0.881458	0.00478687	0.881458	0.00478687	0.553914
Irf8	0.203444	-0.69153	-0.901213	0.00424108	0.836973	-0.0580002	-0.893025	0.00483261	-0.893025	0.00483261	0.553914
Ei24	-0.21684	0.245173	0.460404	0.00162647	-1.7759	-1.31389	0.461875	0.00463253	0.461875	0.00463253	0.553914
Tagln	0.304153	-0.44843	-0.756714	0.00482194	1.3576	0.60502	-0.751366	0.0044421	-0.756714	0.00482194	0.553914
Tspyl2	0.49759	-0.363705	-0.866835	0.00204509	-0.189309	-1.0506	-0.858908	0.00467143	-0.858908	0.00467143	0.553914
Ube2g2	-0.0368819	-0.648239	-0.610339	0.00481363	2.33616	1.72481	-0.613792	0.00152275	-0.610339	0.00481363	0.553914
Wsb1	-0.031381	-0.803645	-0.772305	0.00194981	-0.804714	-1.57698	-0.776303	0.00456621	-0.776303	0.00456621	0.553914
Rpl23	-0.131784	-0.6719	-0.538636	0.00216945	-1.1193	-1.65942	-0.540336	0.00457409	-0.540336	0.00457409	0.553914
Evl	0.819572	-0.104486	-0.928043	0.00333624	1.08237	0.158317	-0.92707	0.00461651	-0.92707	0.00461651	0.553914
Rpl30	-0.229568	-0.755216	-0.525847	0.00231178	-0.00312119	-0.528769	-0.526563	0.00470519	-0.526563	0.00470519	0.553914
Zc3h7b	-0.101351	0.618275	0.71827	0.00181311	-0.774325	-0.0546982	0.722917	0.00462352	0.722917	0.00462352	0.553914
Hcfc1r1	-0.258509	0.361148	0.617534	0.00476779	2.41184	3.03149	0.62091	0.000799112	0.617534	0.00476779	0.553914
Dpysl3	0.67914	-0.381261	-1.06815	0.00386034	1.09706	0.036657	-1.06599	0.00470877	-1.06599	0.00470877	0.553914
Zcchc8	0.43106	-0.205348	-0.636696	0.00462111	0.738289	0.101881	-0.636696	0.00489218	-0.636696	0.00489218	0.555887
mKIAA4193	0.247519	-0.448513	-0.695709	0.00237504	1.31785	0.621818	-0.698695	0.00510988	-0.698695	0.00510988	0.578121
Kpna1	0.135187	-0.61417	-0.74966	0.00246609	0.797387	0.0480298	-0.750369	0.00521657	-0.750369	0.00521657	0.587658
Nudt16	-0.400397	0.305138	0.702483	0.00531776	0.781192	1.48673	0.705414	0.00216469	0.702483	0.00531776	0.593959
Nsa2	0.123735	-0.536831	-0.661699	0.00284397	-0.498467	-1.15903	-0.66139	0.00529961	-0.66139	0.00529961	0.593959
Fam45a	0.266753	-0.272775	-0.53864	0.00527989	1.00936	0.469831	-0.53864	0.00548978	-0.53864	0.00548978	0.610575
Ccndbp1	0.233239	-0.28234	-0.514962	0.00419932	0.628506	0.112926	-0.514068	0.00585112	-0.514068	0.00585112	0.610719
Gins1	0.385876	-0.383144	-0.76736	0.00582818	1.84072	1.0717	-0.771423	0.00383315	-0.76736	0.00582818	0.610719
SMC4	0.346151	-0.673644	-1.02678	0.00219215	-1.03217	-2.05197	-1.01836	0.00553178	-1.01836	0.00553178	0.610719
Utp11l	0.192629	-0.232613	-0.424578	0.00601294	1.36881	0.943566	-0.426158	0.00401923	-0.424578	0.00601294	0.610719
Siglece	1.3577	0.389651	-0.96968	0.0031512	1.51482	0.546773	-0.971665	0.00556235	-0.971665	0.00556235	0.610719
Mctp2	-0.471817	0.459249	0.927248	0.00233639	-0.203517	0.727549	0.927869	0.00585726	0.927869	0.00585726	0.610719
Parva	0.209366	-0.254725	-0.465805	0.00603429	1.67172	1.20763	-0.463965	0.00273835	-0.465805	0.00603429	0.610719
Uros	-0.00921855	-0.892734	-0.886326	0.00359537	0.46601	-0.417506	-0.884489	0.0059254	-0.884489	0.0059254	0.610719
Siae	-0.390464	0.123854	0.513918	0.00577834	1.10208	1.6164	0.513918	0.00527851	0.513918	0.00577834	0.610719
Herc1	-0.339147	0.465079	0.801146	0.000917691	-2.18174	-1.37751	0.806292	0.00561269	0.806292	0.00561269	0.610719
Senp6	-0.0365555	-0.875292	-0.842007	0.00276948	-1.5571	-2.39584	-0.838448	0.00607176	-0.838448	0.00607176	0.610719
Uprt	0.268637	-0.560937	-0.832233	0.00448455	0.659485	-0.170089	-0.832233	0.00609602	-0.832233	0.00609602	0.610719
Hbs1l	-0.315301	0.172776	0.486496	0.00367594	-0.718642	-0.230565	0.486968	0.00581446	0.486968	0.00581446	0.610719
Sarnp	0.141742	-0.364678	-0.505595	0.00468626	0.366282	-0.140138	-0.505595	0.00563437	-0.505595	0.00563437	0.610719
Tbc1d10a	-0.0461806	0.687357	0.730556	0.00590165	-0.0684241	0.665114	0.736761	0.0045474	0.730556	0.00590165	0.610719
Ccdc55	0.279382	-0.583615	-0.866909	0.00314325	0.615099	-0.247898	-0.865162	0.00568387	-0.865162	0.00568387	0.610719
mKIAA1124	-0.417759	0.38454	0.801088	0.00595123	0.180804	0.983102	0.801088	0.00271939	0.801088	0.00595123	0.610719
2010107E04Rik	-0.145926	-0.579308	-0.434208	0.00366506	1.83119	1.39781	-0.433707	0.00609172	-0.433707	0.00609172	0.610719
Hars2	-0.146279	0.39498	0.543048	0.0017083	-0.0399178	0.501341	0.543201	0.00573307	0.543201	0.00573307	0.610719
Fas	0.248598	-0.405989	-0.656025	0.00295735	0.055708	-0.598878	-0.655206	0.00581991	-0.655206	0.00581991	0.610719
Atp5e	0.00263672	-0.48784	-0.491873	0.00207916	1.92881	1.43834	-0.491325	0.00617735	-0.491325	0.00617735	0.614179
Hnrnpd	0.388706	-0.348279	-0.735324	0.00267004	1.30031	0.563327	-0.736923	0.00615426	-0.736923	0.00615426	0.614179
Slc46a3	-0.226214	0.187126	0.411719	0.0063283	0.215645	0.628986	0.414936	0.00469643	0.411719	0.0063283	0.619218
Slc6a12	-0.369722	0.0514006	0.421219	0.00632059	0.691362	1.11249	0.42239	0.00306227	0.421219	0.00632059	0.619218
Slc47a1	-0.371149	0.122117	0.491696	0.00273188	-0.260526	0.23274	0.49494	0.00636135	0.49494	0.00636135	0.619218
Csad	0.688165	0.17385	-0.513089	0.00599789	1.43375	0.919434	-0.513289	0.00631889	-0.513289	0.00631889	0.619218
Klhl2	-0.237195	0.331934	0.568555	0.00237806	-1.16317	-0.594043	0.568094	0.00644063	0.568094	0.00644063	0.620101
Spns2	-0.542522	1.18883	1.72098	0.00644954	-1.71248	0.0188723	1.74125	0.00223443	1.72098	0.00644954	0.620101
Eef2	-0.0635606	-0.53293	-0.470084	0.00250348	0.194803	-0.274566	-0.468834	0.00648119	-0.468834	0.00648119	0.620604
Npr3	0.44648	-0.634516	-1.088	0.00332797	0.0967764	-0.98422	-1.08062	0.0065257	-1.08062	0.0065257	0.620604
Tstd1	-0.634927	-0.0774851	0.556564	0.00618117	0.526998	1.08444	0.556564	0.00675155	0.556564	0.00675155	0.635178
Stard4	-0.0106041	-0.409498	-0.400262	0.0067285	0.835269	0.436375	-0.400262	0.00463524	-0.400262	0.0067285	0.635178
Slc30a6	-0.331214	0.18616	0.515187	0.00686329	0.727803	1.24518	0.519308	0.00423211	0.515187	0.00686329	0.643384
Ptcd3	0.0721297	-0.594254	-0.664361	0.00197096	-0.260761	-0.927144	-0.669303	0.00695495	-0.669303	0.00695495	0.646651
Fiz1	-0.337746	0.42114	0.758301	0.0045262	-0.67472	0.0841652	0.761592	0.00706124	0.761592	0.00706124	0.650328
E130201H02Rik	0.138313	-0.453654	-0.594639	0.00719397	-1.17258	-1.76455	-0.592957	0.00409767	-0.594639	0.00719397	0.660214
Rbx1	-0.202691	0.193084	0.396673	0.00723067	1.06953	1.46531	0.395838	0.00481899	0.396673	0.00723067	0.660214
Jsap1	0.00505485	-1.04439	-1.04994	0.00179558	-1.58925	-2.6387	-1.05495	0.0072692	-1.05495	0.0072692	0.660214
Acbd6	0.562904	-0.0666104	-0.628465	0.00280579	0.431808	-0.197706	-0.630454	0.00766486	-0.630454	0.00766486	0.667186
Cadm3	0.528451	-0.295607	-0.826538	0.00446039	1.06318	0.239121	-0.824223	0.00767206	-0.824223	0.00767206	0.667186
Cdc42bpa	0.200876	-1.00881	-1.21762	0.00149026	-2.0959	-3.30559	-1.20997	0.00753816	-1.20997	0.00753816	0.667186
Shb	0.413992	-0.220092	-0.635505	0.00346534	0.313882	-0.320201	-0.633958	0.00778476	-0.633958	0.00778476	0.667186
Mthfr	0.633621	-0.227046	-0.863355	0.00509107	-0.108454	-0.969121	-0.865539	0.00782892	-0.865539	0.00782892	0.667186
Tbx3	0.0503367	0.756779	0.70357	0.00716404	-0.312783	0.393659	0.709483	0.00773701	0.709483	0.00773701	0.667186
Golga7	-0.117162	0.436516	0.553471	0.00228521	-0.237632	0.316046	0.551979	0.00764149	0.551979	0.00764149	0.667186
Enpp6	-0.757192	0.197638	0.953404	0.00760261	0.246532	1.20136	0.955535	0.00302864	0.953404	0.00760261	0.667186
Xylb	0.176495	-0.467618	-0.646178	0.00270125	0.588664	-0.0554493	-0.645672	0.0074096	-0.645672	0.0074096	0.667186
Cbara1	-0.35347	0.197844	0.55317	0.00349623	0.179144	0.730458	0.551704	0.00749966	0.551704	0.00749966	0.667186
Galnt10	1.02337	-0.151079	-1.17123	0.00218535	0.18116	-0.993286	-1.17274	0.00773037	-1.17274	0.00773037	0.667186
Ccnt1	-0.266299	0.393701	0.658158	0.00392755	-0.0431301	0.61687	0.662883	0.00765977	0.662883	0.00765977	0.667186
H2-Ab1	0.483306	-0.0707338	-0.553517	0.00649984	2.43467	1.88063	-0.556149	0.00758942	-0.556149	0.00758942	0.667186
Dbf4	0.434275	-1.19508	-1.63598	0.00236627	-1.00883	-2.63819	-1.64717	0.00786113	-1.64717	0.00786113	0.667764
Akap9	-0.309965	0.314833	0.623022	0.00141044	-0.775949	-0.151151	0.624476	0.00789308	0.624476	0.00789308	0.668315
Spc25	0.594735	-0.311676	-0.909185	0.00318526	-0.544823	-1.45123	-0.906305	0.00798673	-0.906305	0.00798673	0.669763
Fyco1	-0.206436	0.313566	0.518919	0.00797543	-0.251953	0.26805	0.518919	0.00607825	0.518919	0.00797543	0.669763
mKIAA0716	-0.205362	0.367347	0.573298	0.00419075	-0.820821	-0.248112	0.572434	0.00794962	0.572434	0.00794962	0.669763
Agbl5	-0.608952	1.02968	1.63301	0.000320853	-1.73146	-0.0928251	1.65618	0.00824307	1.65618	0.00824307	0.670851
Eif3f	-0.0935931	-0.538689	-0.445023	0.0042289	0.645705	0.200609	-0.445147	0.00808087	-0.445147	0.00808087	0.670851
Slc37a4	-0.348261	0.0678831	0.415298	0.00813264	0.997809	1.41395	0.417206	0.00190488	0.415298	0.00813264	0.670851
Atp5l	-0.270057	0.30341	0.572337	0.000982169	1.01796	1.59142	0.572256	0.00825183	0.572256	0.00825183	0.670851
Tbc1d22b	0.98152	-0.363235	-1.34833	0.00266523	-0.218525	-1.56328	-1.35402	0.00813855	-1.35402	0.00813855	0.670851
Aif1	0.690397	0.0748045	-0.616056	0.00825446	1.03927	0.423679	-0.617535	0.00615394	-0.616056	0.00825446	0.670851
Lrrc57	0.528369	-0.158045	-0.686488	0.00306613	0.757333	0.0709185	-0.688453	0.00839958	-0.688453	0.00839958	0.674227
Araf	-0.346698	0.114965	0.459998	0.00588577	0.0771269	0.53879	0.459998	0.00838612	0.459998	0.00838612	0.674227
Sfrs18	0.339598	-0.417582	-0.758091	0.00400046	-0.882285	-1.63947	-0.757562	0.00864924	-0.757562	0.00864924	0.690046
Nr2c2ap	0.328263	-0.165941	-0.494857	0.00864148	1.80809	1.31389	-0.495519	0.00182088	-0.494857	0.00864148	0.690046
Rsrc2	0.257431	-0.576785	-0.834609	0.0041963	-0.355332	-1.18955	-0.832768	0.00869056	-0.832768	0.00869056	0.691242
Mki67ip	-0.0303234	-0.669207	-0.640579	0.00316464	0.683407	0.044523	-0.637832	0.0088856	-0.637832	0.0088856	0.692063
N4bp2l1	0.0842145	-0.602788	-0.686562	0.00493684	0.691427	0.00442415	-0.689469	0.00891615	-0.689469	0.00891615	0.692063
Ppp4c	-0.170674	0.307154	0.478596	0.00429132	0.0721567	0.549985	0.477583	0.00896455	0.477583	0.00896455	0.692063
Ushbp1	-0.0993215	-1.23712	-1.13719	0.00221888	-1.54841	-2.68621	-1.13971	0.00889922	-1.13971	0.00889922	0.692063
Porcn	-0.263459	0.61909	0.876687	0.00885294	0.451621	1.33417	0.88188	0.00564315	0.876687	0.00885294	0.692063
Tlcd2	-0.369709	0.15292	0.523562	0.00835967	0.442968	0.965597	0.523562	0.0087278	0.523562	0.0087278	0.692063
Emp2	1.18577	-0.0127536	-1.19703	0.00465945	2.40692	1.2084	-1.20465	0.00892921	-1.20465	0.00892921	0.692063
Asb3	0.256401	-0.700724	-0.955339	0.00507006	0.667744	-0.289381	-0.959372	0.00899652	-0.959372	0.00899652	0.692494
Rps8	-0.0406326	-0.610398	-0.568638	0.00528639	-0.726921	-1.29669	-0.571792	0.00925463	-0.571792	0.00925463	0.698033
Cdk11b	0.171471	-0.475383	-0.648824	0.00747298	0.913623	0.266769	-0.650038	0.00919413	-0.650038	0.00919413	0.698033
Fundc1	0.304468	-0.50629	-0.808564	0.00229511	0.129912	-0.680846	-0.808413	0.00918243	-0.808413	0.00918243	0.698033
Khdrbs1	0.319626	-0.322044	-0.640933	0.00368537	1.37113	0.72946	-0.643794	0.00928359	-0.643794	0.00928359	0.698211
Ube2f	-0.505339	0.39727	0.901214	0.0010333	-0.123789	0.778819	0.90589	0.0097128	0.90589	0.0097128	0.700197
Rxrg	-0.33959	0.672368	1.00809	0.00699961	0.0429547	1.05491	1.01027	0.00978343	1.01027	0.00978343	0.700197
Tmem141	0.248174	-0.359987	-0.609965	0.00826612	0.227653	-0.380508	-0.60632	0.00957842	-0.60632	0.00957842	0.700197
Slpi	-0.803285	0.0891051	0.896212	0.00972841	2.30232	3.19471	0.890348	0.000758494	0.896212	0.00972841	0.700197
Mettl14	0.403856	-0.299455	-0.706678	0.00677227	0.591746	-0.111565	-0.703061	0.00952225	-0.703061	0.00952225	0.700197
2310028H24Rik	1.01174	0.181658	-0.832071	0.00944226	1.34807	0.517985	-0.830381	0.00601247	-0.832071	0.00944226	0.700197
Tardbp	0.178504	-0.257089	-0.436708	0.00981902	0.813366	0.377773	-0.436708	0.00955236	-0.436708	0.00981902	0.700197
Wbp1	-0.247611	0.63842	0.882492	0.00111614	-2.99644	-2.11041	0.887493	0.00962033	0.887493	0.00962033	0.700197
Itfg1	-0.252255	0.30666	0.5585	0.00150106	-0.879487	-0.320572	0.560918	0.00941897	0.560918	0.00941897	0.700197
Kif1c	-0.0650725	0.529417	0.593282	0.000954904	-2.66372	-2.06923	0.594939	0.00982787	0.594939	0.00982787	0.700197
Mxra7	0.463883	-0.580247	-1.04112	0.00640282	1.74292	0.698789	-1.04595	0.00964986	-1.04595	0.00964986	0.700197
Slc38a6	0.39688	-0.405756	-0.803515	0.00313636	0.133535	-0.669101	-0.800285	0.00959893	-0.800285	0.00959893	0.700197
Coq6	-0.178923	0.464405	0.642956	0.00608077	0.401324	1.04465	0.643983	0.00984241	0.643983	0.00984241	0.700197
Phf7	-0.402953	0.82696	1.22529	0.00102537	-1.54803	-0.31812	1.23897	0.00946394	1.23897	0.00946394	0.700197
Abcc5	-0.0526626	-2.84204	-2.58123	0.00415736	-1.26	-4.04938	-2.57782	0.00958936	-2.57782	0.00958936	0.700197
1110004E09Rik	0.131906	-0.403393	-0.535624	0.00957632	0.0290274	-0.506272	-0.535624	0.00975797	-0.535624	0.00975797	0.700197
Lyve1	0.22331	-0.911919	-1.13583	0.0049625	2.3884	1.25317	-1.13907	0.0100145	-1.13907	0.0100145	0.70834
Vrk2	0.196986	-0.629279	-0.827533	0.00821464	-0.191242	-1.01751	-0.830415	0.010039	-0.830415	0.010039	0.70834
Gapdh	-0.225465	0.704338	0.929523	0.0010743	1.41838	2.34818	0.928716	0.0103633	0.928716	0.0103633	0.71366
Lyrm1	0.443212	-0.412763	-0.854908	0.0104489	1.15694	0.300964	-0.854788	0.0102563	-0.854908	0.0104489	0.71366
Aph1c	0.829596	-0.608372	-1.43596	0.00442249	1.4209	-0.0170651	-1.4427	0.0104387	-1.4427	0.0104387	0.71366
Eef1a1	-0.189561	-0.644329	-0.454362	0.00508788	-0.0404741	-0.495242	-0.456124	0.0104678	-0.456124	0.0104678	0.71366
Gtf2h2	0.361974	-0.395561	-0.758135	0.00356908	0.959271	0.201736	-0.75913	0.0103428	-0.75913	0.0103428	0.71366
Fam105a	0.850488	-0.265075	-1.1152	0.00367636	0.28405	-0.831513	-1.12136	0.0104399	-1.12136	0.0104399	0.71366
Mrpl21	0.018397	-0.457385	-0.477198	0.00641996	0.505533	0.0297508	-0.477344	0.0105233	-0.477344	0.0105233	0.713737
Msn	0.579678	0.116915	-0.463619	0.00879406	1.03257	0.569812	-0.463619	0.0105538	-0.463619	0.0105538	0.71396
Cpeb2	0.535982	-0.275563	-0.814153	0.00684828	0.788667	-0.0228766	-0.81525	0.0106689	-0.81525	0.0106689	0.716207
Fstl1	0.263926	-0.331989	-0.599362	0.0106423	1.30703	0.711116	-0.593761	0.0106477	-0.593761	0.0106477	0.716207
Sucnr1	-0.624304	0.323109	0.944371	0.000613837	0.0979292	1.04534	0.945666	0.010789	0.945666	0.010789	0.717895
OTTMUSG00000007332	-1.25624	0.220534	1.479	0.000614153	-1.59536	-0.118595	1.48054	0.0108308	1.48054	0.0108308	0.717895
Ndufaf2	0.217021	-0.212855	-0.428754	0.00919386	1.07306	0.643183	-0.428754	0.0107892	-0.428754	0.0107892	0.717895
Map4k5	-0.605308	0.0669332	0.669994	0.00544443	-1.16656	-0.494318	0.674693	0.0110672	0.674693	0.0110672	0.731718
Ctse	-1.46239	1.35632	2.8162	0.0112945	-2.50202	0.316697	2.81853	1.91652e-05	2.8162	0.0112945	0.741147
Met	-0.416481	0.119632	0.535797	0.00347405	-1.06322	-0.527106	0.535716	0.0113912	0.535716	0.0113912	0.741926
Bmp7	-0.751861	0.342183	1.09188	0.00937091	0.0232853	1.11733	1.09662	0.0114432	1.09662	0.0114432	0.743468
Lipt2	-0.480616	0.31139	0.791913	0.0116244	0.865441	1.65745	0.79337	0.00330078	0.791913	0.0116244	0.753378
Prex1	0.307624	1.16518	0.85084	0.0117925	-0.335801	0.521756	0.863534	0.0105899	0.85084	0.0117925	0.75437
Pole3	0.508142	-0.0828703	-0.589884	0.0078973	1.70035	1.10934	-0.592368	0.0120962	-0.592368	0.0120962	0.75437
Hook1	0.137907	-0.246045	-0.382769	0.00962933	-0.285095	-0.669047	-0.382769	0.0117934	-0.382769	0.0117934	0.75437
Gmfg	0.299788	-0.386719	-0.688756	0.00562666	0.130768	-0.55574	-0.685915	0.0121283	-0.685915	0.0121283	0.75437
Pcf11	-0.528009	-2.18917	-1.66958	0.00547474	-1.11382	-2.77499	-1.69126	0.0118639	-1.69126	0.0118639	0.75437
Ppfibp2	0.568476	-0.132992	-0.702978	0.00843408	0.370867	-0.3306	-0.700163	0.0118529	-0.700163	0.0118529	0.75437
Tecr	0.370694	-0.00838121	-0.378689	0.0119729	2.25808	1.879	-0.378721	0.00856313	-0.378689	0.0119729	0.75437
Tmem170	-0.0824827	0.579457	0.663062	0.0117351	0.428412	1.09035	0.663062	0.00776121	0.663062	0.0117351	0.75437
Mtap4	0.157711	-0.376982	-0.535629	0.00860464	1.03853	0.503842	-0.535556	0.012083	-0.535556	0.012083	0.75437
Zxda	0.342018	-0.89709	-1.23739	0.00827483	1.84529	0.606186	-1.24572	0.011702	-1.24572	0.011702	0.75437
Gm6222	-0.190582	0.218975	0.409556	0.00877384	0.24101	0.650567	0.408288	0.0120551	0.408288	0.0120551	0.75437
Cep68	-0.128991	-0.826874	-0.699765	0.00955242	0.603138	-0.0947456	-0.702474	0.011962	-0.702474	0.011962	0.75437
Ppm1d	0.301987	-0.431197	-0.734652	0.00886254	0.358744	-0.37444	-0.735653	0.0117033	-0.735653	0.0117033	0.75437
Ccdc58	-0.0365812	-0.647523	-0.609254	0.00527407	0.354987	-0.255955	-0.610291	0.0119676	-0.610291	0.0119676	0.75437
Rps10	0.0534646	-0.437667	-0.492742	0.00386166	0.935177	0.444045	-0.490773	0.0118738	-0.490773	0.0118738	0.75437
Ckap5	0.0797553	-0.621032	-0.704585	0.0100074	0.380363	-0.320424	-0.704585	0.0123001	-0.704585	0.0123001	0.754427
Spg21	-0.0816958	0.431292	0.514996	0.010683	0.581029	1.09402	0.51423	0.0123017	0.51423	0.0123017	0.754427
Dnajc24	0.308592	-0.301315	-0.611821	0.00421232	0.650807	0.0408993	-0.612092	0.0124645	-0.612092	0.0124645	0.756561
AA881470	-0.216187	0.421095	0.637651	0.012504	0.783104	1.42039	0.637651	0.00635311	0.637651	0.012504	0.756561
Plekhg1	0.478235	-0.671814	-1.15266	0.0038092	-0.493306	-1.64336	-1.15576	0.0125619	-1.15576	0.0125619	0.756561
Fbxw11	-0.235034	0.284628	0.518878	0.00382201	-0.530938	-0.0112765	0.519682	0.0125373	0.519682	0.0125373	0.756561
mKIAA1565	0.174584	-1.7334	-1.91187	0.00419009	-1.65168	-3.55966	-1.95533	0.0125671	-1.95533	0.0125671	0.756561
Arid4a	0.18412	-0.320429	-0.503891	0.0124014	-0.379638	-0.884187	-0.505014	0.0102861	-0.503891	0.0124014	0.756561
Ms4a4d	-0.597579	0.247506	0.848117	0.0056202	0.472869	1.31795	0.84184	0.0124423	0.84184	0.0124423	0.756561
Efr3a	-0.508428	0.0452163	0.551975	0.00685649	-0.338379	0.215266	0.555364	0.0127256	0.555364	0.0127256	0.764353
Rac2	0.879587	0.319579	-0.562123	0.012858	1.80061	1.2406	-0.562243	0.00595774	-0.562123	0.012858	0.768786
Pkhd1	0.110596	-1.06535	-1.19642	0.0100365	-0.508163	-1.68411	-1.18229	0.0129664	-1.18229	0.0129664	0.773506
Pfdn5	-0.132015	-0.546094	-0.415031	0.00712967	0.749581	0.335502	-0.412417	0.0130171	-0.412417	0.0130171	0.774765
Setd8	0.26879	-0.347556	-0.618082	0.00570663	-1.88184	-2.49818	-0.61715	0.0132367	-0.61715	0.0132367	0.782515
Clasp2	0.412557	2.39898	1.98064	6.13428e-05	-2.77692	-0.790501	1.90824	0.0134484	1.90824	0.0134484	0.791468
Cstf3	0.150519	-0.480173	-0.633857	0.012104	0.078381	-0.552311	-0.633856	0.0137102	-0.633856	0.0137102	0.794436
Anp32e	0.364049	-0.260133	-0.624405	0.0106483	1.769	1.14482	-0.624909	0.0136981	-0.624909	0.0136981	0.794436
1190007F08Rik	0.678567	-0.00869915	-0.6895	0.00924006	1.67416	0.986895	-0.688339	0.0137107	-0.688339	0.0137107	0.794436
Ip6k1	-0.0404516	0.359117	0.399952	0.0131703	-0.154778	0.24479	0.399952	0.0136879	0.399952	0.0136879	0.794436
Nap1l1	0.010406	-0.465778	-0.477391	0.013562	0.115046	-0.361138	-0.475132	0.0136275	-0.475132	0.0136275	0.794436
Sord	-0.192341	0.286925	0.479252	0.00321186	0.855297	1.33456	0.478783	0.0139414	0.478783	0.0139414	0.802487
Slco1a5	-0.314439	0.630127	0.945715	0.000774372	1.47557	2.42013	0.942833	0.0140046	0.942833	0.0140046	0.804264
Tcf21	0.404429	-0.204498	-0.610548	0.0141058	1.82133	1.2124	-0.611821	0.00971187	-0.610548	0.0141058	0.804889
Bmi1	0.101718	-0.811598	-0.921366	0.00852194	-0.643017	-1.55633	-0.913966	0.014188	-0.913966	0.014188	0.807824
Nck2	-0.0977457	0.935989	1.03184	0.00461197	-1.34284	-0.309106	1.03454	0.0144029	1.03454	0.0144029	0.809942
Camk2g	0.120274	-0.691893	-0.815791	0.00653169	0.786455	-0.025713	-0.810039	0.0144073	-0.810039	0.0144073	0.809942
Fbxo21	-0.131329	0.369737	0.499423	0.0143611	0.0171349	0.5182	0.499423	0.0122028	0.499423	0.0143611	0.809942
Pard6a	-0.0322846	0.881451	0.909648	0.00455494	-1.08928	-0.175545	0.914233	0.0143701	0.914233	0.0143701	0.809942
Cep57	0.288504	-0.477086	-0.766788	0.0118783	-0.530185	-1.29578	-0.766788	0.0143957	-0.766788	0.0143957	0.809942
Tomm7	-0.451219	0.0189573	0.46876	0.0063959	1.48825	1.95843	0.47019	0.0144903	0.47019	0.0144903	0.811597
FuK	-0.0347812	0.510888	0.544568	0.0121566	-0.328913	0.216756	0.545804	0.0145016	0.545804	0.0145016	0.811597
Acyp2	0.612568	-0.262433	-0.875	0.00959018	1.15098	0.275978	-0.877052	0.0146087	-0.877052	0.0146087	0.814115
Fam184a	0.0135695	-1.83772	-1.8808	0.00680447	-0.698639	-2.54993	-1.89466	0.0147964	-1.89466	0.0147964	0.822832
Parp16	-0.0491603	0.498151	0.546487	0.0091445	0.638729	1.18604	0.546161	0.014875	0.546161	0.014875	0.823711
Mov10	0.396642	-0.284913	-0.679087	0.0133628	1.75972	1.07816	-0.681245	0.0149912	-0.681245	0.0149912	0.828396
Myef2	0.722505	0.00634634	-0.719452	0.0118853	0.449949	-0.26621	-0.719452	0.0152845	-0.719452	0.0152845	0.839307
Pcqap	0.0507277	-0.547808	-0.600454	0.0152716	0.12105	-0.477486	-0.599837	0.0112012	-0.600454	0.0152716	0.839307
Fam133b	0.190574	-0.478195	-0.67143	0.00950064	-0.621422	-1.29019	-0.667545	0.0154744	-0.667545	0.0154744	0.844434
Lrp6	-0.271205	0.277683	0.546669	0.00596836	-2.60605	-2.05717	0.551482	0.0154443	0.551482	0.0154443	0.844434
Rpl13a-ps1	-0.162223	-0.585422	-0.424902	0.014451	-1.48684	-1.91004	-0.424339	0.0154727	-0.424339	0.0154727	0.844434
Ldlrad3	0.0880355	-0.60656	-0.700909	0.0158662	1.08729	0.392692	-0.693099	0.00717784	-0.700909	0.0158662	0.846457
NHE8	-0.568459	-0.0984422	0.469822	0.0155766	0.56223	1.03225	0.470172	0.0119782	0.469822	0.0155766	0.846457
Irf5	0.159728	0.685643	0.52267	0.0140475	-0.346677	0.179238	0.527601	0.0158452	0.527601	0.0158452	0.846457
Nup107	0.521006	-0.370599	-0.892887	0.0113122	0.605818	-0.285787	-0.893104	0.0156896	-0.893104	0.0156896	0.846457
Dhx29	0.26371	-0.482842	-0.749617	0.00973875	1.36239	0.615843	-0.750098	0.0155959	-0.750098	0.0155959	0.846457
Dnajc21	-0.117543	0.364936	0.480105	0.0158646	-1.16522	-0.682743	0.484592	0.0156124	0.480105	0.0158646	0.846457
Pigq	-0.36597	0.29632	0.663151	0.00363588	-1.15263	-0.490337	0.659813	0.0157801	0.659813	0.0157801	0.846457
Lrrfip1	0.366813	-0.23023	-0.595243	0.00948225	0.356292	-0.240752	-0.599483	0.0159457	-0.599483	0.0159457	0.848589
Ewsr1	-0.00650082	0.673921	0.682812	0.00325944	-0.513309	0.167114	0.681125	0.0159955	0.681125	0.0159955	0.848589
6030446N20Rik	-0.251379	0.860329	1.11536	0.00144329	-1.64582	-0.534117	1.11466	0.0160032	1.11466	0.0160032	0.848589
Bcl2l1	0.151548	-0.370687	-0.523514	0.00813815	0.206349	-0.315885	-0.522279	0.0160796	-0.522279	0.0160796	0.848845
Uckl1	-0.265228	0.250131	0.516629	0.0153187	-0.177895	0.337464	0.514489	0.016105	0.514489	0.016105	0.848845
Mkln1	0.30162	-0.458648	-0.761753	0.00514446	0.279294	-0.480975	-0.759748	0.0160603	-0.759748	0.0160603	0.848845
Ascc1	-0.177404	0.260713	0.436553	0.0150899	0.642212	1.08033	0.436553	0.0161585	0.436553	0.0161585	0.849957
Phospho2	-0.274926	0.417993	0.690162	0.00360834	-1.17871	-0.485795	0.695438	0.0164232	0.695438	0.0164232	0.850201
Myl9	0.556857	-0.263357	-0.821101	0.0162265	2.50283	1.68262	-0.823807	0.00852662	-0.821101	0.0162265	0.850201
Zdhhc7	-0.10388	0.471633	0.572757	0.00506405	-1.64403	-1.06852	0.574853	0.0164112	0.574853	0.0164112	0.850201
Ercc3	-0.25388	0.243058	0.495158	0.0102983	-0.038229	0.458708	0.498374	0.0164547	0.498374	0.0164547	0.850201
Tm7sf2	-0.130147	0.359209	0.491214	0.0103637	0.0929212	0.582277	0.489476	0.0163344	0.489476	0.0163344	0.850201
Tfrc	-0.915238	-0.146361	0.769328	0.00148686	-0.528005	0.240871	0.767838	0.0165556	0.767838	0.0165556	0.852062
Meaf6	0.00672183	-0.492477	-0.498614	0.0141546	0.556756	0.0575576	-0.500218	0.0166515	-0.500218	0.0166515	0.855322
Ubr1	0.1877	-0.338666	-0.527649	0.0115581	-0.382189	-0.908555	-0.527649	0.0167418	-0.527649	0.0167418	0.858277
Slc12a5	0.582002	-0.493609	-1.08354	0.0103112	0.593252	-0.482359	-1.07581	0.0169917	-1.07581	0.0169917	0.864618
Slc19a1	-0.245397	0.359426	0.605927	0.0135182	0.0889406	0.693763	0.607094	0.016954	0.607094	0.016954	0.864618
Trappc4	-0.133362	-0.613316	-0.479835	0.0160525	0.559607	0.0796525	-0.479835	0.0170905	-0.479835	0.0170905	0.866007
Rbm25	0.168283	-0.348412	-0.519356	0.0154921	0.275654	-0.241041	-0.514634	0.0172369	-0.514634	0.0172369	0.870065
Prss23	0.0966734	-0.61355	-0.717119	0.0139172	0.480207	-0.230016	-0.709801	0.0173134	-0.709801	0.0173134	0.871086
Scai	-0.894324	0.0942499	0.989636	0.00886683	-0.423643	0.564931	0.987902	0.0178984	0.987902	0.0178984	0.876485
Cdk5rap1	-0.461856	0.265171	0.728066	0.0106292	-0.175538	0.55149	0.727684	0.0178418	0.727684	0.0178418	0.876485
Zmynd8	0.524276	-0.184563	-0.710174	0.00686487	0.180179	-0.528659	-0.711595	0.0176808	-0.711595	0.0176808	0.876485
Tmem38b	-0.0616266	0.320973	0.382616	0.0127955	-0.184202	0.198398	0.383722	0.0177064	0.383722	0.0177064	0.876485
Ssu72	-0.148394	0.320568	0.468613	0.00449942	0.98845	1.45741	0.470056	0.0178828	0.470056	0.0178828	0.876485
Rras	0.323292	-0.204086	-0.525702	0.012039	1.28791	0.760537	-0.527757	0.0175122	-0.527757	0.0175122	0.876485
Rps3	-0.178171	-0.709168	-0.531216	0.00567452	0.613971	0.0829748	-0.530657	0.017811	-0.530657	0.017811	0.876485
Plscr2	-0.232309	0.305541	0.536002	0.00539752	0.160399	0.698248	0.538764	0.0177506	0.538764	0.0177506	0.876485
Plek	0.572271	-0.135781	-0.712242	0.0124963	0.611577	-0.0964745	-0.711517	0.0179452	-0.711517	0.0179452	0.877142
Spp2	-0.204647	0.132495	0.337006	0.0121308	1.0959	1.43305	0.33811	0.0182174	0.33811	0.0182174	0.886343
uc007erv	-0.418262	0.0941374	0.513689	0.00926629	1.62511	2.13751	0.514166	0.0182534	0.514166	0.0182534	0.886343
Gm5803	0.0280529	-0.790469	-0.819579	0.0114555	0.125371	-0.693151	-0.820943	0.0182685	-0.820943	0.0182685	0.886343
Slc35d2	-0.424597	0.270386	0.695524	0.00234867	-0.967365	-0.272383	0.69709	0.0184135	0.69709	0.0184135	0.890086
Rpp21	0.230027	-0.343892	-0.57488	0.0140249	1.34801	0.774088	-0.574688	0.0184034	-0.574688	0.0184034	0.890086
Rsrc1	0.00229304	-0.462159	-0.465291	0.0140988	0.08653	-0.377922	-0.464768	0.0187507	-0.464768	0.0187507	0.890895
Mdn1	-0.706866	0.0761663	0.783385	0.00401679	-1.22718	-0.444146	0.779082	0.0188246	0.779082	0.0188246	0.890895
Ctbp1	0.0536041	0.49873	0.446481	0.00850115	-1.19157	-0.746442	0.446184	0.0188237	0.446184	0.0188237	0.890895
Fam109a	-0.550642	0.395742	0.943021	0.00679625	-0.648497	0.297887	0.944558	0.0188482	0.944558	0.0188482	0.890895
Il18bp	0.625835	0.00776074	-0.618607	0.0153259	1.87253	1.25445	-0.620482	0.0188714	-0.620482	0.0188714	0.890895
Mast3	0.753993	0.0804145	-0.672663	0.0180504	1.10074	0.427159	-0.674285	0.0186764	-0.674285	0.0186764	0.890895
Taf15	0.214636	-0.181035	-0.395145	0.0185502	1.05711	0.661438	-0.39592	0.0143877	-0.395145	0.0185502	0.890895
Npepps	0.392242	-0.275626	-0.66685	0.0185358	1.93249	1.26462	-0.671333	0.0122073	-0.66685	0.0185358	0.890895
Ipo11	-0.425438	0.402586	0.825336	0.00328539	-0.294318	0.533707	0.831862	0.0184791	0.831862	0.0184791	0.890895
Rce1	-0.199542	0.369739	0.568635	0.0149331	0.802685	1.37197	0.568635	0.0188258	0.568635	0.0188258	0.890895
Spry1	0.560991	-0.347421	-0.913721	0.00684976	-0.591434	-1.49985	-0.910668	0.0193009	-0.910668	0.0193009	0.894038
Rragd	-0.581265	0.882285	1.46672	0.00287289	-1.83586	-0.372315	1.47137	0.0190588	1.47137	0.0190588	0.894038
AI894139	0.218673	-1.41014	-1.64166	0.00876778	0.166614	-1.4622	-1.63837	0.0192959	-1.63837	0.0192959	0.894038
2610034B18Rik	0.263337	-0.566865	-0.833016	0.00731371	1.08213	0.251929	-0.826987	0.0193127	-0.826987	0.0193127	0.894038
Rbm7	-0.183332	0.34702	0.53033	0.00374073	-1.04118	-0.51083	0.528076	0.0191862	0.528076	0.0191862	0.894038
Mapk6	-0.218152	0.716511	0.935545	0.000890932	-2.3725	-1.43784	0.935463	0.0191887	0.935463	0.0191887	0.894038
Zswim7	0.021195	-0.519316	-0.539055	0.0133732	0.68559	0.14508	-0.540294	0.0192322	-0.540294	0.0192322	0.894038
Ttc5	-0.231845	0.321857	0.551983	0.0190987	0.247193	0.800895	0.551983	0.0176378	0.551983	0.0190987	0.894038
Tmem186	-0.70977	0.020895	0.727639	0.0106394	0.318459	1.04912	0.7338	0.0192001	0.7338	0.0192001	0.894038
Rgs2	0.603508	-0.194277	-0.798566	0.0145601	1.35502	0.557234	-0.795981	0.0196869	-0.795981	0.0196869	0.895144
Ddb2	-0.546795	0.317536	0.858627	0.0161948	-0.480074	0.384258	0.861973	0.0199845	0.861973	0.0199845	0.895144
Slc31a2	-0.233228	0.474351	0.705001	0.00750488	0.334603	1.04218	0.704355	0.0199634	0.704355	0.0199634	0.895144
Atp6v1g1	0.16507	-0.592738	-0.758169	0.00424126	1.1053	0.347491	-0.75916	0.0195134	-0.75916	0.0195134	0.895144
Capzb	0.175922	-0.203965	-0.378926	0.0198046	1.01679	0.636907	-0.378785	0.0142295	-0.378926	0.0198046	0.895144
Dguok	-0.0879864	0.474099	0.563231	0.0103928	0.427136	0.989221	0.563583	0.0199171	0.563583	0.0199171	0.895144
Suclg2	-0.238143	0.130488	0.367929	0.0180535	0.152485	0.521116	0.367929	0.0198699	0.367929	0.0198699	0.895144
Sox5	0.117501	-0.753922	-0.87343	0.00588442	-0.589772	-1.46119	-0.871728	0.0195687	-0.871728	0.0195687	0.895144
Cinp	0.279023	-0.394739	-0.674862	0.0113813	0.0244502	-0.649312	-0.674725	0.0198808	-0.674725	0.0198808	0.895144
Pabpc2	0.0555581	-0.600411	-0.657654	0.00582587	0.327387	-0.328582	-0.656525	0.0194463	-0.656525	0.0194463	0.895144
Metrn	-0.102665	1.53388	1.623	0.000516595	-4.50416	-2.86761	1.65456	0.0199587	1.65456	0.0199587	0.895144
Sufu	0.724213	0.0414846	-0.68161	0.019392	1.70064	1.01791	-0.682321	0.0128164	-0.68161	0.019392	0.895144
Fam50a	0.31489	-0.239028	-0.551576	0.0103172	1.7233	1.16939	-0.552021	0.020197	-0.552021	0.020197	0.902327
Eps15l1	0.847532	0.128681	-0.719637	0.011892	1.16067	0.441817	-0.717965	0.0203904	-0.717965	0.0203904	0.905596
Jarid2	0.0264386	-0.697334	-0.727352	0.0107684	-0.39389	-1.11766	-0.726761	0.0203649	-0.726761	0.0203649	0.905596
H2-K1	-0.040829	0.506062	0.547938	0.00528145	0.647956	1.19485	0.546173	0.0203649	0.546173	0.0203649	0.905596
Gstcd	-0.128088	1.18832	1.31809	0.00123611	-2.50853	-1.19212	1.31736	0.0204816	1.31736	0.0204816	0.906579
Pak1	0.738259	-0.23648	-0.978503	0.0120386	0.414195	-0.560543	-0.981483	0.0208342	-0.981483	0.0208342	0.913833
Mapk12	-1.0217	0.695337	1.73333	0.00067344	-0.472569	1.24446	1.71846	0.0208544	1.71846	0.0208544	0.913833
Vps37c	0.215768	-0.339271	-0.55552	0.0141039	0.724475	0.169436	-0.557482	0.0209419	-0.557482	0.0209419	0.916138
Stk40	-0.103515	0.499527	0.604157	0.00538119	-1.10704	-0.503998	0.600905	0.0211407	0.600905	0.0211407	0.919409
Lrrc20	0.560399	-0.18105	-0.743923	0.0195262	1.27462	0.533176	-0.743923	0.0211526	-0.743923	0.0211526	0.919409
Phf20l1	-0.202694	-0.836079	-0.636476	0.0120501	-0.134251	-0.767637	-0.637543	0.0211551	-0.637543	0.0211551	0.919409
Adipor2	-0.210482	0.240659	0.44954	0.0105081	0.540046	0.991186	0.451034	0.0212568	0.451034	0.0212568	0.920035
Rps13	-0.114211	-0.486056	-0.371274	0.0212471	1.2638	0.891953	-0.371477	0.0156543	-0.371274	0.0212471	0.920035
4833439L19Rik	-0.184299	0.345125	0.530226	0.00713451	-0.939555	-0.410131	0.527976	0.0212763	0.527976	0.0212763	0.920035
Tm9sf4	-0.190712	0.420216	0.610289	0.00406536	0.769772	1.3807	0.613728	0.0213134	0.613728	0.0213134	0.920121
Gm15427	-0.10991	-0.469029	-0.358412	0.0149124	0.063353	-0.295766	-0.3605	0.0214424	-0.3605	0.0214424	0.92417
Aspa	-0.111234	-0.557579	-0.44508	0.0195547	0.592165	0.14582	-0.44508	0.0214822	-0.44508	0.0214822	0.924371
2019-03-06	-0.175343	0.192809	0.367496	0.0173648	0.347664	0.715816	0.367888	0.0216356	0.367888	0.0216356	0.929447
Dmwd	0.0722353	0.679568	0.606227	0.00597185	-0.81644	-0.209108	0.608927	0.0217015	0.608927	0.0217015	0.929518
Gpr180	-0.226624	0.186488	0.413764	0.0217081	-0.26178	0.151333	0.413764	0.0176162	0.413764	0.0217081	0.929518
Pigg	-0.271647	0.255813	0.528657	0.0162884	0.0139598	0.54142	0.528657	0.0220341	0.528657	0.0220341	0.941673
Rpl24	-0.029595	-0.419912	-0.390277	0.0165491	0.107114	-0.283204	-0.391736	0.0220996	-0.391736	0.0220996	0.941673
BC013529	0.127135	-0.350912	-0.477609	0.00863895	-0.200001	-0.678048	-0.479631	0.0225444	-0.479631	0.0225444	0.942026
Csnk1e	0.433776	-0.333154	-0.769696	0.0121068	0.164274	-0.602656	-0.770528	0.0221895	-0.770528	0.0221895	0.942026
Parvb	0.651956	0.0812082	-0.574454	0.0222964	1.0855	0.514752	-0.568785	0.0184499	-0.574454	0.0222964	0.942026
Senp7	-0.0462412	0.725694	0.768165	0.014212	-1.13533	-0.363396	0.770989	0.0226103	0.770989	0.0226103	0.942026
Txnl4a	-0.272071	0.152277	0.424473	0.0122732	1.64087	2.06522	0.424928	0.022605	0.424928	0.022605	0.942026
Gm10653	-0.237622	-0.626108	-0.390066	0.0135678	-1.28608	-1.67457	-0.387944	0.0226773	-0.387944	0.0226773	0.943319
Cyp2e1	-0.371957	0.0735861	0.445094	0.0115132	1.10043	1.54597	0.445084	0.0227417	0.445084	0.0227417	0.944501
Sno	0.0758554	0.729906	0.654492	0.0078789	-1.46153	-0.80748	0.658648	0.0228227	0.658648	0.0228227	0.946365
Cdk9	-0.0557231	0.316422	0.371307	0.0174868	0.0803069	0.452452	0.371875	0.0229199	0.371875	0.0229199	0.9472
Tmem53	0.201843	0.613459	0.412067	0.0195667	0.656485	1.0681	0.41361	0.0229719	0.41361	0.0229719	0.9472
Rpl27a	-0.286409	-0.780544	-0.495886	0.0105522	0.114601	-0.379534	-0.49485	0.0229871	-0.49485	0.0229871	0.9472
Lzic	0.0683591	-0.38087	-0.451427	0.02306	0.474191	0.0249625	-0.449822	0.020954	-0.451427	0.02306	0.947228
Sharpin	-0.247712	0.19827	0.445503	0.0151534	0.754403	1.20038	0.446274	0.0232247	0.446274	0.0232247	0.949976
Cpt1a	-0.502335	-0.134353	0.367478	0.0143544	0.694792	1.06277	0.367478	0.0232355	0.367478	0.0232355	0.949976
Sdpr	0.172438	-0.231882	-0.403662	0.016653	1.0916	0.687284	-0.404841	0.0233869	-0.404841	0.0233869	0.951719
Pcsk7	-0.186239	0.45592	0.64111	0.0108379	-0.930331	-0.288172	0.644861	0.0234893	0.644861	0.0234893	0.952711
Cyp2d22	-0.274407	0.0934028	0.367834	0.0148347	1.20323	1.57104	0.367459	0.0235564	0.367459	0.0235564	0.952711
Slc22a18	-0.0332685	0.29502	0.328799	0.0237265	1.11195	1.44024	0.328799	0.0207267	0.328799	0.0237265	0.956184
Gm3852	-0.433643	0.569047	1.00566	0.0239298	0.352859	1.35555	1.00225	0.0179845	1.00566	0.0239298	0.959123
Parp11	0.505395	-0.603121	-1.11124	0.00998913	-0.34033	-1.44885	-1.10881	0.0239892	-1.10881	0.0239892	0.959123
AK030979	0.122733	-0.832712	-0.961507	0.0179082	0.614225	-0.341221	-0.960329	0.0239861	-0.960329	0.0239861	0.959123
Psd3	0.0251392	-0.544471	-0.569748	0.0110976	-1.7838	-2.35341	-0.571763	0.02423	-0.571763	0.02423	0.959339
Eid3	-0.128439	-1.83772	-1.73189	0.0094695	-1.81706	-3.52634	-1.72719	0.0241902	-1.72719	0.0241902	0.959339
Plau	0.286969	-0.805121	-1.09509	0.0180517	1.38323	0.291137	-1.10084	0.0240629	-1.10084	0.0240629	0.959339
Fads3	-0.558402	0.101261	0.659967	0.024232	0.864738	1.5244	0.659545	0.016265	0.659967	0.024232	0.959339
Stau2	-0.0941251	-2.03532	-1.93573	0.0115508	-0.913165	-2.85436	-1.98091	0.0245	-1.98091	0.0245	0.968489
Il1b	0.914276	0.0087745	-0.906063	0.024611	1.10704	0.201541	-0.903515	0.0206872	-0.906063	0.024611	0.969877
Ubap2l	-0.13649	0.272731	0.407995	0.0214866	-0.0782591	0.330961	0.40935	0.024736	0.40935	0.024736	0.969877
Tial1	0.0494478	-0.536988	-0.587709	0.00979167	-0.276961	-0.863397	-0.587258	0.0247337	-0.587258	0.0247337	0.969877
Gstt2	-0.587875	-0.0597499	0.53008	0.0131249	1.11307	1.64119	0.527837	0.0247569	0.527837	0.0247569	0.969877
Ptbp2	0.0903033	-0.528996	-0.622552	0.0151056	0.0390389	-0.58026	-0.623295	0.0253213	-0.623295	0.0253213	0.976024
Mfn2	-0.338648	0.11054	0.450865	0.0121863	-0.212174	0.237014	0.450865	0.0252455	0.450865	0.0252455	0.976024
P2rx7	-0.0191563	0.734562	0.748567	0.0236335	-0.0860542	0.667664	0.759055	0.025148	0.759055	0.025148	0.976024
Copg2	-0.356945	0.176267	0.535388	0.00814358	-0.238604	0.294607	0.533855	0.0251895	0.533855	0.0251895	0.976024
Gcdh	-0.349961	0.0197535	0.368613	0.0149482	0.0708393	0.440554	0.371228	0.0250665	0.371228	0.0250665	0.976024
Ppl	0.544064	-0.330086	-0.873711	0.00981434	0.959796	0.0856448	-0.872643	0.0250957	-0.872643	0.0250957	0.976024
Hnrnpa1	0.0523375	-0.431957	-0.484789	0.0152924	-0.0149814	-0.499276	-0.484029	0.0253975	-0.484029	0.0253975	0.97706
9030625A04Rik	0.0724286	0.900543	0.823635	0.00628204	-1.28538	-0.457269	0.831362	0.0256752	0.831362	0.0256752	0.983829
Hamp2	0.259349	-0.271235	-0.530609	0.0257346	1.32817	0.797585	-0.52886	0.0209772	-0.530609	0.0257346	0.984074
Rnasek	0.106787	-0.543436	-0.651679	0.0103315	3.1335	2.48328	-0.648022	0.0257973	-0.648022	0.0257973	0.984074
Rnaset2b	-0.258451	0.230075	0.487022	0.00789545	-1.09562	-0.60709	0.489739	0.0258316	0.489739	0.0258316	0.984074
Marcks	0.510582	-0.0969165	-0.606216	0.0162328	2.48488	1.87738	-0.608944	0.0260481	-0.608944	0.0260481	0.986597
Ctla2a	-0.214657	-1.0322	-0.814351	0.0135739	0.738036	-0.0795083	-0.820853	0.0261379	-0.820853	0.0261379	0.987148
Ly9	0.720744	-0.190464	-0.91092	0.0214625	1.36547	0.454259	-0.915391	0.0264035	-0.915391	0.0264035	0.991048
Rpl5	-0.206541	-0.577219	-0.371146	0.0243622	-1.02983	-1.40051	-0.371722	0.0264677	-0.371722	0.0264677	0.991048
Tbpl1	0.22154	-0.545719	-0.765622	0.0104049	-0.638233	-1.40549	-0.768491	0.0264581	-0.768491	0.0264581	0.991048
Wdr60	-0.437796	0.638171	1.07526	0.0104172	-1.1405	-0.0645346	1.0733	0.0263573	1.0733	0.0263573	0.991048
Mrpl15	-0.165068	0.0514171	0.217757	0.229873	0.343315	0.559801	0.217107	0.283591	0.217107	0.283591	0.994054
Lypla1	-0.233027	-0.021053	0.21081	0.241817	0.382213	0.594187	0.211987	0.343709	0.211987	0.343709	0.994054
Tcea1	-0.124626	-0.242434	-0.118063	0.591333	-0.574182	-0.69199	-0.118063	0.630405	-0.118063	0.630405	0.994054
Atp6v1h	-0.0825812	-0.170127	-0.0872759	0.60469	1.16134	1.07379	-0.0872759	0.628481	-0.0872759	0.628481	0.994054
Rb1cc1	-0.125564	0.0252327	0.150327	0.443512	-1.58537	-1.43457	0.150327	0.48869	0.150327	0.48869	0.994054
CC1	-0.271042	-0.204966	0.0640552	0.744056	-1.02008	-0.954002	0.0640552	0.747004	0.0640552	0.747004	0.994054
Pcmtd1	-0.262469	-0.187606	0.0761488	0.703415	-0.579989	-0.505127	0.0761488	0.737953	0.0761488	0.737953	0.994054
Rrs1	-0.1464	-0.217411	-0.0691082	0.832418	0.938942	0.867931	-0.0691082	0.838934	-0.0691082	0.838934	0.994054
Adhfe1	-0.411959	-0.163474	0.247174	0.107021	0.421461	0.669945	0.247174	0.0957909	0.247174	0.107021	0.994054
Vcpip1	-0.0540242	-0.0179402	0.0363972	0.817068	-0.719662	-0.683579	0.0363972	0.828887	0.0363972	0.828887	0.994054
Sgk3	0.185297	-0.274391	-0.459339	0.095939	-0.359669	-0.819357	-0.462964	0.151497	-0.462964	0.151497	0.994054
Cops5	-0.143635	-0.154999	-0.0112567	0.927109	0.799919	0.788555	-0.0112567	0.928269	-0.0112567	0.928269	0.994054
Arfgef1	-0.152593	0.146833	0.296369	0.19398	-2.15042	-1.85099	0.299273	0.324674	0.299273	0.324674	0.994054
AK134369	-0.324575	0.48653	0.810165	0.0062179	-2.60741	-1.79631	0.811711	0.0509541	0.811711	0.0509541	0.994054
Prex2	-0.063255	-0.236902	-0.172261	0.477848	-1.05732	-1.23097	-0.177666	0.545221	-0.177666	0.545221	0.994054
Tram1	-0.00165732	0.251509	0.251548	0.14444	0.206425	0.459591	0.251188	0.237117	0.251188	0.237117	0.994054
Lactb2	-0.0662447	-0.0963644	-0.0291002	0.841474	0.240593	0.210473	-0.0291002	0.852206	-0.0291002	0.852206	0.994054
Xkr9	-0.173893	-0.274157	-0.102707	0.673986	0.338208	0.237944	-0.102707	0.70622	-0.102707	0.70622	0.994054
Terf1	-0.089712	-0.232745	-0.143004	0.621653	0.313884	0.170851	-0.143004	0.658099	-0.143004	0.658099	0.994054
Rpl7	-0.158427	-0.415266	-0.258667	0.138586	-0.200474	-0.457313	-0.255837	0.188166	-0.255837	0.188166	0.994054
Rdh10	0.0292853	-0.0390064	-0.0687028	0.657748	0.571124	0.502832	-0.0687028	0.672892	-0.0687028	0.672892	0.994054
Ube2w	-0.0832479	-0.0239311	0.0566498	0.797461	0.155446	0.214763	0.0566498	0.825813	0.0566498	0.825813	0.994054
Tceb1	-0.109726	-0.157663	-0.0485279	0.83357	0.84536	0.797422	-0.0454769	0.847389	-0.0454769	0.847389	0.994054
Tmem70	-0.199485	0.0134806	0.212268	0.167179	0.704942	0.917907	0.211816	0.185206	0.211816	0.185206	0.994054
Ly96	-0.132433	-0.23762	-0.104703	0.669901	1.88113	1.77594	-0.102796	0.695625	-0.102796	0.695625	0.994054
Jph1	0.502412	0.0579212	-0.44845	0.303053	-0.243452	-0.687943	-0.44845	0.354113	-0.44845	0.354113	0.994054
Mcm3	0.443002	0.294812	-0.148854	0.578605	1.2298	1.08161	-0.148854	0.584031	-0.148854	0.584031	0.994054
Tram2	0.366139	0.378296	0.00923355	0.95881	0.138802	0.150959	0.0126491	0.945246	0.00923355	0.95881	0.994054
Tmem14a	0.145735	0.137284	-0.00701547	0.975288	0.432505	0.424054	-0.00701547	0.971212	-0.00701547	0.975288	0.994054
Gsta3	0.11293	0.0505527	-0.06341	0.662718	1.42153	1.35916	-0.061621	0.667216	-0.061621	0.667216	0.994054
Gm4956	-0.608557	-0.41312	0.192046	0.411838	-1.62747	-1.43204	0.192046	0.487415	0.192046	0.487415	0.994054
Ogfrl1	-0.115707	0.129088	0.242297	0.406043	-2.86078	-2.61598	0.242297	0.514707	0.242297	0.514707	0.994054
Smap1	-0.091774	0.286054	0.375758	0.0555504	0.0953412	0.473168	0.378694	0.105401	0.378694	0.105401	0.994054
1110058L19Rik	-0.0709847	-0.051098	0.0191186	0.909487	1.75243	1.77232	0.0193387	0.896347	0.0191186	0.909487	0.994054
Fam135a	-0.253084	-0.238475	0.0156449	0.938585	-1.94096	-1.92635	0.0152445	0.960735	0.0152445	0.960735	0.994054
Lmbrd1	-0.26455	-0.100777	0.164681	0.27289	0.512238	0.676011	0.16499	0.325233	0.16499	0.325233	0.994054
Phf3	-0.0285565	-0.017469	0.00883101	0.950121	-1.37477	-1.36369	0.0126459	0.950033	0.00883101	0.950121	0.994054
Ptp4a1	-0.279238	-0.240449	0.0371475	0.830798	-2.61622	-2.57743	0.0399891	0.855755	0.0399891	0.855755	0.994054
Prim2	0.269457	0.0662932	-0.208272	0.575863	0.51799	0.314826	-0.201878	0.570842	-0.208272	0.575863	0.994054
Rab23	0.218968	0.181422	-0.040228	0.89401	0.314549	0.277003	-0.039227	0.906296	-0.039227	0.906296	0.994054
Bag2	-0.0839184	-0.393644	-0.309486	0.259004	1.61686	1.30713	-0.308634	0.233379	-0.309486	0.259004	0.994054
Zfp451	0.0467519	0.234684	0.185399	0.427505	-0.848591	-0.660659	0.185399	0.478419	0.185399	0.478419	0.994054
Znf451	0.0701326	0.208139	0.136711	0.569544	-0.856643	-0.718637	0.136711	0.609886	0.136711	0.609886	0.994054
Gm15455	-0.0348816	-0.0537777	-0.0204772	0.928308	-0.416328	-0.435225	-0.0204772	0.94032	-0.0204772	0.94032	0.994054
Bpag1	0.13236	0.598866	0.465796	0.371174	-2.39098	-1.92448	0.461525	0.53017	0.461525	0.53017	0.994054
Dst	0.0602832	-0.0249889	-0.0895981	0.724438	-2.49867	-2.58394	-0.0869955	0.773469	-0.0869955	0.773469	0.994054
Ccdc115	-0.173784	-0.204247	-0.0331855	0.917255	1.26658	1.23612	-0.0331855	0.915232	-0.0331855	0.917255	0.994054
Imp4	-0.191336	-0.0854664	0.106859	0.571173	0.947679	1.05355	0.106859	0.599836	0.106859	0.599836	0.994054
Ptpn18	-0.28824	-0.163052	0.124026	0.770999	0.264674	0.389862	0.124026	0.767015	0.124026	0.770999	0.994054
Fam168b	-0.204096	0.0148965	0.221057	0.343674	1.94977	2.16876	0.21731	0.320089	0.221057	0.343674	0.994054
Plekhb2	0.106716	0.202766	0.094015	0.643946	1.607	1.70305	0.094015	0.66803	0.094015	0.66803	0.994054
Hs6st1	-0.0188146	0.150131	0.169772	0.334609	-0.501283	-0.332337	0.169772	0.355291	0.169772	0.355291	0.994054
Ugcgl1	-0.0695671	0.0808029	0.149265	0.334121	-0.310123	-0.159753	0.149265	0.395361	0.149265	0.395361	0.994054
Uggt1	-0.0510689	0.0821241	0.132126	0.356971	-0.302751	-0.169558	0.132126	0.365099	0.132126	0.365099	0.994054
Neurl3	0.237598	0.247185	0.0104296	0.962393	0.657298	0.666885	0.0104296	0.96015	0.0104296	0.962393	0.994054
Kiaa1310	-0.0032648	-0.0975846	-0.096889	0.660421	-0.288764	-0.383084	-0.096889	0.68906	-0.096889	0.68906	0.994054
4632411B12Rik	-0.0150562	-0.103722	-0.0880841	0.674805	-0.0729957	-0.161662	-0.0880841	0.702345	-0.0880841	0.702345	0.994054
Lman2l	0.244112	0.174521	-0.0711759	0.779231	0.54748	0.477889	-0.0711759	0.782253	-0.0711759	0.782253	0.994054
Cnnm4	-0.0195056	0.034214	0.0471695	0.872448	0.147057	0.200776	0.0536297	0.871129	0.0471695	0.872448	0.994054
Cnnm3	0.238157	0.375809	0.138855	0.561885	1.01808	1.15573	0.138918	0.567529	0.138918	0.567529	0.994054
Ankrd39	0.0435297	-0.363703	-0.413525	0.270285	0.404728	-0.00250495	-0.403908	0.314343	-0.403908	0.314343	0.994054
Sema4c	0.224318	0.306899	0.0746178	0.819102	-0.0879633	-0.00538241	0.0829087	0.811065	0.0746178	0.819102	0.994054
Cox5b	-0.183481	-0.10765	0.0765448	0.624097	0.874255	0.950086	0.0765448	0.672452	0.0765448	0.672452	0.994054
Actr1b	-0.131472	0.0204466	0.150227	0.371996	0.0860633	0.237982	0.150323	0.424727	0.150323	0.424727	0.994054
Zap70	-0.356368	-0.0272945	0.328743	0.402196	-0.874607	-0.545534	0.334348	0.490642	0.334348	0.490642	0.994054
Tmem131	0.270386	-0.0264916	-0.301042	0.273324	0.308276	0.0113992	-0.299046	0.288669	-0.299046	0.288669	0.994054
Inpp4a	0.045484	-0.020173	-0.0685221	0.749687	-0.573147	-0.638804	-0.0681874	0.773595	-0.0681874	0.773595	0.994054
6330578E17Rik	-0.0701541	-0.377223	-0.308339	0.114482	0.0193678	-0.287701	-0.306108	0.147059	-0.306108	0.147059	0.994054
Unc50	-0.24301	-0.250661	-0.00842373	0.963041	-0.377296	-0.384948	-0.00802333	0.961762	-0.00842373	0.963041	0.994054
Tsga10	0.396934	-0.230508	-0.64939	0.28999	-1.26088	-1.88832	-0.63858	0.383803	-0.63858	0.383803	0.994054
Lipt1	0.0357795	0.0301136	-0.00481048	0.969032	0.544013	0.538347	-0.00481048	0.972631	-0.00481048	0.972631	0.994054
Mitd1	-0.189283	-0.104072	0.0865351	0.689943	0.276509	0.36172	0.0865351	0.726557	0.0865351	0.726557	0.994054
Mrpl30	-0.126369	-0.294442	-0.166826	0.340406	-0.310852	-0.478925	-0.166826	0.395443	-0.166826	0.395443	0.994054
Txndc9	0.0718404	0.0524003	-0.0201173	0.918801	0.770132	0.750692	-0.0201173	0.920427	-0.0201173	0.920427	0.994054
Eif5b	0.0272449	-0.0319204	-0.0588647	0.720621	0.326512	0.267347	-0.0587237	0.707554	-0.0588647	0.720621	0.994054
Rev1	-0.0248682	-0.0623273	-0.04019	0.896977	-2.41046	-2.44792	-0.0385884	0.91609	-0.0385884	0.91609	0.994054
Pdcl3	0.108219	-0.0950745	-0.204372	0.272353	1.16096	0.957671	-0.201776	0.253872	-0.204372	0.272353	0.994054
Rpl31	-0.116286	-0.570082	-0.454742	0.0206138	-0.0560772	-0.509873	-0.451855	0.0434169	-0.451855	0.0434169	0.994054
Tbc1d8	-0.137303	-0.0305366	0.106428	0.662024	-1.20228	-1.09551	0.108537	0.693877	0.108537	0.693877	0.994054
D1Bwg0212e	0.0858592	-0.230657	-0.315421	0.111755	0.72914	0.412624	-0.316473	0.119357	-0.316473	0.119357	0.994054
Rnf149	-0.241161	-0.0663945	0.175065	0.333541	0.00861501	0.183381	0.175516	0.392766	0.175516	0.392766	0.994054
Map4k4	0.328124	0.129443	-0.200167	0.485159	-1.00306	-1.20174	-0.195162	0.561257	-0.195162	0.561257	0.994054
Il1r1	-0.448776	-0.461324	-0.0110236	0.923886	-0.617715	-0.630262	-0.0116367	0.957619	-0.0116367	0.957619	0.994054
Mrps9	-0.0971554	-0.448494	-0.350084	0.146011	0.659711	0.308371	-0.351183	0.185549	-0.351183	0.185549	0.994054
Tgfbrap1	-0.158355	-0.147454	0.00923103	0.940194	-0.511456	-0.500554	0.00923103	0.953738	0.00923103	0.953738	0.994054
AI597479	-0.45074	-0.412847	0.0372267	0.870739	-0.534052	-0.496159	0.0372267	0.906026	0.0372267	0.906026	0.994054
Rpl29	0.322757	0.0742059	-0.251745	0.361912	0.822356	0.573804	-0.246243	0.411697	-0.246243	0.411697	0.994054
Uxs1	-0.0569531	0.0717876	0.126932	0.519244	0.0202737	0.149014	0.126932	0.552911	0.126932	0.552911	0.994054
Tpp2	-0.0722954	-0.195502	-0.122989	0.462482	0.0578936	-0.0653128	-0.121741	0.505973	-0.121741	0.505973	0.994054
1700029F09Rik	-0.0499354	0.0316798	0.082425	0.761584	0.235785	0.3174	0.0796222	0.763549	0.0796222	0.763549	0.994054
Kdelc1	0.117626	0.0010794	-0.120168	0.623478	-0.290909	-0.407456	-0.114445	0.656228	-0.114445	0.656228	0.994054
Bivm	0.112899	-0.330116	-0.44119	0.280109	-1.06014	-1.50316	-0.448397	0.368432	-0.448397	0.368432	0.994054
Ercc5	-0.0278022	0.202448	0.225654	0.359936	-1.01735	-0.787102	0.231721	0.435208	0.231721	0.435208	0.994054
Col3a1	0.197997	0.150133	-0.0432826	0.907235	1.4216	1.37373	-0.0442836	0.897952	-0.0432826	0.907235	0.994054
Wdr75	-0.00218771	-0.181518	-0.181458	0.416047	-0.00167096	-0.181002	-0.177696	0.467871	-0.177696	0.467871	0.994054
Slc40a1	-0.0740103	0.0126804	0.0896166	0.708918	-0.366154	-0.279464	0.0851254	0.803079	0.0851254	0.803079	0.994054
Slc39a10	-0.427317	-0.0658946	0.35609	0.29773	-0.570319	-0.208897	0.35609	0.363088	0.35609	0.363088	0.994054
Obfc2a	-0.0778856	-0.255362	-0.1787	0.374159	-0.3174	-0.494876	-0.179656	0.396163	-0.179656	0.396163	0.994054
Myo1b	-0.259075	-0.188484	0.072025	0.650968	-0.380628	-0.310037	0.072025	0.668791	0.072025	0.668791	0.994054
Stat1	0.252018	0.0367512	-0.217135	0.33158	1.15466	0.939393	-0.217135	0.330305	-0.217135	0.33158	0.994054
Gls	-0.0792526	-0.377944	-0.302858	0.381437	-0.0746459	-0.373338	-0.302858	0.428199	-0.302858	0.428199	0.994054
Nab1	-0.0927245	-0.0638385	0.026829	0.861896	-1.87573	-1.84685	0.0306617	0.873041	0.0306617	0.873041	0.994054
Mfsd6	0.479018	0.699701	0.218522	0.397518	-0.807037	-0.586354	0.218701	0.455407	0.218701	0.455407	0.994054
Inpp1	-0.0917232	-0.0165934	0.0737012	0.699022	0.570366	0.645496	0.0734258	0.68688	0.0737012	0.699022	0.994054
Hibch	-0.364318	-0.30336	0.0612805	0.684648	0.25103	0.311989	0.0620202	0.699604	0.0620202	0.699604	0.994054
Pms1	0.291164	0.00747733	-0.281108	0.41006	-0.724484	-1.00817	-0.281108	0.488388	-0.281108	0.488388	0.994054
Ormdl1	-0.333809	-0.217321	0.113745	0.686027	0.431009	0.547497	0.113745	0.752345	0.113745	0.752345	0.994054
Asnsd1	-0.338553	-0.295024	0.0394135	0.866544	-3.11859	-3.07506	0.0378119	0.912774	0.0378119	0.912774	0.994054
Stk17b	0.142918	-0.0853889	-0.229305	0.382082	0.528092	0.299785	-0.227532	0.38363	-0.227532	0.38363	0.994054
Hecw2	0.15941	-0.0516949	-0.212813	0.569391	-1.29958	-1.51069	-0.212813	0.642114	-0.212813	0.642114	0.994054
Gtf3c3	-0.051002	-3.52389e-05	0.0512118	0.817292	0.0431641	0.0941309	0.0512118	0.811383	0.0512118	0.817292	0.994054
Pgap1	-0.0735977	-0.129739	-0.0581072	0.855418	0.516031	0.45989	-0.0581072	0.860815	-0.0581072	0.860815	0.994054
Ankrd44	0.0872305	0.186626	0.0957891	0.73735	-0.944247	-0.844852	0.102095	0.784254	0.102095	0.784254	0.994054
Sf3b1	-0.189296	-0.182004	0.00882341	0.946985	-0.405442	-0.39815	0.00882341	0.966178	0.00882341	0.966178	0.994054
Coq10b	-0.454547	-0.656867	-0.201913	0.297492	0.384867	0.182547	-0.201913	0.344615	-0.201913	0.344615	0.994054
Hspd1	-0.264878	-0.404308	-0.138497	0.439269	0.150302	0.0108712	-0.138018	0.493319	-0.138018	0.493319	0.994054
Hspe1	-0.307916	-0.65594	-0.348054	0.0642668	1.17975	0.831728	-0.348915	0.0741152	-0.348915	0.0741152	0.994054
Mobkl3	-0.107727	-0.347604	-0.238311	0.163567	0.657848	0.417971	-0.238591	0.196955	-0.238591	0.196955	0.994054
Mars2	-0.0844678	-0.163557	-0.0802293	0.774093	0.347474	0.268385	-0.0802293	0.784448	-0.0802293	0.784448	0.994054
1700066M21Rik	-0.184699	-0.117877	0.0690041	0.762985	-0.934166	-0.867344	0.0690041	0.813651	0.0690041	0.813651	0.994054
1110034B05Rik	-0.0928111	0.00344614	0.0969258	0.660937	-0.17257	-0.0763129	0.0969258	0.678877	0.0969258	0.678877	0.994054
9430016H08Rik	-0.134291	0.170079	0.304027	0.0948304	0.650709	0.955078	0.306604	0.144216	0.306604	0.144216	0.994054
Kctd18	-0.228942	-0.253287	-0.0271001	0.926943	-0.397472	-0.421817	-0.0264995	0.935541	-0.0264995	0.935541	0.994054
Aox1	0.122337	-0.0390748	-0.159809	0.454171	0.40872	0.247308	-0.16205	0.498055	-0.16205	0.498055	0.994054
Aox3	-0.503597	-0.508457	-0.00380867	0.981089	0.158576	0.153716	-0.00380867	0.974262	-0.00380867	0.981089	0.994054
Bzw1	-0.159613	-0.239983	-0.0807311	0.571494	-0.499805	-0.580175	-0.0807311	0.589472	-0.0807311	0.589472	0.994054
Clk1	-0.258766	-0.449624	-0.193183	0.559721	-0.583198	-0.774057	-0.189188	0.619579	-0.189188	0.619579	0.994054
Ppil3	0.0344982	0.141588	0.110038	0.635536	-0.119967	-0.0128768	0.107328	0.709838	0.107328	0.709838	0.994054
Nif3l1	0.356464	0.000317136	-0.357562	0.0621626	1.20397	0.847825	-0.35641	0.0422904	-0.357562	0.0621626	0.994054
Orc2	-0.0755394	-0.0817374	-0.00881501	0.978181	-1.32502	-1.33122	-0.00861481	0.974782	-0.00881501	0.978181	0.994054
Fam126b	-0.696462	-0.240759	0.452017	0.126401	-1.00968	-0.553977	0.457567	0.165896	0.457567	0.165896	0.994054
Ndufb3	-0.385935	-0.0928153	0.293381	0.050881	0.367571	0.660691	0.293381	0.0681987	0.293381	0.0681987	0.994054
Cflar	-0.135916	-0.00429691	0.131569	0.609175	-1.78239	-1.65078	0.131569	0.715194	0.131569	0.715194	0.994054
Casp8	-0.0101419	0.114778	0.123496	0.467565	0.120386	0.245307	0.123496	0.475214	0.123496	0.475214	0.994054
Trak2	-0.00461684	0.0367259	0.0362843	0.854899	-1.58507	-1.54372	0.0409303	0.874023	0.0409303	0.874023	0.994054
PAPK-A	-0.0979018	0.0517502	0.147387	0.437168	-0.0660515	0.0836005	0.147387	0.509413	0.147387	0.509413	0.994054
Stradb	-0.0181273	-0.0631806	-0.0454509	0.836144	-0.112014	-0.157068	-0.0454509	0.851415	-0.0454509	0.851415	0.994054
Als2cr4	-0.0425267	0.272071	0.308663	0.383031	0.158947	0.473545	0.316901	0.357614	0.308663	0.383031	0.994054
Mpp4	-0.129839	-0.671923	-0.537985	0.482124	-1.97653	-2.51861	-0.559749	0.553969	-0.559749	0.553969	0.994054
Als2	-0.20031	-0.237795	-0.0381755	0.836806	-1.30503	-1.34252	-0.0381755	0.848798	-0.0381755	0.848798	0.994054
Fzd7	-0.212263	0.154602	0.367416	0.0827727	0.322679	0.689543	0.367916	0.104088	0.367916	0.104088	0.994054
Sumo1	0.244407	-0.270247	-0.511999	0.0574094	0.431247	-0.0834073	-0.517546	0.111822	-0.517546	0.111822	0.994054
Nop58	-0.0410903	-0.357345	-0.315402	0.109265	-0.199335	-0.51559	-0.317534	0.0815295	-0.315402	0.109265	0.994054
Bmpr2	-0.0204243	0.0468365	0.0682099	0.716568	-1.19839	-1.13112	0.0682099	0.771593	0.0682099	0.771593	0.994054
Fam117b	0.194552	-0.184381	-0.382287	0.106568	0.43781	0.0588764	-0.379747	0.124331	-0.379747	0.124331	0.994054
Wdr12	-0.107113	-0.0194876	0.0858383	0.628033	-0.56559	-0.477965	0.0858383	0.663989	0.0858383	0.663989	0.994054
Carf	0.314663	0.270954	-0.0409283	0.928892	-2.04556	-2.08927	-0.0409283	0.9416	-0.0409283	0.9416	0.994054
Nbeal1	-0.110205	-0.244801	-0.13316	0.56251	-1.64239	-1.77698	-0.136632	0.622046	-0.136632	0.622046	0.994054
Cyp20a1	-0.142454	-0.276862	-0.136572	0.466574	0.341103	0.206696	-0.136572	0.488933	-0.136572	0.488933	0.994054
Raph1	0.159146	0.0160225	-0.143494	0.487331	-1.05682	-1.19995	-0.143494	0.549425	-0.143494	0.549425	0.994054
Icos	0.910694	0.485688	-0.42515	0.485346	0.583939	0.158931	-0.416917	0.539971	-0.416917	0.539971	0.994054
Pard3b	-0.218698	-0.939261	-0.734916	0.196469	-1.08892	-1.80948	-0.727309	0.263812	-0.727309	0.263812	0.994054
Nrp2	0.165601	0.136555	-0.0247119	0.937333	0.496504	0.467457	-0.0329491	0.929993	-0.0247119	0.937333	0.994054
Ino80d	0.0944568	-0.259695	-0.361265	0.29735	-1.03418	-1.38833	-0.351501	0.380796	-0.351501	0.380796	0.994054
Ndufs1	-0.402312	-0.229989	0.172161	0.279682	0.23362	0.405944	0.171643	0.31857	0.171643	0.31857	0.994054
Adam23	-0.118868	0.155256	0.27398	0.216941	-1.35566	-1.08153	0.272631	0.290683	0.272631	0.290683	0.994054
Fastkd2	-0.197991	-0.138174	0.0606588	0.796666	0.265515	0.325332	0.0606588	0.826215	0.0606588	0.826215	0.994054
Klf7	0.109259	0.196357	0.0844167	0.739358	-0.472228	-0.38513	0.0870193	0.766451	0.0870193	0.766451	0.994054
Creb1	-0.21323	-0.164207	0.0490903	0.814792	-0.208268	-0.159244	0.0490903	0.843017	0.0490903	0.843017	0.994054
Fam119a	-0.225692	0.157955	0.380824	0.0583631	0.286094	0.669741	0.385412	0.0613381	0.385412	0.0613381	0.994054
Ccnyl1	-0.218216	0.0920886	0.301839	0.443194	-2.52009	-2.20978	0.313071	0.540471	0.313071	0.540471	0.994054
Fzd5	-0.126833	-0.1054	0.0184613	0.935078	-0.148555	-0.127122	0.0184613	0.950637	0.0184613	0.950637	0.994054
Plekhm3	0.154027	0.0726721	-0.0852106	0.866371	-1.11147	-1.19283	-0.083609	0.895574	-0.083609	0.895574	0.994054
Idh1	-0.047386	0.0298736	0.0775455	0.660146	0.7175	0.794759	0.0775455	0.730632	0.0775455	0.730632	0.994054
Pikfyve	-0.119458	-0.145685	-0.0289076	0.950556	-1.74494	-1.77117	-0.028307	0.938805	-0.0289076	0.950556	0.994054
Rpe	-0.104894	-0.180482	-0.0770376	0.708088	0.954378	0.878789	-0.0770376	0.704205	-0.0770376	0.708088	0.994054
1110028C15Rik	-0.199973	-0.22356	-0.0228937	0.922475	-1.41947	-1.44305	-0.0222931	0.93233	-0.0222931	0.93233	0.994054
Lancl1	-0.270624	-0.0501387	0.221348	0.257063	0.763698	0.984183	0.221071	0.215046	0.221348	0.257063	0.994054
Cps1	-0.124011	-0.102919	0.0201256	0.907546	0.387279	0.408371	0.0201256	0.924717	0.0201256	0.924717	0.994054
Atic	-0.0466376	0.174424	0.222486	0.329006	1.70148	1.92254	0.219441	0.424315	0.219441	0.424315	0.994054
Fn1	-0.0251294	0.074959	0.0987017	0.511326	0.55049	0.650578	0.0987017	0.53404	0.0987017	0.53404	0.994054
Mreg	0.137066	0.23483	0.0962381	0.556132	-1.36341	-1.26564	0.0962381	0.580713	0.0962381	0.580713	0.994054
Pecr	-0.152776	-0.0431965	0.109325	0.488206	1.22208	1.33166	0.108906	0.548469	0.108906	0.548469	0.994054
Xrcc5	-0.225902	-0.373002	-0.148562	0.492469	0.391095	0.243995	-0.149415	0.542737	-0.149415	0.542737	0.994054
Smarcal1	-0.163565	-0.105293	0.0556967	0.813036	0.353565	0.411836	0.0559552	0.785838	0.0556967	0.813036	0.994054
Igfbp2	-0.147986	0.0247792	0.169743	0.640444	1.12871	1.30148	0.173721	0.426036	0.169743	0.640444	0.994054
Igfbp5	-0.478561	-0.0987718	0.376746	0.196036	1.96506	2.34485	0.378503	0.0906056	0.376746	0.196036	0.994054
Tns1	0.02905	-0.113053	-0.143433	0.462207	-0.418592	-0.560694	-0.143433	0.497554	-0.143433	0.497554	0.994054
Arpc2	-0.00746737	0.114769	0.121711	0.472506	0.291547	0.413783	0.123791	0.558947	0.123791	0.558947	0.994054
Aamp	-0.129442	0.0606623	0.188383	0.311037	0.630828	0.820932	0.191796	0.429899	0.191796	0.429899	0.994054
Pnkd	-0.340152	-0.129808	0.208747	0.252189	1.60065	1.81099	0.211653	0.177049	0.208747	0.252189	0.994054
Tmbim1	-0.198871	0.0747015	0.272117	0.117266	0.696145	0.969718	0.272117	0.12703	0.272117	0.12703	0.994054
Slc11a1	0.712877	0.396159	-0.316702	0.304158	0.559807	0.243088	-0.316986	0.374267	-0.316986	0.374267	0.994054
Ctdsp1	0.119175	0.322477	0.201777	0.268797	-0.577921	-0.374619	0.201777	0.280722	0.201777	0.280722	0.994054
Usp37	-0.226114	-0.149213	0.0748439	0.783485	-0.838595	-0.761694	0.0728418	0.809418	0.0728418	0.809418	0.994054
Rqcd1	0.0442409	0.129405	0.0844174	0.692013	0.47129	0.556455	0.0831309	0.703054	0.0831309	0.703054	0.994054
Zfp142	0.0364749	0.16387	0.12842	0.788393	-2.11117	-1.98377	0.122815	0.832794	0.122815	0.832794	0.994054
Bcs1l	-0.202036	-0.211445	-0.0104292	0.96505	0.808748	0.799339	-0.0108296	0.961253	-0.0104292	0.96505	0.994054
Rnf25	0.0407294	-0.0886043	-0.128137	0.47429	0.638347	0.509013	-0.128137	0.498397	-0.128137	0.498397	0.994054
Ttll4	0.0488758	0.120762	0.0690598	0.768803	-0.908076	-0.83619	0.0705332	0.792471	0.0705332	0.792471	0.994054
mKIAA0173	-0.0837584	0.338615	0.417581	0.153034	-1.18674	-0.764363	0.42154	0.242415	0.42154	0.242415	0.994054
Cyp27a1	0.172018	0.319435	0.148509	0.298686	0.981895	1.12931	0.147898	0.271003	0.148509	0.298686	0.994054
Ihh	0.0964034	-0.12836	-0.227145	0.463394	0.658766	0.434002	-0.225443	0.456692	-0.227145	0.463394	0.994054
Nhej1	0.468337	0.187502	-0.290878	0.399221	-0.234857	-0.515692	-0.284237	0.391153	-0.290878	0.399221	0.994054
1810031K17Rik	-0.0273076	0.106712	0.134559	0.437373	0.763964	0.897984	0.133891	0.476935	0.133891	0.476935	0.994054
Fam134a	0.00306615	0.16284	0.15823	0.3566	-0.661093	-0.501319	0.15823	0.453304	0.15823	0.453304	0.994054
Zfand2b	-0.0459838	-0.00891255	0.039499	0.848929	1.07799	1.11506	0.0350575	0.889241	0.0350575	0.889241	0.994054
Atg9a	0.137194	0.302452	0.166708	0.326179	-0.553797	-0.388539	0.166708	0.383979	0.166708	0.383979	0.994054
Ankzf1	-0.0937266	0.0411536	0.132034	0.584831	-0.455147	-0.320266	0.132034	0.609598	0.132034	0.609598	0.994054
Glb1l	0.101087	0.624582	0.514496	0.307625	-0.981106	-0.45761	0.530388	0.407187	0.530388	0.407187	0.994054
Stk16	-0.104338	0.0121395	0.117546	0.532598	-1.02378	-0.907302	0.117546	0.599463	0.117546	0.599463	0.994054
Tuba4a	0.10528	0.122509	0.0171032	0.923876	1.05373	1.07096	0.0171032	0.918083	0.0171032	0.923876	0.994054
Dnajb2	0.159779	-0.0652366	-0.224976	0.165638	0.97374	0.748725	-0.225977	0.143665	-0.224976	0.165638	0.994054
Dnpep	-0.111184	0.059684	0.170918	0.394802	1.24995	1.42082	0.170918	0.386994	0.170918	0.394802	0.994054
Des	0.304028	-0.0774884	-0.38211	0.182095	0.722515	0.340998	-0.380145	0.200413	-0.380145	0.200413	0.994054
Gmppa	0.00335317	0.325169	0.320135	0.100302	0.823237	1.14505	0.320135	0.111872	0.320135	0.111872	0.994054
Chpf	0.0799328	0.0393757	-0.045248	0.884114	0.295717	0.255159	-0.042245	0.902492	-0.042245	0.902492	0.994054
Stk11ip	0.235744	-0.0461614	-0.293623	0.46501	-0.406822	-0.688728	-0.28233	0.523878	-0.28233	0.523878	0.994054
Farsb	-0.0504722	-0.0613374	-0.0108434	0.941797	0.447255	0.43639	-0.0108434	0.942928	-0.0108434	0.942928	0.994054
Utp14b	-0.353798	-0.137893	0.215404	0.36865	-0.911246	-0.69534	0.215404	0.413572	0.215404	0.413572	0.994054
Acsl3	0.0223557	0.177635	0.153169	0.544559	0.293458	0.448737	0.157574	0.641946	0.157574	0.641946	0.994054
Wdfy1	0.443359	0.0458337	-0.398102	0.326845	0.584955	0.187429	-0.395501	0.381662	-0.395501	0.381662	0.994054
Mrpl44	-0.346821	0.0236541	0.370579	0.0662616	0.820675	1.19115	0.368183	0.11517	0.368183	0.11517	0.994054
Serpine2	-0.599664	-0.411298	0.188782	0.478859	1.35609	1.54446	0.189748	0.438905	0.188782	0.478859	0.994054
Cul3	-0.13824	-0.183573	-0.0454534	0.839189	-1.10536	-1.15069	-0.0454534	0.850415	-0.0454534	0.850415	0.994054
mKIAA0694	0.931135	0.462693	-0.461578	0.34166	-1.1136	-1.58205	-0.467184	0.445514	-0.467184	0.445514	0.994054
Dock10	0.632415	0.0523796	-0.587609	0.146344	-0.878373	-1.45841	-0.582444	0.230278	-0.582444	0.230278	0.994054
Irs1	-0.0707771	0.182715	0.251112	0.270803	-0.477708	-0.224216	0.254662	0.333027	0.254662	0.333027	0.994054
Rhbdd1	-0.120092	0.0538622	0.173984	0.412814	1.24604	1.41999	0.173984	0.411237	0.173984	0.412814	0.994054
Mff	0.0459595	0.317412	0.271273	0.131389	-0.825317	-0.553864	0.271273	0.139745	0.271273	0.139745	0.994054
Agfg1	-0.0273408	-0.039495	-0.0104347	0.94963	-0.180961	-0.193115	-0.0144509	0.950958	-0.0144509	0.950958	0.994054
Pid1	0.00705454	-0.0138532	-0.0197661	0.88447	0.875931	0.855023	-0.0197661	0.885201	-0.0197661	0.885201	0.994054
Trip12	-0.0917487	-0.0710697	0.0201235	0.887224	-1.01827	-0.997594	0.0191225	0.910888	0.0191225	0.910888	0.994054
Fbxo36	-1.01253	-0.707094	0.30739	0.245621	0.804621	1.11006	0.302964	0.285598	0.302964	0.285598	0.994054
Gm7609	0.0844247	0.119228	0.0345041	0.943951	-0.616651	-0.581848	0.0337033	0.947462	0.0337033	0.947462	0.994054
Csprs	0.414652	0.112746	-0.308483	0.325847	-0.376868	-0.678774	-0.300071	0.384185	-0.300071	0.384185	0.994054
Sp110	0.533474	0.442246	-0.0888186	0.825529	0.226543	0.135315	-0.0904202	0.838444	-0.0904202	0.838444	0.994054
Sp140	0.480334	0.383027	-0.104883	0.798694	-1.43854	-1.53585	-0.0903715	0.843963	-0.0903715	0.843963	0.994054
Sp100	0.302739	-0.0542344	-0.360995	0.194586	-0.400964	-0.757937	-0.358478	0.230946	-0.358478	0.230946	0.994054
Cab39	-0.102812	-0.0169838	0.0872329	0.60576	-0.263172	-0.177344	0.0872329	0.622653	0.0872329	0.622653	0.994054
2810459M11Rik	-0.189905	-0.0948458	0.0944154	0.66836	0.851627	0.946686	0.0945204	0.753432	0.0945204	0.753432	0.994054
Psmd1	-0.0235421	-0.0572596	-0.032302	0.854587	0.51641	0.482692	-0.032302	0.86596	-0.032302	0.86596	0.994054
Armc9	0.727484	0.0690265	-0.658009	0.060137	0.180213	-0.478245	-0.661178	0.0948599	-0.661178	0.0948599	0.994054
Ncl	0.0035662	-0.30643	-0.308238	0.0930546	0.725255	0.415259	-0.308238	0.0891365	-0.308238	0.0930546	0.994054
Ptma	-0.0215439	-0.145109	-0.122594	0.664582	0.0226237	-0.100942	-0.122594	0.699628	-0.122594	0.699628	0.994054
Cops7b	-0.0187789	-0.358444	-0.342685	0.174789	-0.500307	-0.839972	-0.342685	0.224446	-0.342685	0.224446	0.994054
Dis3l2	-0.468897	-0.437591	0.0321887	0.897112	-0.185382	-0.154076	0.0321887	0.91131	0.0321887	0.91131	0.994054
Eif4e2	-0.0824263	-0.125782	-0.0445214	0.811332	0.309432	0.266076	-0.0445214	0.829152	-0.0445214	0.829152	0.994054
Gigyf2	-0.0079168	-0.141157	-0.133864	0.459242	-0.309396	-0.442637	-0.133864	0.471845	-0.133864	0.471845	0.994054
Ngef	-0.387049	0.0125858	0.400569	0.0633425	-0.932116	-0.532481	0.400371	0.0747434	0.400371	0.0747434	0.994054
Neu2	0.356971	0.876315	0.516484	0.18852	-0.578018	-0.0586743	0.524976	0.241481	0.524976	0.241481	0.994054
Inpp5d	0.41829	0.042575	-0.377733	0.273195	0.257509	-0.118206	-0.376581	0.32173	-0.376581	0.32173	0.994054
Atg16l1	-0.0451088	-0.335916	-0.292195	0.139004	-0.187898	-0.478705	-0.291121	0.185289	-0.291121	0.185289	0.994054
APG16L	-0.010586	-0.454781	-0.446087	0.017767	-0.136246	-0.580442	-0.444864	0.0267255	-0.444864	0.0267255	0.994054
Dgkd	-0.251623	0.0607452	0.312043	0.184446	-1.47578	-1.16341	0.309616	0.268875	0.309616	0.268875	0.994054
mKIAA0145	-0.0341289	-0.310709	-0.278576	0.388451	-1.4211	-1.69768	-0.278576	0.473114	-0.278576	0.473114	0.994054
Usp40	-0.0409257	-0.154664	-0.114389	0.612589	-1.11882	-1.23256	-0.114389	0.666124	-0.114389	0.666124	0.994054
Ugt1a10	-0.000318828	0.173963	0.175226	0.194832	0.684452	0.858734	0.175226	0.201065	0.175226	0.201065	0.994054
Ugt1a9	0.0451086	0.226705	0.180893	0.177773	0.639258	0.820854	0.180893	0.169921	0.180893	0.177773	0.994054
Ugt1a7c	0.0014046	0.172685	0.172448	0.205437	0.682995	0.854275	0.172448	0.211109	0.172448	0.211109	0.994054
Ugt1a6b	-0.0114973	0.163627	0.175284	0.203312	0.68736	0.862484	0.175008	0.221202	0.175008	0.221202	0.994054
Ugt1a6	0.0246491	0.0726736	0.0474718	0.760661	1.07169	1.11971	0.0462225	0.807259	0.0462225	0.807259	0.994054
Ugt1a6a	0.000501638	0.172892	0.172523	0.207965	0.687826	0.860216	0.17206	0.226165	0.17206	0.226165	0.994054
Ugt1a5	0.0371189	0.199098	0.161566	0.230974	0.710065	0.872045	0.161566	0.239334	0.161566	0.239334	0.994054
Ugt1a2	0.00594603	0.174617	0.169702	0.21265	0.681233	0.849904	0.169702	0.218456	0.169702	0.218456	0.994054
Ugt1a1	-0.044858	0.0958852	0.139918	0.344405	0.785996	0.926739	0.141297	0.374879	0.141297	0.374879	0.994054
A730008H23Rik	-0.00113754	0.11264	0.11313	0.552369	-0.850259	-0.736482	0.113244	0.630836	0.113244	0.630836	0.994054
Hjurp	0.00698686	0.0916449	0.0858637	0.626282	-0.601272	-0.516614	0.0858637	0.676406	0.0858637	0.676406	0.994054
Arl4c	-0.0790235	-0.195581	-0.123289	0.78672	-0.334167	-0.450726	-0.121287	0.804343	-0.121287	0.804343	0.994054
Agap1	0.152732	0.164092	0.00641778	0.957736	-1.26346	-1.2521	0.0124352	0.960974	0.0124352	0.960974	0.994054
mKIAA1099	0.508954	0.745693	0.235338	0.417139	-0.879353	-0.642614	0.236465	0.505327	0.236465	0.505327	0.994054
Cops8	-0.160409	-0.0263512	0.136158	0.465512	0.667656	0.801713	0.132686	0.553552	0.132686	0.553552	0.994054
Col6a3	0.439092	0.110868	-0.32491	0.29631	0.739884	0.41166	-0.325454	0.34783	-0.325454	0.34783	0.994054
Rab17	0.203625	0.338083	0.13363	0.568574	0.794071	0.928528	0.133495	0.601871	0.133495	0.601871	0.994054
Ramp1	0.564946	0.405681	-0.161428	0.650182	0.178684	0.0194192	-0.161428	0.682666	-0.161428	0.682666	0.994054
Scly	-0.0629602	0.014608	0.077629	0.694006	0.386489	0.464058	0.0773062	0.678194	0.077629	0.694006	0.994054
Ilkap	-0.262266	-0.0887416	0.173968	0.353969	-0.946716	-0.773192	0.173968	0.424822	0.173968	0.424822	0.994054
Hes6	0.0441334	-0.0722636	-0.117078	0.642935	1.08159	0.965194	-0.117078	0.676579	-0.117078	0.676579	0.994054
Per2	0.0742626	-0.150183	-0.225873	0.241461	-0.0700091	-0.294455	-0.225873	0.290029	-0.225873	0.290029	0.994054
Traf3ip1	0.319514	-0.215132	-0.537398	0.0282735	0.692429	0.157783	-0.534248	0.0391425	-0.534248	0.0391425	0.994054
Asb1	-0.359095	-0.304492	0.0563293	0.867813	-0.508792	-0.454191	0.0563293	0.900611	0.0563293	0.900611	0.994054
Hdac4	-0.0547288	0.143377	0.197342	0.466444	-0.420834	-0.222728	0.198141	0.509413	0.198141	0.509413	0.994054
Ndufa10	-0.156855	-0.100029	0.0571937	0.685889	0.622211	0.679037	0.0571937	0.714598	0.0571937	0.714598	0.994054
Myeov2	-0.201396	-0.459906	-0.256475	0.260126	1.23358	0.975072	-0.257759	0.288739	-0.257759	0.288739	0.994054
Gpc1	-0.6667	-0.31631	0.348511	0.304851	0.27265	0.623038	0.346008	0.449911	0.346008	0.449911	0.994054
Dusp28	-0.508747	-0.260691	0.246224	0.39473	0.769586	1.01764	0.247602	0.285976	0.246224	0.39473	0.994054
Rnpepl1	-0.212443	0.249107	0.463526	0.0472055	-2.02466	-1.56311	0.461139	0.101801	0.461139	0.101801	0.994054
Capn10	0.171873	-0.00224163	-0.176819	0.439039	-0.256414	-0.430529	-0.174268	0.455422	-0.174268	0.455422	0.994054
Agxt	-0.528293	-0.521423	0.00802176	0.964527	0.783647	0.790517	0.00802176	0.967717	0.00802176	0.967717	0.994054
Sned1	0.00197615	-0.0379625	-0.0422419	0.883191	-0.854189	-0.894128	-0.0402399	0.901984	-0.0402399	0.901984	0.994054
Snep	-0.156686	0.228909	0.382707	0.347366	-0.952949	-0.567354	0.389314	0.413632	0.389314	0.413632	0.994054
Mterfd2	-0.154192	-0.0667055	0.0858356	0.657336	0.329588	0.417075	0.0858356	0.668469	0.0858356	0.668469	0.994054
Ppp1r7	0.0537344	-0.0988042	-0.154303	0.411768	0.844883	0.692345	-0.153798	0.439175	-0.153798	0.439175	0.994054
Hdlbp	-0.0263479	-0.110223	-0.0832834	0.525959	0.14058	0.0567053	-0.0832834	0.546469	-0.0832834	0.546469	0.994054
2019-09-02	-0.0287187	-0.226728	-0.198858	0.14454	0.725558	0.527549	-0.198067	0.154648	-0.198067	0.154648	0.994054
Farp2	-0.0896748	-0.14419	-0.0559101	0.779834	-0.145289	-0.199804	-0.0559101	0.797499	-0.0559101	0.797499	0.994054
Stk25	0.0149392	0.26099	0.24453	0.133423	-0.909203	-0.663152	0.246394	0.155033	0.246394	0.155033	0.994054
Bok	0.468397	0.714933	0.242104	0.364196	-0.854919	-0.608383	0.250112	0.381962	0.250112	0.381962	0.994054
Thap4	0.0943809	0.100123	0.00521095	0.966099	-0.258446	-0.252705	0.00521095	0.974002	0.00521095	0.974002	0.994054
Atg4b	-0.0507478	0.0343393	0.0858727	0.618781	0.336285	0.421372	0.0858727	0.665418	0.0858727	0.665418	0.994054
Dtymk	-0.225247	-0.445653	-0.222978	0.385652	0.817533	0.597126	-0.217932	0.456104	-0.217932	0.456104	0.994054
Ing5	-0.379145	-0.384742	-0.00561121	0.98142	0.677019	0.671422	-0.00561121	0.973637	-0.00561121	0.98142	0.994054
D2hgdh	-0.336735	-0.297988	0.0381869	0.846175	0.841681	0.880428	0.0381869	0.844754	0.0381869	0.846175	0.994054
Fam174a	-0.231183	0.053929	0.283688	0.298875	-1.04523	-0.76012	0.283688	0.376323	0.283688	0.376323	0.994054
D1Ertd622e	0.0681295	0.076625	0.010027	0.953311	0.365224	0.373719	0.010027	0.965005	0.010027	0.965005	0.994054
Ppip5k2	-0.32976	-0.11593	0.212021	0.297174	-0.807711	-0.593881	0.21581	0.356148	0.21581	0.356148	0.994054
Gin1	0.216916	-0.300892	-0.520841	0.0288407	-0.181484	-0.699292	-0.520534	0.0473846	-0.520534	0.0473846	0.994054
Pam	-0.134696	-0.127111	0.0050126	0.952491	-0.267847	-0.260261	0.0050126	0.968384	0.0050126	0.968384	0.994054
Rnf152	-0.0997736	0.222042	0.320098	0.209297	0.392718	0.714534	0.322735	0.250757	0.322735	0.250757	0.994054
Pign	0.066954	0.0172883	-0.0505996	0.902907	-1.69724	-1.7469	-0.0487978	0.919081	-0.0487978	0.919081	0.994054
Pig-n	0.128375	-0.712657	-0.841093	0.0114569	-1.15181	-1.99284	-0.847176	0.0295048	-0.847176	0.0295048	0.994054
2310035C23Rik	-0.108826	0.177098	0.283317	0.404181	-1.03319	-0.747265	0.283317	0.530344	0.283317	0.530344	0.994054
Tnfrsf11a	0.762974	1.15212	0.382824	0.355267	-0.745771	-0.35663	0.392088	0.422038	0.392088	0.422038	0.994054
Zcchc2	-0.26326	-0.144814	0.117731	0.626385	-0.735682	-0.617237	0.117731	0.704302	0.117731	0.704302	0.994054
Phlpp1	0.0395421	0.0815333	0.0409349	0.850572	-0.444114	-0.402123	0.0409349	0.870756	0.0409349	0.870756	0.994054
Kdsr	-0.204147	-0.272704	-0.0697037	0.696538	0.729114	0.660556	-0.0697037	0.710949	-0.0697037	0.710949	0.994054
Vps4b	-0.118366	-0.00313932	0.115342	0.50602	0.155681	0.270908	0.115342	0.578728	0.115342	0.578728	0.994054
Serpinb8	-0.653205	-0.0528704	0.594613	0.135402	-0.426516	0.173819	0.594613	0.176532	0.594613	0.176532	0.994054
Tsn	-0.0202776	-0.273702	-0.254021	0.0980152	0.971429	0.718004	-0.252352	0.127131	-0.252352	0.127131	0.994054
Clasp1	-0.162865	0.0899407	0.251541	0.34545	-1.12651	-0.873703	0.249887	0.47949	0.249887	0.47949	0.994054
Tcfcp2l1	0.49525	0.164044	-0.332775	0.313723	1.10777	0.776561	-0.332775	0.325871	-0.332775	0.325871	0.994054
Ralb	0.215772	0.150391	-0.0656502	0.771034	-0.0480897	-0.113471	-0.0656502	0.796585	-0.0656502	0.796585	0.994054
Tmem185b	-0.403734	-0.263917	0.137894	0.587865	0.57302	0.712837	0.137894	0.603978	0.137894	0.603978	0.994054
Epb4.1l5	-0.108865	-0.121472	-0.0128633	0.929967	0.889453	0.876846	-0.0128633	0.930985	-0.0128633	0.930985	0.994054
Ptpn4	-0.466435	-0.14315	0.311023	0.44325	-2.54041	-2.21713	0.324884	0.54616	0.324884	0.54616	0.994054
Tmem177	0.0358412	0.580584	0.541513	0.0335075	0.277871	0.822614	0.546194	0.0397429	0.546194	0.0397429	0.994054
Tmem37	0.0663929	0.194626	0.129761	0.508474	1.63925	1.76748	0.128103	0.550504	0.128103	0.550504	0.994054
Dbi	0.274112	-0.00424646	-0.27733	0.0962426	1.13584	0.857484	-0.27733	0.0923371	-0.27733	0.0962426	0.994054
Steap3	0.18698	0.362029	0.176854	0.413237	1.08298	1.25803	0.176854	0.435454	0.176854	0.435454	0.994054
Marco	2.41491	1.47632	-0.947568	0.223537	1.66439	0.725796	-0.925792	0.249687	-0.925792	0.249687	0.994054
Insig2	-0.294727	-0.252485	0.0422957	0.848978	0.508536	0.550777	0.0422957	0.899097	0.0422957	0.899097	0.994054
Ccdc93	0.516045	0.224541	-0.291341	0.211962	-0.0582754	-0.349779	-0.290557	0.262467	-0.290557	0.262467	0.994054
Ddx18	-0.0227273	-0.0666546	-0.0444838	0.819565	0.224476	0.180549	-0.0444838	0.828694	-0.0444838	0.828694	0.994054
Actr3	0.00408216	-0.0425557	-0.0474537	0.776801	0.311588	0.26495	-0.0474537	0.795511	-0.0474537	0.795511	0.994054
Slc35f5	-0.0692109	0.297938	0.367438	0.055997	-0.508786	-0.141637	0.367235	0.106168	0.367235	0.106168	0.994054
Gpr39	-0.184714	0.16309	0.342098	0.306098	0.88318	1.23098	0.345693	0.266051	0.342098	0.306098	0.994054
Mgat5	0.263301	0.455616	0.191338	0.428869	-0.61039	-0.418075	0.191946	0.472181	0.191946	0.472181	0.994054
Acmsd	0.352373	-0.632288	-0.97547	0.150741	1.83785	0.853181	-0.985911	0.217619	-0.985911	0.217619	0.994054
Ccnt2	0.43105	0.230713	-0.205415	0.518448	-0.798911	-0.999249	-0.197807	0.559789	-0.197807	0.559789	0.994054
Rab3gap1	-0.0805834	-0.187616	-0.107612	0.542473	-0.0854325	-0.192465	-0.107612	0.546913	-0.107612	0.546913	0.994054
Zranb3	0.0843446	0.197673	0.111872	0.770504	-0.256573	-0.143244	0.109469	0.767109	0.111872	0.770504	0.994054
R3hdm1	0.169237	-0.230703	-0.4032	0.162363	-1.73067	-2.13061	-0.398195	0.235592	-0.398195	0.235592	0.994054
Ubxn4	-0.0782963	-0.0539644	0.0239943	0.866965	0.256843	0.281175	0.0258205	0.882715	0.0258205	0.882715	0.994054
Mcm6	0.74783	0.61099	-0.140193	0.702641	0.421627	0.284787	-0.133649	0.734526	-0.133649	0.734526	0.994054
Dars	-0.374078	-0.34863	0.0240021	0.858759	0.393618	0.419066	0.0240021	0.880975	0.0240021	0.880975	0.994054
Daf2	0.513118	0.607682	0.0935337	0.752323	0.321198	0.415761	0.0957359	0.795417	0.0957359	0.795417	0.994054
Cd55	0.48137	0.396535	-0.0831253	0.689778	0.120127	0.035293	-0.0865287	0.722544	-0.0865287	0.722544	0.994054
Pfkfb2	0.305521	0.0652676	-0.242174	0.274448	-0.0326439	-0.272897	-0.241293	0.335868	-0.241293	0.335868	0.994054
Yod1	0.0988208	-0.238025	-0.33994	0.298442	-0.653902	-0.990749	-0.338402	0.395531	-0.338402	0.395531	0.994054
Pigr	-0.174071	1.38202e-05	0.173782	0.34952	0.776878	0.950963	0.173782	0.414916	0.173782	0.414916	0.994054
Mapkapk2	0.0507171	0.346924	0.296735	0.0958203	-0.716407	-0.4202	0.297047	0.164691	0.297047	0.164691	0.994054
Lgtn	-0.385783	0.0890532	0.471386	0.0660848	-0.842079	-0.367242	0.472963	0.17158	0.472963	0.17158	0.994054
Eif2d	-0.217927	0.123353	0.340937	0.0738936	-0.612048	-0.270768	0.341714	0.120095	0.341714	0.120095	0.994054
Rassf5	0.376042	0.265606	-0.109766	0.707685	-0.396948	-0.507384	-0.109766	0.735867	-0.109766	0.735867	0.994054
Ikbke	0.201813	0.154225	-0.0500307	0.855534	0.42599	0.378402	-0.0500307	0.863846	-0.0500307	0.863846	0.994054
Srgap2	0.062358	0.175946	0.110842	0.668669	-0.308769	-0.195181	0.114245	0.70093	0.114245	0.70093	0.994054
Pm20d1	-0.0444602	0.163664	0.208737	0.175848	0.58124	0.789363	0.208104	0.196874	0.208104	0.196874	0.994054
Slc41a1	0.0202483	1.05102	1.02356	0.0354592	-1.82631	-0.795537	1.03223	0.0982129	1.03223	0.0982129	0.994054
Rab7l1	0.132328	0.274627	0.140952	0.470716	-0.37424	-0.231942	0.142411	0.51422	0.142411	0.51422	0.994054
Nucks1	0.0834903	-0.195342	-0.27898	0.0689319	0.475829	0.196998	-0.279526	0.0482295	-0.27898	0.0689319	0.994054
Slc45a3	0.515937	0.416894	-0.098977	0.625077	-0.56585	-0.664894	-0.098977	0.634617	-0.098977	0.634617	0.994054
Elk4	-0.0636964	0.143339	0.205494	0.351381	-1.1285	-0.921468	0.205494	0.382418	0.205494	0.382418	0.994054
Cdk18	-0.126019	0.0617052	0.186945	0.391952	0.541486	0.72921	0.188759	0.475191	0.188759	0.475191	0.994054
Klhdc8a	0.250802	0.335175	0.0740115	0.866292	-1.05662	-0.97225	0.0915134	0.885258	0.0915134	0.885258	0.994054
Nuak2	-0.395378	-0.0604708	0.336086	0.21365	0.564871	0.899778	0.337082	0.278169	0.337082	0.278169	0.994054
Tmcc2	0.391968	0.209585	-0.180021	0.771217	-0.936904	-1.11929	-0.17822	0.786898	-0.17822	0.786898	0.994054
Dstyk	-0.245488	-0.376035	-0.132866	0.575342	-0.0338468	-0.164394	-0.132866	0.596306	-0.132866	0.596306	0.994054
Rbbp5	-0.165019	-0.19454	-0.0282349	0.861882	0.434127	0.404605	-0.0282349	0.868033	-0.0282349	0.868033	0.994054
Tmem81	-0.17568	-6.2443	-1.24366	0.618072	-3.61675	-9.68537	-1.78981	0.491162	-1.24366	0.618072	0.994054
Mdm4	-0.175748	0.011012	0.182265	0.475786	-2.2106	-2.02384	0.184854	0.581628	0.184854	0.581628	0.994054
Pik3c2b	0.126824	-0.416159	-0.55027	0.228352	-0.217116	-0.760098	-0.544321	0.285584	-0.544321	0.285584	0.994054
Ppp1r15b	-0.23451	-0.0906986	0.143489	0.411195	-1.20102	-1.05721	0.143489	0.493627	0.143489	0.493627	0.994054
Plekha6	0.105291	-0.0122219	-0.117573	0.548981	-0.100228	-0.217741	-0.117573	0.574501	-0.117573	0.574501	0.994054
Golt1a	-0.0693815	-0.125681	-0.0578772	0.811429	1.55723	1.50093	-0.0546176	0.826264	-0.0546176	0.826264	0.994054
Etnk2	-0.409323	-0.397049	0.0138507	0.946865	0.534639	0.546913	0.0138507	0.953673	0.0138507	0.953673	0.994054
Sox13	-0.14245	0.036094	0.177262	0.590323	0.18007	0.358614	0.181624	0.56424	0.177262	0.590323	0.994054
Zc3h11a	0.0277434	-0.332096	-0.361306	0.0394071	-1.30812	-1.66796	-0.360706	0.053333	-0.360706	0.053333	0.994054
Zbed6	-0.152563	-0.247461	-0.0944128	0.677733	-2.23735	-2.33224	-0.0969102	0.720865	-0.0969102	0.720865	0.994054
Atp2b4	-0.170419	-0.127782	0.0422981	0.888603	-0.198378	-0.155741	0.0422981	0.887724	0.0422981	0.888603	0.994054
Prelp	0.512328	0.144051	-0.36973	0.23718	3.13384	2.76556	-0.365853	0.255472	-0.365853	0.255472	0.994054
Btg2	-0.327141	-0.890296	-0.560892	0.114728	1.84211	1.27896	-0.561403	0.140117	-0.561403	0.140117	0.994054
Adora1	-0.0579904	-0.200099	-0.141958	0.634615	-0.862727	-1.00484	-0.141958	0.681054	-0.141958	0.681054	0.994054
Tmem183a	-0.121512	0.302736	0.425857	0.0236291	-2.59937	-2.17512	0.424959	0.0633215	0.424959	0.0633215	0.994054
Adipor1	-0.157996	0.126128	0.282717	0.0581231	-1.59908	-1.31496	0.282497	0.0808358	0.282497	0.0808358	0.994054
Klhl12	-0.20221	-0.495923	-0.29251	0.266255	0.348918	0.055204	-0.29251	0.315195	-0.29251	0.315195	0.994054
Kdm5b	-0.384048	-0.466282	-0.0801848	0.780312	-0.228467	-0.310702	-0.0801848	0.798277	-0.0801848	0.798277	0.994054
Ppp1r12b	0.0344281	-0.673716	-0.719169	0.140093	-1.12431	-1.83246	-0.719169	0.216006	-0.719169	0.216006	0.994054
Arl8a	0.11621	0.047171	-0.0692429	0.709346	0.743476	0.674437	-0.068373	0.722099	-0.068373	0.722099	0.994054
Rnpep	0.054493	-0.00960418	-0.062352	0.698395	1.135	1.07091	-0.062352	0.709829	-0.062352	0.709829	0.994054
Timm17a	-0.315815	-0.258653	0.0568571	0.75751	0.871408	0.92857	0.0568571	0.775867	0.0568571	0.775867	0.994054
Ipo9	-0.0548616	0.00465913	0.0583726	0.755497	-0.00110767	0.058413	0.0606344	0.786449	0.0606344	0.786449	0.994054
Importin9	0.0754536	-0.261338	-0.335416	0.0761988	0.139477	-0.197315	-0.338608	0.0890185	-0.338608	0.0890185	0.994054
Nav1	0.122697	-0.0418732	-0.170639	0.664568	-0.380976	-0.545546	-0.167636	0.705537	-0.167636	0.705537	0.994054
Csrp1	0.32428	0.177987	-0.147282	0.505721	0.885057	0.738765	-0.148537	0.517985	-0.148537	0.517985	0.994054
Lad1	-0.0153255	0.150566	0.16498	0.543559	0.195247	0.361138	0.169585	0.619386	0.169585	0.619386	0.994054
Tmem9	-0.0886416	0.0722125	0.161465	0.477834	1.31592	1.47678	0.161104	0.565237	0.161104	0.565237	0.994054
Kif21b	0.229758	0.266916	0.0216588	0.944226	-1.69676	-1.65961	0.0429172	0.944681	0.0429172	0.944681	0.994054
Camsap1l1	-0.0156652	0.31178	0.326446	0.139466	-1.81866	-1.49121	0.326791	0.203992	0.326791	0.203992	0.994054
Ddx59	-0.271785	-0.21102	0.0563602	0.846234	-0.355367	-0.294603	0.0563602	0.890489	0.0563602	0.890489	0.994054
Zfp281	-0.0614335	-0.134421	-0.0708007	0.800859	-0.348048	-0.421036	-0.0756785	0.816802	-0.0756785	0.816802	0.994054
Nr5a2	0.0468567	-0.0094775	-0.0579903	0.776054	0.17951	0.123176	-0.0579903	0.790956	-0.0579903	0.790956	0.994054
Ptprc	0.526559	0.26756	-0.260667	0.376743	-0.453614	-0.712614	-0.259607	0.45364	-0.259607	0.45364	0.994054
Nek7	-0.188948	-0.255951	-0.0670721	0.723008	-0.620279	-0.687282	-0.0670721	0.754629	-0.0670721	0.754629	0.994054
2310009B15Rik	-0.0634718	-0.26027	-0.196084	0.406771	0.100686	-0.0961123	-0.19507	0.389006	-0.196084	0.406771	0.994054
Dennd1b	-0.209067	-0.183798	0.0216975	0.910712	-1.7669	-1.74163	0.0216975	0.932018	0.0216975	0.932018	0.994054
Zbtb41	-0.200658	-0.0992668	0.100923	0.666401	-1.98044	-1.87904	0.100424	0.718024	0.100424	0.718024	0.994054
F13b	-0.275552	-0.104476	0.172097	0.303445	0.0720367	0.243113	0.171583	0.360172	0.171583	0.360172	0.994054
Cfhr1	-0.281137	-0.376356	-0.0944179	0.723567	0.634327	0.539108	-0.0976211	0.757413	-0.0976211	0.757413	0.994054
EG214403	-0.0748334	-0.0867589	-0.0112351	0.98021	0.435338	0.423412	-0.0112351	0.962256	-0.0112351	0.98021	0.994054
BC026782	-0.0588146	-0.0150572	0.0437501	0.83126	0.567699	0.611455	0.0451514	0.897724	0.0451514	0.897724	0.994054
Cfhr2	-0.0797728	-0.029486	0.0500523	0.812377	0.425199	0.475486	0.0516539	0.880096	0.0516539	0.880096	0.994054
Cfh	-0.110173	-0.101322	0.00842613	0.944177	0.277585	0.286435	0.00842613	0.964304	0.00842613	0.964304	0.994054
Cdc73	0.107714	-0.198027	-0.306697	0.128356	-0.34432	-0.65006	-0.306697	0.158228	-0.306697	0.158228	0.994054
Glrx2	-0.109172	0.0484547	0.157032	0.407989	0.854305	1.01193	0.159677	0.468679	0.159677	0.468679	0.994054
Trove2	0.16278	-0.0344114	-0.198509	0.442645	0.977158	0.779966	-0.196098	0.422166	-0.198509	0.442645	0.994054
Uchl5	-0.00457006	-0.273744	-0.268073	0.21615	0.671969	0.402796	-0.268073	0.261482	-0.268073	0.261482	0.994054
Pla2g4a	0.890662	0.0321288	-0.856505	0.0434358	0.925154	0.0666205	-0.857013	0.06513	-0.857013	0.06513	0.994054
BC003331	-0.0541527	-0.318268	-0.26464	0.164508	0.276908	0.0127931	-0.263646	0.209346	-0.263646	0.209346	0.994054
Tpr	0.109658	-0.0826063	-0.191821	0.269377	-0.758823	-0.951087	-0.191821	0.310859	-0.191821	0.310859	0.994054
Prg4	0.326157	0.329525	0.00520858	0.96915	1.77923	1.7826	0.00520858	0.981206	0.00520858	0.981206	0.994054
Hmcn1	0.0471189	-0.162799	-0.22118	0.629205	-0.266055	-0.475973	-0.207356	0.67147	-0.207356	0.67147	0.994054
Ivns1abp	-0.270841	-0.0373828	0.234075	0.167945	-0.413337	-0.179879	0.234175	0.240385	0.234175	0.240385	0.994054
1200016B10Rik	-0.292694	-0.183126	0.110302	0.612121	-0.912551	-0.802984	0.110302	0.669677	0.110302	0.669677	0.994054
Trm1l	-0.237379	-0.400839	-0.165977	0.406612	1.18626	1.0228	-0.162537	0.399839	-0.165977	0.406612	0.994054
1190005F20Rik	-0.121838	-0.325978	-0.207202	0.305819	0.487784	0.283644	-0.206209	0.307753	-0.206209	0.307753	0.994054
Rnf2	-0.0841217	-0.0187483	0.0657771	0.721477	0.466743	0.532117	0.0657771	0.730901	0.0657771	0.730901	0.994054
Fam129a	0.552808	0.267757	-0.284401	0.347714	0.920185	0.635133	-0.284717	0.388455	-0.284717	0.388455	0.994054
Edem3	-0.177285	-0.0273097	0.149549	0.385229	-0.722614	-0.572639	0.149549	0.453717	0.149549	0.453717	0.994054
1700025G04Rik	0.398902	-0.298155	-0.710113	0.310682	-0.932853	-1.62991	-0.703506	0.328954	-0.703506	0.328954	0.994054
Tsen15	-0.212436	-0.691162	-0.4807	0.0544777	0.384793	-0.0939337	-0.47749	0.0498279	-0.4807	0.0544777	0.994054
Rgl1	0.215726	0.254153	0.0398704	0.856669	-1.2977	-1.25928	0.0398704	0.893235	0.0398704	0.893235	0.994054
Arpc5	-0.0167889	-0.27713	-0.260141	0.179982	1.22489	0.96455	-0.26124	0.25454	-0.26124	0.25454	0.994054
Ncf2	0.275761	0.520976	0.243807	0.373898	0.23303	0.478245	0.245163	0.390805	0.245163	0.390805	0.994054
Smg7	0.00472388	-0.0703803	-0.0738502	0.73877	-0.819203	-0.894307	-0.0738502	0.768023	-0.0738502	0.768023	0.994054
Lamc1	0.23119	0.120621	-0.112187	0.567695	0.651023	0.540454	-0.108362	0.597472	-0.108362	0.597472	0.994054
Dhx9	-0.0741263	-0.134579	-0.0607862	0.779935	0.183451	0.122999	-0.0607862	0.802596	-0.0607862	0.802596	0.994054
Npl	-0.176529	-0.229051	-0.0567719	0.873464	0.715245	0.662723	-0.0531683	0.88038	-0.0531683	0.88038	0.994054
Rgs16	1.19	1.61378	0.418708	0.453047	0.85735	1.28113	0.42142	0.342829	0.418708	0.453047	0.994054
Rnasel	0.26529	0.493649	0.231142	0.551517	-1.52592	-1.29757	0.234745	0.64533	0.234745	0.64533	0.994054
Glul	0.270834	0.369893	0.0999746	0.569083	0.583039	0.682098	0.097574	0.648583	0.097574	0.648583	0.994054
Ier5	-0.0907319	-0.0609563	0.0271761	0.902422	1.34629	1.37607	0.0278065	0.886863	0.0271761	0.902422	0.994054
Mr1	0.282434	0.457062	0.173438	0.501541	0.58715	0.761778	0.173063	0.540605	0.173063	0.540605	0.994054
Stx6	0.237669	-0.124503	-0.362601	0.0843481	-0.137741	-0.499913	-0.361714	0.109012	-0.361714	0.109012	0.994054
Xpr1	-0.0608521	0.277963	0.340359	0.145475	-1.20887	-0.870052	0.337278	0.264611	0.337278	0.264611	0.994054
Qsox1	-0.0662937	-0.037832	0.0274551	0.857767	1.02656	1.05502	0.0274551	0.876074	0.0274551	0.876074	0.994054
mKIAA0480	-0.00863391	-0.0224896	-0.0144422	0.961709	-2.29397	-2.30782	-0.0140418	0.956689	-0.0144422	0.961709	0.994054
Cep350	0.040805	-0.0191402	-0.0586581	0.781004	-1.80384	-1.86378	-0.0601195	0.813951	-0.0601195	0.813951	0.994054
Tor1aip1	-0.153598	0.00675372	0.160376	0.319559	-0.699121	-0.538769	0.161458	0.342124	0.161458	0.342124	0.994054
Tor1aip2	-0.15504	0.110216	0.263657	0.194739	0.31855	0.583806	0.262595	0.300756	0.262595	0.300756	0.994054
Ifrg15	-0.259025	1.2555	1.51485	0.00236708	-2.86478	-1.35026	1.45936	0.0491474	1.45936	0.0491474	0.994054
Soat1	0.380423	0.266193	-0.116001	0.748125	0.445254	0.331025	-0.118604	0.769233	-0.118604	0.769233	0.994054
Abl2	-0.0408375	0.0231798	0.0604445	0.846514	-1.37281	-1.3088	0.0592433	0.87257	0.0592433	0.87257	0.994054
Tor3a	0.381661	0.555034	0.173375	0.458994	0.694517	0.867889	0.173401	0.526823	0.173401	0.526823	0.994054
Fam20b	-0.13121	-0.229593	-0.100576	0.704131	-1.15416	-1.25254	-0.100576	0.742215	-0.100576	0.742215	0.994054
Ralgps2	-0.0749937	-0.0349046	0.037478	0.850553	-1.05106	-1.01097	0.037478	0.882081	0.037478	0.882081	0.994054
Rasal2	-0.358511	0.09426	0.452146	0.0812248	-1.19735	-0.74458	0.452841	0.130306	0.452841	0.130306	0.994054
2810025M15Rik	-0.181583	0.318579	0.503015	0.0592334	0.0978116	0.597974	0.497509	0.113029	0.497509	0.113029	0.994054
BC026585	-0.256476	-0.261555	-0.00440949	0.974624	1.43492	1.42985	-0.00440949	0.973169	-0.00440949	0.974624	0.994054
Sec16b	-0.15537	-0.123966	0.0323464	0.831811	0.0257752	0.0571798	0.0323464	0.843814	0.0323464	0.843814	0.994054
Rfwd2	-0.273684	0.105408	0.375384	0.118925	-2.77339	-2.3943	0.380009	0.208342	0.380009	0.208342	0.994054
4930523C07Rik	-0.55661	-0.151363	0.407696	0.192882	-0.285618	0.119629	0.403482	0.233169	0.403482	0.233169	0.994054
Mrps14	-0.159129	-0.216962	-0.0586997	0.709016	0.938308	0.880475	-0.0586997	0.721119	-0.0586997	0.721119	0.994054
Cacybp	0.0369646	-0.124889	-0.161416	0.295309	0.734235	0.572381	-0.163065	0.258522	-0.161416	0.295309	0.994054
Rabgap1l	-0.159411	-0.00539726	0.150062	0.510986	-1.1203	-0.966286	0.155422	0.545182	0.155422	0.545182	0.994054
Rc3h1	-0.267476	0.0613664	0.325154	0.164629	-2.41495	-2.0861	0.329429	0.251016	0.329429	0.251016	0.994054
Serpinc1	0.104112	0.171347	0.0659434	0.698238	1.20117	1.2684	0.0659434	0.751261	0.0659434	0.751261	0.994054
Zbtb37	-0.217973	0.100706	0.318692	0.492357	-2.01863	-1.69995	0.310684	0.577947	0.310684	0.577947	0.994054
Dars2	-0.211232	-0.0756694	0.137791	0.547004	-0.204014	-0.0684513	0.132986	0.606739	0.132986	0.606739	0.994054
Cenpl	0.0350664	0.122368	0.0823808	0.779838	-0.172952	-0.085651	0.0823808	0.836023	0.0823808	0.836023	0.994054
Klhl20	-0.121975	-0.450742	-0.331285	0.195603	-0.125221	-0.453988	-0.331285	0.212596	-0.331285	0.212596	0.994054
Prdx6	-0.212698	-0.283656	-0.069747	0.7092	1.01179	0.940832	-0.069747	0.744864	-0.069747	0.744864	0.994054
AI848100	-0.100055	-0.312173	-0.210574	0.413019	-1.4808	-1.69292	-0.210574	0.492632	-0.210574	0.492632	0.994054
Pigc	-0.25511	0.0366834	0.288035	0.25982	-0.529637	-0.237844	0.289745	0.347424	0.289745	0.347424	0.994054
Mettl13	-0.2546	-0.266347	-0.0104339	0.951113	0.25317	0.241423	-0.0104339	0.952501	-0.0104339	0.952501	0.994054
Vamp4	0.251366	-0.123687	-0.376131	0.0538155	0.223572	-0.151481	-0.37553	0.0667978	-0.37553	0.0667978	0.994054
Prrc2c	0.0772299	-0.181995	-0.260585	0.252355	-0.896895	-1.15612	-0.260585	0.31937	-0.260585	0.31937	0.994054
Bat2l2	0.0859063	-0.116607	-0.205501	0.37522	-0.437983	-0.640497	-0.200093	0.419503	-0.200093	0.419503	0.994054
Fmo4	0.422033	0.166189	-0.261216	0.406781	0.339443	0.0835984	-0.252896	0.439962	-0.252896	0.439962	0.994054
Fmo1	-0.0218751	-0.00159634	0.0201215	0.89148	1.08917	1.10945	0.0201215	0.920076	0.0201215	0.920076	0.994054
Fmo2	-0.0637853	-0.416001	-0.3536	0.105323	0.144423	-0.207792	-0.3536	0.1559	-0.3536	0.1559	0.994054
Gorab	0.420757	0.486784	0.0621243	0.82741	-0.250025	-0.183999	0.0635257	0.856392	0.0635257	0.856392	0.994054
Kifap3	-0.0515981	-0.190806	-0.141343	0.602263	0.406434	0.267226	-0.141343	0.610895	-0.141343	0.610895	0.994054
Scyl3	0.0954909	-0.000694991	-0.0980217	0.638847	-0.181525	-0.277711	-0.0980217	0.67517	-0.0980217	0.67517	0.994054
2810422O20Rik	0.000469393	-0.0719788	-0.0710506	0.826587	0.118399	0.0459508	-0.0710506	0.841732	-0.0710506	0.841732	0.994054
F5	-0.0954453	-0.027539	0.0660884	0.685975	0.130698	0.198604	0.069692	0.735528	0.069692	0.735528	0.994054
Slc19a2	-0.116106	0.192461	0.306889	0.134967	0.768254	1.07682	0.306889	0.162857	0.306889	0.162857	0.994054
4930455F23Rik	0.245391	0.305001	0.0568145	0.876483	-0.900364	-0.840754	0.0556133	0.873461	0.0568145	0.876483	0.994054
Blzf1	0.035182	-0.116975	-0.154911	0.540563	0.543602	0.391445	-0.154911	0.579349	-0.154911	0.579349	0.994054
Atp1b1	0.113775	-0.28173	-0.396099	0.128004	1.22659	0.831082	-0.396918	0.206127	-0.396918	0.206127	0.994054
Dpt	0.077918	0.14166	0.0667041	0.804614	1.16211	1.22585	0.0618355	0.831345	0.0618355	0.831345	0.994054
Sft2d2	-0.153964	-0.0313603	0.123059	0.436444	0.689214	0.811817	0.123059	0.428047	0.123059	0.436444	0.994054
Tiprl	-0.159437	-0.355029	-0.194356	0.226927	0.503586	0.307994	-0.194356	0.25408	-0.194356	0.25408	0.994054
Dcaf6	-0.145136	0.163437	0.30955	0.149412	-1.10342	-0.794844	0.306821	0.19043	0.306821	0.19043	0.994054
Brp44	-0.103747	-0.247465	-0.142404	0.4083	0.00359583	-0.140122	-0.142116	0.469551	-0.142116	0.469551	0.994054
Rcsd1	0.237145	-0.16358	-0.403047	0.148917	0.456099	0.0553735	-0.399441	0.183623	-0.399441	0.183623	0.994054
Creg1	-0.0273837	-0.0074102	0.021121	0.896102	1.31977	1.33974	0.022122	0.92874	0.022122	0.92874	0.994054
Pou2f1	-0.274895	-0.0672377	0.198336	0.647529	0.338469	0.546127	0.205551	0.635967	0.198336	0.647529	0.994054
Ildr2	0.0975031	0.201929	0.106195	0.622335	-0.454038	-0.349612	0.106195	0.673417	0.106195	0.673417	0.994054
Tada1	-0.0201438	-0.372147	-0.350687	0.132945	0.851833	0.499829	-0.353586	0.156841	-0.353586	0.156841	0.994054
Pogk	-0.141646	0.331204	0.467726	0.260238	-2.57012	-2.09727	0.473932	0.402419	0.473932	0.402419	0.994054
Uck2	-0.0675778	-0.0521358	0.0132596	0.934801	0.810893	0.826335	0.0132596	0.935795	0.0132596	0.935795	0.994054
Tmco1	0.013369	-0.0565272	-0.0692575	0.709949	0.290685	0.220788	-0.0692575	0.739485	-0.0692575	0.739485	0.994054
Aldh9a1	-0.33711	-0.204791	0.130762	0.438851	0.901026	1.03334	0.133833	0.516371	0.133833	0.516371	0.994054
Mgst3	0.242507	0.444769	0.202707	0.33093	1.50244	1.7047	0.200313	0.295375	0.202707	0.33093	0.994054
Pbx1	-0.179113	0.00756754	0.184612	0.485339	-1.02049	-0.833807	0.184612	0.528588	0.184612	0.528588	0.994054
Pbx3	-0.218901	-0.50246	-0.284558	0.391847	-0.181969	-0.465528	-0.284558	0.447035	-0.284558	0.447035	0.994054
Rgs5	-0.00928142	-0.256961	-0.246888	0.283635	1.56591	1.31823	-0.248747	0.355348	-0.248747	0.355348	0.994054
Hsd17b7	-0.115815	-0.17037	-0.0553828	0.730283	0.793843	0.739287	-0.0553828	0.726637	-0.0553828	0.730283	0.994054
Ddr2	0.20515	0.129402	-0.0768343	0.79687	0.653561	0.577814	-0.0728303	0.808899	-0.0728303	0.808899	0.994054
Uap1	-0.341694	-0.337588	0.00500912	0.957936	-0.00916741	-0.00506139	0.00480891	0.979319	0.00480891	0.979319	0.994054
Uhmk1	-0.219704	0.157109	0.377746	0.049905	-1.36183	-0.985013	0.377746	0.0974025	0.377746	0.0974025	0.994054
Gm7694	0.581047	0.0722385	-0.508426	0.303679	1.12162	0.612814	-0.507407	0.355774	-0.507407	0.355774	0.994054
Nos1ap	0.292776	0.751949	0.457253	0.155202	0.256413	0.715586	0.463422	0.228447	0.463422	0.228447	0.994054
Atf6	-0.0499505	-0.12026	-0.0694757	0.674896	0.140628	0.0703186	-0.0720188	0.665018	-0.0694757	0.674896	0.994054
Dusp12	-0.324469	0.0334764	0.357329	0.0905163	-0.752616	-0.39467	0.357329	0.122332	0.357329	0.122332	0.994054
Fcgr2b	0.126399	0.0435192	-0.0821542	0.605764	1.14678	1.0639	-0.0821542	0.615941	-0.0821542	0.615941	0.994054
Fcgr4	0.782192	0.647327	-0.131624	0.664206	1.33868	1.20382	-0.135028	0.703356	-0.135028	0.703356	0.994054
Fcgr3	0.0482563	-0.129787	-0.179081	0.281675	0.811571	0.633527	-0.177746	0.291922	-0.177746	0.291922	0.994054
Sdhc	-0.296125	-0.0619176	0.232822	0.187657	1.53657	1.77078	0.234218	0.261239	0.234218	0.261239	0.994054
Pcp4l1	0.0623914	0.0100429	-0.0507649	0.894409	2.09857	2.04622	-0.0531673	0.887134	-0.0507649	0.894409	0.994054
Nr1i3	-0.180253	0.115783	0.294056	0.164063	-0.30417	-0.00813377	0.295866	0.239845	0.295866	0.239845	0.994054
Tomm40l	-0.000136352	0.0499769	0.0432939	0.879188	-1.12672	-1.0766	0.0495502	0.887084	0.0495502	0.887084	0.994054
Apoa2	0.0232	0.0877859	0.065893	0.742493	0.88079	0.945376	0.065893	0.779723	0.065893	0.779723	0.994054
Fcer1g	0.610505	0.349684	-0.262747	0.268195	2.31906	2.05824	-0.262747	0.261452	-0.262747	0.268195	0.994054
Ndufs2	-0.281804	-0.343084	-0.060147	0.692575	0.843916	0.782636	-0.0612869	0.702023	-0.0612869	0.702023	0.994054
B4galt3	-0.330121	-0.273714	0.0533046	0.835523	-0.2849	-0.228493	0.0581658	0.842581	0.0581658	0.842581	0.994054
Ppox	0.201526	0.145675	-0.0545572	0.82426	0.328847	0.272996	-0.0586171	0.838311	-0.0586171	0.838311	0.994054
Usp21	-0.120087	-0.12587	-0.0076134	0.970067	-1.09428	-1.10007	-0.0074132	0.974898	-0.0074132	0.974898	0.994054
Ufc1	-0.235433	-0.0891991	0.14792	0.443343	0.762796	0.90903	0.145625	0.525617	0.145625	0.525617	0.994054
Dedd	-0.0234517	0.234405	0.256138	0.113639	0.296002	0.553859	0.258735	0.156288	0.258735	0.156288	0.994054
Nit1	-0.179035	-0.0519138	0.12834	0.394759	0.75294	0.88006	0.12834	0.414759	0.12834	0.414759	0.994054
Pfdn2	-0.0656574	-0.14456	-0.0765022	0.772742	1.67501	1.59611	-0.0817074	0.796161	-0.0817074	0.796161	0.994054
Arhgap30	0.338724	0.213751	-0.129154	0.710968	-0.836362	-0.961335	-0.129154	0.758905	-0.129154	0.758905	0.994054
Usf1	0.106037	0.0399983	-0.0681927	0.744847	-0.370522	-0.436561	-0.0681927	0.77036	-0.0681927	0.77036	0.994054
F11r	-0.156354	-0.0415979	0.116103	0.493195	0.943721	1.05848	0.116103	0.525846	0.116103	0.525846	0.994054
Refbp2	0.253222	-0.213794	-0.469234	0.0607079	1.47103	1.00402	-0.469831	0.0705161	-0.469831	0.0705161	0.994054
Cd48	0.331784	0.107795	-0.223327	0.569459	0.559867	0.335878	-0.223327	0.614148	-0.223327	0.614148	0.994054
Cd84	0.192649	0.0208419	-0.17207	0.456658	-0.00743021	-0.179238	-0.17207	0.484907	-0.17207	0.484907	0.994054
Ncstn	-0.0728578	-0.0498233	0.0225838	0.870385	0.584054	0.607089	0.0225838	0.878215	0.0225838	0.878215	0.994054
Copa	-0.147088	-0.322789	-0.175385	0.337157	1.77546	1.59976	-0.173856	0.3627	-0.173856	0.3627	0.994054
Pex19	-0.235669	-0.183777	0.0527197	0.793144	0.507028	0.558919	0.0500652	0.861585	0.0500652	0.861585	0.994054
Dcaf8	-0.0486386	0.138455	0.186477	0.21089	-0.0450695	0.142024	0.186477	0.273981	0.186477	0.273981	0.994054
Pea15a	0.31773	0.0840957	-0.235218	0.255206	1.10591	0.872278	-0.231914	0.289122	-0.231914	0.289122	0.994054
Igsf8	0.0787784	0.366483	0.285745	0.249697	0.277729	0.565433	0.289573	0.340725	0.289573	0.340725	0.994054
Pigm	-0.260964	0.177824	0.438276	0.122795	-0.157481	0.281307	0.438121	0.136289	0.438121	0.136289	0.994054
Tagln2	0.52207	0.170105	-0.352862	0.0735059	2.20447	1.8525	-0.35327	0.0617279	-0.352862	0.0735059	0.994054
Dusp23	-0.143432	0.18271	0.325855	0.270676	1.07169	1.39783	0.328131	0.328334	0.328131	0.328334	0.994054
Crp	0.0354435	0.0104145	-0.0258261	0.881972	1.4423	1.41727	-0.0258261	0.887634	-0.0258261	0.887634	0.994054
Apcs	0.222213	-0.241251	-0.463217	0.189863	1.46531	1.00185	-0.459623	0.273565	-0.459623	0.273565	0.994054
Pydc4	0.684474	-0.131643	-0.833478	0.170532	-0.567608	-1.38372	-0.820449	0.236004	-0.820449	0.236004	0.994054
Pyhin1	0.376749	-0.495223	-0.876603	0.111015	-0.0391457	-0.911119	-0.877933	0.155268	-0.877933	0.155268	0.994054
AI607873	0.460524	0.0290602	-0.433692	0.273098	-0.780704	-1.21217	-0.433692	0.340188	-0.433692	0.340188	0.994054
Ifi204	0.413341	0.303199	-0.10814	0.743009	0.125537	0.0153942	-0.110743	0.767108	-0.110743	0.767108	0.994054
Mndal	0.623421	-0.0651954	-0.688266	0.0389934	-0.326356	-1.01497	-0.691426	0.0704757	-0.691426	0.0704757	0.994054
Mnda	0.415634	0.336432	-0.0828749	0.815381	0.59275	0.513548	-0.0828749	0.826337	-0.0828749	0.826337	0.994054
Ifi203	0.415013	0.0835812	-0.330937	0.37061	-0.876195	-1.20763	-0.326801	0.450842	-0.326801	0.450842	0.994054
Ifi205	0.438342	0.271142	-0.168778	0.647192	0.337102	0.169902	-0.162805	0.678052	-0.162805	0.678052	0.994054
Grem2	-0.949287	-1.22236	-0.278282	0.750843	1.30876	1.03568	-0.260992	0.742942	-0.278282	0.750843	0.994054
Fh1	-0.244443	-0.238682	0.00400977	0.957025	0.583739	0.5895	0.00420997	0.972508	0.00420997	0.972508	0.994054
Kmo	-0.450209	-0.196214	0.253735	0.0903295	0.804326	1.05832	0.252394	0.138414	0.252394	0.138414	0.994054
Chml	-0.0129734	-0.355124	-0.357832	0.539581	-1.19185	-1.534	-0.351426	0.603506	-0.351426	0.603506	0.994054
B020018G12Rik	0.110074	-0.551007	-0.658072	0.0113416	1.26195	0.60087	-0.659323	0.0350226	-0.659323	0.0350226	0.994054
mKIAA0470	0.12983	0.0259336	-0.106665	0.698508	-0.606433	-0.71033	-0.106665	0.736048	-0.106665	0.736048	0.994054
Sdccag8	-0.0908474	0.273888	0.362529	0.179047	-1.14755	-0.782814	0.368605	0.262517	0.368605	0.262517	0.994054
Akt3	0.231979	-0.290652	-0.527639	0.30912	-2.1594	-2.68203	-0.53597	0.410557	-0.53597	0.410557	0.994054
Zfp238	-0.104348	0.267584	0.369882	0.128025	-2.66828	-2.29635	0.373314	0.242395	0.373314	0.242395	0.994054
rp58	0.0536298	0.0677189	0.0172454	0.924547	-1.78151	-1.76743	0.0172454	0.963477	0.0172454	0.963477	0.994054
Adss	-0.0902902	-0.15471	-0.0653538	0.673036	0.0234971	-0.0409231	-0.0653538	0.69672	-0.0653538	0.69672	0.994054
Pppde1	0.0949646	-0.0820592	-0.1746	0.508036	-0.514071	-0.691095	-0.179605	0.58048	-0.179605	0.58048	0.994054
Fam36a	-0.240579	-0.507267	-0.267202	0.11551	0.599623	0.332935	-0.267202	0.117089	-0.267202	0.117089	0.994054
Hnrnpu	-0.0422206	-0.170671	-0.128981	0.404391	0.600441	0.471991	-0.128981	0.411192	-0.128981	0.411192	0.994054
Efcab2	-0.702269	-0.201009	0.49526	0.231533	-0.905207	-0.403947	0.502771	0.215232	0.49526	0.231533	0.994054
Smyd3	0.106331	-0.0264169	-0.133121	0.609065	0.359247	0.226499	-0.131985	0.611288	-0.131985	0.611288	0.994054
Tfb2m	-0.24137	-0.305153	-0.0653583	0.743238	-0.915094	-0.978877	-0.0625555	0.764155	-0.0625555	0.764155	0.994054
Cnst	-0.110007	-0.341004	-0.23803	0.435199	-0.774871	-1.00587	-0.230592	0.468441	-0.230592	0.468441	0.994054
Sccpdh	-0.152257	0.10442	0.25018	0.492519	-0.0827259	0.173951	0.259446	0.51254	0.259446	0.51254	0.994054
Ahctf1	0.0701873	0.102789	0.0350306	0.860229	-1.15757	-1.12497	0.0338294	0.898633	0.0338294	0.898633	0.994054
Adck3	0.146779	0.300384	0.152958	0.419066	0.654184	0.807789	0.15442	0.383938	0.152958	0.419066	0.994054
Cabc1	0.0770958	0.42646	0.347892	0.08129	0.340597	0.689961	0.34904	0.0528918	0.347892	0.08129	0.994054
Psen2	0.23533	0.0470514	-0.188885	0.372547	1.6899	1.50162	-0.18693	0.432077	-0.18693	0.432077	0.994054
Itpkb	0.214225	0.452566	0.232736	0.379178	-1.15956	-0.921219	0.239104	0.447671	0.239104	0.447671	0.994054
Parp1	-0.0366547	-0.103262	-0.0653979	0.747024	0.232755	0.166148	-0.0653979	0.769716	-0.0653979	0.769716	0.994054
Lin9	0.436851	-0.137992	-0.58465	0.113767	0.191764	-0.38308	-0.575066	0.13504	-0.575066	0.13504	0.994054
Bara	0.799499	1.19537	0.384302	0.443524	-1.04602	-0.65015	0.403125	0.551919	0.403125	0.551919	0.994054
Acbd3	-0.00601135	-0.287138	-0.28188	0.116424	0.0348629	-0.246264	-0.28188	0.128024	-0.28188	0.128024	0.994054
H3f3a	-0.221412	0.141016	0.366289	0.419575	0.650314	1.01274	0.362307	0.126784	0.366289	0.419575	0.994054
H3f3b	-0.0240759	0.109074	0.131593	0.495507	1.23623	1.36938	0.132661	0.577326	0.132661	0.577326	0.994054
BC031781	0.198566	-0.176891	-0.376831	0.147164	0.954791	0.579334	-0.376528	0.208517	-0.376528	0.208517	0.994054
Pycr2	0.300246	0.262601	-0.039503	0.861971	1.33958	1.30193	-0.0371383	0.860813	-0.039503	0.861971	0.994054
Tmem63a	-0.0453103	-0.124193	-0.0813435	0.712074	-0.0168511	-0.0957335	-0.0813435	0.732573	-0.0813435	0.732573	0.994054
Ephx1	0.249581	0.197952	-0.0501213	0.808613	1.26285	1.21122	-0.0527239	0.813601	-0.0527239	0.813601	0.994054
9130409I23Rik	-0.687724	0.112189	0.798793	0.0294711	-2.14595	-1.34604	0.803197	0.0925012	0.803197	0.0925012	0.994054
Nvl	-0.0348527	-0.0224615	0.0126498	0.939096	-0.123789	-0.111398	0.0126498	0.944294	0.0126498	0.944294	0.994054
Cnih4	0.00128755	-0.112696	-0.115307	0.565261	1.86062	1.74664	-0.113619	0.550566	-0.115307	0.565261	0.994054
Wdr26	-0.144259	0.0635267	0.20585	0.186589	-0.99305	-0.785265	0.209461	0.236034	0.209461	0.236034	0.994054
Lbr	-0.185776	0.0768098	0.263393	0.233563	0.644916	0.907502	0.26074	0.312259	0.26074	0.312259	0.994054
Srp9	-0.0350012	-0.310318	-0.274591	0.22563	-0.4552	-0.730518	-0.27404	0.320543	-0.27404	0.320543	0.994054
Degs1	0.0201682	-0.168285	-0.187645	0.312876	1.2928	1.10435	-0.188669	0.35266	-0.188669	0.35266	0.994054
Fbxo28	-0.0613533	-0.32344	-0.263527	0.173948	0.219019	-0.0430676	-0.261338	0.202554	-0.261338	0.202554	0.994054
Trp53bp2	-0.125099	-0.132121	-0.00882287	0.959556	0.248879	0.241857	-0.00882287	0.963898	-0.00882287	0.963898	0.994054
Capn2	0.258644	0.279609	0.0211259	0.905008	0.193398	0.214363	0.0211259	0.912677	0.0211259	0.912677	0.994054
calp80	0.0629575	0.416107	0.350943	0.0901892	0.263737	0.616886	0.352085	0.111561	0.352085	0.111561	0.994054
Capn8	-0.579582	-0.375322	0.205661	0.645477	-0.545864	-0.341605	0.205661	0.728396	0.205661	0.728396	0.994054
Susd4	-0.177069	0.341649	0.520612	0.0217816	-2.09746	-1.57874	0.518654	0.0702209	0.518654	0.0702209	0.994054
Tlr5	-0.190708	-0.0880119	0.10234	0.732635	-0.376014	-0.273319	0.10234	0.752096	0.10234	0.752096	0.994054
Dusp10	0.193825	0.174947	-0.0180558	0.950849	0.0979381	0.0790607	-0.0180558	0.952919	-0.0180558	0.952919	0.994054
Hlx	0.433711	0.643009	0.205112	0.46433	0.644251	0.853549	0.211719	0.461568	0.205112	0.46433	0.994054
Mosc1	-0.0508186	0.0822765	0.131722	0.379994	0.258136	0.391231	0.132121	0.412732	0.132121	0.412732	0.994054
Mosc2	-0.201649	-0.210103	-0.00762453	0.966695	0.520882	0.512428	-0.00762453	0.960817	-0.00762453	0.966695	0.994054
C130074G19Rik	0.037112	0.0699818	0.0326298	0.865554	1.11867	1.15154	0.0326298	0.904078	0.0326298	0.904078	0.994054
Rab3gap2	0.00568241	-0.123786	-0.131486	0.502756	-0.297761	-0.427229	-0.131486	0.543446	-0.131486	0.543446	0.994054
Iars2	-0.288325	-0.121235	0.165008	0.519939	-0.471094	-0.304004	0.165008	0.630028	0.165008	0.630028	0.994054
Bpnt1	-0.170188	-0.250216	-0.0796401	0.714325	0.732468	0.652439	-0.0796401	0.739336	-0.0796401	0.739336	0.994054
Eprs	-0.233616	-0.275204	-0.0413404	0.793039	-0.159883	-0.201471	-0.0413404	0.809003	-0.0413404	0.809003	0.994054
Slc30a10	0.290786	0.100342	-0.192953	0.32421	0.120441	-0.0700037	-0.189712	0.308101	-0.192953	0.32421	0.994054
Lyplal1	-0.335683	-0.116452	0.221279	0.231375	1.31982	1.53905	0.21962	0.290575	0.21962	0.290575	0.994054
Rrp15	-0.170923	-0.577176	-0.404054	0.077748	0.0982891	-0.307964	-0.404054	0.125953	-0.404054	0.125953	0.994054
Gpatch2	-0.1151	-0.0314133	0.0814204	0.671317	-0.522402	-0.438716	0.0814204	0.731924	0.0814204	0.731924	0.994054
Esrrg	0.0363054	0.557326	0.52592	0.259154	-0.599963	-0.0789431	0.51887	0.38344	0.51887	0.38344	0.994054
Kctd3	-0.0906919	-0.190388	-0.103599	0.702723	-0.982732	-1.08243	-0.103599	0.736317	-0.103599	0.736317	0.994054
Ptpn14	0.260662	0.601111	0.338931	0.417886	-0.733425	-0.392976	0.341994	0.494332	0.341994	0.494332	0.994054
Smyd2	-0.125284	-0.249231	-0.121648	0.587893	-0.20805	-0.331997	-0.126053	0.641527	-0.126053	0.641527	0.994054
Prox1	0.124358	0.178543	0.0564357	0.891144	-0.143012	-0.0888269	0.0565985	0.849293	0.0564357	0.891144	0.994054
Rps6kc1	0.0397069	-0.139091	-0.179322	0.459406	-0.301946	-0.480744	-0.179543	0.5025	-0.179543	0.5025	0.994054
Angel2	-0.119371	-0.0238665	0.0935171	0.649679	-0.922111	-0.826606	0.0954145	0.70327	0.0954145	0.70327	0.994054
Mfsd7b	-0.0688837	0.354476	0.427786	0.249183	-0.120498	0.302861	0.422534	0.335206	0.422534	0.335206	0.994054
Tatdn3	0.265449	-0.605286	-0.872321	0.0194782	0.755628	-0.115107	-0.869494	0.030792	-0.869494	0.030792	0.994054
Atf3	-0.223987	-0.896253	-0.675517	0.0944051	0.648101	-0.0241646	-0.673026	0.117482	-0.673026	0.117482	0.994054
Tmem206	0.623119	0.433585	-0.191857	0.456601	0.779906	0.590372	-0.191246	0.470343	-0.191246	0.470343	0.994054
Ppp2r5a	-0.251508	-0.0710018	0.179942	0.31846	-2.24302	-2.06252	0.179302	0.372845	0.179302	0.372845	0.994054
Ints7	0.0876845	-0.26294	-0.350749	0.0907989	0.0985333	-0.252091	-0.351846	0.111928	-0.351846	0.111928	0.994054
Lpgat1	-0.305474	-0.0669805	0.237046	0.252189	-0.12951	0.108983	0.235968	0.370552	0.235968	0.370552	0.994054
Nek2	1.09379	0.923558	-0.17558	0.615335	1.07529	0.905056	-0.167572	0.634184	-0.167572	0.634184	0.994054
Slc30a1	0.102066	0.0831278	-0.0191138	0.908795	0.428661	0.409723	-0.0191138	0.912349	-0.0191138	0.912349	0.994054
Traf5	-0.0553688	0.198461	0.253099	0.399482	-0.0762642	0.177565	0.254192	0.41025	0.254192	0.41025	0.994054
Rcor3	0.0141575	-0.209799	-0.227675	0.466749	-0.532875	-0.756832	-0.222269	0.525767	-0.222269	0.525767	0.994054
AA408296	-0.129117	-0.111599	0.014467	0.938293	0.449167	0.466685	0.0192894	0.931466	0.014467	0.938293	0.994054
Irf6	-0.021762	0.221978	0.242398	0.157831	0.176735	0.420475	0.242867	0.188836	0.242867	0.188836	0.994054
Hsd11b1	-0.0423907	-0.00350574	0.0400678	0.821875	1.19712	1.236	0.0400678	0.850976	0.0400678	0.850976	0.994054
G0s2	-1.01772	-0.391638	0.63359	0.304481	0.103935	0.730012	0.634164	0.489101	0.634164	0.489101	0.994054
Plxna2	0.224983	-0.131716	-0.359698	0.259118	-0.773259	-1.12996	-0.359741	0.326152	-0.359741	0.326152	0.994054
Crry	-0.251044	-0.225708	0.0265786	0.870215	0.0667967	0.0921323	0.0265786	0.900125	0.0265786	0.900125	0.994054
Cr1l	-0.256573	-0.229366	0.0282187	0.859434	0.207063	0.23427	0.0282187	0.887532	0.0282187	0.887532	0.994054
Fam171a1	-0.128795	0.0363881	0.159098	0.593678	-1.11266	-0.947481	0.163467	0.64624	0.163467	0.64624	0.994054
Nmt2	0.0833863	-0.108905	-0.193038	0.325522	0.405875	0.213584	-0.193454	0.347729	-0.193454	0.347729	0.994054
Rpp38	0.0630245	-0.389212	-0.452109	0.10213	0.493845	0.0416085	-0.454372	0.0924099	-0.452109	0.10213	0.994054
Meig1	-0.347468	-0.91722	-0.567213	0.141592	0.823416	0.253664	-0.568845	0.174794	-0.568845	0.174794	0.994054
Dclre1c	-0.250056	-0.36497	-0.113953	0.681363	0.0960503	-0.0188639	-0.113953	0.706636	-0.113953	0.706636	0.994054
Hspa14	0.0488813	-0.117817	-0.167001	0.404104	0.0846375	-0.0820606	-0.167001	0.453815	-0.167001	0.453815	0.994054
Fam107b	-0.0830945	-0.180931	-0.0980375	0.569705	0.499549	0.401713	-0.0990341	0.562546	-0.0980375	0.569705	0.994054
Frmd4a	-0.0727327	-0.0928106	-0.024865	0.977694	-0.799952	-0.820031	-0.024865	0.957925	-0.024865	0.977694	0.994054
Prpf18	0.00969737	-0.40905	-0.418074	0.0265619	-0.017844	-0.436592	-0.418074	0.0351075	-0.418074	0.0351075	0.994054
Bend7	0.182978	0.122841	-0.0623238	0.796029	-0.641954	-0.702091	-0.0623238	0.813795	-0.0623238	0.813795	0.994054
Sephs1	-0.0751025	0.00377539	0.0807005	0.655499	0.324006	0.402884	0.0807005	0.715536	0.0807005	0.715536	0.994054
Phyh	-0.272214	-0.0791979	0.194028	0.17762	0.711176	0.904192	0.194028	0.161509	0.194028	0.17762	0.994054
Mcm10	-0.353265	-0.576176	-0.227348	0.740228	0.376878	0.153966	-0.227348	0.743698	-0.227348	0.743698	0.994054
Optn	-0.0462387	0.0367143	0.0814087	0.673123	0.275582	0.358535	0.0846119	0.746285	0.0846119	0.746285	0.994054
Ccdc3	-0.423143	0.160621	0.579638	0.16648	-0.0450391	0.538724	0.579638	0.149354	0.579638	0.16648	0.994054
Camk1d	0.729001	0.673395	-0.0564457	0.876382	-0.033827	-0.0894333	-0.0564457	0.878193	-0.0564457	0.878193	0.994054
Cdc123	-0.139725	-0.2096	-0.069467	0.656876	0.284501	0.214625	-0.069467	0.686663	-0.069467	0.686663	0.994054
Nudt5	0.0154613	-0.234655	-0.248657	0.144115	1.37174	1.12162	-0.248456	0.151973	-0.248456	0.151973	0.994054
Sec61a2	-0.302562	0.496566	0.80636	0.0766703	-0.508122	0.291006	0.794552	0.172069	0.794552	0.172069	0.994054
mKIAA1630	-0.44841	-0.227289	0.22115	0.316124	-0.415587	-0.194467	0.219507	0.365279	0.219507	0.365279	0.994054
Dhtkd1	-0.568748	-0.351421	0.217232	0.295586	0.0295022	0.24683	0.217232	0.335601	0.217232	0.335601	0.994054
Upf2	-0.0429646	-0.244062	-0.200244	0.356116	-0.278841	-0.479939	-0.203046	0.386581	-0.203046	0.386581	0.994054
5430407P10Rik	-0.0320292	0.225354	0.255699	0.208808	0.330957	0.58834	0.255699	0.188858	0.255699	0.208808	0.994054
Echdc3	-0.376544	-0.265533	0.112555	0.591915	0.972072	1.08308	0.111643	0.677525	0.111643	0.677525	0.994054
Usp6nl	-0.0947662	-0.155937	-0.0645374	0.779545	-1.04956	-1.11073	-0.060133	0.80675	-0.060133	0.80675	0.994054
Celf2	-0.528115	-0.239961	0.289545	0.302961	0.361832	0.649987	0.289545	0.316651	0.289545	0.316651	0.994054
Taf3	0.354152	0.302415	-0.050064	0.839279	0.148682	0.0969445	-0.0516656	0.855426	-0.0516656	0.855426	0.994054
Atp5c1	-0.241662	-0.27681	-0.0356223	0.827289	0.650359	0.61521	-0.0356223	0.834089	-0.0356223	0.834089	0.994054
Kin	-0.0268477	-0.104399	-0.0757288	0.779199	-0.0864986	-0.16405	-0.0802108	0.797723	-0.0802108	0.797723	0.994054
Itih2	-0.10473	-0.237631	-0.133852	0.507324	0.686016	0.553115	-0.132385	0.556846	-0.132385	0.556846	0.994054
Itih5	0.0201197	0.359966	0.340412	0.231134	0.249045	0.588891	0.33733	0.272465	0.33733	0.272465	0.994054
Pfkfb3	0.239038	0.0553986	-0.183227	0.462552	0.960822	0.777183	-0.184579	0.444282	-0.183227	0.462552	0.994054
Rbm17	0.0106937	0.0922097	0.0830688	0.687727	-0.383187	-0.301671	0.0813856	0.737245	0.0813856	0.737245	0.994054
Il15ra	-0.256724	0.29151	0.547154	0.0361103	-1.93518	-1.38694	0.54946	0.0794428	0.54946	0.0794428	0.994054
Fbxo18	-0.205053	0.0228482	0.225341	0.367378	-0.224056	0.00384466	0.227516	0.400768	0.227516	0.400768	0.994054
Ankrd16	0.306879	-0.156968	-0.464065	0.181792	-1.09603	-1.55987	-0.4634	0.271311	-0.4634	0.271311	0.994054
Itga8	0.269689	-0.186454	-0.457089	0.187942	0.772514	0.316371	-0.459235	0.210529	-0.459235	0.210529	0.994054
Fam188a	-0.252532	0.128986	0.38247	0.0818444	-0.480369	-0.0988505	0.379923	0.147804	0.379923	0.147804	0.994054
Pter	0.331131	0.298703	-0.0338609	0.883757	0.62627	0.593841	-0.0338609	0.890363	-0.0338609	0.890363	0.994054
Rsu1	0.152483	-0.0419419	-0.193137	0.33271	1.18691	0.992486	-0.195923	0.32504	-0.193137	0.33271	0.994054
Vim	0.269687	0.170759	-0.0980681	0.556835	0.615184	0.516255	-0.0990669	0.53603	-0.0980681	0.556835	0.994054
Ptpla	-0.0338009	0.200328	0.231861	0.369549	-0.942867	-0.708738	0.23186	0.423823	0.23186	0.423823	0.994054
Stam	-0.332726	0.0281328	0.362327	0.188487	0.0377458	0.398605	0.361043	0.269573	0.361043	0.269573	0.994054
Mrc1	0.108194	-0.0715172	-0.179266	0.316307	0.204976	0.0252645	-0.179266	0.366799	-0.179266	0.366799	0.994054
Nsun6	-0.0686776	-0.284651	-0.223711	0.598607	-0.515251	-0.731225	-0.223711	0.649662	-0.223711	0.649662	0.994054
Arl5b	-0.381705	-0.29806	0.0848087	0.646712	1.11173	1.19537	0.0848087	0.637107	0.0848087	0.646712	0.994054
Mllt10	-0.108809	-0.0845773	0.022295	0.906455	-1.82895	-1.80472	0.022295	0.936128	0.022295	0.936128	0.994054
Dnajc1	-0.0209435	-0.14495	-0.123015	0.487226	0.48394	0.359934	-0.125694	0.505986	-0.125694	0.505986	0.994054
MTJ1	0.101027	-0.216667	-0.316555	0.120432	0.719034	0.40134	-0.316402	0.160906	-0.316402	0.160906	0.994054
Commd3	-0.293104	-0.331181	-0.0364172	0.818926	0.848049	0.809972	-0.0364172	0.83042	-0.0364172	0.83042	0.994054
Pip4k2a	0.000972725	-0.349252	-0.354066	0.199639	-0.0465783	-0.396803	-0.351363	0.227184	-0.351363	0.227184	0.994054
Msrb2	-0.226894	-0.284155	-0.0583455	0.784807	0.743888	0.686627	-0.0583455	0.798402	-0.0583455	0.798402	0.994054
Otud1	-0.138927	-0.142031	-0.00540851	0.973974	1.13861	1.13551	-0.00500811	0.979391	-0.00500811	0.979391	0.994054
Skt	0.0429138	-0.0963764	-0.135868	0.744933	-0.576918	-0.716209	-0.145817	0.772041	-0.145817	0.772041	0.994054
Etl4	0.0852987	0.0738506	-0.00922067	0.969093	-0.0272069	-0.0386551	-0.00922067	0.967947	-0.00922067	0.969093	0.994054
Arhgap21	-0.198702	-0.132854	0.0667911	0.768087	-2.32804	-2.26219	0.0645889	0.80531	0.0645889	0.80531	0.994054
Thnsl1	0.131913	-0.374564	-0.505071	0.241157	0.223555	-0.282922	-0.513279	0.290501	-0.513279	0.290501	0.994054
Apbb1ip	0.651804	-0.177408	-0.834734	0.0710128	1.08412	0.254906	-0.832214	0.107635	-0.832214	0.107635	0.994054
Pdss1	-0.114013	-0.330044	-0.216786	0.545845	0.0585577	-0.157474	-0.216786	0.58025	-0.216786	0.58025	0.994054
Abi1	0.0921349	0.234821	0.140992	0.423753	0.096687	0.239373	0.140992	0.467616	0.140992	0.467616	0.994054
Acbd5	-0.143825	-0.136737	0.0064206	0.958639	-0.213312	-0.206223	0.0064206	0.959781	0.0064206	0.959781	0.994054
Yme1l1	-0.227094	-0.0211042	0.204384	0.403059	-0.219002	-0.0130124	0.203377	0.539959	0.203377	0.539959	0.994054
Spopl	0.00756525	0.124108	0.115798	0.724158	-2.26406	-2.14752	0.113596	0.784626	0.113596	0.784626	0.994054
Hnmt	-0.335703	-0.154604	0.179393	0.438792	-0.368689	-0.18759	0.179393	0.523165	0.179393	0.523165	0.994054
Ehmt1	0.0714186	0.00426961	-0.0659389	0.74754	-0.419922	-0.487071	-0.0659389	0.767817	-0.0659389	0.767817	0.994054
Arrdc1	-0.0782839	0.320273	0.392335	0.320624	-0.0923782	0.306178	0.395541	0.339281	0.395541	0.339281	0.994054
Zmynd19	-0.293751	0.270888	0.567386	0.0370425	-1.67073	-1.1061	0.563924	0.111768	0.563924	0.111768	0.994054
Wdr85	0.156882	0.0215038	-0.13844	0.674542	0.207395	0.072016	-0.1335	0.698929	-0.1335	0.698929	0.994054
Mrpl41	0.0300102	-0.159683	-0.190013	0.267599	0.996901	0.807208	-0.190444	0.281283	-0.190444	0.281283	0.994054
Pnpla7	-0.159131	-0.0649749	0.094566	0.614448	-0.617614	-0.523458	0.094566	0.637991	0.094566	0.637991	0.994054
Nelf	0.282201	0.293964	0.0128364	0.93733	-1.15056	-1.1388	0.012436	0.960674	0.012436	0.960674	0.994054
Entpd8	-0.0562786	0.180904	0.236733	0.20398	-0.650073	-0.412891	0.237259	0.29839	0.237259	0.29839	0.994054
A830007P12Rik	0.0421654	0.482175	0.438359	0.12789	0.619726	1.05974	0.443484	0.106681	0.438359	0.12789	0.994054
Cobra1	0.230279	0.0960334	-0.132692	0.508275	-0.389987	-0.524232	-0.133358	0.561364	-0.133358	0.561364	0.994054
Tubb2c	0.0189073	0.0855087	0.068334	0.758198	0.494547	0.561149	0.068334	0.76356	0.068334	0.76356	0.994054
Ndor1	0.0682987	0.166074	0.0976621	0.722858	-0.0138143	0.0839614	0.0976621	0.723104	0.0976621	0.723104	0.994054
Tmem203	-0.351512	-0.00854669	0.341835	0.100388	0.855477	1.19844	0.341406	0.132516	0.341406	0.132516	0.994054
Tprn	0.277672	0.113634	-0.170487	0.630593	0.539806	0.375768	-0.16288	0.648907	-0.16288	0.648907	0.994054
Ssna1	-0.0920888	-0.127275	-0.0350462	0.890024	0.133275	0.0980886	-0.0350462	0.893498	-0.0350462	0.893498	0.994054
Anapc2	0.14371	0.0665799	-0.0776202	0.682365	1.02307	0.94594	-0.077543	0.696744	-0.077543	0.696744	0.994054
Man1b1	-0.180465	0.175771	0.355955	0.110366	-0.940302	-0.584066	0.357244	0.17989	0.357244	0.17989	0.994054
Dpp7	0.0487544	0.300839	0.250636	0.171573	0.78471	1.03679	0.251481	0.185133	0.251481	0.185133	0.994054
Uap1l1	-0.0455387	0.174853	0.221396	0.418567	0.855648	1.07604	0.221396	0.41261	0.221396	0.418567	0.994054
Entpd2	0.139247	0.279475	0.140244	0.702586	0.509419	0.649647	0.143247	0.72286	0.143247	0.72286	0.994054
Npdc1	0.360452	0.268853	-0.0923916	0.776657	0.880739	0.789139	-0.0923916	0.786646	-0.0923916	0.786646	0.994054
Abca2	0.116859	0.192627	0.0732097	0.716564	-0.648067	-0.572299	0.0780904	0.739474	0.0780904	0.739474	0.994054
BC029214	0.217245	0.175186	-0.0419784	0.858082	0.0422407	0.000181933	-0.0403768	0.860022	-0.0403768	0.860022	0.994054
C8g	-0.221096	-0.040635	0.179344	0.268465	0.98972	1.17018	0.179202	0.35414	0.179202	0.35414	0.994054
Fbxw5	-0.0931045	0.0639019	0.157138	0.429353	-0.844047	-0.687041	0.158783	0.498218	0.158783	0.498218	0.994054
Traf2	-0.165026	-0.0233587	0.139072	0.490996	-0.0290865	0.112581	0.140933	0.502339	0.140933	0.502339	0.994054
Edf1	0.0410953	-0.244877	-0.28613	0.201935	0.898327	0.612354	-0.2851	0.291364	-0.2851	0.291364	0.994054
Phpt1	-0.126772	-0.0698489	0.0553661	0.723742	1.89389	1.95081	0.0553661	0.743327	0.0553661	0.743327	0.994054
B230208H17Rik	0.114995	0.0822849	-0.0314277	0.876478	-0.752232	-0.784942	-0.0314277	0.889397	-0.0314277	0.889397	0.994054
Parf	0.107389	0.0702602	-0.0403374	0.848656	-0.860156	-0.897285	-0.0387358	0.865831	-0.0387358	0.865831	0.994054
Fcna	0.138945	0.229754	0.0897232	0.540652	0.821926	0.912735	0.0922349	0.560338	0.0922349	0.560338	0.994054
Lcn13	-0.953319	-1.53069	-0.584347	0.233841	1.54176	0.964394	-0.578753	0.145936	-0.584347	0.233841	0.994054
Bmyc	-0.339118	-0.232025	0.105498	0.756832	2.36137	2.46847	0.1081	0.770344	0.1081	0.770344	0.994054
Camsap1	-0.0192832	-0.179155	-0.162079	0.557808	-0.922518	-1.08239	-0.162079	0.617265	-0.162079	0.617265	0.994054
Ubac1	-0.182708	-0.237931	-0.0564983	0.850188	-0.66031	-0.715532	-0.0564983	0.85963	-0.0564983	0.85963	0.994054
Nacc2	-0.017088	0.143195	0.15977	0.44531	0.21057	0.370853	0.161492	0.451807	0.161492	0.451807	0.994054
Qsox2	0.122504	0.202701	0.0767996	0.754912	0.353323	0.43352	0.0813645	0.729516	0.0767996	0.754912	0.994054
Dnlz	-0.355012	-0.0721902	0.284923	0.25447	1.32782	1.61065	0.283487	0.225355	0.284923	0.25447	0.994054
Snapc4	0.536655	0.283313	-0.25663	0.51484	-0.77671	-1.03005	-0.25663	0.589326	-0.25663	0.589326	0.994054
Sdccag3	-0.247634	-0.277205	-0.0305488	0.923334	-2.09297	-2.12254	-0.029748	0.922219	-0.0305488	0.923334	0.994054
Pmpca	-0.175499	-0.277272	-0.102457	0.517761	0.731079	0.629306	-0.102457	0.53207	-0.102457	0.53207	0.994054
Inpp5e	0.117083	0.458757	0.340307	0.385814	-0.757181	-0.415507	0.349775	0.487029	0.349775	0.487029	0.994054
Sec16a	-0.132425	0.0410827	0.1717	0.285376	-0.763843	-0.590335	0.173755	0.333377	0.173755	0.333377	0.994054
Notch1	0.621116	0.331853	-0.289639	0.281302	-0.422218	-0.711481	-0.290951	0.363462	-0.290951	0.363462	0.994054
Egfl7	-0.144916	0.00777257	0.155056	0.567926	-1.80536	-1.65267	0.151252	0.672496	0.151252	0.672496	0.994054
Agpat2	0.0159181	0.0255179	0.00903784	0.948907	0.267904	0.277504	0.00843724	0.940081	0.00903784	0.948907	0.994054
Surf6	-0.0903353	-0.239585	-0.148632	0.590116	0.339291	0.190041	-0.153037	0.64026	-0.153037	0.64026	0.994054
Med22	-0.335459	0.0586994	0.39587	0.0488857	0.637504	1.03166	0.393514	0.0761974	0.393514	0.0761974	0.994054
Rpl7a	-0.0380607	-0.249036	-0.21076	0.325269	-0.204491	-0.415466	-0.21076	0.319732	-0.21076	0.325269	0.994054
Surf1	-0.281858	-0.113601	0.169741	0.328622	0.728866	0.897123	0.166834	0.369754	0.166834	0.369754	0.994054
Surf2	0.0252133	0.257403	0.233521	0.348055	0.19184	0.424029	0.229453	0.409161	0.229453	0.409161	0.994054
Surf4	-0.0441193	0.0796078	0.123454	0.47018	1.17707	1.3008	0.123006	0.526503	0.123006	0.526503	0.994054
Rexo4	-0.019476	-0.275261	-0.255603	0.177765	0.158629	-0.0971554	-0.254234	0.217572	-0.254234	0.217572	0.994054
Adamts13	-0.239384	-0.0229728	0.216808	0.429648	0.562253	0.778664	0.213637	0.388323	0.216808	0.429648	0.994054
5930434B04Rik	-0.00586475	-0.472062	-0.463893	0.0679463	0.842655	0.376458	-0.464163	0.107885	-0.464163	0.107885	0.994054
Adamtsl2	0.218881	-0.139382	-0.361066	0.215415	1.09641	0.738147	-0.358546	0.230633	-0.358546	0.230633	0.994054
Sardh	-0.315118	-0.210484	0.103834	0.538235	0.0588318	0.163466	0.103834	0.607676	0.103834	0.607676	0.994054
Vav2	-0.0429541	0.12235	0.166048	0.357494	-1.25522	-1.08991	0.166048	0.415974	0.166048	0.415974	0.994054
Brd3	0.0913346	-0.0187597	-0.110312	0.653962	0.0308217	-0.0792727	-0.110312	0.668783	-0.110312	0.668783	0.994054
Wdr5	-0.0957324	0.104271	0.200801	0.196571	0.458049	0.658053	0.198599	0.18651	0.200801	0.196571	0.994054
Rxra	0.106624	0.209672	0.101581	0.550894	-0.577645	-0.474597	0.101581	0.6135	0.101581	0.6135	0.994054
Col5a1	0.372391	0.0891569	-0.283613	0.336978	0.534834	0.2516	-0.283613	0.360629	-0.283613	0.360629	0.994054
Olfm1	0.0955974	0.126894	0.0313252	0.91858	-1.3393	-1.308	0.030124	0.934375	0.030124	0.934375	0.994054
MRP-S2	-0.168527	-0.3029	-0.133493	0.599228	1.27617	1.1418	-0.133493	0.592375	-0.133493	0.599228	0.994054
Mrps2	-0.194958	-0.0138511	0.183428	0.394828	1.35479	1.53589	0.181864	0.423987	0.181864	0.423987	0.994054
Ralgds	-0.316012	-0.469599	-0.160929	0.786302	-1.71406	-1.86765	-0.156925	0.822901	-0.156925	0.822901	0.994054
Gtf3c5	0.225134	0.0275004	-0.201717	0.402353	1.03728	0.839643	-0.200105	0.375189	-0.201717	0.402353	0.994054
Tsc1	-0.00175614	-0.151221	-0.154841	0.550553	-0.466086	-0.615552	-0.149986	0.560092	-0.149986	0.560092	0.994054
Gtf3c4	-0.130892	0.196866	0.326325	0.0926623	-0.494383	-0.166625	0.326542	0.128217	0.326542	0.128217	0.994054
Ddx31	0.144475	0.0352521	-0.110295	0.654514	0.631279	0.522056	-0.110295	0.662979	-0.110295	0.662979	0.994054
Ttf1	0.180962	-0.152897	-0.33703	0.180435	-1.2847	-1.61856	-0.33703	0.257514	-0.33703	0.257514	0.994054
Setx	0.11448	-0.316521	-0.430369	0.0672457	-0.86337	-1.29437	-0.430369	0.123106	-0.430369	0.123106	0.994054
Ntng2	0.177018	1.00737	0.823347	0.1404	-2.09633	-1.26597	0.846618	0.262779	0.846618	0.262779	0.994054
Med27	-0.00457146	0.0100012	0.0138576	0.942526	0.824397	0.838969	0.0138576	0.9409	0.0138576	0.942526	0.994054
Rapgef1	0.0660015	0.243344	0.173139	0.432817	-2.16739	-1.99005	0.179322	0.527582	0.179322	0.527582	0.994054
Trub2	0.293528	-0.14037	-0.431635	0.136942	1.46559	1.03169	-0.436538	0.175866	-0.436538	0.175866	0.994054
Coq4	-0.0612325	-0.303849	-0.239731	0.396005	1.2545	1.01188	-0.246495	0.446851	-0.246495	0.446851	0.994054
Slc27a4	0.077923	0.206219	0.125831	0.511581	-0.0203259	0.10797	0.129764	0.507532	0.125831	0.511581	0.994054
Urm1	-0.0322072	0.346784	0.380004	0.132433	0.199974	0.578965	0.380867	0.24886	0.380867	0.24886	0.994054
Odf2	0.167782	-0.0173434	-0.188446	0.537749	-1.01005	-1.19518	-0.188446	0.602403	-0.188446	0.602403	0.994054
Gle1	-0.0371163	-0.382667	-0.347992	0.0719321	1.03585	0.690294	-0.347556	0.046913	-0.347992	0.0719321	0.994054
Spna2	0.0450881	0.0673662	0.0201092	0.897843	-0.430219	-0.407941	0.0201092	0.920755	0.0201092	0.920755	0.994054
Wdr34	-0.123771	-0.165807	-0.0432534	0.894571	0.398814	0.356778	-0.0432534	0.90017	-0.0432534	0.90017	0.994054
AK031561	-0.149733	-0.239379	-0.0905388	0.886375	-0.285563	-0.37521	-0.0895378	0.877375	-0.0905388	0.886375	0.994054
Set	0.0682442	-0.206357	-0.274768	0.0836285	0.0696563	-0.204945	-0.274768	0.0838686	-0.274768	0.0838686	0.994054
Zdhhc12	0.0776359	-0.0182727	-0.0969274	0.701488	1.86789	1.77198	-0.0969274	0.719203	-0.0969274	0.719203	0.994054
Zer1	0.146875	0.0869086	-0.0607804	0.794676	0.732269	0.672303	-0.0607804	0.801723	-0.0607804	0.801723	0.994054
Tbc1d13	-0.2373	0.00453072	0.242753	0.203196	-0.107963	0.133867	0.242753	0.193106	0.242753	0.203196	0.994054
Endog	-0.22262	0.00972586	0.232185	0.293826	1.02634	1.25868	0.23172	0.357195	0.23172	0.357195	0.994054
D2Wsu81e	0.00734308	-0.192896	-0.202614	0.324844	0.799877	0.599637	-0.202613	0.357664	-0.202613	0.357664	0.994054
Ccbl1	0.259848	0.398482	0.13799	0.43728	0.555108	0.693743	0.13799	0.495812	0.13799	0.495812	0.994054
Lrrc8a	0.0569743	0.0597222	0.00360635	0.980218	-0.23457	-0.231822	0.00360635	0.979875	0.00360635	0.980218	0.994054
Phyhd1	-0.0483911	-0.228304	-0.179175	0.301172	1.11253	0.932613	-0.179315	0.275666	-0.179175	0.301172	0.994054
Dolk	0.0174631	0.451572	0.432311	0.0269393	-0.087313	0.346796	0.434978	0.0292762	0.434978	0.0292762	0.994054
Nup188	0.0325566	-0.349265	-0.381873	0.279077	-0.527858	-0.90968	-0.379689	0.363342	-0.379689	0.363342	0.994054
Sh3glb2	-0.0823568	-0.0564966	0.0261555	0.882799	0.174798	0.200658	0.0261555	0.914197	0.0261555	0.914197	0.994054
Fam73b	-0.114083	0.332077	0.445738	0.110623	-0.483314	-0.037155	0.45005	0.248951	0.45005	0.248951	0.994054
Dolpp1	0.233661	0.0944535	-0.138619	0.557335	0.493741	0.354533	-0.137879	0.597253	-0.137879	0.597253	0.994054
Crat	0.0809203	0.339905	0.254611	0.577918	-0.326339	-0.0673531	0.261326	0.458433	0.254611	0.577918	0.994054
Ppp2r4	0.0194139	-0.0137814	-0.0350342	0.897701	0.373238	0.340042	-0.0350342	0.900033	-0.0350342	0.900033	0.994054
Mettl11a	0.119282	0.110203	-0.0100282	0.962761	0.894494	0.885415	-0.0100282	0.963152	-0.0100282	0.963152	0.994054
Asb6	0.00746195	0.0330275	0.028156	0.904734	1.39838	1.42395	0.028156	0.916221	0.028156	0.916221	0.994054
Tor1b	-0.269057	-0.0857597	0.182931	0.265685	0.523667	0.706964	0.182931	0.314699	0.182931	0.314699	0.994054
Tor1a	-0.0237024	-0.0126545	0.0120562	0.929098	-0.0490632	-0.0380154	0.0112554	0.934371	0.0112554	0.934371	0.994054
BC005624	0.123688	0.0423112	-0.0813834	0.70689	0.27763	0.196252	-0.0813834	0.741209	-0.0813834	0.741209	0.994054
Usp20	0.260389	0.17639	-0.0843764	0.74666	0.226544	0.142545	-0.0843764	0.768771	-0.0843764	0.768771	0.994054
Fnbp1	0.46765	0.355175	-0.112587	0.621712	0.60914	0.496665	-0.111674	0.654129	-0.111674	0.654129	0.994054
Gpr107	-0.115964	0.104507	0.221347	0.259855	0.375421	0.595892	0.219684	0.261931	0.219684	0.261931	0.994054
Ass1	0.156774	-0.0621698	-0.219415	0.439344	1.10703	0.888085	-0.216975	0.498093	-0.216975	0.498093	0.994054
Fubp3	0.0790191	-0.0960653	-0.175529	0.351581	0.227396	0.0523119	-0.175529	0.375987	-0.175529	0.375987	0.994054
Exosc2	-0.0076436	-0.236757	-0.230311	0.309332	0.635562	0.406448	-0.228251	0.373604	-0.228251	0.373604	0.994054
Abl1	0.21106	0.0933194	-0.120157	0.632673	-0.854196	-0.971937	-0.120157	0.686829	-0.120157	0.686829	0.994054
Nup214	0.0716373	0.173715	0.097731	0.688019	-0.174727	-0.07265	0.103839	0.710845	0.103839	0.710845	0.994054
Prrc2b	0.0271627	-0.109557	-0.138367	0.481084	-0.986058	-1.12278	-0.137502	0.536267	-0.137502	0.536267	0.994054
Pomt1	0.0721506	-0.0133618	-0.0880273	0.696015	0.747863	0.662351	-0.0844236	0.695447	-0.0880273	0.696015	0.994054
Uck1	-0.0951106	-0.0497177	0.0479657	0.840696	-0.0831693	-0.0377767	0.0465643	0.882409	0.0465643	0.882409	0.994054
Gm13611	-0.0380185	-0.15484	-0.116336	0.662592	0.571291	0.454469	-0.113817	0.712031	-0.113817	0.712031	0.994054
2900010J23Rik	-0.0585353	-0.172616	-0.112792	0.479836	0.52193	0.407849	-0.112563	0.534261	-0.112563	0.534261	0.994054
Golga2	0.132455	0.0494927	-0.0852615	0.673666	0.259457	0.176495	-0.0843777	0.708205	-0.0843777	0.708205	0.994054
Ciz1	0.351396	-0.0127519	-0.364177	0.13766	-0.0557697	-0.419918	-0.36312	0.184788	-0.36312	0.184788	0.994054
1110008P14Rik	0.116072	-0.252688	-0.365973	0.223189	1.30643	0.937667	-0.371241	0.289268	-0.371241	0.289268	0.994054
Lcn2	0.436447	-0.461757	-0.886218	0.217068	2.5119	1.6137	-0.897233	0.273807	-0.897233	0.273807	0.994054
Ptges2	-0.260565	-0.135461	0.126629	0.610792	0.729159	0.854262	0.126629	0.679258	0.126629	0.679258	0.994054
Slc25a25	-0.0563312	-0.116191	-0.0579164	0.807956	0.54832	0.48846	-0.0607791	0.819496	-0.0607791	0.819496	0.994054
Naif1	-0.0136125	-0.550938	-0.542469	0.116773	0.868684	0.331358	-0.536776	0.14454	-0.536776	0.14454	0.994054
Fam102a	-0.105476	-0.145747	-0.0419641	0.848996	-0.791515	-0.831786	-0.0419641	0.864716	-0.0419641	0.864716	0.994054
Dpm2	-0.266248	0.199321	0.462807	0.188864	1.53117	1.99674	0.463834	0.0528294	0.462807	0.188864	0.994054
St6galnac6	0.15117	0.0838636	-0.0660776	0.686411	-0.240688	-0.307994	-0.0660776	0.708375	-0.0660776	0.708375	0.994054
Eng	0.254605	0.107606	-0.147415	0.377247	1.46367	1.31667	-0.145573	0.388913	-0.145573	0.388913	0.994054
Fpgs	0.148561	0.249122	0.099116	0.536822	0.51018	0.610741	0.099116	0.528647	0.099116	0.536822	0.994054
Sh2d3c	0.26543	0.232927	-0.0362312	0.883963	1.13101	1.09851	-0.0326276	0.889341	-0.0326276	0.889341	0.994054
Tor2a	-0.0659177	0.264549	0.330768	0.0889998	0.412425	0.742892	0.330768	0.080122	0.330768	0.0889998	0.994054
Stxbp1	0.275656	-0.248549	-0.525772	0.0869687	0.518033	-0.00617116	-0.527871	0.0932689	-0.527871	0.0932689	0.994054
Fam129b	-0.00751029	0.182726	0.185502	0.495749	-0.0780012	0.112235	0.191308	0.513996	0.191308	0.513996	0.994054
Lrsam1	0.13763	-0.0650575	-0.205508	0.38703	0.47803	0.275342	-0.205508	0.406386	-0.205508	0.406386	0.994054
Rpl12	-0.192462	-0.625175	-0.433247	0.0491151	-0.42531	-0.858023	-0.435052	0.0944942	-0.435052	0.0944942	0.994054
Slc2a8	0.0841089	0.0665309	-0.017688	0.92725	0.876173	0.858594	-0.017688	0.928818	-0.017688	0.928818	0.994054
Angptl2	-0.0387101	0.137508	0.179242	0.447391	0.897502	1.07372	0.173107	0.535677	0.173107	0.535677	0.994054
mKIAA0351	0.0280095	0.646973	0.625365	0.1719	-1.23585	-0.616887	0.615517	0.301988	0.615517	0.301988	0.994054
Ralgps1	0.376467	0.289696	-0.0929607	0.782432	-0.563922	-0.650693	-0.0836646	0.819886	-0.0836646	0.819886	0.994054
Zbtb34	-0.39191	-0.414109	-0.0268713	0.936296	-1.90422	-1.92642	-0.0260705	0.945255	-0.0260705	0.945255	0.994054
Zbtb43	-0.184125	-0.215399	-0.0302179	0.874353	-0.700042	-0.731315	-0.0302179	0.886928	-0.0302179	0.886928	0.994054
Fam125b	0.432006	0.539959	0.103367	0.801892	-0.359469	-0.251517	0.10657	0.823199	0.10657	0.823199	0.994054
Mapkap1	-0.00679049	-0.175516	-0.171089	0.360966	-1.02187	-1.1906	-0.166916	0.395606	-0.166916	0.395606	0.994054
Gapvd1	-0.290667	-0.0459478	0.244704	0.181203	-0.574932	-0.330213	0.244704	0.246837	0.244704	0.246837	0.994054
Hspa5	-0.0321793	-0.0959937	-0.0618829	0.770948	1.14963	1.08581	-0.0650861	0.781384	-0.0650861	0.781384	0.994054
Rabepk	-0.307506	-0.193689	0.115906	0.614092	0.937723	1.05154	0.115906	0.666717	0.115906	0.666717	0.994054
Fbxw2	-0.0102736	0.343271	0.351536	0.13277	-3.43444	-3.08089	0.354986	0.262241	0.354986	0.262241	0.994054
Psmd5	-0.172566	0.0109596	0.184829	0.222697	0.0974593	0.280985	0.182893	0.243408	0.182893	0.243408	0.994054
D730039F16Rik	0.358876	0.266444	-0.0900614	0.681192	0.644899	0.552468	-0.0900614	0.716759	-0.0900614	0.716759	0.994054
Hc	-0.0363913	-0.207913	-0.172061	0.486573	-0.129074	-0.300596	-0.17289	0.559831	-0.17289	0.559831	0.994054
AI182371	-0.0807792	-0.142031	-0.06252	0.775729	0.604484	0.543232	-0.06252	0.801736	-0.06252	0.801736	0.994054
Cep110	-0.06734	0.489518	0.550566	0.15713	-2.14903	-1.59217	0.556615	0.25587	0.556615	0.25587	0.994054
mFLJ00150	0.0831602	0.215773	0.125452	0.708113	-1.81292	-1.68031	0.135795	0.786121	0.135795	0.786121	0.994054
Rab14	0.0309564	0.209793	0.179712	0.347478	0.741778	0.920614	0.179712	0.44309	0.179712	0.44309	0.994054
Stom	0.192423	0.0531091	-0.138493	0.429731	0.883806	0.744492	-0.138493	0.438753	-0.138493	0.438753	0.994054
Ggta1	-0.0203906	0.134247	0.150534	0.672305	0.239942	0.39458	0.155093	0.662126	0.150534	0.672305	0.994054
Dab2ip	0.176618	0.29693	0.118924	0.679123	-1.10407	-0.983762	0.118924	0.722927	0.118924	0.722927	0.994054
Ndufa8	-0.184594	-0.0679165	0.115332	0.50401	1.29095	1.40762	0.117618	0.554125	0.117618	0.554125	0.994054
Rbm18	0.00243532	-0.236845	-0.239614	0.39616	0.0108156	-0.228465	-0.239614	0.44374	-0.239614	0.44374	0.994054
Mrrf	-0.157619	-0.0538752	0.10171	0.547658	-0.101629	0.00211527	0.103809	0.545162	0.10171	0.547658	0.994054
Ptgs1	0.229766	0.259517	0.0296379	0.86647	0.734366	0.764117	0.0296379	0.879278	0.0296379	0.879278	0.994054
Pdcl	-0.109648	-0.410665	-0.301389	0.0641801	0.668611	0.367594	-0.300679	0.079919	-0.300679	0.079919	0.994054
Rc3h2	-0.192242	-0.109463	0.0769047	0.752775	-2.68645	-2.60367	0.082393	0.800965	0.082393	0.800965	0.994054
Zbtb6	-0.229141	-0.181712	0.0452824	0.850151	-1.1047	-1.05727	0.0432804	0.897385	0.0432804	0.897385	0.994054
Zbtb26	-0.541386	-0.732537	-0.214544	0.717601	-2.56129	-2.75244	-0.204934	0.762869	-0.204934	0.762869	0.994054
Rabgap1	0.00246277	0.135167	0.132379	0.487137	-0.205544	-0.0728405	0.134448	0.512144	0.134448	0.512144	0.994054
Strbp	-0.0180424	0.135489	0.153713	0.454002	-1.16178	-1.00825	0.153713	0.525398	0.153713	0.525398	0.994054
Dennd1a	0.219204	0.371663	0.150066	0.514243	-0.60288	-0.45042	0.150066	0.545035	0.150066	0.545035	0.994054
Lhx2	-0.374323	-0.413655	-0.0482055	0.900423	-0.881176	-0.920509	-0.0482055	0.914166	-0.0482055	0.914166	0.994054
Nek6	0.183662	0.205067	0.020549	0.896304	0.856937	0.878342	0.020549	0.896625	0.020549	0.896625	0.994054
Psmb7	-0.165784	0.164477	0.329006	0.0244384	0.868047	1.19831	0.328643	0.0495888	0.328643	0.0495888	0.994054
Nr6a1	-0.591342	-0.354018	0.240451	0.651378	-2.70881	-2.47149	0.231642	0.733958	0.231642	0.733958	0.994054
Rpl35	-0.166404	-0.487774	-0.321375	0.127779	-0.616186	-0.937557	-0.322969	0.207002	-0.322969	0.207002	0.994054
Arpc5l	-0.105939	-0.127892	-0.0201299	0.907166	0.66978	0.647827	-0.0201299	0.910044	-0.0201299	0.910044	0.994054
Golga1	-0.280184	-0.176792	0.100458	0.646673	-0.812337	-0.708945	0.100458	0.700565	0.100458	0.700565	0.994054
Ppp6c	-0.155565	-0.0581585	0.0984362	0.570864	0.756984	0.85439	0.0984362	0.643336	0.0984362	0.643336	0.994054
Kynu	-0.0976457	-0.00629902	0.0926157	0.561981	0.537065	0.628412	0.0926157	0.549934	0.0926157	0.561981	0.994054
Arhgap15	0.629704	1.27298	0.742619	0.3392	-3.98527	-3.34199	0.518822	0.704131	0.518822	0.704131	0.994054
Gtdc1	0.15236	-0.0898619	-0.249621	0.502853	-0.862131	-1.10435	-0.245016	0.575334	-0.245016	0.575334	0.994054
Zeb2	0.297932	-0.124288	-0.423401	0.114937	-0.654277	-1.0765	-0.426537	0.176136	-0.426537	0.176136	0.994054
Acvr2a	-0.249075	0.0875615	0.336545	0.127567	-0.73356	-0.396923	0.3388	0.192921	0.3388	0.192921	0.994054
Orc4	-0.162474	-0.418015	-0.252886	0.378375	-0.59057	-0.846111	-0.259492	0.462525	-0.259492	0.462525	0.994054
Mbd5	0.103711	1.37651	1.27087	0.063254	-4.08833	-2.81553	1.06534	0.310523	1.06534	0.310523	0.994054
Epc2	-0.107771	-0.0430578	0.0593123	0.809576	-1.66158	-1.59687	0.0661839	0.856716	0.0661839	0.856716	0.994054
Mmadhc	-0.287639	-0.151053	0.135008	0.35417	0.0860019	0.222588	0.135008	0.376821	0.135008	0.376821	0.994054
Rnd3	-0.513374	-0.385927	0.126895	0.543628	-0.051969	0.0754783	0.12686	0.474411	0.126895	0.543628	0.994054
Rbm43	0.322707	0.334652	0.00741936	0.966306	-0.459311	-0.447366	0.0152391	0.961671	0.00741936	0.966306	0.994054
Nmi	-0.0243419	-0.113734	-0.0901674	0.652818	0.678932	0.58954	-0.0901674	0.66316	-0.0901674	0.66316	0.994054
Rif1	-0.126444	0.167363	0.292363	0.310495	-1.49508	-1.20127	0.291669	0.402564	0.291669	0.402564	0.994054
Neb	-0.92287	-0.214977	0.700648	0.140751	-2.80969	-2.10179	0.710782	0.218026	0.710782	0.218026	0.994054
Arl5a	-0.0506026	0.211642	0.260257	0.152825	-2.72922	-2.46697	0.263536	0.204744	0.263536	0.204744	0.994054
Stam2	0.182332	-0.0293666	-0.210796	0.275033	0.300604	0.0889055	-0.211974	0.310112	-0.211974	0.310112	0.994054
Fmnl2	0.183777	-0.175621	-0.361128	0.161611	-0.568297	-0.927695	-0.361128	0.217055	-0.361128	0.217055	0.994054
mKIAA1902	0.250559	-0.283849	-0.539292	0.0403941	-0.759148	-1.29356	-0.535616	0.0725307	-0.535616	0.0725307	0.994054
Prpf40a	-0.0506576	-0.210347	-0.158546	0.387651	-0.176633	-0.336322	-0.158546	0.423814	-0.158546	0.423814	0.994054
FBP11	-0.323188	0.0242953	0.350757	0.151023	1.11488	1.46236	0.347364	0.260023	0.347364	0.260023	0.994054
Arl6ip6	0.0259314	-0.251056	-0.276802	0.327666	0.251562	-0.0254258	-0.276802	0.391642	-0.276802	0.391642	0.994054
Gpd2	-0.12372	-0.265325	-0.143684	0.575512	0.879101	0.737496	-0.143684	0.607316	-0.143684	0.607316	0.994054
Acvr1	-0.320703	-0.181832	0.138427	0.503194	-0.0485944	0.0902756	0.138427	0.557683	0.138427	0.557683	0.994054
Upp2	-0.417261	-0.376699	0.03724	0.923053	1.25977	1.30033	0.0381221	0.886551	0.03724	0.923053	0.994054
Ccdc148	0.0244542	-0.700112	-0.7245	0.0961448	-0.172302	-0.896868	-0.733585	0.140134	-0.733585	0.140134	0.994054
Pkp4	-0.0535181	0.3502	0.400698	0.0347936	-2.41029	-2.00657	0.406296	0.0849367	0.406296	0.0849367	0.994054
Tanc1	0.0992355	-0.249236	-0.350814	0.166863	-0.052044	-0.400515	-0.349515	0.203312	-0.349515	0.203312	0.994054
Baz2b	0.0346634	-0.117691	-0.154554	0.568356	-1.22668	-1.37904	-0.154554	0.625543	-0.154554	0.625543	0.994054
2019-03-07	0.180229	-0.11132	-0.290509	0.205319	0.378564	0.0870149	-0.291167	0.191641	-0.290509	0.205319	0.994054
Cd302	-0.108706	-0.0766729	0.0324567	0.851479	0.548728	0.580761	0.0338581	0.897621	0.0338581	0.897621	0.994054
Ly75	0.370843	0.405689	0.0321716	0.919222	0.0701004	0.104946	0.0392134	0.911201	0.0321716	0.919222	0.994054
Pla2r1	0.200939	-0.0242085	-0.230561	0.389998	0.152265	-0.0728826	-0.225105	0.422186	-0.225105	0.422186	0.994054
Rbms1	-0.161254	0.117542	0.277636	0.127267	0.301824	0.58062	0.2784	0.165295	0.2784	0.165295	0.994054
Tank	0.0579323	-0.210802	-0.269825	0.264372	-0.48202	-0.750755	-0.271959	0.35427	-0.271959	0.35427	0.994054
Psmd14	-0.0526731	-0.160347	-0.108292	0.591964	0.524073	0.416398	-0.108292	0.635545	-0.108292	0.635545	0.994054
Dpp4	-0.104601	-0.135248	-0.0309067	0.845173	0.582064	0.551417	-0.0309067	0.855304	-0.0309067	0.855304	0.994054
Ifih1	-0.0950001	-0.199129	-0.103819	0.549499	0.101338	-0.00279046	-0.103819	0.565469	-0.103819	0.565469	0.994054
Gca	-0.00119925	0.027311	0.0302013	0.896443	0.78933	0.81784	0.0302013	0.898545	0.0302013	0.898545	0.994054
Fign	0.0234668	0.159617	0.126015	0.766675	-1.04635	-0.910197	0.138164	0.80745	0.138164	0.80745	0.994054
Grb14	-0.0896366	-0.344905	-0.256125	0.136742	0.754318	0.499049	-0.254702	0.161425	-0.254702	0.161425	0.994054
Cobll1	0.0459107	0.00639127	-0.0384336	0.823506	0.154647	0.115128	-0.0384336	0.827215	-0.0384336	0.827215	0.994054
Ttc21b	-0.284343	-0.70485	-0.427668	0.29103	0.826642	0.406135	-0.425246	0.31902	-0.425246	0.31902	0.994054
B3galt1	0.00120151	0.0952223	0.0894536	0.889372	0.0241594	0.118181	0.0891353	0.830932	0.0894536	0.889372	0.994054
Stk39	-0.0259647	-0.446064	-0.430214	0.281348	-0.118002	-0.538101	-0.421265	0.290942	-0.421265	0.290942	0.994054
Lass6	-0.306716	-0.493593	-0.189862	0.56713	1.3153	1.12842	-0.183882	0.597945	-0.183882	0.597945	0.994054
Nostrin	0.00362437	0.227017	0.222098	0.278399	-0.0571825	0.16621	0.221251	0.337515	0.221251	0.337515	0.994054
Abcb11	0.313366	0.581203	0.266333	0.167496	-0.709112	-0.441274	0.267999	0.279681	0.267999	0.279681	0.994054
Bbs5	0.0957406	-0.206422	-0.30008	0.352306	0.926571	0.624407	-0.299177	0.400483	-0.299177	0.400483	0.994054
Fastkd1	-0.510941	-0.216406	0.295022	0.197306	-0.927423	-0.632887	0.292831	0.281428	0.292831	0.281428	0.994054
Ppig	-0.303841	0.0868226	0.389661	0.0794133	-0.412554	-0.0218908	0.389689	0.104231	0.389689	0.104231	0.994054
Ssb	0.0445342	-0.221497	-0.267888	0.108759	0.442161	0.17613	-0.267012	0.0789553	-0.267888	0.108759	0.994054
Mettl5	-0.32688	-0.249249	0.0792437	0.747006	-0.0156106	0.0620197	0.0762407	0.756731	0.0762407	0.756731	0.994054
Ubr3	-0.152118	-0.303683	-0.149545	0.477313	-0.242916	-0.394481	-0.149545	0.547101	-0.149545	0.547101	0.994054
Gorasp2	0.0495001	-0.189146	-0.240293	0.107503	0.354971	0.116325	-0.237252	0.10787	-0.237252	0.10787	0.994054
Tlk1	-0.153302	-0.277195	-0.123221	0.538219	-1.76033	-1.88422	-0.123221	0.583872	-0.123221	0.583872	0.994054
Mettl8	-0.156369	-0.341306	-0.186845	0.420091	0.123361	-0.0615761	-0.183271	0.454262	-0.183271	0.454262	0.994054
Dcaf17	-0.430068	0.0910464	0.519504	0.0424394	0.111068	0.632183	0.519504	0.0295142	0.519504	0.0424394	0.994054
Dncic2	0.00374851	0.341024	0.338646	0.0912269	1.1077	1.44498	0.338646	0.104786	0.338646	0.104786	0.994054
Dync1i2	-0.0303594	-0.0886772	-0.0579327	0.729347	0.804315	0.745997	-0.0579327	0.751423	-0.0579327	0.751423	0.994054
Slc25a12	0.0067085	-0.00187669	-0.0112284	0.974827	0.560117	0.551532	-0.0112284	0.966325	-0.0112284	0.974827	0.994054
Hat1	-0.0880952	-0.0937831	-0.0050107	0.978321	0.573405	0.567717	-0.0050107	0.972996	-0.0050107	0.978321	0.994054
Metap1d	-0.299709	0.0627974	0.363739	0.0238607	-0.303772	0.0587343	0.360949	0.0348539	0.360949	0.0348539	0.994054
Itga6	0.0286172	0.375017	0.334727	0.404862	-0.580942	-0.234543	0.352745	0.449146	0.352745	0.449146	0.994054
Pdk1	-0.201959	0.261002	0.461191	0.0366565	-0.209078	0.253882	0.464816	0.0673121	0.464816	0.0673121	0.994054
cAMP-GEFII	-0.233813	-0.1305	0.100457	0.645477	-0.186938	-0.083625	0.100457	0.730655	0.100457	0.730655	0.994054
Rapgef4	-0.151449	0.0554154	0.205487	0.33054	-0.538474	-0.33161	0.205487	0.422127	0.205487	0.422127	0.994054
B230120H23Rik	0.0159924	-0.139005	-0.154805	0.478906	-0.0406347	-0.195632	-0.155025	0.479101	-0.155025	0.479101	0.994054
Cdca7	0.263968	0.167941	-0.0948472	0.754072	0.38693	0.290903	-0.0948472	0.776661	-0.0948472	0.776661	0.994054
Sp3	-0.237402	0.106986	0.34443	0.132863	-1.53511	-1.19072	0.34443	0.237272	0.34443	0.237272	0.994054
Ola1	-0.08501	-0.202369	-0.116811	0.410372	0.506075	0.388716	-0.116811	0.416714	-0.116811	0.416714	0.994054
Cir1	0.189762	-0.287111	-0.476965	0.0437566	-0.312535	-0.789408	-0.475394	0.0438552	-0.475394	0.0438552	0.994054
Scrn3	-0.477262	-0.411578	0.065385	0.726637	0.272698	0.338382	0.0653849	0.768337	0.0653849	0.768337	0.994054
Gpr155	0.0107227	0.228203	0.217239	0.304266	0.37987	0.59735	0.217004	0.333164	0.217004	0.333164	0.994054
Wipf1	0.273773	0.202298	-0.074246	0.807887	1.60515	1.53368	-0.0712575	0.799751	-0.074246	0.807887	0.994054
Atf2	-0.229636	-0.204592	0.0241243	0.901833	-1.28623	-1.26119	0.0233235	0.92256	0.0233235	0.92256	0.994054
Atp5g3	-0.147392	-0.24995	-0.101676	0.580907	1.31042	1.20786	-0.101568	0.627504	-0.101568	0.627504	0.994054
Mtx2	-0.317273	-0.460241	-0.143718	0.547886	0.317937	0.174969	-0.143718	0.599493	-0.143718	0.599493	0.994054
Nfe2l2	0.0823864	-0.0725957	-0.154985	0.558984	0.524546	0.369564	-0.154029	0.604106	-0.154029	0.604106	0.994054
Agps	-0.0506314	-0.293633	-0.242892	0.280735	-0.143659	-0.386661	-0.242892	0.338236	-0.242892	0.338236	0.994054
Ttc30b	0.178219	0.239191	0.0536805	0.861753	0.249909	0.310882	0.0600088	0.837564	0.0536805	0.861753	0.994054
Ttc30a1	-0.0809189	0.17915	0.257199	0.493619	0.484643	0.744712	0.25818	0.45512	0.257199	0.493619	0.994054
Rbm45	0.0972203	0.167926	0.0692713	0.698166	-0.108071	-0.0373648	0.0692713	0.713786	0.0692713	0.713786	0.994054
Prkra	-0.0678172	-0.106921	-0.0400702	0.814821	0.5476	0.508496	-0.0400702	0.816696	-0.0400702	0.816696	0.994054
Fkbp7	0.329248	0.0736688	-0.257903	0.331981	0.481266	0.225688	-0.254589	0.34791	-0.254589	0.34791	0.994054
Plekha3	0.177647	-0.0115009	-0.188539	0.524994	-1.91049	-2.09964	-0.191931	0.601073	-0.191931	0.601073	0.994054
Ccdc141	-0.230514	0.0588419	0.282069	0.484544	-2.46302	-2.17366	0.28356	0.582875	0.28356	0.582875	0.994054
Sestd1	-0.016841	0.0571858	0.0662585	0.827376	-0.223423	-0.149397	0.0745408	0.83279	0.0745408	0.83279	0.994054
Zfp385b	-0.146973	-0.268603	-0.122555	0.663007	0.911097	0.789467	-0.122555	0.6685	-0.122555	0.6685	0.994054
AK039942	-0.42505	0.384307	0.805086	0.153651	-1.5036	-0.69424	0.817098	0.326985	0.817098	0.326985	0.994054
Cwc22	0.175089	0.506102	0.326995	0.187161	-0.562566	-0.231552	0.331406	0.225285	0.331406	0.225285	0.994054
Ube2e3	0.00032169	-0.159598	-0.161079	0.52031	-0.294382	-0.454301	-0.161079	0.576355	-0.161079	0.576355	0.994054
Itga4	0.636208	0.327028	-0.320231	0.482171	-0.922322	-1.2315	-0.306308	0.562654	-0.306308	0.562654	0.994054
Cerkl	0.0775621	0.326877	0.245232	0.570469	-0.518213	-0.268898	0.25324	0.606432	0.25324	0.606432	0.994054
Ssfa2	-0.109675	0.00943012	0.117614	0.509021	-1.66	-1.54089	0.121056	0.578716	0.121056	0.578716	0.994054
Pde1a	-0.268628	0.602481	0.857586	0.109522	-1.89295	-1.02184	0.885872	0.198315	0.885872	0.198315	0.994054
Prdx6-rs1-ps	-0.14203	-0.276195	-0.133356	0.575853	1.94031	1.80614	-0.133488	0.626377	-0.133488	0.626377	0.994054
Dnajc10	0.307742	-0.319546	-0.630505	0.0151981	-0.0149895	-0.642277	-0.628739	0.0388276	-0.628739	0.0388276	0.994054
Nckap1	-0.28657	-0.0669697	0.221366	0.309428	-0.846101	-0.626501	0.221366	0.444561	0.221366	0.444561	0.994054
Dusp19	0.0620932	0.188367	0.1217	0.628646	-0.183901	-0.0576279	0.127959	0.611105	0.1217	0.628646	0.994054
SKRP1	0.394334	0.406658	0.00782014	0.975019	0.877283	0.889607	0.0144391	0.960538	0.00782014	0.975019	0.994054
Nup35	-0.0920392	-0.196339	-0.104173	0.699466	0.294709	0.19041	-0.104173	0.71183	-0.104173	0.71183	0.994054
Zc3h15	0.0549158	-0.19835	-0.25457	0.174796	-0.126763	-0.380029	-0.251554	0.192231	-0.251554	0.192231	0.994054
Itgav	0.171555	-0.0289907	-0.200222	0.377841	1.29061	1.09007	-0.202628	0.342267	-0.200222	0.377841	0.994054
Calcrl	0.0629786	0.0474558	-0.014461	0.940657	0.0472659	0.031743	-0.014461	0.939857	-0.014461	0.940657	0.994054
Tfpi	0.102161	0.198724	0.0944394	0.686755	0.328396	0.424959	0.0944394	0.730523	0.0944394	0.730523	0.994054
Ctnnd1	-0.0229056	0.0525841	0.0765373	0.633962	0.162583	0.238073	0.0765373	0.663609	0.0765373	0.663609	0.994054
2700094K13Rik	0.109031	0.011567	-0.0975646	0.754812	0.595495	0.49803	-0.100167	0.77946	-0.100167	0.77946	0.994054
Tmx2	0.0511949	0.158645	0.107624	0.536591	1.12046	1.22791	0.107624	0.559415	0.107624	0.559415	0.994054
Med19	-0.163231	0.336779	0.4987	0.0361466	0.619741	1.11975	0.500301	0.0269804	0.4987	0.0361466	0.994054
Zdhhc5	-0.0246287	0.207015	0.232973	0.19091	-1.06591	-0.834264	0.230676	0.261579	0.230676	0.261579	0.994054
Clp1	-0.355123	-0.0660223	0.288082	0.103414	0.259382	0.548483	0.290617	0.134313	0.290617	0.134313	0.994054
Serping1	0.0560125	0.0283842	-0.0290777	0.868088	1.42419	1.39656	-0.0290777	0.871336	-0.0290777	0.871336	0.994054
Ube2l6	-0.082901	0.0129278	0.0956747	0.545075	2.10365	2.19948	0.095658	0.526006	0.0956747	0.545075	0.994054
Timm10	-0.345196	-0.135993	0.207748	0.343227	0.657346	0.866549	0.209341	0.471331	0.209341	0.471331	0.994054
Slc43a1	-0.145893	-0.0335941	0.11082	0.684073	0.263147	0.375445	0.11082	0.705061	0.11082	0.705061	0.994054
Slc43a3	-0.0537001	-0.179455	-0.128198	0.545967	0.411927	0.286171	-0.128198	0.592118	-0.128198	0.592118	0.994054
Ssrp1	0.0564456	-0.00325404	-0.0586138	0.709334	0.54723	0.48753	-0.0588738	0.728494	-0.0588738	0.728494	0.994054
Tnks1bp1	-0.119292	-0.20533	-0.0858927	0.646811	-0.469331	-0.55537	-0.0858927	0.65511	-0.0858927	0.65511	0.994054
mKIAA1741	0.00546165	-0.249696	-0.25629	0.226454	0.0605369	-0.194621	-0.257581	0.241591	-0.257581	0.241591	0.994054
Olfr1032	-0.0857106	-0.860485	-0.783428	0.269758	-1.46452	-2.23929	-0.80062	0.349109	-0.80062	0.349109	0.994054
Olfr1033	-0.299835	-0.887583	-0.592915	0.188157	-1.54493	-2.13267	-0.592915	0.266093	-0.592915	0.266093	0.994054
Ptprj	0.177705	0.144696	-0.0324635	0.862814	-0.762919	-0.795928	-0.0310621	0.876242	-0.0310621	0.876242	0.994054
Gtl-13	0.0999895	-0.248233	-0.34933	0.31966	0.0876617	-0.260561	-0.34623	0.374543	-0.34623	0.374543	0.994054
Nup160	0.0144378	0.107951	0.0944972	0.718948	-0.0813942	0.0121191	0.0914942	0.739674	0.0914942	0.739674	0.994054
Fnbp4	-0.0274003	-0.0977051	-0.0734468	0.776266	-1.35487	-1.42517	-0.0712446	0.806581	-0.0712446	0.806581	0.994054
Mtch2	0.0576273	-0.295376	-0.352946	0.0978372	0.514126	0.161122	-0.350932	0.135462	-0.350932	0.135462	0.994054
Ndufs3	-0.275268	0.0105254	0.28409	0.0936924	0.906426	1.19222	0.286292	0.149907	0.286292	0.149907	0.994054
Kbtbd4	-0.0863166	0.0437236	0.128159	0.504898	0.442412	0.572453	0.130031	0.528877	0.130031	0.528877	0.994054
Ptpmt1	-0.426433	-0.127882	0.296012	0.165029	-0.623564	-0.325013	0.297016	0.253906	0.297016	0.253906	0.994054
Celf1	-0.172404	-0.29782	-0.126791	0.44602	0.624073	0.498657	-0.126791	0.484862	-0.126791	0.484862	0.994054
Psmc3	-0.194126	-0.0683925	0.127053	0.420836	0.62028	0.746012	0.127053	0.499133	0.127053	0.499133	0.994054
Slc39a13	0.0457848	-0.307267	-0.354219	0.206688	0.257736	-0.0953152	-0.35151	0.223263	-0.35151	0.223263	0.994054
Sfpi1	0.506539	0.476332	-0.0291802	0.881032	1.46755	1.43735	-0.0310425	0.880813	-0.0291802	0.881032	0.994054
mKIAA0358	-0.133841	-0.291663	-0.155775	0.505213	-0.713095	-0.870917	-0.155775	0.547534	-0.155775	0.547534	0.994054
Madd	0.0290911	-0.29405	-0.325037	0.168755	-0.612619	-0.935759	-0.326191	0.20834	-0.326191	0.20834	0.994054
Nr1h3	0.0833735	0.151609	0.0697662	0.669141	-0.619733	-0.551497	0.0697662	0.707601	0.0697662	0.707601	0.994054
Acp2	0.207927	-0.00666853	-0.21516	0.272974	1.47083	1.25623	-0.213831	0.238446	-0.21516	0.272974	0.994054
Pacsin3	0.0614484	-0.213036	-0.273625	0.285325	0.373442	0.0989571	-0.276354	0.364254	-0.276354	0.364254	0.994054
Arfgap2	-0.0401001	-0.0801096	-0.038919	0.793577	0.528361	0.488351	-0.038919	0.807601	-0.038919	0.807601	0.994054
Lrp4	-0.133022	0.153545	0.287488	0.139782	0.0947167	0.381284	0.287428	0.169877	0.287428	0.169877	0.994054
mKIAA0097	0.188419	-0.392875	-0.581279	0.0258086	-0.219425	-0.800718	-0.583775	0.040894	-0.583775	0.040894	0.994054
F2	0.00760203	-0.0357884	-0.0423366	0.763999	1.15479	1.1114	-0.0423366	0.778999	-0.0423366	0.778999	0.994054
Zfp408	-0.065981	0.563756	0.623324	0.202702	-1.60908	-0.979345	0.638679	0.307603	0.638679	0.307603	0.994054
Arhgap1	0.358095	0.0370905	-0.321313	0.116845	0.99181	0.670806	-0.321313	0.128191	-0.321313	0.128191	0.994054
Atg13	-0.120023	0.0424946	0.161575	0.391614	0.228937	0.391455	0.164415	0.45157	0.164415	0.45157	0.994054
Harbi1	-0.229132	-0.0743771	0.154023	0.507714	0.349781	0.504535	0.154023	0.593077	0.154023	0.593077	0.994054
Ambra1	0.196971	-0.0536804	-0.248878	0.277975	0.231909	-0.0187424	-0.248878	0.327577	-0.248878	0.327577	0.994054
Dgkz	0.11365	0.335398	0.219468	0.322529	-1.34425	-1.1225	0.219468	0.407391	0.219468	0.407391	0.994054
Phf21a	0.73701	0.564115	-0.176624	0.691602	-0.88181	-1.05471	-0.170245	0.746767	-0.170245	0.746767	0.994054
Pex16	-0.0986804	0.215555	0.314826	0.134363	0.0795777	0.393813	0.312281	0.209974	0.312281	0.209974	0.994054
Cry2	-0.0932862	-0.259967	-0.1659	0.33107	0.705206	0.538525	-0.168503	0.301382	-0.1659	0.33107	0.994054
mPHLL2	-0.285836	-0.412244	-0.127741	0.551294	1.23122	1.10481	-0.125591	0.525305	-0.127741	0.551294	0.994054
Slc35c1	0.103161	0.0706263	-0.0322926	0.854896	0.706693	0.674158	-0.030691	0.858136	-0.030691	0.858136	0.994054
Trp53i11	0.19541	-0.344965	-0.538582	0.112726	0.338348	-0.202027	-0.542446	0.152168	-0.542446	0.152168	0.994054
Cd82	0.0842416	0.000738369	-0.0816352	0.644132	1.18994	1.10643	-0.0816352	0.681774	-0.0816352	0.681774	0.994054
Ext2	0.00825722	0.0890487	0.0816975	0.654802	0.24363	0.324421	0.0814165	0.684591	0.0814165	0.684591	0.994054
Alkbh3	-0.0232873	0.294639	0.318451	0.210197	0.265145	0.58307	0.316212	0.281295	0.316212	0.281295	0.994054
Hsd17b12	-0.238891	-0.270677	-0.031613	0.807309	0.773665	0.741879	-0.031613	0.806564	-0.031613	0.807309	0.994054
Ttc17	-0.0292382	0.143492	0.170707	0.37308	0.0909073	0.263638	0.170707	0.416865	0.170707	0.416865	0.994054
Api5	-0.039761	-0.0268122	0.0136655	0.920991	0.0431711	0.0561198	0.0136655	0.934437	0.0136655	0.934437	0.994054
B230118H07Rik	-0.357723	-0.0223166	0.331644	0.201334	-1.14091	-0.805504	0.337785	0.246722	0.337785	0.246722	0.994054
Traf6	-0.536251	0.120089	0.652904	0.0765748	-0.399396	0.256944	0.65854	0.0728667	0.652904	0.0765748	0.994054
Prr5l	-0.0439543	0.0758323	0.111309	0.789119	-0.375219	-0.255433	0.120238	0.785672	0.111309	0.789119	0.994054
Commd9	0.139887	0.0832712	-0.0554179	0.723117	1.43486	1.37825	-0.0553612	0.734383	-0.0553612	0.734383	0.994054
Trim44	0.217624	-0.0188483	-0.239516	0.397524	0.377146	0.140673	-0.239043	0.477125	-0.239043	0.477125	0.994054
Pamr1	0.317478	0.170884	-0.143342	0.699598	1.03695	0.890352	-0.146345	0.717532	-0.146345	0.717532	0.994054
Slc1a2	0.145588	0.125843	-0.0193378	0.892202	0.980516	0.960771	-0.0193378	0.8966	-0.0193378	0.8966	0.994054
Cd44	0.51972	0.49033	-0.0259141	0.944004	1.14731	1.11792	-0.0271153	0.933239	-0.0259141	0.944004	0.994054
Pdhx	-0.280691	-0.180663	0.100001	0.577443	0.477512	0.57754	0.101502	0.587745	0.101502	0.587745	0.994054
Apip	-0.425563	-0.431343	-0.00461039	0.980366	0.968194	0.962413	-0.00461039	0.971773	-0.00461039	0.980366	0.994054
Cat	-0.144598	0.00887848	0.154414	0.400856	1.10133	1.25481	0.154414	0.451687	0.154414	0.451687	0.994054
Abtb2	0.13204	0.1779	0.0420089	0.848107	-0.369303	-0.323444	0.0454582	0.846159	0.0420089	0.848107	0.994054
Caprin1	0.108266	0.0588192	-0.0500929	0.775364	-0.0517677	-0.101214	-0.0500929	0.797035	-0.0500929	0.797035	0.994054
Lmo2	0.22623	-0.31803	-0.546212	0.0987979	-0.299838	-0.844099	-0.54738	0.130537	-0.54738	0.130537	0.994054
Fbxo3	-0.13841	0.000761624	0.138166	0.394367	0.277754	0.416926	0.138166	0.443677	0.138166	0.443677	0.994054
Cd59b	-0.125068	-0.0594756	0.0667883	0.795949	1.65239	1.71799	0.0627186	0.817916	0.0627186	0.817916	0.994054
Cd59a	-0.0919172	-0.117468	-0.0261539	0.922197	1.10755	1.08199	-0.0261539	0.919264	-0.0261539	0.922197	0.994054
Hipk3	-0.224689	-0.000120438	0.222152	0.250991	-2.10574	-1.88117	0.226332	0.333821	0.226332	0.333821	0.994054
Tcp11l1	0.389346	0.176299	-0.216451	0.588719	-0.805392	-1.01844	-0.212848	0.650876	-0.212848	0.650876	0.994054
Depdc7	-0.405333	-0.129888	0.276127	0.144754	-0.229287	0.0461579	0.273298	0.228796	0.273298	0.228796	0.994054
Qser1	-0.140828	0.0549942	0.189297	0.501489	-2.20928	-2.01346	0.196897	0.591135	0.196897	0.591135	0.994054
Eif3m	-0.22428	-0.440437	-0.215698	0.134442	0.0975913	-0.118565	-0.215698	0.16359	-0.215698	0.16359	0.994054
0610012H03Rik	-0.873042	-0.400571	0.471104	0.0330069	0.686426	1.1589	0.470268	0.0788077	0.470268	0.0788077	0.994054
Rcn1	0.193293	-0.074064	-0.266632	0.263907	-0.12612	-0.393477	-0.266632	0.309146	-0.266632	0.309146	0.994054
Elp4	0.051755	-0.13618	-0.186916	0.382787	0.377864	0.189929	-0.186916	0.392933	-0.186916	0.392933	0.994054
Immp1l	-0.590145	-0.0119548	0.575129	0.010256	-1.17358	-0.595386	0.575147	0.0349591	0.575147	0.0349591	0.994054
2700007P21Rik	-0.108454	-0.253188	-0.14352	0.488782	0.869505	0.72477	-0.14352	0.489027	-0.14352	0.489027	0.994054
Mett5d1	-0.0534818	0.15492	0.203222	0.533248	0.961206	1.16961	0.210463	0.491238	0.203222	0.533248	0.994054
Bdnf	-0.25587	-0.267352	-0.0136251	0.971541	-1.01094	-1.02242	-0.0134249	0.967963	-0.0136251	0.971541	0.994054
Lin7c	-0.282687	-0.0802205	0.200946	0.211036	0.398861	0.601328	0.201367	0.187314	0.200946	0.211036	0.994054
Lgr4	-0.196454	0.0248708	0.221859	0.229761	-1.14184	-0.920513	0.221859	0.236247	0.221859	0.236247	0.994054
Bbox1	-0.2459	-0.153299	0.0908985	0.551571	0.564316	0.656917	0.0908985	0.618289	0.0908985	0.618289	0.994054
Nop10	-0.064533	0.18505	0.24842	0.158055	2.24622	2.49581	0.251325	0.225594	0.251325	0.225594	0.994054
Slc12a6	-0.103885	-0.166744	-0.0621021	0.836639	-1.10074	-1.16359	-0.0607007	0.857455	-0.0607007	0.857455	0.994054
Tmem85	-0.106726	-0.0259673	0.0810578	0.633673	1.11113	1.19189	0.0801376	0.661784	0.0801376	0.661784	0.994054
2410042D21Rik	-0.0664458	-0.262452	-0.196084	0.468147	-0.316872	-0.512879	-0.197281	0.512221	-0.197281	0.512221	0.994054
2900064A13Rik	-0.28062	-0.112596	0.169347	0.242962	0.666471	0.834495	0.169347	0.265131	0.169347	0.265131	0.994054
Aven	0.110789	-0.125091	-0.237195	0.26025	0.302702	0.0668219	-0.236923	0.307927	-0.236923	0.307927	0.994054
Arhgap11a	0.406415	-0.243371	-0.671917	0.297889	-1.05983	-1.70962	-0.661907	0.38969	-0.661907	0.38969	0.994054
mKIAA0560	-0.254631	-0.518875	-0.268016	0.281321	0.423454	0.15921	-0.262546	0.286955	-0.262546	0.286955	0.994054
Aqr	-0.0775736	-0.0261929	0.0486652	0.775759	0.0722625	0.123643	0.0527207	0.782543	0.0527207	0.782543	0.994054
Zfp770	-0.145929	0.386939	0.530237	0.0982326	-1.63504	-1.10218	0.535844	0.179147	0.535844	0.179147	0.994054
Atpbd4	-0.0631296	-0.026852	0.0332146	0.881139	0.790966	0.827243	0.0332146	0.899204	0.0332146	0.899204	0.994054
Meis2	0.181156	-0.0369876	-0.223986	0.464283	0.0973086	-0.120835	-0.216761	0.496067	-0.216761	0.496067	0.994054
Spred1	-0.317572	-0.306396	0.0084196	0.936448	-1.79195	-1.78078	0.00821939	0.969306	0.00821939	0.969306	0.994054
Fam98b	-0.125387	-0.154514	-0.0282321	0.867625	0.549377	0.520251	-0.0282321	0.871543	-0.0282321	0.871543	0.994054
Eif2ak4	0.395071	0.290712	-0.110667	0.719474	-1.33938	-1.44374	-0.102154	0.772224	-0.102154	0.772224	0.994054
Srp14	-0.0674643	-0.125447	-0.0559517	0.788619	0.927965	0.869982	-0.0583541	0.812525	-0.0583541	0.812525	0.994054
Bmf	-0.138634	-0.768458	-0.626739	0.198096	-0.0976097	-0.727434	-0.640983	0.242563	-0.640983	0.242563	0.994054
5430417L22Rik	0.399682	-0.150113	-0.547735	0.0745956	-0.762206	-1.312	-0.546484	0.142007	-0.546484	0.142007	0.994054
A430105I19Rik	0.0423665	0.128459	0.0684128	0.874172	-1.11469	-1.0286	0.082513	0.87931	0.082513	0.87931	0.994054
Ivd	-0.369676	-0.207902	0.161412	0.309262	0.875054	1.03683	0.161412	0.317328	0.161412	0.317328	0.994054
Bahd1	0.236368	0.0806848	-0.158741	0.463469	0.763774	0.608091	-0.155048	0.447296	-0.158741	0.463469	0.994054
Chst14	0.645718	0.0977221	-0.555331	0.101692	1.6222	1.0742	-0.550947	0.0717633	-0.555331	0.101692	0.994054
Ccdc32	0.0171811	0.021608	0.00440884	0.98127	1.00803	1.01246	0.00420864	0.974793	0.00440884	0.98127	0.994054
Rpusd2	-0.152107	0.349281	0.50212	0.0575817	0.438834	0.940222	0.500815	0.056732	0.50212	0.0575817	0.994054
Fam82a2	-0.154141	-0.0483464	0.108519	0.618487	-0.136	-0.0302059	0.108519	0.707905	0.108519	0.707905	0.994054
Gchfr	-0.0729173	-0.427362	-0.352181	0.129421	1.43522	1.08077	-0.356013	0.184321	-0.356013	0.184321	0.994054
Dnajc17	0.281056	0.0864279	-0.196046	0.517121	0.775251	0.580623	-0.196046	0.541501	-0.196046	0.541501	0.994054
Zfyve19	-0.0589262	-0.100413	-0.0418152	0.835369	-0.235932	-0.27742	-0.0418152	0.847929	-0.0418152	0.847929	0.994054
Vps18	-0.0414541	0.24513	0.283706	0.201432	0.480294	0.766879	0.286168	0.180308	0.283706	0.201432	0.994054
Dll4	-0.308613	-0.638563	-0.331349	0.210449	0.797437	0.467486	-0.331349	0.214429	-0.331349	0.214429	0.994054
Chac1	0.246587	0.179888	-0.0652655	0.873678	0.865758	0.799059	-0.0652655	0.87672	-0.0652655	0.87672	0.994054
Ino80	-0.151563	-0.220865	-0.0690928	0.792246	-1.45453	-1.52383	-0.0690928	0.825133	-0.0690928	0.825133	0.994054
Exd1	-0.195817	-0.0768256	0.116745	0.747275	-0.322196	-0.203205	0.114342	0.768781	0.114342	0.768781	0.994054
1500003O03Rik	-0.0425169	-0.234918	-0.191705	0.238046	0.488966	0.296565	-0.191705	0.217875	-0.191705	0.238046	0.994054
Ndufaf1	-0.137799	0.0338334	0.174181	0.395734	0.388452	0.560084	0.170835	0.487939	0.170835	0.487939	0.994054
Rtf1	0.097507	-0.0454768	-0.142432	0.516526	0.246212	0.103228	-0.14349	0.531895	-0.14349	0.531895	0.994054
Itpka	-0.42203	0.393713	0.806967	0.0812681	-1.06796	-0.252212	0.811108	0.116218	0.811108	0.116218	0.994054
Rpap1	0.124273	0.106181	-0.0210753	0.928719	-0.202331	-0.220423	-0.0204747	0.945045	-0.0204747	0.945045	0.994054
Mga	-0.0068704	-0.0633289	-0.0578531	0.859837	-1.16158	-1.21804	-0.0578531	0.869718	-0.0578531	0.869718	0.994054
mKIAA4252	-0.0819109	-0.178397	-0.102364	0.750157	-1.86599	-1.96248	-0.0979593	0.791691	-0.0979593	0.791691	0.994054
Mapkbp1	0.0896675	-0.0137817	-0.114542	0.790361	-1.05847	-1.16192	-0.111339	0.8322	-0.111339	0.8322	0.994054
Jmjd7	0.13803	-0.273497	-0.40887	0.280683	0.620807	0.20928	-0.416878	0.328165	-0.416878	0.328165	0.994054
Ehd4	0.523205	0.300532	-0.223062	0.394702	1.1253	0.902625	-0.22424	0.426589	-0.22424	0.426589	0.994054
Vps39	-0.0710262	0.0640346	0.134521	0.490235	-0.0436872	0.0913736	0.136188	0.514596	0.136188	0.514596	0.994054
Tmem87a	-0.810109	-0.0199637	0.791816	0.00673313	-0.525349	0.264795	0.791084	0.0282715	0.791084	0.0282715	0.994054
Ganc	0.152614	0.0403035	-0.11082	0.6594	-0.468841	-0.581152	-0.11082	0.703355	-0.11082	0.703355	0.994054
Capn3	0.0476243	-0.065243	-0.115886	0.620799	-0.404691	-0.517559	-0.115886	0.654201	-0.115886	0.654201	0.994054
Zfp106	-0.00862207	-0.136714	-0.130549	0.568579	-2.5487	-2.67679	-0.126144	0.625154	-0.126144	0.625154	0.994054
Snap23	0.119394	-0.216314	-0.334184	0.074689	0.426869	0.0911612	-0.335978	0.11481	-0.335978	0.11481	0.994054
Haus2	-0.185027	-0.221522	-0.0362552	0.884195	-0.0173591	-0.0538542	-0.0362552	0.890243	-0.0362552	0.890243	0.994054
Stard9	-0.128975	0.810033	0.925024	0.0877216	-3.03906	-2.10005	0.938482	0.209497	0.938482	0.209497	0.994054
AK087617	0.182318	0.314907	0.089422	0.86512	-4.38669	-4.25411	-0.250849	0.88085	-0.250849	0.88085	0.994054
mKIAA0847	0.106641	0.610998	0.505419	0.166812	-0.872614	-0.368257	0.511312	0.248149	0.511312	0.248149	0.994054
Cdan1	0.267096	-0.00826628	-0.284296	0.408525	-0.218903	-0.494265	-0.272533	0.461916	-0.272533	0.461916	0.994054
Ttbk2	0.10834	0.076884	-0.0292922	0.927137	-2.24133	-2.27279	-0.028091	0.941934	-0.028091	0.941934	0.994054
Tmem62	-0.053158	-0.114065	-0.0645345	0.804356	0.148321	0.0874138	-0.0586677	0.818804	-0.0586677	0.818804	0.994054
Lcmt2	0.269137	0.042647	-0.223018	0.443114	0.581816	0.355325	-0.229024	0.501718	-0.229024	0.501718	0.994054
Zscan29	-0.186654	-0.196705	-0.0120321	0.954413	-0.671735	-0.681786	-0.0116317	0.959817	-0.0116317	0.959817	0.994054
Tubgcp4	-0.321588	0.273685	0.592242	0.0439413	-1.24547	-0.650199	0.596661	0.0953399	0.596661	0.0953399	0.994054
Trp53bp1	-0.46334	-0.114529	0.348557	0.330794	-1.00996	-0.661152	0.351308	0.394907	0.351308	0.394907	0.994054
53BP1	-0.451004	-0.0473835	0.39834	0.265778	-1.04431	-0.640691	0.400545	0.340167	0.400545	0.340167	0.994054
Ppip5k1	0.041852	0.228103	0.180043	0.72247	-1.25361	-1.06736	0.180043	0.760094	0.180043	0.760094	0.994054
Catsper2	-0.229562	-0.454115	-0.236728	0.552563	-1.04089	-1.26544	-0.232724	0.608094	-0.232724	0.608094	0.994054
Pdia3	-0.0204526	-0.251686	-0.230604	0.16086	0.489613	0.25838	-0.229647	0.17207	-0.229647	0.17207	0.994054
Serf2	0.12775	0.0307317	-0.0990454	0.716819	1.46262	1.3656	-0.0944468	0.756067	-0.0944468	0.756067	0.994054
2310003F16Rik	-0.0183705	-0.149117	-0.131523	0.549422	0.897774	0.767027	-0.132594	0.59562	-0.132594	0.59562	0.994054
Mfap1b	-0.115407	-0.159318	-0.0445275	0.797014	0.421389	0.377479	-0.0454602	0.781063	-0.0445275	0.797014	0.994054
Mfap1a	-0.115407	-0.159318	-0.0445275	0.797014	0.421389	0.377479	-0.0454602	0.781063	-0.0445275	0.797014	0.994054
Wdr76	0.283506	-0.674157	-0.966368	0.0181284	0.322022	-0.63564	-0.957571	0.0276938	-0.957571	0.0276938	0.994054
Casc4	-0.542603	-0.472199	0.0676901	0.888764	0.456661	0.527065	0.0649578	0.855157	0.0676901	0.888764	0.994054
Ctdspl2	-0.0773974	-0.431756	-0.353363	0.203234	-1.33794	-1.6923	-0.353363	0.266912	-0.353363	0.266912	0.994054
Eif3j	-0.114805	-0.345392	-0.231761	0.284507	0.548027	0.31744	-0.231761	0.31991	-0.231761	0.31991	0.994054
Spg11	-0.0952234	0.0050539	0.0991041	0.652082	-0.739713	-0.639435	0.100806	0.685782	0.100806	0.685782	0.994054
B2m	0.0256955	0.0319091	0.00641885	0.959385	1.73822	1.74443	0.00681925	0.97053	0.00681925	0.97053	0.994054
Shf	0.712924	0.17862	-0.535608	0.07467	0.0928785	-0.441426	-0.53594	0.0944656	-0.53594	0.0944656	0.994054
Gatm	0.177417	0.484721	0.306803	0.130247	0.728889	1.03619	0.30947	0.169738	0.30947	0.169738	0.994054
Spata5l1	0.0797357	-0.102216	-0.185626	0.472619	0.258402	0.0764502	-0.18317	0.464644	-0.185626	0.472619	0.994054
Slc30a4	-0.283039	-0.239935	0.0435021	0.861324	-1.33376	-1.29066	0.0423009	0.887058	0.0423009	0.887058	0.994054
Pldn	0.339972	0.11519	-0.224138	0.231252	0.0446429	-0.180139	-0.22589	0.275283	-0.22589	0.275283	0.994054
Sqrdl	-0.200681	-0.0793829	0.119686	0.468427	0.662323	0.783622	0.119844	0.500945	0.119844	0.500945	0.994054
Sema6d	0.338269	0.165665	-0.176264	0.500035	-1.27628	-1.44889	-0.169485	0.573853	-0.169485	0.573853	0.994054
Dut	0.055282	-0.250071	-0.304436	0.159585	0.0146043	-0.290749	-0.304436	0.166258	-0.304436	0.166258	0.994054
Fbn1	0.42859	-0.156214	-0.584351	0.0893251	0.643416	0.0586116	-0.588416	0.11583	-0.588416	0.11583	0.994054
AK028650	0.0371263	0.644966	0.602245	0.273081	-2.07238	-1.46455	0.609837	0.363414	0.609837	0.363414	0.994054
Cep152	0.135781	-0.517876	-0.663419	0.233258	-1.9345	-2.58816	-0.662272	0.32739	-0.662272	0.32739	0.994054
Eid1	0.186943	-0.190538	-0.376648	0.155122	1.54992	1.17244	-0.379919	0.215424	-0.379919	0.215424	0.994054
Secisbp2l	0.0192839	-0.151797	-0.171185	0.342368	-0.548321	-0.719402	-0.170927	0.384692	-0.170927	0.384692	0.994054
Cops2	-0.142487	-0.269603	-0.125794	0.484147	-0.15312	-0.280237	-0.125794	0.523658	-0.125794	0.523658	0.994054
Galk2	-0.0589523	-0.0760219	-0.0184868	0.922817	0.118447	0.101377	-0.0168852	0.927484	-0.0168852	0.927484	0.994054
Dtwd1	-0.126345	-0.0264979	0.0976952	0.656865	0.771505	0.871351	0.100898	0.730897	0.100898	0.730897	0.994054
Slc27a2	-0.350099	-0.160093	0.19003	0.261413	0.0199478	0.209954	0.19003	0.329785	0.19003	0.329785	0.994054
Hdc	0.492696	0.0404298	-0.454329	0.155345	0.902664	0.450397	-0.455043	0.149775	-0.454329	0.155345	0.994054
Gabpb1	-0.131676	-0.0501396	0.0817417	0.764457	-0.55007	-0.468534	0.0791391	0.772285	0.0791391	0.772285	0.994054
mUBPY	0.13832	-0.231741	-0.373128	0.103625	-0.0828674	-0.452928	-0.370905	0.133618	-0.370905	0.133618	0.994054
Usp8	-0.0983828	0.0206742	0.118095	0.533104	-0.725739	-0.606682	0.117613	0.59673	0.117613	0.59673	0.994054
AK164850	0.0412118	0.563876	0.5202	0.213765	-3.20127	-2.67861	0.520277	0.409396	0.520277	0.409396	0.994054
ChaK	-0.166242	-0.0932507	0.0708007	0.771594	-2.66783	-2.59484	0.0734764	0.811035	0.0734764	0.811035	0.994054
Trpm7	-0.197037	-0.372334	-0.177184	0.516337	-2.23495	-2.41025	-0.179562	0.584765	-0.179562	0.584765	0.994054
2010106G01Rik	0.0464144	0.0370527	-0.00962835	0.976624	-0.0332308	-0.0425928	-0.00962835	0.964435	-0.00962835	0.976624	0.994054
Ap4e1	-0.136251	-0.475277	-0.337379	0.53606	-0.198034	-0.537061	-0.337379	0.58028	-0.337379	0.58028	0.994054
Blvra	-0.105823	-0.132327	-0.0249309	0.919615	0.91669	0.890187	-0.0249309	0.919481	-0.0249309	0.919615	0.994054
Itpripl1	0.53734	0.608478	0.0668494	0.78608	0.113213	0.184351	0.0690516	0.793347	0.0690516	0.793347	0.994054
Snrnp200	-0.0568842	-0.105556	-0.0489844	0.797221	0.274439	0.225767	-0.0489844	0.815384	-0.0489844	0.815384	0.994054
Ciao1	-0.05079	0.0646819	0.116736	0.415596	1.13754	1.25301	0.116736	0.426191	0.116736	0.426191	0.994054
Tmem127	0.00427275	0.147112	0.14237	0.427308	0.556036	0.698876	0.142084	0.439282	0.142084	0.439282	0.994054
Stard7	-0.325123	-0.0320178	0.294999	0.125668	-0.185426	0.107679	0.292223	0.163399	0.292223	0.163399	0.994054
Adra2b	-0.170439	-0.0269221	0.139523	0.644821	0.229337	0.372854	0.139523	0.676862	0.139523	0.676862	0.994054
Fahd2a	-0.155412	-0.09038	0.0640395	0.714625	1.136	1.20103	0.0670425	0.756935	0.0670425	0.756935	0.994054
Zfp661	-0.149061	-0.0812317	0.0649397	0.837193	-0.752363	-0.684534	0.0635383	0.857934	0.0635383	0.857934	0.994054
Mrps5	-0.0694163	0.0416304	0.112466	0.493226	0.500368	0.611414	0.109374	0.501495	0.109374	0.501495	0.994054
Nphp1	-0.665912	0.0462112	0.710878	0.0999045	-1.19832	-0.486194	0.706249	0.162136	0.706249	0.162136	0.994054
Bcl2l11	-0.0134612	-0.0357044	-0.0188633	0.954233	0.168066	0.145823	-0.0188634	0.947323	-0.0188633	0.954233	0.994054
Anapc1	-0.238258	0.0525446	0.292543	0.29467	-0.723916	-0.433113	0.292543	0.408911	0.292543	0.408911	0.994054
Mertk	0.293382	0.0475271	-0.247044	0.176	-0.172877	-0.418732	-0.246506	0.209097	-0.246506	0.209097	0.994054
Tmem87b	-0.0702079	-0.120424	-0.049101	0.830365	0.546668	0.496452	-0.049101	0.841079	-0.049101	0.841079	0.994054
Zc3h8	-0.242496	-0.829995	-0.587362	0.0186533	-0.192747	-0.780246	-0.588238	0.0278315	-0.588238	0.0278315	0.994054
Ttl	-0.240517	-0.275493	-0.0337737	0.923022	1.39209	1.35711	-0.0337737	0.918194	-0.0337737	0.923022	0.994054
Polr1b	-0.186719	-0.134586	0.0510767	0.801578	0.365116	0.41725	0.0510767	0.797204	0.0510767	0.801578	0.994054
Chchd5	0.0574941	0.156265	0.098469	0.630841	1.56694	1.66571	0.0989707	0.638734	0.0989707	0.638734	0.994054
Slc20a1	-0.141777	0.0711617	0.21519	0.452391	-0.744706	-0.531767	0.209385	0.532963	0.209385	0.532963	0.994054
Il1a	0.354653	0.366528	0.00661849	0.970576	-0.242939	-0.231064	0.0136374	0.958399	0.00661849	0.970576	0.994054
Sirpa	0.219097	0.250364	0.0341905	0.873719	0.741061	0.772328	0.0281532	0.916721	0.0281532	0.916721	0.994054
Stk35	-0.492103	-0.40267	0.0869813	0.758686	-1.44633	-1.35689	0.0849793	0.809244	0.0849793	0.809244	0.994054
Snrpb	0.0469395	0.0934055	0.0474515	0.772459	0.985658	1.03212	0.0462038	0.807015	0.0462038	0.807015	0.994054
Nop56	-0.140149	-0.0928034	0.0486168	0.808257	0.899495	0.946841	0.0486168	0.811103	0.0486168	0.811103	0.994054
Idh3b	-0.322807	-0.0418831	0.28003	0.102552	0.76635	1.04727	0.281866	0.179323	0.281866	0.179323	0.994054
Fam113a	-0.0483289	-0.147842	-0.100194	0.738933	-0.0658125	-0.165326	-0.100194	0.764269	-0.100194	0.764269	0.994054
mVps16	0.116791	-0.152707	-0.271991	0.343215	0.708525	0.439026	-0.267047	0.37541	-0.267047	0.37541	0.994054
Vps16	0.0192843	0.0812174	0.0618528	0.718451	0.378227	0.44016	0.0618528	0.732323	0.0618528	0.732323	0.994054
Ptpra	-0.147016	0.067504	0.210821	0.293579	-1.45203	-1.23751	0.212051	0.352689	0.212051	0.352689	0.994054
Mrps26	-0.169687	-0.0478283	0.120279	0.576882	0.315799	0.437657	0.121602	0.659404	0.121602	0.659404	0.994054
Ubox5	0.642227	0.682054	0.0402394	0.909882	0.445148	0.484976	0.0412404	0.897715	0.0402394	0.909882	0.994054
Fastkd5	-0.613264	-0.0840023	0.53134	0.0238405	-0.0610794	0.468182	0.528233	0.0407166	0.528233	0.0407166	0.994054
Prosapip1	0.170791	0.44613	0.276417	0.279281	-0.799626	-0.524288	0.273664	0.319515	0.273664	0.319515	0.994054
Ddrgk1	0.0115548	-0.01062	-0.023134	0.928046	1.33968	1.3175	-0.024135	0.924787	-0.023134	0.928046	0.994054
Itpa	0.0780335	0.11951	0.0424572	0.82715	0.972552	1.01403	0.0424572	0.838274	0.0424572	0.838274	0.994054
Ppp1r14c	-0.296078	0.215607	0.516984	0.189715	-0.842438	-0.330755	0.513958	0.32776	0.513958	0.32776	0.994054
Atrn	-0.11904	0.147381	0.26705	0.119406	-0.693567	-0.427146	0.264582	0.155975	0.264582	0.155975	0.994054
Siglec1	0.894235	0.61511	-0.276558	0.312611	0.819488	0.540362	-0.280804	0.35061	-0.280804	0.35061	0.994054
1700037H04Rik	-0.492582	0.185209	0.679214	0.0280464	0.134166	0.811957	0.677545	0.0614346	0.677545	0.0614346	0.994054
Cenpb	0.00167855	0.262156	0.260643	0.24898	-2.50664	-2.24617	0.258119	0.345391	0.258119	0.345391	0.994054
2310035K24Rik	0.0286915	0.134177	0.103435	0.612161	1.05027	1.15575	0.103435	0.607044	0.103435	0.612161	0.994054
Mavs	-0.0144473	-0.0712534	-0.0585675	0.725964	-0.0316348	-0.0884411	-0.0585675	0.752518	-0.0585675	0.752518	0.994054
Pank2	-0.507445	0.0343496	0.543639	0.024501	-0.176958	0.364837	0.540269	0.0367607	0.540269	0.0367607	0.994054
Rnf24	0.0876356	-0.506816	-0.59806	0.111894	1.47955	0.885096	-0.598794	0.08566	-0.59806	0.111894	0.994054
Smox	0.337413	-0.137982	-0.483427	0.196605	-0.147628	-0.623023	-0.473141	0.252343	-0.473141	0.252343	0.994054
Prnp	-0.232079	-0.242755	-0.00923058	0.961858	1.05762	1.04694	-0.00923058	0.955973	-0.00923058	0.961858	0.994054
Rassf2	0.513441	0.692753	0.176625	0.676642	0.288575	0.467887	0.18377	0.631077	0.176625	0.676642	0.994054
svct2	0.114832	0.236617	0.122524	0.617148	0.475348	0.597134	0.121601	0.622776	0.121601	0.622776	0.994054
Slc23a2	-0.0979249	0.193057	0.288857	0.197729	0.464676	0.755658	0.290476	0.200523	0.290476	0.200523	0.994054
5730494N06Rik	-0.124796	-0.088323	0.0338892	0.867012	0.729483	0.765955	0.0338892	0.870181	0.0338892	0.870181	0.994054
Pcna	-0.070419	-0.11984	-0.0486417	0.792301	0.609461	0.56004	-0.0486417	0.809265	-0.0486417	0.809265	0.994054
Cds2	0.21258	0.020933	-0.193042	0.355612	-0.244896	-0.436543	-0.191858	0.421364	-0.191858	0.421364	0.994054
Gpcpd1	-1.14946	-0.343304	0.800456	0.0789126	-1.1316	-0.325444	0.807984	0.00680568	0.800456	0.0789126	0.994054
1110034G24Rik	-0.603062	0.0499187	0.652645	0.0195073	-0.34156	0.31142	0.649524	0.032942	0.649524	0.032942	0.994054
Trmt6	0.0322517	-0.3354	-0.370739	0.104172	0.259869	-0.107783	-0.367833	0.143575	-0.367833	0.143575	0.994054
Crls1	-0.327741	-0.27031	0.0578896	0.763574	-0.490556	-0.433125	0.0578896	0.817209	0.0578896	0.817209	0.994054
Bmp2	0.305061	0.844464	0.540044	0.0220742	-1.08619	-0.546791	0.540808	0.0500055	0.540808	0.0500055	0.994054
Hao1	-0.21895	-0.240914	-0.0225983	0.884715	0.944006	0.922042	-0.0225983	0.888053	-0.0225983	0.888053	0.994054
Tmx4	-0.270904	-0.0671316	0.20536	0.341407	0.533925	0.737697	0.20536	0.402166	0.20536	0.402166	0.994054
Plcb1	-0.156846	-0.234175	-0.0768501	0.795018	-0.811589	-0.888917	-0.0801307	0.811936	-0.0801307	0.811936	0.994054
Plcb4	-0.147992	-0.236922	-0.0926931	0.788663	-0.586246	-0.675177	-0.0926931	0.816665	-0.0926931	0.816665	0.994054
Mkks	-0.298243	0.277579	0.5676	0.143558	-3.0175	-2.44168	0.575608	0.287921	0.575608	0.287921	0.994054
2210009G21Rik	-0.06974	-0.276269	-0.217922	0.618438	-0.94144	-1.14797	-0.214719	0.671177	-0.214719	0.671177	0.994054
Jag1	-0.325283	-0.0184127	0.308583	0.300688	-0.483742	-0.176872	0.308677	0.375791	0.308677	0.375791	0.994054
Btbd3	-0.124314	-0.279687	-0.1602	0.545708	0.162025	0.00665234	-0.154995	0.552133	-0.154995	0.552133	0.994054
Tasp1	0.329485	-0.204904	-0.534448	0.189903	-1.13846	-1.67285	-0.53538	0.284766	-0.53538	0.284766	0.994054
Esf1	-0.0051537	-0.115803	-0.113169	0.596642	0.242897	0.132248	-0.112189	0.596232	-0.113169	0.596642	0.994054
2310003L22Rik	-0.121879	0.103199	0.225228	0.401517	-0.158085	0.0669929	0.225228	0.389878	0.225228	0.401517	0.994054
Macrod2	-0.156864	0.113939	0.26933	0.181824	0.90792	1.17872	0.268942	0.153863	0.26933	0.181824	0.994054
Kif16b	0.390667	-0.319371	-0.718531	0.0666513	-0.0639752	-0.774013	-0.709542	0.0727531	-0.709542	0.0727531	0.994054
Snrpb2	0.170454	-0.0990139	-0.268272	0.252565	0.627824	0.358356	-0.272407	0.324268	-0.272407	0.324268	0.994054
Dstn	-0.0604352	-0.173128	-0.113709	0.479281	1.01383	0.901136	-0.113709	0.486401	-0.113709	0.486401	0.994054
Rrbp1	0.206441	0.102629	-0.103587	0.632594	0.672957	0.569144	-0.103587	0.673685	-0.103587	0.673685	0.994054
Snx5	0.00668556	-0.248349	-0.254687	0.146374	-0.153407	-0.408442	-0.255723	0.190026	-0.255723	0.190026	0.994054
8430406I07Rik	-0.443654	0.0488318	0.490044	0.0383386	-0.797669	-0.305184	0.489566	0.0620036	0.489566	0.0620036	0.994054
Csrp2bp	-0.010766	-0.0495292	-0.0419521	0.83909	-1.28622	-1.32498	-0.0387489	0.860685	-0.0387489	0.860685	0.994054
Polr3f	-0.260008	-0.0583341	0.202676	0.340382	0.551325	0.752999	0.201872	0.365052	0.201872	0.365052	0.994054
Rbbp9	-0.171197	0.108341	0.278412	0.172275	1.15009	1.42963	0.280096	0.266255	0.280096	0.266255	0.994054
Sec23b	-0.234944	-0.00468092	0.228935	0.182411	0.760161	0.990424	0.228935	0.177639	0.228935	0.182411	0.994054
Gm561	-0.0611254	-0.518092	-0.458896	0.0196432	1.12613	0.669166	-0.455066	0.0277334	-0.455066	0.0277334	0.994054
Rin2	0.155316	-0.00963286	-0.16662	0.497967	-0.436947	-0.601897	-0.16662	0.551348	-0.16662	0.551348	0.994054
Naa20	-0.249265	-0.41093	-0.165569	0.53634	0.0821494	-0.0795158	-0.165569	0.574303	-0.165569	0.574303	0.994054
Crnkl1	-0.10699	-0.0714904	0.0345541	0.834543	0.0660131	0.101513	0.0363914	0.839248	0.0363914	0.839248	0.994054
Ralgapa2	-0.163559	-0.0649601	0.0990739	0.648617	-1.89644	-1.79784	0.100774	0.693077	0.100774	0.693077	0.994054
Plk1s1	-0.0500558	-0.283151	-0.236063	0.471023	-2.60054	-2.83363	-0.235096	0.547906	-0.235096	0.547906	0.994054
Xrn2	-0.10493	-0.0721884	0.0314279	0.857149	-0.408398	-0.375657	0.0302267	0.89028	0.0302267	0.89028	0.994054
Foxa2	-0.682443	-0.480012	0.209236	0.691071	0.745728	0.948158	0.196221	0.771307	0.196221	0.771307	0.994054
Thbd	0.175193	0.280949	0.108083	0.766334	1.30067	1.40642	0.107305	0.722016	0.108083	0.766334	0.994054
Cd93	0.159993	0.0791348	-0.0792922	0.727669	0.772122	0.691264	-0.0792922	0.736709	-0.0792922	0.736709	0.994054
Nxt1	-0.514237	-0.194398	0.32123	0.137374	0.292081	0.61192	0.32123	0.127206	0.32123	0.137374	0.994054
Gzf1	-0.169028	-0.130713	0.0384216	0.822894	-0.338483	-0.300168	0.0384216	0.835615	0.0384216	0.835615	0.994054
Napb	0.0946584	-0.179557	-0.276842	0.619403	-1.24537	-1.51959	-0.269034	0.678602	-0.269034	0.678602	0.994054
Cst3	-0.0374713	0.283693	0.321324	0.110585	1.67307	1.99423	0.320196	0.211447	0.320196	0.211447	0.994054
Zfp120	-0.189448	-0.369075	-0.183715	0.544003	-0.735848	-0.915475	-0.183715	0.590777	-0.183715	0.590777	0.994054
Zfp937	-0.180799	-0.428979	-0.251967	0.559503	-0.310328	-0.558508	-0.248164	0.597122	-0.248164	0.597122	0.994054
ZIPO-III	-0.0958389	-0.106719	-0.0112221	0.955507	-0.423253	-0.434134	-0.0112221	0.966611	-0.0112221	0.966611	0.994054
Zfp442	0.0183329	0.155478	0.135844	0.757054	-0.60773	-0.470585	0.13144	0.769521	0.13144	0.769521	0.994054
2310001A20Rik	-0.127424	-0.0637077	0.0644024	0.664681	0.674472	0.738189	0.0620727	0.675713	0.0620727	0.675713	0.994054
APMAP	-0.198467	-0.0964717	0.10365	0.639704	1.21879	1.32078	0.10365	0.623903	0.10365	0.639704	0.994054
Entpd6	0.136662	-0.0805767	-0.217752	0.43104	1.32847	1.11123	-0.219343	0.371386	-0.217752	0.43104	0.994054
Pygb	0.138998	-0.0463731	-0.187007	0.52385	0.913584	0.728213	-0.187007	0.559707	-0.187007	0.559707	0.994054
Abhd12	-0.625987	-0.111994	0.512492	0.0566597	-0.799041	-0.285048	0.517355	0.126632	0.517355	0.126632	0.994054
Nanp	-0.077908	0.0426522	0.118132	0.568004	0.896486	1.01705	0.118212	0.594201	0.118212	0.594201	0.994054
Nsfl1c	0.0939425	-0.10668	-0.201635	0.26949	1.33636	1.13573	-0.200231	0.310539	-0.200231	0.310539	0.994054
FKBP12-T1	0.54121	0.102487	-0.439253	0.255914	4.04601	3.60729	-0.434616	0.293672	-0.434616	0.293672	0.994054
Psmf1	-0.0310326	-0.135175	-0.105838	0.512504	1.68409	1.57995	-0.105838	0.49697	-0.105838	0.512504	0.994054
Fam110a	0.269831	0.820534	0.547793	0.119756	1.39144	1.94214	0.549148	0.100109	0.547793	0.119756	0.994054
Srxn1	0.265638	0.335194	0.0701135	0.757428	0.866564	0.936121	0.0715845	0.745549	0.0701135	0.757428	0.994054
Csnk2a1	-0.223198	-0.0942679	0.130709	0.573853	-0.957971	-0.829042	0.130709	0.687105	0.130709	0.687105	0.994054
Tbc1d20	-0.23691	-0.0752538	0.161126	0.480707	-2.05592	-1.89426	0.161488	0.557043	0.161488	0.557043	0.994054
Rbck1	0.000818566	-0.219197	-0.216877	0.559771	0.245588	0.0255724	-0.221482	0.597706	-0.221482	0.597706	0.994054
Sox12	0.551941	0.0405995	-0.516083	0.151981	-0.53947	-1.05081	-0.515571	0.231369	-0.515571	0.231369	0.994054
H13	0.0716587	-0.0926838	-0.165797	0.354807	1.50006	1.33571	-0.162701	0.386308	-0.162701	0.386308	0.994054
Mcts2	0.0881066	-0.0996955	-0.186911	0.375364	0.61719	0.429389	-0.188864	0.353961	-0.186911	0.375364	0.994054
Id1	-0.332714	-0.495998	-0.160316	0.612714	1.60694	1.44365	-0.16492	0.630781	-0.16492	0.630781	0.994054
Pdrg1	-0.179208	-0.453966	-0.27639	0.287076	1.27275	0.997995	-0.276366	0.348103	-0.276366	0.348103	0.994054
BC020535	0.383452	1.01261	0.62243	0.0920927	-1.17674	-0.54758	0.628603	0.15248	0.628603	0.15248	0.994054
Hck	0.720956	0.631183	-0.0922593	0.758697	0.459198	0.369425	-0.0875648	0.782607	-0.0875648	0.782607	0.994054
Plagl2	0.0629855	-0.0469939	-0.123674	0.843972	-1.52886	-1.63884	-0.11967	0.866872	-0.11967	0.866872	0.994054
Pofut1	-0.173123	-0.218646	-0.0447179	0.846153	1.92397	1.87845	-0.0465017	0.829328	-0.0447179	0.846153	0.994054
Kif3b	0.0373448	0.00763261	-0.0281767	0.892634	-0.161107	-0.190819	-0.0281767	0.901325	-0.0281767	0.901325	0.994054
Asxl1	0.00703984	-0.0470521	-0.0545414	0.812172	-1.10516	-1.15926	-0.0527396	0.837386	-0.0527396	0.837386	0.994054
Commd7	0.243999	-0.247218	-0.489208	0.0361984	0.323252	-0.167966	-0.48946	0.0633308	-0.48946	0.0633308	0.994054
Dnmt3b	0.423939	-0.302322	-0.743921	0.186171	0.0112348	-0.715026	-0.723247	0.238804	-0.723247	0.238804	0.994054
Mapre1	0.0272396	-0.378444	-0.407616	0.0195869	0.360856	-0.0448277	-0.40415	0.0306952	-0.40415	0.0306952	0.994054
Cbfa2t2	0.186528	-0.337667	-0.527718	0.0742539	0.377882	-0.146313	-0.527718	0.0845084	-0.527718	0.0845084	0.994054
E2f1	0.649498	0.37988	-0.267052	0.353233	0.857191	0.587573	-0.268914	0.395586	-0.268914	0.395586	0.994054
Pxmp4	0.29041	0.23667	-0.052112	0.734006	1.78589	1.73215	-0.052112	0.741376	-0.052112	0.741376	0.994054
Chmp4b	0.113212	-0.0723826	-0.184652	0.400499	0.0916904	-0.0939042	-0.184652	0.467523	-0.184652	0.467523	0.994054
Raly	-0.0987615	-0.0185102	0.0815668	0.622121	0.718004	0.798255	0.0815668	0.684192	0.0815668	0.684192	0.994054
Ahcy	-0.234871	-0.148893	0.086666	0.571409	1.42253	1.50851	0.086666	0.584296	0.086666	0.584296	0.994054
Itch	-0.318716	-0.030937	0.287569	0.132769	-1.26851	-0.980731	0.287505	0.164553	0.287505	0.164553	0.994054
Dynlrb1	-0.0947336	-0.396674	-0.300777	0.075024	1.96372	1.66178	-0.300157	0.0983393	-0.300157	0.0983393	0.994054
Map1lc3a	-0.039286	0.0740889	0.112607	0.576457	1.23903	1.3524	0.111693	0.674693	0.111693	0.674693	0.994054
Pigu	0.261797	0.129459	-0.131976	0.618099	1.78771	1.65537	-0.133442	0.608139	-0.131976	0.618099	0.994054
Trp53inp2	0.014076	-0.401692	-0.415983	0.138012	1.48829	1.07252	-0.416873	0.170605	-0.416873	0.170605	0.994054
Ncoa6	0.117627	0.147905	0.0313525	0.909469	-1.3675	-1.33722	0.0297509	0.921771	0.0297509	0.921771	0.994054
Acss2	0.134432	-0.0932228	-0.226036	0.28849	0.97562	0.747965	-0.225774	0.248647	-0.226036	0.28849	0.994054
Gss	-0.00788705	0.00872406	0.0176841	0.912634	0.998862	1.01547	0.0176841	0.935557	0.0176841	0.935557	0.994054
mFLJ00177	-0.151644	-0.097519	0.0542827	0.687141	0.160607	0.214732	0.0542827	0.69535	0.0542827	0.69535	0.994054
Trpc4ap	-0.10415	-0.0319488	0.0718769	0.600039	0.679339	0.75154	0.0718769	0.611724	0.0718769	0.611724	0.994054
Edem2	-0.0471203	0.0632692	0.111423	0.539248	-0.39619	-0.2858	0.109601	0.563757	0.109601	0.563757	0.994054
Eif6	-0.0201878	0.307067	0.328327	0.0586519	0.701103	1.02836	0.328327	0.0793974	0.328327	0.0793974	0.994054
Uqcc	-0.252716	-0.326709	-0.0761861	0.72613	0.471848	0.397854	-0.0761861	0.759234	-0.0761861	0.759234	0.994054
Cep250	0.135843	-0.200773	-0.341069	0.2789	-1.31374	-1.65036	-0.339931	0.365234	-0.339931	0.365234	0.994054
Ergic3	0.0217341	0.0110062	-0.0114436	0.949733	0.622483	0.611755	-0.0114436	0.948245	-0.0114436	0.949733	0.994054
Cpne1	0.153345	0.241613	0.0900319	0.63336	0.399928	0.488196	0.0901438	0.662094	0.0901438	0.662094	0.994054
Rbm12	-0.27605	-0.234427	0.0386884	0.864783	-0.242523	-0.200901	0.0437351	0.878756	0.0437351	0.878756	0.994054
Nfs1	-0.187644	0.0653375	0.25232	0.126214	-0.116117	0.136865	0.252308	0.15313	0.252308	0.15313	0.994054
Romo1	-0.154832	-0.173099	-0.0156705	0.946756	1.33446	1.31619	-0.0162711	0.94112	-0.0156705	0.946756	0.994054
Caper	-0.123899	-0.295337	-0.172201	0.534814	-0.184996	-0.356435	-0.172201	0.592879	-0.172201	0.592879	0.994054
Rbm39	-0.0888355	-0.214948	-0.124573	0.604629	-0.470546	-0.596659	-0.124573	0.660883	-0.124573	0.660883	0.994054
Phf20	-0.0086242	-0.273015	-0.272011	0.457246	-1.27782	-1.54221	-0.266605	0.520639	-0.266605	0.520639	0.994054
Scand1	-0.179422	0.0351737	0.215355	0.402537	1.26099	1.47559	0.216742	0.455385	0.216742	0.455385	0.994054
Epb4.1l1	-0.0753217	-0.377302	-0.314966	0.4599	-0.434029	-0.736009	-0.305459	0.485552	-0.305459	0.485552	0.994054
0610011L14Rik	0.0886726	0.114964	0.0268109	0.882498	1.23413	1.26042	0.0268109	0.88136	0.0268109	0.882498	0.994054
Dlgap4	-0.0108705	0.138616	0.146184	0.589269	0.492514	0.642	0.15254	0.607471	0.15254	0.607471	0.994054
1110008F13Rik	-0.111454	0.0166752	0.130549	0.581408	0.649925	0.778054	0.12882	0.685619	0.12882	0.685619	0.994054
Ndrg3	0.216002	0.114871	-0.102125	0.655927	0.713869	0.612738	-0.102125	0.681038	-0.102125	0.681038	0.994054
Ndr3	-0.0902653	-0.174586	-0.0869301	0.799151	-0.299818	-0.38414	-0.0849281	0.814556	-0.0849281	0.814556	0.994054
9830001H06Rik	0.102226	0.198578	0.0910546	0.770868	-0.596749	-0.500398	0.0930566	0.800564	0.0930566	0.800564	0.994054
Samhd1	0.27239	0.231358	-0.0418111	0.840136	0.107807	0.066775	-0.0418111	0.851214	-0.0418111	0.851214	0.994054
Rbl1	0.253698	0.295063	0.0331573	0.925467	-0.19617	-0.154806	0.0450105	0.917804	0.0331573	0.925467	0.994054
Rpn2	-0.0225689	0.136714	0.160199	0.251245	0.694439	0.853722	0.159961	0.27156	0.159961	0.27156	0.994054
Manbal	0.720133	-0.0605605	-0.781593	0.0188038	2.00978	1.22909	-0.781625	0.0325062	-0.781625	0.0325062	0.994054
Src	0.00010234	0.0957389	0.0904555	0.833251	-0.0698906	0.0257458	0.0981589	0.826923	0.0904555	0.833251	0.994054
Blcap	0.0320292	-0.258593	-0.288836	0.193619	0.92161	0.630988	-0.290456	0.222329	-0.290456	0.222329	0.994054
Tti1	-0.102301	0.311849	0.411572	0.0558421	-0.36068	0.0534706	0.411887	0.0794938	0.411887	0.0794938	0.994054
Rprd1b	0.196266	-0.135307	-0.330583	0.0793033	1.76471	1.43314	-0.329529	0.103815	-0.329529	0.103815	0.994054
Tgm2	0.331828	0.128207	-0.202769	0.317153	1.25484	1.05122	-0.202762	0.37125	-0.202762	0.37125	0.994054
Lbp	0.3546	0.193392	-0.161894	0.393492	1.14313	0.981919	-0.162572	0.407557	-0.162572	0.407557	0.994054
B230339M05Rik	-0.106697	-0.247732	-0.144919	0.69535	-2.17466	-2.31569	-0.144919	0.739847	-0.144919	0.739847	0.994054
Ralgapb	-0.143962	-0.0298578	0.109479	0.681411	-1.47024	-1.35614	0.115999	0.769049	0.115999	0.769049	0.994054
Actr5	-0.303713	0.0484371	0.353256	0.260348	-0.0481684	0.303982	0.353256	0.282222	0.353256	0.282222	0.994054
Ppp1r16b	-0.0516222	-0.15025	-0.107093	0.777543	-1.01087	-1.1095	-0.105091	0.808125	-0.105091	0.808125	0.994054
Dhx35	0.108913	0.0614176	-0.0543393	0.881957	-0.255052	-0.302548	-0.0442818	0.893059	-0.0442818	0.893059	0.994054
Mafb	0.806995	0.212131	-0.595302	0.0278918	2.2405	1.64563	-0.595159	0.0690235	-0.595159	0.0690235	0.994054
Top1	0.0331584	-0.139167	-0.171976	0.420653	0.149052	-0.0232729	-0.171976	0.477826	-0.171976	0.477826	0.994054
Plcg1	-0.0592771	0.1708	0.228653	0.189742	-0.778415	-0.548338	0.230595	0.250416	0.230595	0.250416	0.994054
Zhx3	-0.168087	-0.0464875	0.121691	0.517114	-0.436366	-0.314767	0.121691	0.523044	0.121691	0.523044	0.994054
Lpin3	0.244531	0.513118	0.257898	0.521735	-0.710733	-0.442146	0.270511	0.579232	0.270511	0.579232	0.994054
Chd6	0.00143818	0.0370208	0.0345769	0.892519	-1.38397	-1.34839	0.0329753	0.917646	0.0329753	0.917646	0.994054
Srsf6	-0.0810955	-0.144533	-0.0620674	0.701514	0.32185	0.258412	-0.0624043	0.71073	-0.0624043	0.71073	0.994054
Sgk2	0.185307	0.0852257	-0.100002	0.576411	0.86071	0.760629	-0.101504	0.590772	-0.101504	0.590772	0.994054
Ift52	-0.177347	-0.304853	-0.128081	0.482761	0.162522	0.0350164	-0.128081	0.511816	-0.128081	0.511816	0.994054
3230401D17Rik	-0.0392406	-0.00414643	0.0363873	0.8433	0.545201	0.580295	0.0363873	0.83915	0.0363873	0.8433	0.994054
Fitm2	-0.300584	-0.0667614	0.237122	0.342083	1.07318	1.307	0.232416	0.464364	0.232416	0.464364	0.994054
Hnf4a	0.0579219	0.131181	0.0730115	0.667226	0.203518	0.276777	0.0730115	0.708414	0.0730115	0.708414	0.994054
Ttpal	-0.0330409	0.142915	0.173452	0.460587	0.210031	0.385987	0.173476	0.531424	0.173476	0.531424	0.994054
Serinc3	-0.0358629	0.00253401	0.0381838	0.822499	0.644982	0.683379	0.0399856	0.867406	0.0399856	0.867406	0.994054
Pkig	0.136573	0.116394	-0.0254456	0.944751	-0.422486	-0.442668	-0.0254456	0.969615	-0.0254456	0.969615	0.994054
Ada	0.679734	0.182263	-0.498039	0.112165	0.781906	0.284436	-0.49732	0.102476	-0.498039	0.112165	0.994054
Ywhab	0.195228	-0.0323668	-0.227297	0.145577	1.54909	1.3215	-0.227297	0.140644	-0.227297	0.145577	0.994054
Tomm34	0.250875	0.140307	-0.111428	0.522709	0.763	0.652432	-0.109358	0.49341	-0.111428	0.522709	0.994054
Stk4	-0.0304577	0.0365919	0.0659376	0.735344	-0.313355	-0.246306	0.0659376	0.779333	0.0659376	0.779333	0.994054
Sdc4	0.0455191	0.0113386	-0.0340442	0.809946	1.02643	0.992248	-0.0340442	0.824752	-0.0340442	0.824752	0.994054
Sys1	-0.407745	-0.240607	0.166679	0.492545	0.160599	0.327737	0.165711	0.578511	0.165711	0.578511	0.994054
Dbndd2	0.181328	-0.20311	-0.383819	0.16717	1.52107	1.13663	-0.383819	0.16905	-0.383819	0.16905	0.994054
Pigt	0.0929301	0.209919	0.116177	0.498472	0.258866	0.375856	0.116211	0.46076	0.116177	0.498472	0.994054
Wfdc2	-0.0727865	0.0657823	0.143222	0.654181	1.00511	1.14367	0.136476	0.739444	0.136476	0.739444	0.994054
Dnttip1	-0.262737	0.31937	0.581353	0.034214	0.787349	1.36946	0.583845	0.0497866	0.583845	0.0497866	0.994054
Snx21	0.273144	0.053155	-0.218458	0.460592	0.292257	0.072268	-0.218678	0.478639	-0.218678	0.478639	0.994054
Acot8	-0.0532174	0.0320156	0.0848452	0.613925	1.0749	1.16013	0.0855607	0.649799	0.0855607	0.649799	0.994054
Zswim1	-0.0797356	-0.109876	-0.0321829	0.89592	0.921524	0.891384	-0.0291799	0.901582	-0.0291799	0.901582	0.994054
Neurl2	-0.160562	-0.16563	-0.00821328	0.965762	0.610093	0.605024	-0.00781288	0.975554	-0.00781288	0.975554	0.994054
Ctsa	0.0775157	0.164011	0.0859023	0.622386	1.45489	1.54138	0.0859023	0.691834	0.0859023	0.691834	0.994054
Pltp	0.231006	0.285338	0.0553246	0.758051	1.71866	1.773	0.0553246	0.757084	0.0553246	0.758051	0.994054
BC060988	-0.227334	-0.478228	-0.25543	0.539734	1.41311	1.16222	-0.25543	0.537308	-0.25543	0.539734	0.994054
Pcif1	-0.00493768	0.295361	0.297114	0.204692	-0.462524	-0.162226	0.302418	0.234611	0.302418	0.234611	0.994054
Zfp335	0.0467988	0.462583	0.416179	0.118433	-1.07248	-0.656698	0.4157	0.19166	0.4157	0.19166	0.994054
Ncoa5	0.0449494	-0.193989	-0.237345	0.26844	0.837567	0.598629	-0.237345	0.275507	-0.237345	0.275507	0.994054
Slc35c2	0.100379	-0.0228587	-0.123081	0.560879	-0.314688	-0.437926	-0.123081	0.597216	-0.123081	0.597216	0.994054
Elmo2	-0.0614118	-0.195959	-0.131888	0.631943	0.560094	0.425547	-0.131888	0.667959	-0.131888	0.667959	0.994054
Zfp334	0.526348	0.0993881	-0.433404	0.300351	-0.14033	-0.56729	-0.428372	0.368927	-0.428372	0.368927	0.994054
Slc13a3	0.481308	0.376733	-0.106389	0.692709	1.35773	1.25316	-0.103882	0.716906	-0.103882	0.716906	0.994054
2810408M09Rik	-0.256984	0.120265	0.376616	0.199284	0.375833	0.753082	0.373682	0.267416	0.373682	0.267416	0.994054
Ncoa3	-0.0977506	0.241928	0.339152	0.0546365	-0.918153	-0.578475	0.338834	0.0829132	0.338834	0.0829132	0.994054
Sulf2	-0.178998	0.0331653	0.211813	0.455013	-0.00570347	0.20646	0.211425	0.457164	0.211425	0.457164	0.994054
Trp53rk	-0.0860375	0.0967643	0.180202	0.58249	0.383129	0.565931	0.184606	0.613069	0.184606	0.613069	0.994054
Arfgef2	0.0353895	0.130618	0.0935791	0.568601	-0.866139	-0.770911	0.0935791	0.60694	0.0935791	0.60694	0.994054
Cse1l	-0.161173	-0.1272	0.0362401	0.857207	0.0305703	0.0645433	0.0362401	0.9001	0.0362401	0.9001	0.994054
Stau1	0.00265368	-0.0810203	-0.082174	0.592586	0.533021	0.449347	-0.082174	0.61072	-0.082174	0.61072	0.994054
Ddx27	-0.162487	-0.18759	-0.0265772	0.895522	1.03942	1.01432	-0.0265772	0.898522	-0.0265772	0.898522	0.994054
Znfx1	0.164695	0.0791126	-0.0872268	0.599874	0.0460533	-0.039529	-0.0872268	0.607791	-0.0872268	0.607791	0.994054
1500012F01Rik	-0.182751	-1.9475	-1.76004	0.648428	-2.96366	-4.72843	-1.83148	0.535851	-1.76004	0.648428	0.994054
Kcnb1	0.531434	0.095854	-0.450598	0.421598	-1.66579	-2.10137	-0.442189	0.532205	-0.442189	0.532205	0.994054
Ptgis	-0.272211	0.351549	0.62422	0.0541787	0.525848	1.14961	0.621865	0.0391629	0.62422	0.0541787	0.994054
B4galt5	-0.466745	-0.535989	-0.0692464	0.708598	-0.0866793	-0.155924	-0.0692464	0.720999	-0.0692464	0.720999	0.994054
Slc9a8	-0.345008	-0.051013	0.293934	0.180629	0.199602	0.493597	0.295747	0.207047	0.295747	0.207047	0.994054
Spata2	-0.250404	0.505921	0.753213	0.0645217	-1.5416	-0.785278	0.753144	0.202865	0.753144	0.202865	0.994054
Rnf114	0.0368301	0.0509105	0.0152716	0.91847	0.743384	0.757465	0.0152716	0.934125	0.0152716	0.934125	0.994054
Ube2v1	0.0328709	-0.00171339	-0.035616	0.818506	0.456301	0.421717	-0.035616	0.824929	-0.035616	0.824929	0.994054
Ube2v2	-0.0431691	0.0144761	0.0586963	0.708368	1.00184	1.05948	0.0581534	0.693619	0.0586963	0.708368	0.994054
Tmem189	0.209392	0.40798	0.199948	0.377652	-0.284935	-0.086347	0.196147	0.444072	0.196147	0.444072	0.994054
Cebpb	0.768691	0.479153	-0.287618	0.150195	1.01212	0.722579	-0.288772	0.226938	-0.288772	0.226938	0.994054
Ptpn1	0.150346	0.232601	0.0836578	0.617726	0.34287	0.425125	0.0810907	0.636503	0.0810907	0.636503	0.994054
Pard6b	-0.0683004	-0.118784	-0.0512065	0.803257	0.820218	0.769734	-0.0512065	0.807355	-0.0512065	0.807355	0.994054
Adnp	0.0926343	0.192855	0.099104	0.59103	-0.930293	-0.830072	0.099104	0.642069	0.099104	0.642069	0.994054
Dpm1	-0.140101	-0.107647	0.0327248	0.831238	0.831623	0.864077	0.0306903	0.861029	0.0306903	0.861029	0.994054
Mocs3	0.175932	0.148857	-0.0281635	0.912758	1.12895	1.10187	-0.0281635	0.913311	-0.0281635	0.913311	0.994054
Atp9a	-0.20048	-0.0420388	0.158829	0.438454	-0.450839	-0.292398	0.158829	0.520098	0.158829	0.520098	0.994054
Tshz2	0.260921	0.155187	-0.104668	0.736217	-1.56228	-1.66801	-0.109378	0.783398	-0.109378	0.783398	0.994054
Zfp217	-0.1327	-0.386694	-0.254522	0.303953	-0.612345	-0.866338	-0.25667	0.349065	-0.25667	0.349065	0.994054
Pfdn4	-0.1673	-0.0370477	0.13069	0.477794	0.48648	0.616732	0.129828	0.481595	0.129828	0.481595	0.994054
2010011I20Rik	0.00391893	-0.16898	-0.171996	0.435179	0.877488	0.704589	-0.174226	0.496059	-0.174226	0.496059	0.994054
Cstf1	0.00874188	0.11897	0.109347	0.486807	0.976796	1.08702	0.109347	0.484083	0.109347	0.486807	0.994054
2410001C21Rik	0.0199126	0.0988191	0.0773344	0.636263	0.787832	0.866738	0.0776558	0.677133	0.0776558	0.677133	0.994054
Rae1	-0.115723	0.0694997	0.186374	0.245625	0.470817	0.656039	0.186374	0.248654	0.186374	0.248654	0.994054
Rbm38	0.535072	0.111073	-0.423976	0.228476	1.38152	0.95752	-0.425698	0.217528	-0.423976	0.228476	0.994054
Pck1	0.012824	0.16548	0.152616	0.679703	1.0712	1.22386	0.154734	0.634286	0.152616	0.679703	0.994054
Zbp1	0.801569	0.254668	-0.546389	0.0956566	0.628615	0.0817138	-0.544215	0.0840415	-0.546389	0.0956566	0.994054
Rab22a	-0.188753	-0.0946098	0.093553	0.603148	-1.14705	-1.05291	0.093553	0.617153	0.093553	0.617153	0.994054
Vapb	-0.0286325	-0.0203192	0.00903397	0.945071	0.775089	0.783402	0.00903397	0.950498	0.00903397	0.950498	0.994054
Stx16	-0.0263028	-0.117208	-0.093912	0.647141	-0.840875	-0.931781	-0.0892164	0.687189	-0.0892164	0.687189	0.994054
Npepl1	-0.101029	0.256523	0.357301	0.064354	-0.218284	0.139268	0.359315	0.142753	0.359315	0.142753	0.994054
Gnas	-0.0752476	0.271019	0.347882	0.0322207	0.435169	0.781436	0.345002	0.0586577	0.345002	0.0586577	0.994054
Th1l	0.0196332	0.175118	0.153907	0.392795	0.812524	0.968009	0.153907	0.438783	0.153907	0.438783	0.994054
Ctsz	0.0106396	0.124697	0.115251	0.506292	1.15454	1.2686	0.113621	0.591329	0.113621	0.591329	0.994054
Slmo2	-0.144682	-0.196536	-0.0501242	0.764289	0.571717	0.519863	-0.0501242	0.783871	-0.0501242	0.783871	0.994054
LOC664987	-0.71551	-0.345001	0.36558	0.218669	-1.41204	-1.04153	0.371326	0.28804	0.371326	0.28804	0.994054
Gm14391	-0.688678	-0.50389	0.180246	0.526967	-1.34135	-1.15656	0.183834	0.616511	0.183834	0.616511	0.994054
Gm14435	-0.472144	-0.290742	0.17944	0.458866	-0.819995	-0.638593	0.178858	0.551904	0.178858	0.551904	0.994054
0610010B08Rik	-0.515251	-0.323581	0.187171	0.530389	-1.03921	-0.847538	0.188964	0.539385	0.188964	0.539385	0.994054
Gm14434	-0.515251	-0.323581	0.187171	0.530389	-1.03921	-0.847538	0.188964	0.539385	0.188964	0.539385	0.994054
Gm8898	-0.580493	-0.0590125	0.522241	0.051434	-1.10092	-0.57944	0.518072	0.0828622	0.518072	0.0828622	0.994054
2210418O10Rik	-0.0225777	-0.0538525	-0.0373312	0.951313	-1.67935	-1.71063	-0.0367306	0.938274	-0.0373312	0.951313	0.994054
Gm14308	-0.515251	-0.323581	0.187171	0.530389	-1.03921	-0.847538	0.188964	0.539385	0.188964	0.539385	0.994054
Gm6710	-0.402442	-0.435383	-0.0372019	0.890444	-1.19724	-1.23018	-0.0362009	0.904863	-0.0362009	0.904863	0.994054
OTTMUSG00000016609	-0.518854	-0.344567	0.168906	0.611538	-1.41718	-1.24289	0.170682	0.658827	0.170682	0.658827	0.994054
AK078446	-0.313319	-0.438453	-0.130132	0.69794	0.0250725	-0.100061	-0.130132	0.715561	-0.130132	0.715561	0.994054
Gm14420	-0.418421	-0.304084	0.110855	0.659606	-1.99879	-1.88445	0.113772	0.703835	0.113772	0.703835	0.994054
Gm14403	-0.362686	0.364942	0.720412	0.0762851	-4.00934	-3.28171	0.731223	0.165243	0.731223	0.165243	0.994054
Gm14326	-0.414812	-0.379377	0.0352124	0.892621	-1.35663	-1.32119	0.0342114	0.90513	0.0342114	0.90513	0.994054
Etohi1	-0.467646	-0.339255	0.126695	0.597492	-0.699028	-0.570638	0.126695	0.675265	0.126695	0.675265	0.994054
Zfp931	-0.65846	-0.252902	0.403498	0.176122	-1.41021	-1.00465	0.407713	0.230686	0.407713	0.230686	0.994054
Taf4a	0.20404	-0.335539	-0.539742	0.20964	0.369273	-0.170306	-0.539262	0.298359	-0.539262	0.298359	0.994054
Lsm14b	-0.104	0.105261	0.209547	0.226986	0.237651	0.446911	0.209719	0.227861	0.209719	0.227861	0.994054
Psma7	-0.160236	-0.134482	0.0258319	0.852889	0.818815	0.844569	0.0258319	0.873024	0.0258319	0.873024	0.994054
Ss18l1	-0.0315178	-0.714092	-0.686301	0.0824113	0.853449	0.170875	-0.689622	0.0885469	-0.689622	0.0885469	0.994054
Gtpbp5	-0.284567	0.0505547	0.334117	0.125196	-0.346904	-0.0117826	0.336449	0.181658	0.336449	0.181658	0.994054
Osbpl2	-0.0332171	0.0568328	0.0900712	0.589323	-0.1336	-0.0435498	0.0895607	0.643886	0.0895607	0.643886	0.994054
Adrm1	0.138879	0.166933	0.0268232	0.864561	1.62586	1.65391	0.0268232	0.883199	0.0268232	0.883199	0.994054
Lama5	0.0732935	0.554234	0.47026	0.316845	-0.818763	-0.337824	0.482911	0.392842	0.482911	0.392842	0.994054
Rps21	-0.292563	-0.733789	-0.440935	0.0282837	0.934776	0.49355	-0.440122	0.0540898	-0.440122	0.0540898	0.994054
Cables2	-0.00755584	0.132801	0.141689	0.553496	-1.67353	-1.53318	0.141689	0.645514	0.141689	0.645514	0.994054
1600027N09Rik	-0.143985	-0.407069	-0.26679	0.324141	-0.490068	-0.753152	-0.26679	0.366056	-0.26679	0.366056	0.994054
Ogfr	0.079043	0.0108756	-0.0680861	0.768628	-0.217892	-0.286059	-0.0680861	0.795591	-0.0680861	0.795591	0.994054
Dido1	0.196813	0.10428	-0.0937892	0.716593	-0.919616	-1.01215	-0.0909864	0.75486	-0.0909864	0.75486	0.994054
2310003C23Rik	-0.155913	-0.0892116	0.0659333	0.664198	-0.234983	-0.168282	0.0659333	0.706275	0.0659333	0.706275	0.994054
Slc17a9	-0.219372	0.00985789	0.232197	0.478997	0.899285	1.12852	0.231567	0.480611	0.231567	0.480611	0.994054
Ythdf1	-0.174544	-0.0764791	0.0987581	0.605661	-0.137688	-0.0396233	0.0987581	0.660871	0.0987581	0.660871	0.994054
Arfgap1	-0.0677477	0.0809555	0.14749	0.330638	0.27481	0.423513	0.14749	0.338777	0.14749	0.338777	0.994054
Ppdpf	-0.107682	-0.322219	-0.216529	0.312632	0.610565	0.396028	-0.212481	0.327609	-0.212481	0.327609	0.994054
BC006779	0.185945	0.208646	0.021758	0.885759	-0.343712	-0.321011	0.021758	0.888651	0.021758	0.888651	0.994054
Gmeb2	-0.0633076	-0.322064	-0.263908	0.305141	-0.15126	-0.410017	-0.262283	0.301662	-0.263908	0.305141	0.994054
Rtel1	-0.340815	0.103413	0.435807	0.30249	-1.97227	-1.52804	0.443459	0.405302	0.443459	0.405302	0.994054
Arfrp1	0.27998	0.0295403	-0.251379	0.166199	0.245526	-0.0049138	-0.250529	0.143698	-0.251379	0.166199	0.994054
Zgpat	-0.0602902	-0.0789016	-0.0174733	0.944168	-0.109448	-0.128059	-0.0174733	0.940146	-0.0174733	0.944168	0.994054
Lime1	-0.0770575	-0.802659	-0.727477	0.115048	-2.91772	-3.64332	-0.728404	0.202168	-0.728404	0.202168	0.994054
Zbtb46	0.0997238	0.366928	0.268823	0.327961	-0.66128	-0.394076	0.269156	0.404971	0.269156	0.404971	0.994054
Tpd52l2	-0.0166122	-0.187217	-0.169847	0.311619	0.690345	0.51974	-0.170907	0.360765	-0.170907	0.360765	0.994054
Dnajc5	-0.072106	-0.0203402	0.0527257	0.761997	0.74028	0.792046	0.0527257	0.801831	0.0527257	0.801831	0.994054
Znf512b	0.238114	-0.0306225	-0.271959	0.295651	-0.888004	-1.15674	-0.267017	0.369691	-0.267017	0.369691	0.994054
Prpf6	-0.0876019	-0.029221	0.0588513	0.70593	0.457065	0.515446	0.0588513	0.743383	0.0588513	0.743383	0.994054
Sox18	0.232685	-0.357707	-0.591823	0.0631493	1.03913	0.448742	-0.592662	0.0780368	-0.592662	0.0780368	0.994054
Pcmtd2	-0.0664107	0.0823131	0.147491	0.35025	-0.0943633	0.0543605	0.147491	0.364594	0.147491	0.364594	0.994054
Polr3k	0.137579	-0.172879	-0.309669	0.187144	1.11422	0.803762	-0.31205	0.209792	-0.31205	0.209792	0.994054
Zfhx4	-0.0402803	-0.144383	-0.103336	0.768803	-2.18432	-2.28842	-0.110848	0.817382	-0.110848	0.817382	0.994054
Pxmp3	-0.360993	-0.107191	0.254121	0.191164	-0.179225	0.0745765	0.251557	0.257114	0.251557	0.257114	0.994054
Mrps28	-0.231339	0.0556224	0.287871	0.111971	1.1429	1.42986	0.287871	0.119472	0.287871	0.119472	0.994054
Tpd52	0.269079	-0.032499	-0.301294	0.184689	0.939407	0.637829	-0.30289	0.239285	-0.30289	0.239285	0.994054
Zbtb10	-0.281702	-0.19827	0.085553	0.809235	-0.865127	-0.781695	0.0839514	0.843525	0.0839514	0.843525	0.994054
Zfp704	0.119649	0.753914	0.629749	0.123116	-0.474936	0.159329	0.634782	0.18205	0.634782	0.18205	0.994054
Pag1	0.251436	0.0561132	-0.198453	0.468303	0.0484715	-0.146852	-0.198449	0.485815	-0.198449	0.485815	0.994054
Fabp5	0.416321	-0.303791	-0.719684	0.304318	1.07574	0.35563	-0.722967	0.356967	-0.722967	0.356967	0.994054
Fabp4	0.130904	-0.579054	-0.712438	0.0149087	2.06646	1.35651	-0.710026	0.0423584	-0.710026	0.0423584	0.994054
Impa1	-0.0337756	-0.180742	-0.147414	0.329326	-0.863864	-1.01083	-0.147414	0.379236	-0.147414	0.379236	0.994054
Slc10a5	-0.254718	-0.238754	0.0176815	0.912786	-0.511502	-0.495539	0.0176815	0.935105	0.0176815	0.935105	0.994054
Zfand1	-0.124249	-0.15757	-0.0311978	0.900418	0.109217	0.0758957	-0.0311978	0.902295	-0.0311978	0.902295	0.994054
Snx16	0.0899958	-0.19273	-0.286174	0.259501	0.25132	-0.0314052	-0.286174	0.296841	-0.286174	0.296841	0.994054
Lrrcc1	0.532131	0.133243	-0.403572	0.373676	-0.661418	-1.06031	-0.403572	0.456483	-0.403572	0.456483	0.994054
E2f5	0.0339176	0.279281	0.239473	0.395537	-0.765135	-0.519772	0.246125	0.417249	0.246125	0.417249	0.994054
1810022K09Rik	-0.470596	-0.520565	-0.0512009	0.811746	0.357576	0.307607	-0.0512009	0.817287	-0.0512009	0.817287	0.994054
Car3	-0.342476	-0.314229	0.0277973	0.8864	1.07192	1.10016	0.0289985	0.918041	0.0289985	0.918041	0.994054
Car2	-0.25973	-0.0427314	0.217813	0.439103	0.589011	0.806009	0.218396	0.464043	0.218396	0.464043	0.994054
Ythdf3	-0.114739	-0.0331097	0.0793037	0.669555	-0.418144	-0.336515	0.0793037	0.750197	0.0793037	0.750197	0.994054
Cyp7b1	-0.574885	-0.547195	0.0296235	0.876521	0.520759	0.548448	0.0296234	0.900018	0.0296234	0.900018	0.994054
Armc1	-0.134263	0.0541928	0.187645	0.302084	0.350975	0.539431	0.188669	0.349614	0.188669	0.349614	0.994054
Mtfr1	-0.106099	0.204716	0.310689	0.0953343	-0.227866	0.0829491	0.311225	0.158285	0.311225	0.158285	0.994054
Pde7a	-0.200391	0.286851	0.47882	0.234377	-2.28725	-1.80001	0.493234	0.348593	0.493234	0.348593	0.994054
4632415L05Rik	-0.167294	0.0199905	0.182004	0.674441	0.356848	0.544132	0.192001	0.711463	0.192001	0.711463	0.994054
Cp	-0.0336413	0.0745756	0.108089	0.602617	0.490277	0.598493	0.108089	0.69364	0.108089	0.69364	0.994054
Hps3	-0.00704291	-0.129436	-0.124728	0.638786	-0.585239	-0.707632	-0.124728	0.682226	-0.124728	0.682226	0.994054
Hltf	-0.0414993	-0.162595	-0.120263	0.600354	-0.327078	-0.448174	-0.121586	0.635269	-0.121586	0.635269	0.994054
Gyg	0.164181	-0.390236	-0.551442	0.0780219	1.70899	1.15457	-0.552024	0.0853782	-0.552024	0.0853782	0.994054
Tbl1xr1	-0.111099	-0.107364	0.00520894	0.967603	-1.37665	-1.37291	0.00500874	0.980921	0.00500874	0.980921	0.994054
Ect2	0.493931	0.437632	-0.0633448	0.880228	0.130713	0.0744151	-0.0530783	0.907929	-0.0530783	0.907929	0.994054
Nceh1	-0.0771569	0.0346463	0.113196	0.594694	0.719039	0.830842	0.113196	0.626947	0.113196	0.626947	0.994054
Tnfsf10	-0.226286	-0.0594644	0.164069	0.480872	0.780025	0.946847	0.167006	0.454389	0.164069	0.480872	0.994054
Fndc3b	0.154074	-0.0147545	-0.170742	0.456868	0.28355	0.114722	-0.1666	0.508349	-0.1666	0.508349	0.994054
fad104	0.361288	-0.209192	-0.567763	0.0320612	1.02723	0.456748	-0.573917	0.0479069	-0.573917	0.0479069	0.994054
[truncated: 9,584 more rows]
